# Supplementary material for: Fixational eye movements enhance the precision of visual information transmitted by the primate retina
Source: Nat Commun. 2024 Sep 11;15:7964. doi: 10.1038/s41467-024-52304-7 (PMC11390888; doi:10.1038/s41467-024-52304-7)
Supplement: Supplementary file 4 — Source Data [file 41467_2024_52304_MOESM4_ESM.zip]

Archive with 222 entries (189 files):
- exported_data_for_journal/
- __MACOSX/._exported_data_for_journal
- exported_data_for_journal/Supplemental_Figure_S4_lpips/
- __MACOSX/exported_data_for_journal/._Supplemental_Figure_S4_lpips
- exported_data_for_journal/Supplemental_FigureS7_correlations/
- __MACOSX/exported_data_for_journal/._Supplemental_FigureS7_correlations
- exported_data_for_journal/figure3_eye_movement_quality/
- __MACOSX/exported_data_for_journal/._figure3_eye_movement_quality
- exported_data_for_journal/Supplemental_Figure_S1_PSTH_var_explained/
- __MACOSX/exported_data_for_journal/._Supplemental_Figure_S1_PSTH_var_explained
- exported_data_for_journal/Supplemental_Figure_coupling_amplitudes/
- __MACOSX/exported_data_for_journal/._Supplemental_Figure_coupling_amplitudes
- exported_data_for_journal/Supplemental_FigureS6_timejitter/
- __MACOSX/exported_data_for_journal/._Supplemental_FigureS6_timejitter
- exported_data_for_journal/figure4_timejitter/
- __MACOSX/exported_data_for_journal/._figure4_timejitter
- exported_data_for_journal/Supplemental_Figure_S5_cell_types/
- __MACOSX/exported_data_for_journal/._Supplemental_Figure_S5_cell_types
- exported_data_for_journal/figure5_correlations/
- __MACOSX/exported_data_for_journal/._figure5_correlations
- exported_data_for_journal/.ipynb_checkpoints/
- __MACOSX/exported_data_for_journal/._.ipynb_checkpoints
- exported_data_for_journal/figure2_eye_movement_algo/
- __MACOSX/exported_data_for_journal/._figure2_eye_movement_algo
- exported_data_for_journal/Supplemental_Figure_S3_comparisons/
- __MACOSX/exported_data_for_journal/._Supplemental_Figure_S3_comparisons
- exported_data_for_journal/Supplemental_Figure_S4_lpips/by_cell_type.csv
- __MACOSX/exported_data_for_journal/Supplemental_Figure_S4_lpips/._by_cell_type.csv
- exported_data_for_journal/Supplemental_Figure_S4_lpips/lpips_metrics_eye_movements.csv
- __MACOSX/exported_data_for_journal/Supplemental_Figure_S4_lpips/._lpips_metrics_eye_movements.csv
- exported_data_for_journal/Supplemental_FigureS7_correlations/FigureS7b/
- __MACOSX/exported_data_for_journal/Supplemental_FigureS7_correlations/._FigureS7b
- exported_data_for_journal/Supplemental_FigureS7_correlations/FigureS7c/
- __MACOSX/exported_data_for_journal/Supplemental_FigureS7_correlations/._FigureS7c
- exported_data_for_journal/Supplemental_FigureS7_correlations/FigureS7d/
- __MACOSX/exported_data_for_journal/Supplemental_FigureS7_correlations/._FigureS7d
- exported_data_for_journal/Supplemental_FigureS7_correlations/.ipynb_checkpoints/
- __MACOSX/exported_data_for_journal/Supplemental_FigureS7_correlations/._.ipynb_checkpoints
- exported_data_for_journal/Supplemental_FigureS7_correlations/FigureS7a/
- __MACOSX/exported_data_for_journal/Supplemental_FigureS7_correlations/._FigureS7a
- exported_data_for_journal/figure3_eye_movement_quality/Figure3b_position_error.csv
- __MACOSX/exported_data_for_journal/figure3_eye_movement_quality/._Figure3b_position_error.csv
- exported_data_for_journal/figure3_eye_movement_quality/Figure3a_ms_ssim.csv
- __MACOSX/exported_data_for_journal/figure3_eye_movement_quality/._Figure3a_ms_ssim.csv
- exported_data_for_journal/figure3_eye_movement_quality/Figure3c_population_specific.csv
- __MACOSX/exported_data_for_journal/figure3_eye_movement_quality/._Figure3c_population_specific.csv
- exported_data_for_journal/figure3_eye_movement_quality/Figure3d_population_specific_position_error.csv
- __MACOSX/exported_data_for_journal/figure3_eye_movement_quality/._Figure3d_population_specific_position_error.csv
- exported_data_for_journal/Supplemental_Figure_S1_PSTH_var_explained/on_midget_var_explained.csv
- __MACOSX/exported_data_for_journal/Supplemental_Figure_S1_PSTH_var_explained/._on_midget_var_explained.csv
- exported_data_for_journal/Supplemental_Figure_S1_PSTH_var_explained/on_parasol_var_explained.csv
- __MACOSX/exported_data_for_journal/Supplemental_Figure_S1_PSTH_var_explained/._on_parasol_var_explained.csv
- exported_data_for_journal/Supplemental_Figure_S1_PSTH_var_explained/off_parasol_var_explained.csv
- __MACOSX/exported_data_for_journal/Supplemental_Figure_S1_PSTH_var_explained/._off_parasol_var_explained.csv
- exported_data_for_journal/Supplemental_Figure_S1_PSTH_var_explained/off_midget_var_explained.csv
- __MACOSX/exported_data_for_journal/Supplemental_Figure_S1_PSTH_var_explained/._off_midget_var_explained.csv
- exported_data_for_journal/Supplemental_Figure_coupling_amplitudes/on_parasol_std.csv
- __MACOSX/exported_data_for_journal/Supplemental_Figure_coupling_amplitudes/._on_parasol_std.csv
- exported_data_for_journal/Supplemental_Figure_coupling_amplitudes/off_midget_mean.csv
- __MACOSX/exported_data_for_journal/Supplemental_Figure_coupling_amplitudes/._off_midget_mean.csv
- exported_data_for_journal/Supplemental_Figure_coupling_amplitudes/off_parasol_mean.csv
- __MACOSX/exported_data_for_journal/Supplemental_Figure_coupling_amplitudes/._off_parasol_mean.csv
- exported_data_for_journal/Supplemental_Figure_coupling_amplitudes/on_parasol_mean.csv
- __MACOSX/exported_data_for_journal/Supplemental_Figure_coupling_amplitudes/._on_parasol_mean.csv
- exported_data_for_journal/Supplemental_Figure_coupling_amplitudes/on_midget_std.csv
- __MACOSX/exported_data_for_journal/Supplemental_Figure_coupling_amplitudes/._on_midget_std.csv
- exported_data_for_journal/Supplemental_Figure_coupling_amplitudes/on_midget_mean.csv
- __MACOSX/exported_data_for_journal/Supplemental_Figure_coupling_amplitudes/._on_midget_mean.csv
- exported_data_for_journal/Supplemental_Figure_coupling_amplitudes/off_parasol_std.csv
- __MACOSX/exported_data_for_journal/Supplemental_Figure_coupling_amplitudes/._off_parasol_std.csv
- exported_data_for_journal/Supplemental_Figure_coupling_amplitudes/off_midget_std.csv
- __MACOSX/exported_data_for_journal/Supplemental_Figure_coupling_amplitudes/._off_midget_std.csv
- exported_data_for_journal/Supplemental_FigureS6_timejitter/FigureS6a_static_lpips_stdev.csv
- __MACOSX/exported_data_for_journal/Supplemental_FigureS6_timejitter/._FigureS6a_static_lpips_stdev.csv
- exported_data_for_journal/Supplemental_FigureS6_timejitter/FigureS6a_static_lpips_means.csv
- __MACOSX/exported_data_for_journal/Supplemental_FigureS6_timejitter/._FigureS6a_static_lpips_means.csv
- exported_data_for_journal/figure4_timejitter/Figure4a_eye_movement_ms_ssim.csv
- __MACOSX/exported_data_for_journal/figure4_timejitter/._Figure4a_eye_movement_ms_ssim.csv
- exported_data_for_journal/figure4_timejitter/Figure4a_static_ms_ssim.csv
- __MACOSX/exported_data_for_journal/figure4_timejitter/._Figure4a_static_ms_ssim.csv
- exported_data_for_journal/figure4_timejitter/.ipynb_checkpoints/
- __MACOSX/exported_data_for_journal/figure4_timejitter/._.ipynb_checkpoints
- exported_data_for_journal/Supplemental_Figure_S5_cell_types/panel_b_LPIPS.csv
- __MACOSX/exported_data_for_journal/Supplemental_Figure_S5_cell_types/._panel_b_LPIPS.csv
- exported_data_for_journal/Supplemental_Figure_S5_cell_types/panel_a_MS_SSIM.csv
- __MACOSX/exported_data_for_journal/Supplemental_Figure_S5_cell_types/._panel_a_MS_SSIM.csv
- exported_data_for_journal/figure5_correlations/Figure5f/
- __MACOSX/exported_data_for_journal/figure5_correlations/._Figure5f
- exported_data_for_journal/figure5_correlations/Figure5a/
- __MACOSX/exported_data_for_journal/figure5_correlations/._Figure5a
- exported_data_for_journal/figure5_correlations/Figure5h/
- __MACOSX/exported_data_for_journal/figure5_correlations/._Figure5h
- exported_data_for_journal/figure5_correlations/Figure5g/
- __MACOSX/exported_data_for_journal/figure5_correlations/._Figure5g
- exported_data_for_journal/figure5_correlations/Figure5b/
- __MACOSX/exported_data_for_journal/figure5_correlations/._Figure5b
- exported_data_for_journal/figure5_correlations/Figure5e/
- __MACOSX/exported_data_for_journal/figure5_correlations/._Figure5e
- exported_data_for_journal/figure5_correlations/Figure5d/
- __MACOSX/exported_data_for_journal/figure5_correlations/._Figure5d
- exported_data_for_journal/figure5_correlations/Figure5c/
- __MACOSX/exported_data_for_journal/figure5_correlations/._Figure5c
- exported_data_for_journal/figure5_correlations/.ipynb_checkpoints/
- __MACOSX/exported_data_for_journal/figure5_correlations/._.ipynb_checkpoints
- exported_data_for_journal/figure2_eye_movement_algo/Figure2f/
- __MACOSX/exported_data_for_journal/figure2_eye_movement_algo/._Figure2f
- exported_data_for_journal/figure2_eye_movement_algo/Figure2g/
- __MACOSX/exported_data_for_journal/figure2_eye_movement_algo/._Figure2g
- exported_data_for_journal/figure2_eye_movement_algo/.ipynb_checkpoints/
- __MACOSX/exported_data_for_journal/figure2_eye_movement_algo/._.ipynb_checkpoints
- exported_data_for_journal/Supplemental_Figure_S3_comparisons/.ipynb_checkpoints/
- __MACOSX/exported_data_for_journal/Supplemental_Figure_S3_comparisons/._.ipynb_checkpoints
- exported_data_for_journal/Supplemental_Figure_S3_comparisons/scatterplot_A_vs_LNP
- __MACOSX/exported_data_for_journal/Supplemental_Figure_S3_comparisons/._scatterplot_A_vs_LNP
- exported_data_for_journal/Supplemental_Figure_S3_comparisons/scatterplot_B_vs_1F
- __MACOSX/exported_data_for_journal/Supplemental_Figure_S3_comparisons/._scatterplot_B_vs_1F
- exported_data_for_journal/Supplemental_FigureS7_correlations/FigureS7a/blue retina.csv
- __MACOSX/exported_data_for_journal/Supplemental_FigureS7_correlations/FigureS7a/._blue retina.csv
- exported_data_for_journal/Supplemental_FigureS7_correlations/FigureS7a/black retina.csv
- __MACOSX/exported_data_for_journal/Supplemental_FigureS7_correlations/FigureS7a/._black retina.csv
- exported_data_for_journal/Supplemental_FigureS7_correlations/FigureS7a/README.txt
- __MACOSX/exported_data_for_journal/Supplemental_FigureS7_correlations/FigureS7a/._README.txt
- exported_data_for_journal/Supplemental_FigureS7_correlations/FigureS7a/orange retina.csv
- __MACOSX/exported_data_for_journal/Supplemental_FigureS7_correlations/FigureS7a/._orange retina.csv
- exported_data_for_journal/Supplemental_FigureS7_correlations/FigureS7a/green retina.csv
- __MACOSX/exported_data_for_journal/Supplemental_FigureS7_correlations/FigureS7a/._green retina.csv
- exported_data_for_journal/figure5_correlations/Figure5f/on_midget_var_explained.csv
- __MACOSX/exported_data_for_journal/figure5_correlations/Figure5f/._on_midget_var_explained.csv
- exported_data_for_journal/figure5_correlations/Figure5f/on_parasol_var_explained.csv
- __MACOSX/exported_data_for_journal/figure5_correlations/Figure5f/._on_parasol_var_explained.csv
- exported_data_for_journal/figure5_correlations/Figure5f/off_parasol_var_explained.csv
- __MACOSX/exported_data_for_journal/figure5_correlations/Figure5f/._off_parasol_var_explained.csv
- exported_data_for_journal/figure5_correlations/Figure5f/off_midget_var_explained.csv
- __MACOSX/exported_data_for_journal/figure5_correlations/Figure5f/._off_midget_var_explained.csv
- exported_data_for_journal/figure5_correlations/Figure5a/blue retina.csv
- __MACOSX/exported_data_for_journal/figure5_correlations/Figure5a/._blue retina.csv
- exported_data_for_journal/figure5_correlations/Figure5a/black retina.csv
- __MACOSX/exported_data_for_journal/figure5_correlations/Figure5a/._black retina.csv
- exported_data_for_journal/figure5_correlations/Figure5a/README.txt
- __MACOSX/exported_data_for_journal/figure5_correlations/Figure5a/._README.txt
- exported_data_for_journal/figure5_correlations/Figure5a/.ipynb_checkpoints/
- __MACOSX/exported_data_for_journal/figure5_correlations/Figure5a/._.ipynb_checkpoints
- exported_data_for_journal/figure5_correlations/Figure5a/orange retina.csv
- __MACOSX/exported_data_for_journal/figure5_correlations/Figure5a/._orange retina.csv
- exported_data_for_journal/figure5_correlations/Figure5a/green retina.csv
- __MACOSX/exported_data_for_journal/figure5_correlations/Figure5a/._green retina.csv
- exported_data_for_journal/figure5_correlations/Figure5h/on_parasol_real_shuff.csv
- __MACOSX/exported_data_for_journal/figure5_correlations/Figure5h/._on_parasol_real_shuff.csv
- exported_data_for_journal/figure5_correlations/Figure5h/off_midget_real_shuff.csv
- __MACOSX/exported_data_for_journal/figure5_correlations/Figure5h/._off_midget_real_shuff.csv
- exported_data_for_journal/figure5_correlations/Figure5h/on_midget_real_shuff.csv
- __MACOSX/exported_data_for_journal/figure5_correlations/Figure5h/._on_midget_real_shuff.csv
- exported_data_for_journal/figure5_correlations/Figure5h/off_parasol_real_shuff.csv
- __MACOSX/exported_data_for_journal/figure5_correlations/Figure5h/._off_parasol_real_shuff.csv
- exported_data_for_journal/figure5_correlations/Figure5g/off_midget_peak_height.csv
- __MACOSX/exported_data_for_journal/figure5_correlations/Figure5g/._off_midget_peak_height.csv
- exported_data_for_journal/figure5_correlations/Figure5b/blue retina.csv
- __MACOSX/exported_data_for_journal/figure5_correlations/Figure5b/._blue retina.csv
- exported_data_for_journal/figure5_correlations/Figure5b/red retina.csv
- __MACOSX/exported_data_for_journal/figure5_correlations/Figure5b/._red retina.csv
- exported_data_for_journal/figure5_correlations/Figure5b/green retina.csv
- __MACOSX/exported_data_for_journal/figure5_correlations/Figure5b/._green retina.csv
- exported_data_for_journal/figure5_correlations/Figure5e/OFF midget_837_right_xcorr.csv
- __MACOSX/exported_data_for_journal/figure5_correlations/Figure5e/._OFF midget_837_right_xcorr.csv
- exported_data_for_journal/figure5_correlations/Figure5e/ON parasol_655_left_xcorr.csv
- __MACOSX/exported_data_for_journal/figure5_correlations/Figure5e/._ON parasol_655_left_xcorr.csv
- exported_data_for_journal/figure5_correlations/Figure5e/ON midget_648_right_xcorr.csv
- __MACOSX/exported_data_for_journal/figure5_correlations/Figure5e/._ON midget_648_right_xcorr.csv
- exported_data_for_journal/figure5_correlations/Figure5e/ON parasol_858_right_xcorr.csv
- __MACOSX/exported_data_for_journal/figure5_correlations/Figure5e/._ON parasol_858_right_xcorr.csv
- exported_data_for_journal/figure5_correlations/Figure5e/ON midget_556_right_xcorr.csv
- __MACOSX/exported_data_for_journal/figure5_correlations/Figure5e/._ON midget_556_right_xcorr.csv
- exported_data_for_journal/figure5_correlations/Figure5e/OFF parasol_35_right_xcorr.csv
- __MACOSX/exported_data_for_journal/figure5_correlations/Figure5e/._OFF parasol_35_right_xcorr.csv
- exported_data_for_journal/figure5_correlations/Figure5e/ON midget_887_right_xcorr.csv
- __MACOSX/exported_data_for_journal/figure5_correlations/Figure5e/._ON midget_887_right_xcorr.csv
- exported_data_for_journal/figure5_correlations/Figure5e/OFF midget_237_right_xcorr.csv
- __MACOSX/exported_data_for_journal/figure5_correlations/Figure5e/._OFF midget_237_right_xcorr.csv
- exported_data_for_journal/figure5_correlations/Figure5e/ON midget_900_right_xcorr.csv
- __MACOSX/exported_data_for_journal/figure5_correlations/Figure5e/._ON midget_900_right_xcorr.csv
- exported_data_for_journal/figure5_correlations/Figure5e/OFF midget_1032_right_xcorr.csv
- __MACOSX/exported_data_for_journal/figure5_correlations/Figure5e/._OFF midget_1032_right_xcorr.csv
- exported_data_for_journal/figure5_correlations/Figure5e/ON parasol_868_right center_xcorr.csv
- __MACOSX/exported_data_for_journal/figure5_correlations/Figure5e/._ON parasol_868_right center_xcorr.csv
- exported_data_for_journal/figure5_correlations/Figure5e/OFF parasol_494_right_xcorr.csv
- __MACOSX/exported_data_for_journal/figure5_correlations/Figure5e/._OFF parasol_494_right_xcorr.csv
- exported_data_for_journal/figure5_correlations/Figure5e/OFF parasol_608_right_xcorr.csv
- __MACOSX/exported_data_for_journal/figure5_correlations/Figure5e/._OFF parasol_608_right_xcorr.csv
- exported_data_for_journal/figure5_correlations/Figure5e/OFF midget_835_right_xcorr.csv
- __MACOSX/exported_data_for_journal/figure5_correlations/Figure5e/._OFF midget_835_right_xcorr.csv
- exported_data_for_journal/figure5_correlations/Figure5e/OFF parasol_912_right_xcorr.csv
- __MACOSX/exported_data_for_journal/figure5_correlations/Figure5e/._OFF parasol_912_right_xcorr.csv
- exported_data_for_journal/figure5_correlations/Figure5e/ON parasol_451_left center_xcorr.csv
- __MACOSX/exported_data_for_journal/figure5_correlations/Figure5e/._ON parasol_451_left center_xcorr.csv
- exported_data_for_journal/figure5_correlations/Figure5d/blue retina.csv
- __MACOSX/exported_data_for_journal/figure5_correlations/Figure5d/._blue retina.csv
- exported_data_for_journal/figure5_correlations/Figure5d/red retina.csv
- __MACOSX/exported_data_for_journal/figure5_correlations/Figure5d/._red retina.csv
- exported_data_for_journal/figure5_correlations/Figure5d/green retina.csv
- __MACOSX/exported_data_for_journal/figure5_correlations/Figure5d/._green retina.csv
- exported_data_for_journal/figure5_correlations/Figure5c/blue retina.csv
- __MACOSX/exported_data_for_journal/figure5_correlations/Figure5c/._blue retina.csv
- exported_data_for_journal/figure5_correlations/Figure5c/black retina.csv
- __MACOSX/exported_data_for_journal/figure5_correlations/Figure5c/._black retina.csv
- exported_data_for_journal/figure5_correlations/Figure5c/README.txt
- __MACOSX/exported_data_for_journal/figure5_correlations/Figure5c/._README.txt
- exported_data_for_journal/figure5_correlations/Figure5c/orange retina.csv
- __MACOSX/exported_data_for_journal/figure5_correlations/Figure5c/._orange retina.csv
- exported_data_for_journal/figure5_correlations/Figure5c/green retina.csv
- __MACOSX/exported_data_for_journal/figure5_correlations/Figure5c/._green retina.csv
- exported_data_for_journal/figure2_eye_movement_algo/Figure2f/scatterplot.csv
- __MACOSX/exported_data_for_journal/figure2_eye_movement_algo/Figure2f/._scatterplot.csv
- exported_data_for_journal/figure2_eye_movement_algo/Figure2g/green retina_relative_quality.csv
- __MACOSX/exported_data_for_journal/figure2_eye_movement_algo/Figure2g/._green retina_relative_quality.csv
- exported_data_for_journal/figure2_eye_movement_algo/Figure2g/blue retina_relative_quality.csv
- __MACOSX/exported_data_for_journal/figure2_eye_movement_algo/Figure2g/._blue retina_relative_quality.csv
- exported_data_for_journal/figure2_eye_movement_algo/Figure2g/red retina_relative_quality.csv
- __MACOSX/exported_data_for_journal/figure2_eye_movement_algo/Figure2g/._red retina_relative_quality.csv
- exported_data_for_journal/figure5_correlations/Figure5a/.ipynb_checkpoints/black retina-checkpoint.csv
- __MACOSX/exported_data_for_journal/figure5_correlations/Figure5a/.ipynb_checkpoints/._black retina-checkpoint.csv
- exported_data_for_journal/figure5_correlations/Figure5a/.ipynb_checkpoints/README-checkpoint.txt
- __MACOSX/exported_data_for_journal/figure5_correlations/Figure5a/.ipynb_checkpoints/._README-checkpoint.txt
