# Supplementary material for: Fixational eye movements enhance the precision of visual information transmitted by the primate retina
Source: Nat Commun. 2024 Sep 11;15:7964. doi: 10.1038/s41467-024-52304-7 (PMC11390888; doi:10.1038/s41467-024-52304-7)
Supplement: Supplementary file 4 — Source Data [file 41467_2024_52304_MOESM4_ESM.zip › exported_data_for_journal/Supplemental_Figure_S4_lpips/by_cell_type.csv]

	Drift magnitude	blue retina parasol LPIPS mean	blue retina parasol LPIPS stdev	blue retina midget LPIPS mean	blue retina midget LPIPS stdev	green retina parasol LPIPS mean	green retina parasol LPIPS stdev	green retina midget LPIPS mean	green retina midget LPIPS stdev	red retina parasol LPIPS mean	red retina parasol LPIPS stdev	red retina midget LPIPS mean	red retina midget LPIPS stdev
0	2.0
1	6.0	0.51782656	0.00636123	0.46831593	0.007435999	0.50993073	0.006340395	0.49446595	0.0064882687	0.51396626	0.0067369095	0.47286543	0.006998623
2	10.0	0.50894755	0.0013543413	0.4624281	0.0013997299	0.500767	0.0013806833	0.48631975	0.0013283512	0.5046546	0.0014172975	0.4657936	0.0013285747
3	14.0	0.5060717	0.001195791	0.45707113	0.0012185377	0.49807927	0.0012201531	0.48201433	0.001157735	0.50108117	0.0012604977	0.46013194	0.0011716037
4	18.0	0.5049347	0.0017129153	0.45309266	0.0017607133	0.49716157	0.0017734849	0.48032814	0.0016912351	0.5007309	0.0018185719	0.45708448	0.0016778092
5	22.0	0.50712	0.0028905913	0.4533211	0.0029445328	0.5000097	0.0029211394	0.48015663	0.0027790836	0.5028359	0.0030333686	0.456848	0.0028288485
6	26.0	0.49895358	0.005334068	0.44273588	0.0054073804	0.49071243	0.0057204706	0.47060472	0.0051501268	0.49366647	0.005874622	0.44705492	0.0052617686
7	30.0	0.48835793	0.017533878	0.44208288	0.01669431	0.4851807	0.01616045	0.47102332	0.015179316	0.48820958	0.015909705	0.45736194	0.012868202
