# Supplementary material for: Fixational eye movements enhance the precision of visual information transmitted by the primate retina
Source: Nat Commun. 2024 Sep 11;15:7964. doi: 10.1038/s41467-024-52304-7 (PMC11390888; doi:10.1038/s41467-024-52304-7)
Supplement: Supplementary file 4 — Source Data [file 41467_2024_52304_MOESM4_ESM.zip › exported_data_for_journal/Supplemental_Figure_S4_lpips/lpips_metrics_eye_movements.csv]

	Drift magnitude	blue retina joint LPIPS mean	blue retina joint LPIPS stdev	blue retina known LPIPS mean	blue retina known LPIPS stdev	blue retina zero LPIPS mean	blue retina zero LPIPS stdev	green retina joint LPIPS mean	green retina joint LPIPS stdev	green retina known LPIPS mean	green retina known LPIPS stdev	green retina zero LPIPS mean	green retina zero LPIPS stdev	red retina joint LPIPS mean	red retina joint LPIPS stdev	red retina known LPIPS mean	red retina known LPIPS stdev	red retina zero LPIPS mean	red retina zero LPIPS stdev
0	2.0
1	6.0	0.46213514	0.0074930023	0.4588158	0.007488008	0.4670546	0.007336718	0.47940996	0.006664756	0.47814676	0.0067458176	0.48300186	0.006616617	0.46438807	0.007262124	0.46082616	0.007282268	0.46782535	0.007181036
2	10.0	0.45386377	0.0014546938	0.44820184	0.0014504548	0.46256006	0.0014258978	0.47101796	0.0013897727	0.46797732	0.0013765957	0.4777289	0.0013673287	0.45765978	0.0013756857	0.45308545	0.0013609778	0.46630007	0.0013554607
3	14.0	0.44955322	0.0012687878	0.44295305	0.0012694877	0.46341705	0.0012439558	0.46740943	0.0012189742	0.46324998	0.0012056202	0.4775989	0.0011916528	0.45191538	0.0012219284	0.446408	0.0012099447	0.46632805	0.0011935377
4	18.0	0.44617137	0.0018369976	0.43938345	0.0018370858	0.46650437	0.001780856	0.46609673	0.0017631623	0.4613412	0.0017550024	0.48011237	0.0017235789	0.44936055	0.0017486799	0.44392848	0.0017318892	0.46988916	0.0017158508
5	22.0	0.44647282	0.00306541	0.4396844	0.0030967568	0.47260344	0.0030008445	0.46668655	0.0029148886	0.46170053	0.0029245212	0.48577994	0.0028632632	0.44905218	0.0029216118	0.44347838	0.0029328112	0.4756979	0.0029098373
6	26.0	0.43708313	0.0055752336	0.43121624	0.005577877	0.4688518	0.0054639233	0.45838097	0.0055109705	0.45354635	0.005380014	0.48049334	0.005381591	0.43925178	0.0054732054	0.43344122	0.0053935475	0.47113022	0.0054754717
7	30.0	0.43230733	0.017763153	0.4277533	0.017511653	0.46988377	0.017350929	0.45301676	0.016505357	0.45080414	0.016010199	0.48018917	0.015615705	0.4453342	0.0145998625	0.43704867	0.014836824	0.47650003	0.014235742
