# Supplementary material for: Fixational eye movements enhance the precision of visual information transmitted by the primate retina
Source: Nat Commun. 2024 Sep 11;15:7964. doi: 10.1038/s41467-024-52304-7 (PMC11390888; doi:10.1038/s41467-024-52304-7)
Supplement: Supplementary file 4 — Source Data [file 41467_2024_52304_MOESM4_ESM.zip › exported_data_for_journal/figure3_eye_movement_quality/Figure3b_position_error.csv]

	Drift magnitude	blue retina joint RMS estimation error	blue retina joint RMS estimation error stdev	blue retina zero RMS estimation error	blue retina zero RMS estimation error stdev	green retina joint RMS estimation error	green retina joint RMS estimation error stdev	green retina zero RMS estimation error	green retina zero RMS estimation error stdev	red retina joint RMS estimation error	red retina joint RMS estimation error stdev	red retina zero RMS estimation error	red retina zero RMS estimation error stdev
0	2.0
1	6.0	12.8034935	0.3991798	10.466764	0.2841036	12.104517	0.42058665	10.466764	0.2841036	13.073215	0.39842355	10.466764	0.2841036
2	10.0	15.803291	0.08626612	15.808572	0.08250695	15.019538	0.08531868	15.808572	0.08250695	15.325705	0.088502645	15.808572	0.08250695
3	14.0	17.421324	0.086328626	21.29279	0.09364396	16.606781	0.0864687	21.29279	0.09364396	16.531107	0.08966792	21.29279	0.09364396
4	18.0	18.528336	0.13658924	27.256317	0.15348361	17.561998	0.14159453	27.256317	0.15348361	17.102436	0.14617129	27.256317	0.15348361
5	22.0	19.001774	0.22674325	33.643368	0.2590689	17.881605	0.22519226	33.643368	0.2590689	17.839144	0.24004216	33.643368	0.2590689
6	26.0	19.69263	0.4850099	41.08994	0.48533994	18.35054	0.48308635	41.08994	0.48533994	18.012089	0.48522642	41.08994	0.48533994
7	30.0	21.768066	2.1455073	48.449436	1.763861	19.2687	1.6699649	48.449436	1.763861	21.301722	1.7456744	48.449436	1.763861
