# Supplementary material for: Fixational eye movements enhance the precision of visual information transmitted by the primate retina
Source: Nat Commun. 2024 Sep 11;15:7964. doi: 10.1038/s41467-024-52304-7 (PMC11390888; doi:10.1038/s41467-024-52304-7)
Supplement: Supplementary file 4 — Source Data [file 41467_2024_52304_MOESM4_ESM.zip › exported_data_for_journal/figure3_eye_movement_quality/Figure3a_ms_ssim.csv]

	Drift magnitude	blue retina joint MS-SSIM mean	blue retina joint MS-SSIM stdev	blue retina known MS-SSIM mean	blue retina known MS-SSIM stdev	blue retina zero MS-SSIM mean	blue retina zero MS-SSIM stdev	green retina joint MS-SSIM mean	green retina joint MS-SSIM stdev	green retina known MS-SSIM mean	green retina known MS-SSIM stdev	green retina zero MS-SSIM mean	green retina zero MS-SSIM stdev	red retina joint MS-SSIM mean	red retina joint MS-SSIM stdev	red retina known MS-SSIM mean	red retina known MS-SSIM stdev	red retina zero MS-SSIM mean	red retina zero MS-SSIM stdev
0	2.0
1	6.0	0.6554196	0.009046801	0.6599088	0.008710204	0.6408417	0.009083198	0.6127136	0.009940554	0.6175244	0.009756467	0.60467327	0.009860317	0.6288247	0.009145641	0.62982607	0.009214778	0.61387974	0.009302253
2	10.0	0.6694317	0.0017144927	0.67720884	0.0016642379	0.6465518	0.0017263945	0.6289088	0.001807516	0.6367625	0.0017696907	0.61474866	0.0018221838	0.63931865	0.001690707	0.6432607	0.0016793415	0.6162872	0.0017462607
3	14.0	0.6808344	0.0014516265	0.6897667	0.0014123309	0.646937	0.0014920536	0.63877916	0.0015341686	0.64793074	0.0014968985	0.61660224	0.0015609981	0.6524231	0.0014462976	0.6574106	0.0014262715	0.61862195	0.0014959065
4	18.0	0.6868458	0.002005458	0.69591504	0.0019496105	0.6403536	0.0021272846	0.6416058	0.0021849347	0.65179545	0.00212827	0.61087143	0.0022566288	0.6588876	0.0019994527	0.66400737	0.0019457366	0.61240685	0.0021188173
5	22.0	0.69175553	0.003250307	0.700316	0.0031547907	0.6333226	0.0036364866	0.6459296	0.0034269227	0.655541	0.0033534926	0.60447437	0.003704345	0.6652962	0.0031229532	0.6708982	0.0030704453	0.6069075	0.0034915404
6	26.0	0.7020683	0.0054991655	0.70955986	0.005372169	0.6319875	0.006439537	0.65625334	0.00620436	0.6650741	0.0059720664	0.6095453	0.0067526484	0.67670655	0.0056875427	0.68130946	0.0056201373	0.6080641	0.0065767216
7	30.0	0.69096583	0.016952112	0.69206387	0.017648859	0.60582614	0.019827163	0.651642	0.020493608	0.6568814	0.02125606	0.5913095	0.022052448	0.65423673	0.018484134	0.65616316	0.020567078	0.5746739	0.023666952
