# Supplementary material for: Fixational eye movements enhance the precision of visual information transmitted by the primate retina
Source: Nat Commun. 2024 Sep 11;15:7964. doi: 10.1038/s41467-024-52304-7 (PMC11390888; doi:10.1038/s41467-024-52304-7)
Supplement: Supplementary file 4 — Source Data [file 41467_2024_52304_MOESM4_ESM.zip › exported_data_for_journal/figure3_eye_movement_quality/Figure3c_population_specific.csv]

	Drift magnitude	blue retina parasol MS-SSIM mean	blue retina parasol MS-SSIM stdev	blue retina midget MS-SSIM mean	blue retina midget MS-SSIM stdev	green retina parasol MS-SSIM mean	green retina parasol MS-SSIM stdev	green retina midget MS-SSIM mean	green retina midget MS-SSIM stdev	red retina parasol MS-SSIM mean	red retina parasol MS-SSIM stdev	red retina midget MS-SSIM mean	red retina midget MS-SSIM stdev
0	2.0
1	6.0	0.46110636	0.011224159	0.63322204	0.0087429285	0.49089313	0.011722148	0.5643508	0.010043018	0.45705745	0.012574929	0.5923976	0.009284509
2	10.0	0.48607004	0.002074329	0.6473257	0.0016543416	0.51147944	0.0022051923	0.584112	0.0017878602	0.47748756	0.0023260089	0.60915047	0.0017424541
3	14.0	0.4977919	0.0017560056	0.6621495	0.0014067668	0.52025825	0.0018882833	0.59617275	0.0015107887	0.48771912	0.0020066472	0.6250141	0.0014945556
4	18.0	0.50229204	0.0024918965	0.6701972	0.0019224099	0.5213213	0.002684074	0.6021557	0.0021717811	0.4914678	0.0028396065	0.6325594	0.002054936
5	22.0	0.5052643	0.0041984622	0.675633	0.0031164824	0.52222234	0.0044519436	0.60693204	0.0032864178	0.49435845	0.004702158	0.63847846	0.003202615
6	26.0	0.5200406	0.007644437	0.68576443	0.005327845	0.5380486	0.00840053	0.6174362	0.006289054	0.51469207	0.0087459395	0.650132	0.005860013
7	30.0	0.5294036	0.020337256	0.67029715	0.01631402	0.54733646	0.021931648	0.61153436	0.020578256	0.51198465	0.022896199	0.62608165	0.021773435
