# Supplementary material for: Fixational eye movements enhance the precision of visual information transmitted by the primate retina
Source: Nat Commun. 2024 Sep 11;15:7964. doi: 10.1038/s41467-024-52304-7 (PMC11390888; doi:10.1038/s41467-024-52304-7)
Supplement: Supplementary file 4 — Source Data [file 41467_2024_52304_MOESM4_ESM.zip › exported_data_for_journal/figure3_eye_movement_quality/Figure3d_population_specific_position_error.csv]

	Drift magnitude	blue retina midget joint RMS estimation error	blue retina midget joint RMS estimation error stdev	blue retina parasol joint RMS estimation error	blue retina parasol joint RMS estimation error stdev	blue retina zero RMS estimation error	blue retina zero RMS estimation error stdev	green retina midget joint RMS estimation error	green retina midget joint RMS estimation error stdev	green retina parasol joint RMS estimation error	green retina parasol joint RMS estimation error stdev	green retina zero RMS estimation error	green retina zero RMS estimation error stdev	red retina midget joint RMS estimation error	red retina midget joint RMS estimation error stdev	red retina parasol joint RMS estimation error	red retina parasol joint RMS estimation error stdev	red retina zero RMS estimation error	red retina zero RMS estimation error stdev
0	2.0
1	6.0	12.502875	0.34943464	24.116257	0.9126111	10.466764	0.2841036	13.651834	0.51233387	20.750172	0.69321346	10.466764	0.2841036	13.972333	0.5589239	25.117308	1.0532612	10.466764	0.2841036
2	10.0	15.301391	0.08599812	24.857344	0.16693912	15.808572	0.08250695	15.950587	0.10542592	22.764	0.16316046	15.808572	0.08250695	16.347485	0.11081449	25.791819	0.18307772	15.808572	0.08250695
3	14.0	16.812582	0.08673113	27.197393	0.15897866	21.29279	0.09364396	17.37225	0.10712782	24.460814	0.1519863	21.29279	0.09364396	17.081997	0.09835741	28.092335	0.17335969	21.29279	0.09364396
4	18.0	17.924786	0.13806611	29.87405	0.24183106	27.256317	0.15348361	18.058838	0.16597238	27.598034	0.22999884	27.256317	0.15348361	17.712786	0.15501817	31.742052	0.27265987	27.256317	0.15348361
5	22.0	18.270546	0.2323592	32.57693	0.40936238	33.643368	0.2590689	18.127737	0.2460645	30.89062	0.39495972	33.643368	0.2590689	18.458693	0.27955407	34.06681	0.45916727	33.643368	0.2590689
6	26.0	19.047342	0.4968004	35.317642	0.8632935	41.08994	0.48533994	19.319544	0.5905814	34.06949	0.77767915	41.08994	0.48533994	18.868668	0.53515506	38.51753	1.0188583	41.08994	0.48533994
7	30.0	23.161112	2.4920516	33.747265	2.4293995	48.449436	1.763861	22.264704	2.758398	32.54248	2.7367215	48.449436	1.763861	23.650427	2.27844	39.51907	3.0701833	48.449436	1.763861
