# Supplementary material for: Fixational eye movements enhance the precision of visual information transmitted by the primate retina
Source: Nat Commun. 2024 Sep 11;15:7964. doi: 10.1038/s41467-024-52304-7 (PMC11390888; doi:10.1038/s41467-024-52304-7)
Supplement: Supplementary file 4 — Source Data [file 41467_2024_52304_MOESM4_ESM.zip › exported_data_for_journal/Supplemental_Figure_S1_PSTH_var_explained/on_midget_var_explained.csv]

	ON midget PSTH var. explained
0	0.7617990435304329
1	0.8543288364477858
2	0.7759731856913462
3	0.6904522223143412
4	0.7737393678679569
5	0.7985239998272868
6	0.6290022257552599
7	0.7319104688254066
8	0.7559698920114994
9	0.760665775259256
10	0.7763656360130645
11	0.7701046963284475
12	0.8118022627819927
13	0.7882101016043327
14	0.7808557718141406
15	0.8507871771245633
16	0.8338877108351745
17	0.8506003606264384
18	0.7670895774077077
19	0.8084152302852707
20	0.8324632009495662
21	0.6867617284799807
22	0.7395920760508529
23	0.8378126978443182
24	0.47884263378742753
25	0.7875636763096943
26	0.823200426623297
27	0.7817389165295939
28	0.7727616350136342
29	0.7244936826029903
30	0.710508095782264
31	0.7943749010465966
32	0.7224337889754968
33	0.5948174608132233
34	0.7956893944864877
35	0.7670628204728076
36	0.8303837361964905
37	0.8341589820556075
38	0.7715198362434148
39	0.7871096013366975
40	0.6617643102734048
41	0.795425961311278
42	0.7002440249111042
43	0.7774243729947588
44	0.8242439017832952
45	0.7422420389024498
46	0.7821375704230946
47	0.837607128976776
48	0.8838038896269359
49	0.7825930225922599
50	0.8087376469243659
51	0.8024078039772353
52	0.8076778155674793
53	0.8104725250517054
54	0.7682216682028591
55	0.7589325668084816
56	0.7612779976301929
57	0.7787621856874805
58	0.8407911231751977
59	0.8105490092068575
60	0.7847539106002015
61	0.8252412291019691
62	0.794011903799939
63	0.775468467650251
64	0.7399400138805547
65	0.8569930217484121
66	0.6221988069934679
67	0.7797772210178824
68	0.8100383927260202
69	0.7976562412238526
70	0.833306533769425
71	0.7781926949066791
72	0.7900236460733921
73	0.740513825986735
74	0.8392905188603048
75	0.8061066862974101
76	0.7107172143109012
77	0.799326591672508
78	0.5894074221370548
79	0.8267187990583907
80	0.8345899791355712
81	0.8129900949012488
82	0.8024778365200504
83	0.8423739972981459
84	0.8212575278390231
85	0.8193209301505205
86	0.7598322459111201
87	0.8229156521156665
88	0.7313560166729394
89	0.7943884613066904
90	0.8300999403224046
91	0.7776044171388733
92	0.7749416602454242
93	0.7033998094435883
94	0.7815667328676235
95	0.790552611316619
96	0.791413920555417
97	0.8362080808049823
98	0.6847201852210856
99	0.756143466348904
100	0.7005673694159709
101	-0.7906037499534384
102	0.7761185531833836
103	0.7839235561834628
104	0.7440838223775721
105	0.7888394739026491
106	0.8051040371532806
107	0.8179486338540913
108	0.536904969902194
109	0.8203840418399535
110	0.7776142561619188
111	0.8169777671071747
112	0.8422995938105389
113	0.7970869176923958
114	0.8367805185427042
115	0.679179482271316
116	0.7637200513940536
117	0.8148142818743795
118	0.7666823342596164
119	0.7672478162568097
120	0.6481339495511711
121	0.8228500562653003
122	0.817627943927066
123	0.7791399249880816
124	0.8265446897339267
125	0.7705603220519848
126	0.7167639690948686
127	0.7746357588691332
128	0.687237832337864
129	0.7427853177199608
130	0.7550083897252454
131	0.8164634283283244
132	0.7322294845093011
133	0.7850149887515085
134	0.7666745607732022
135	0.8546823283468623
136	0.8455295370111242
137	0.8364941105037997
138	0.8040856967802817
139	0.8036897254399648
140	-0.6445850248852003
141	0.7662243191961126
142	0.8137005968594804
143	0.7079587676922372
144	0.8061231246693321
145	0.7933970800169183
146	0.7702750368863895
147	0.7867201610777158
148	0.7100561121515104
149	0.7469636879088553
150	0.3438632410731962
151	0.7790857285611915
152	0.8253942456281337
153	0.7871549815942823
154	0.7403847102473142
155	0.8137227025166682
156	0.7944527462773248
157	0.7930397892964687
158	0.7370350396841958
159	0.7533092289615234
160	0.7568081718501874
161	0.7971731041043644
162	0.8158744932447737
163	0.8298371259094867
164	0.7555004603119798
165	0.7909460288566921
166	0.8117224179482396
167	0.7897422584078971
168	0.8335663414530687
169	0.8169889740525287
170	0.7579673986958125
171	0.8365077367046814
172	0.8172445236145031
173	0.7540391744170307
174	0.8434856083203333
175	0.7458622149011398
176	0.8326594938324771
177	0.783736579923602
178	0.7957313393999338
179	0.7965147129445472
180	0.814157725193024
181	0.802854918412361
182	0.8281034144984741
183	0.8137589898733305
184	0.8016758613587232
185	0.7970281926459977
186	0.7759931035652426
187	0.7207527606078016
188	0.8296613594349329
189	0.7781580573704279
190	0.814349530943964
191	0.8369817605924925
192	0.7271023211681786
193	0.8344277091161926
194	0.8112414752710583
195	0.506265921923528
196	0.7284496589943525
197	0.724233390180423
198	0.8121226115195378
199	0.7418155798792637
200	0.8307172328790564
201	0.7716899566612926
202	0.7421565588392447
203	0.8129841773668405
204	0.7836737461339089
205	0.7559767074077658
206	0.8365720417964084
207	0.7128645362607067
208	0.7110892915428229
209	0.8232043098600202
210	0.7957219133164632
211	0.8083372986206956
212	0.7817341609064852
213	0.8237616943451425
214	0.8255258356288897
215	0.7631460166082997
216	0.8055860764302134
217	0.8298797290757777
218	0.8162996023127176
219	0.7782128247005096
220	0.8215553640129093
221	0.4183722478524793
