# Supplementary material for: Fixational eye movements enhance the precision of visual information transmitted by the primate retina
Source: Nat Commun. 2024 Sep 11;15:7964. doi: 10.1038/s41467-024-52304-7 (PMC11390888; doi:10.1038/s41467-024-52304-7)
Supplement: Supplementary file 4 — Source Data [file 41467_2024_52304_MOESM4_ESM.zip › exported_data_for_journal/Supplemental_Figure_S1_PSTH_var_explained/on_parasol_var_explained.csv]

	ON parasol PSTH var. explained
0	0.8618221799344066
1	0.9392023837319273
2	0.8724800756884868
3	0.9241492384965383
4	0.9443853381621153
5	0.924237042698328
6	0.9182763351025786
7	0.8838372209323639
8	0.8723495535597274
9	0.8987320551895984
10	0.9110795745436071
11	0.9144221375398065
12	0.9180488225986424
13	0.8983827211108364
14	0.9392288348386338
15	0.9146954822082274
16	0.7351777897067747
17	0.9299667859414417
18	0.7075477463714701
19	0.888971395699104
20	0.9321165186488507
21	0.8989547858256576
22	0.9170847438226825
23	0.895566467445193
24	0.9358772743090091
25	0.9248412221326159
26	0.8143654119541563
27	0.9245565525588036
28	0.9341553874574695
29	0.9075199935674236
30	0.6865077711884038
31	0.8063191602556259
32	0.897854744634019
33	0.7971560968565263
34	0.9422006458827918
35	0.936389668671977
36	0.9259554654894271
37	0.9387791464658501
38	0.9315662823940551
39	0.832092581550328
40	0.8872452778904825
41	0.9242022486269903
42	0.9245586841921812
43	0.900254176309321
44	0.8660191879237995
45	0.8695913165202135
46	0.9194854975780266
47	0.9094497739862315
48	0.9379041790183358
49	0.9288379796561058
50	0.6949343759178115
51	0.9112882683426742
52	0.9326563870525449
53	0.9218820140360544
54	0.7990962402073173
55	0.8029419724560571
56	0.9381670566469222
57	0.9150508941220074
58	0.9094122252149393
59	0.9246423797625242
60	0.9367938715251615
61	0.9265061026542363
62	0.9076947805127425
63	0.8948279849619089
64	0.9201124986103077
65	0.8977430675319598
66	0.8369063045967938
67	0.9096957212253779
68	0.9227458291691921
69	0.8293008074813378
70	0.9365889527965933
71	0.8998602538602972
72	0.8987592095324465
73	0.7448181252002171
74	0.7168425109056713
75	0.7490198972727291
76	0.9199672030024444
77	0.9144213790035962
78	0.8002228281519254
