# Supplementary material for: Fixational eye movements enhance the precision of visual information transmitted by the primate retina
Source: Nat Commun. 2024 Sep 11;15:7964. doi: 10.1038/s41467-024-52304-7 (PMC11390888; doi:10.1038/s41467-024-52304-7)
Supplement: Supplementary file 4 — Source Data [file 41467_2024_52304_MOESM4_ESM.zip › exported_data_for_journal/Supplemental_Figure_S1_PSTH_var_explained/off_parasol_var_explained.csv]

	OFF parasol PSTH var. explained
0	0.8481280873245184
1	0.835377929686209
2	0.8281924066969643
3	0.7999624339347605
4	0.7678702798421149
5	0.8724982164313841
6	0.8677280036849881
7	0.8168730361883982
8	0.8485273591897745
9	0.8528600647908738
10	0.8781304132740039
11	0.7987396785811004
12	0.8709756335105778
13	0.860568657330254
14	0.8682310458503649
15	0.8335890287067768
16	0.8612676747712221
17	0.8390956885389054
18	0.8457055294957672
19	0.8876344175955785
20	0.8242030427808518
21	0.8458151155953813
22	0.8376374105035448
23	0.854910966234368
24	0.8852333777731345
25	0.8410964220382148
26	0.8693460611883141
27	0.823266559626335
28	0.8511373955102246
29	0.8607266596397494
30	0.7850773254149117
31	0.8113958289291713
32	0.8256748228775485
33	0.8566622364068492
34	0.8533076588009147
35	0.6940096205824215
36	0.7949255500073471
37	0.7035246251959154
38	0.8607243593816192
39	0.8367279131423064
40	0.8214587683084029
41	0.853416862208545
42	0.8587939168909731
43	0.7678341307645008
44	0.8534960765834596
45	0.8838616574962748
46	0.83219465725322
47	0.8007059522435815
48	0.8126286360810835
49	0.8326296489997571
50	0.8755333546691434
51	0.8896847299304641
52	0.7802699759693819
53	0.8621076139856789
54	0.839580760641645
55	0.8576150993700233
56	0.8575978710665983
57	0.7608041078182515
58	0.8597580246352852
59	0.857560893937736
60	0.8428188507562817
61	0.8745684379558513
62	0.8710449555045872
63	0.8267223799079199
64	0.8611508772402339
65	0.7978748258371963
66	0.8538038475567677
67	0.8046362274492618
68	0.8498352163721323
69	0.8509051034876097
70	0.8429731898726978
71	0.8395651265822098
72	0.8516187961609353
73	0.831307714215878
74	0.8636094979165974
75	0.8621127420423725
76	0.8571270584981621
77	0.8612553711130044
78	0.8077336084448612
79	0.8096055708374248
80	0.84151432138287
81	0.8737528717599778
82	0.8657212897472701
83	0.8189757205150334
84	0.8541517968415145
85	0.8415655655423362
86	0.8376204400357813
87	0.7249436276037295
88	0.8633144922546215
89	0.827937225488421
90	0.8739680456066117
91	0.8497519012962541
92	0.8805395836194203
93	0.8009470238841849
94	0.8664322262668825
95	0.6607740761286429
96	0.8451213891660012
97	0.8601432940407292
98	0.8226352047950609
99	0.8351153828816819
100	0.8871359954960091
101	0.8392833581233915
102	0.8154425139331726
103	0.8369629215982421
104	0.8758141421317087
105	0.8122054421984964
106	0.7944177380834636
107	0.8234492359823709
