# Supplementary material for: Fixational eye movements enhance the precision of visual information transmitted by the primate retina
Source: Nat Commun. 2024 Sep 11;15:7964. doi: 10.1038/s41467-024-52304-7 (PMC11390888; doi:10.1038/s41467-024-52304-7)
Supplement: Supplementary file 4 — Source Data [file 41467_2024_52304_MOESM4_ESM.zip › exported_data_for_journal/Supplemental_Figure_S1_PSTH_var_explained/off_midget_var_explained.csv]

	OFF midget PSTH var. explained
0	0.6991404713791001
1	0.6415732380178536
2	0.7447278640124539
3	0.7887502119805909
4	0.6451427574614206
5	0.7711016720303779
6	0.6574156471571502
7	0.757980903661514
8	0.7115951890468077
9	0.7467818328974005
10	0.7059985168511119
11	0.767077967499006
12	0.7058472657516407
13	0.7513397335175287
14	0.6995022055558944
15	0.7066948780917196
16	0.8141935360552106
17	0.7462250100822803
18	0.7104077087870961
19	0.7806177333879807
20	0.7443354727287457
21	0.6972134330594737
22	0.7471798767121081
23	0.7660585545884341
24	0.7218525402382479
25	0.7342929429600351
26	0.721735556204359
27	0.7436853115875701
28	0.6664559048803927
29	0.7101511438117318
30	0.759559855183354
31	0.6730547951446648
32	0.6783870174607507
33	0.7891474840997835
34	0.6950798325272061
35	0.7366902187593061
36	0.7094720937773071
37	0.6853075335083153
38	0.7590302522912742
39	0.6867613967251982
40	0.676948597239785
41	0.7203032255083532
42	0.7543621121281894
43	0.5001589028670752
44	0.7341441244302472
45	0.7493685706762961
46	0.7827853026655309
47	0.6819806689908043
48	0.7549526453663152
49	0.6387326908440024
50	0.7322087955486509
51	0.7179709085392332
52	0.8105223496446926
53	0.7169260157621762
54	0.6712809713939998
55	0.7398398506202066
56	0.7338690641138232
57	0.7850001870574983
58	0.7334246329490363
59	0.7166133638779042
60	0.6526518941635742
61	0.7561859798527956
62	0.7686163012278723
63	0.7115207732983149
64	0.6984112304136023
65	0.6677279261688667
66	0.7076682030166775
67	0.7712890142578006
68	0.7405365331177534
69	0.7976309273579036
70	0.6380897247621372
71	0.7240192958154561
72	0.7269267197583561
73	0.7525620360117105
74	0.6860214724324715
75	0.7321366307209853
76	0.7065179025613362
77	0.6799254785673868
78	0.71984962182077
79	0.8094208061004404
80	0.7813916994949806
81	0.6765309346811019
82	0.6688923935106136
83	0.7014768356415537
84	0.6828815554963253
85	0.7722334073940897
86	0.6733420706606816
87	0.6900634119743181
88	0.7557753498909037
89	0.6749839745027585
90	0.7146872068355059
91	0.6515403217112341
92	0.6826382776090096
93	0.7569734623798736
94	0.7741446146435498
95	0.7276227198432486
96	0.724185193133054
97	0.7578300089557921
98	0.7495627926933509
99	0.7558528064927338
100	0.08171532873737608
101	0.7641669937550568
102	0.7200140303444278
103	0.7298139556685335
104	0.7361715236791104
105	0.6833891821386298
106	0.7246674852381175
107	0.7461492326678136
108	0.7103344753868515
109	0.7006619462082737
110	0.6657421316208716
111	0.67929253763337
112	0.6999667366607359
113	0.6534328464732754
114	0.740689746578421
115	0.7473491618943363
116	0.7916515331729382
117	0.7561520513401907
118	0.735253744006988
119	0.7522604754894504
120	0.6593177438772622
121	0.7492324064568627
122	0.7681163398147091
123	0.7496641831906563
124	0.754565655760332
125	0.6936784751853935
126	0.7270551931801605
127	0.7227213976822218
128	0.7230569418593942
129	0.7909529908468769
130	0.6880624095720403
131	0.6112153422375795
132	0.7174464308204441
133	0.6930714650894828
134	0.7621591205635496
135	0.7902181354316395
136	0.7810245204490803
137	0.7499250576051207
138	0.7605317369597204
139	0.7513280336404268
140	0.5441744936262647
141	0.7087049195012571
142	0.6771886219945126
143	0.7218203307256699
144	0.7744438741206249
145	0.7400834011627344
146	0.7531481131392899
147	0.7634063302066213
148	0.6260426444460794
149	0.6400699626346933
150	0.6753818178896466
151	0.7038700628738286
152	0.7670586898609888
153	0.6874400315217228
154	0.7642514939513191
155	0.6911133521271049
156	0.6953563708667803
157	0.7578233236791315
158	0.7670143409800887
159	0.7290658483785594
160	0.6678092952017922
161	0.7305943949221875
162	0.6465524551957601
163	0.7284792316397484
164	0.7447365336606424
165	0.7575646280226286
166	0.7450889570129133
167	0.7429741587611147
168	0.7572529426498001
169	0.7282171480086117
170	0.7226383511568414
171	0.7703169203810774
172	0.7104008227997021
173	0.6008085398998725
174	0.7078624293164806
175	0.7560570727854546
176	0.6809613053853873
177	0.712283402709852
178	0.6637112760335053
179	0.7414227816713201
180	0.752029646875928
181	0.678619317027128
182	0.7798239685274855
183	0.7354414417349628
184	0.5243442092307904
185	0.7275654493898613
186	0.6794788794287243
187	0.7458909976117798
188	0.7256938735569656
189	0.6893153014775197
190	0.7240210942753365
191	0.7219908199686434
192	0.6929525242915844
193	0.7281872468175612
194	0.6976081513019806
195	0.7457432954932279
196	0.7307221083174119
197	0.7221453629491741
198	0.7010819767954686
199	0.6560200585724828
200	0.6540376400143872
201	0.561909967049571
202	0.7729655183309312
203	0.7185998804598317
204	0.6107290523961819
205	0.7526538085280885
206	0.6803299923490964
207	0.7170907440655836
208	0.730904856561627
209	0.7897204248357551
210	0.34987154350880467
211	0.758333036677274
212	0.7480958455350029
213	0.7243255214402586
214	0.7361272178946294
215	0.7298465208963796
216	0.780585604623382
217	0.6848938483325968
218	0.6195885729177433
219	0.7362115012262205
220	0.7864897874294632
221	0.7066129074811209
222	0.8260664143944637
223	0.7541227841679644
224	0.7155110217807324
225	0.7670691861478711
226	0.6515638736352996
227	0.7429415133329822
228	0.7186878241502999
229	0.6418429809626719
230	0.7281740460929715
231	0.7600473895339871
232	0.6133206122283286
233	0.7736658440180757
234	0.5798792853528415
235	0.7094466727804798
236	0.7670185862278319
237	0.6975080724383953
238	0.37781000447716384
239	0.6395450520529611
240	0.6701604421894132
241	0.7066750834458833
242	0.7168993367047033
243	0.6198456083381492
244	0.7526318222675877
245	0.7551146408385527
246	0.7078015708765458
247	0.7109311242228977
248	0.7050688923738926
249	0.7453656428824555
250	0.7249302754970182
251	0.7371266161564638
252	0.6940661411910674
253	0.6758580926805221
254	0.7718733206635593
255	0.6171300242524278
256	0.6169062448351119
257	0.7108301397346011
258	0.7466176986289306
259	0.7593381348774914
260	0.7070161966434656
261	0.4963677131786103
262	0.75775135558165
263	0.6819278567650557
264	0.7680542903209437
265	0.67585470511132
266	0.7159575801643925
267	0.728301308954084
268	0.7725595109339636
269	0.6792091909450615
270	0.7524355003187648
271	0.7771876109069489
272	0.7541817428009008
273	0.6783640383662961
274	0.7140325601073672
275	0.7706942326786194
276	0.6792456397188004
277	0.741603786149228
278	0.5606490820137878
279	0.7366572667816493
280	0.7918940944667228
281	0.7653000846131232
282	0.7165009461689686
283	0.6671702428308461
284	0.7116018417948027
285	0.7581632986083049
286	0.7505344292558599
287	0.6412250923526557
288	0.6498796438657171
289	0.7576684426776251
290	0.7505149391544029
291	0.7030197707653549
292	0.7024369065040426
293	0.6810867275952794
294	0.760864055739973
295	0.7256134843763657
296	0.7306630996140151
297	0.6483087893123611
298	0.736960212442171
299	0.7422071564127366
300	0.7363183502824817
301	0.7016776531474991
302	0.6276633135932173
303	0.7217616289991369
304	0.5371633867471008
305	-23.06439371348659
