# Supplementary material for: Fixational eye movements enhance the precision of visual information transmitted by the primate retina
Source: Nat Commun. 2024 Sep 11;15:7964. doi: 10.1038/s41467-024-52304-7 (PMC11390888; doi:10.1038/s41467-024-52304-7)
Supplement: Supplementary file 4 — Source Data [file 41467_2024_52304_MOESM4_ESM.zip › exported_data_for_journal/Supplemental_Figure_coupling_amplitudes/on_parasol_std.csv]

	blue retina	green retina	red retina
0 ms	0.023902000615053206	0.025591428563825368	0.021427140444335507
1 ms	0.015546035678550098	0.022100397842693992	0.019070953150310134
2 ms	0.010390491302835354	0.017688212989640333	0.015197935846045875
5 ms	0.0063771542597249225	0.009894496153499773	0.007848669427827725
10 ms	0.004439994775254383	0.006082015617553163	0.004343748506482074
20 ms	0.004054867082884373	0.00383078280007518	0.0033378807974838074
40 ms	0.002873016351311434	0.0031825017762987535	0.002856865490490622
