# Supplementary material for: Fixational eye movements enhance the precision of visual information transmitted by the primate retina
Source: Nat Commun. 2024 Sep 11;15:7964. doi: 10.1038/s41467-024-52304-7 (PMC11390888; doi:10.1038/s41467-024-52304-7)
Supplement: Supplementary file 4 — Source Data [file 41467_2024_52304_MOESM4_ESM.zip › exported_data_for_journal/Supplemental_Figure_coupling_amplitudes/off_midget_mean.csv]

	blue retina	green retina	red retina
0 ms	0.20136098223461477	0.24242743113754606	0.1675560831818815
1 ms	0.19683416928717093	0.23087749668113694	0.16157922085288642
2 ms	0.17584061746102952	0.2126519921704106	0.15019221898790952
5 ms	0.13272010460291872	0.1874833518096456	0.12655065211841526
10 ms	0.1063949358730786	0.15036054189228693	0.12105730016792202
20 ms	0.09054278802254524	0.1260868004043695	0.10656528132516731
40 ms	0.07969176643279176	0.1101210149621008	0.09937776888408055
