# Supplementary material for: Fixational eye movements enhance the precision of visual information transmitted by the primate retina
Source: Nat Commun. 2024 Sep 11;15:7964. doi: 10.1038/s41467-024-52304-7 (PMC11390888; doi:10.1038/s41467-024-52304-7)
Supplement: Supplementary file 4 — Source Data [file 41467_2024_52304_MOESM4_ESM.zip › exported_data_for_journal/Supplemental_Figure_coupling_amplitudes/off_parasol_mean.csv]

	blue retina	green retina	red retina
0 ms	0.9669895301293713	0.9973433796509439	0.6670481461735955
1 ms	0.8369085533047044	0.8837862115443949	0.6279669523916402
2 ms	0.6625225748278543	0.7530350674613772	0.5541953338914626
5 ms	0.42693264772145184	0.4748065354832612	0.4045188670274888
10 ms	0.3084615220617871	0.31217139209722394	0.300468940782718
20 ms	0.2401603676315552	0.22859780526280193	0.21963288815495735
40 ms	0.18459011388454735	0.20943685354371072	0.17131509455737134
