# Supplementary material for: Fixational eye movements enhance the precision of visual information transmitted by the primate retina
Source: Nat Commun. 2024 Sep 11;15:7964. doi: 10.1038/s41467-024-52304-7 (PMC11390888; doi:10.1038/s41467-024-52304-7)
Supplement: Supplementary file 4 — Source Data [file 41467_2024_52304_MOESM4_ESM.zip › exported_data_for_journal/Supplemental_Figure_coupling_amplitudes/on_parasol_mean.csv]

	blue retina	green retina	red retina
0 ms	0.8124993004470312	1.0033908606110087	0.7190545613120933
1 ms	0.5800146814248263	0.8783797042107058	0.6456185799967584
2 ms	0.4244005676219661	0.7077284650839039	0.5304349267207294
5 ms	0.26589594887752815	0.396049091671114	0.3295740894013706
10 ms	0.1987747483021403	0.23525238911318314	0.1884024053084113
20 ms	0.189366060283599	0.15525088728700584	0.12887231480027087
40 ms	0.18771913513913518	0.1253525773795096	0.08992668375969909
