# Supplementary material for: Fixational eye movements enhance the precision of visual information transmitted by the primate retina
Source: Nat Commun. 2024 Sep 11;15:7964. doi: 10.1038/s41467-024-52304-7 (PMC11390888; doi:10.1038/s41467-024-52304-7)
Supplement: Supplementary file 4 — Source Data [file 41467_2024_52304_MOESM4_ESM.zip › exported_data_for_journal/Supplemental_Figure_coupling_amplitudes/on_midget_std.csv]

	blue retina	green retina	red retina
0 ms	0.008130870624506587	0.010274143593270032	0.009031732216579796
1 ms	0.007466509218312279	0.009630385282263145	0.007823789554609977
2 ms	0.006337562787974809	0.008318819654991465	0.006378609901081682
5 ms	0.004012858364619747	0.005129984760200176	0.003914439835162955
10 ms	0.0030016031123763992	0.003538465472103883	0.0023633968202385553
20 ms	0.0021762160072387694	0.0024278726555547994	0.0016083729811192402
40 ms	0.0018464306794733162	0.0018393991828922478	0.0013725953096692073
