# Supplementary material for: Fixational eye movements enhance the precision of visual information transmitted by the primate retina
Source: Nat Commun. 2024 Sep 11;15:7964. doi: 10.1038/s41467-024-52304-7 (PMC11390888; doi:10.1038/s41467-024-52304-7)
Supplement: Supplementary file 4 — Source Data [file 41467_2024_52304_MOESM4_ESM.zip › exported_data_for_journal/Supplemental_Figure_coupling_amplitudes/on_midget_mean.csv]

	blue retina	green retina	red retina
0 ms	0.39139821294834337	0.5405368023003162	0.5782631616524182
1 ms	0.37317116463843625	0.5110536879594404	0.5266771999074866
2 ms	0.326295936088675	0.45257586102720637	0.44112014722592136
5 ms	0.2171017868823263	0.30043143611791556	0.27134177137322135
10 ms	0.14942369936282837	0.19177729723268858	0.15664947231435666
20 ms	0.1152812073631003	0.1298411722555644	0.10511825307999591
40 ms	0.10441060161706671	0.09673639814012931	0.07889722147427139
