# Supplementary material for: Fixational eye movements enhance the precision of visual information transmitted by the primate retina
Source: Nat Commun. 2024 Sep 11;15:7964. doi: 10.1038/s41467-024-52304-7 (PMC11390888; doi:10.1038/s41467-024-52304-7)
Supplement: Supplementary file 4 — Source Data [file 41467_2024_52304_MOESM4_ESM.zip › exported_data_for_journal/Supplemental_Figure_coupling_amplitudes/off_parasol_std.csv]

	blue retina	green retina	red retina
0 ms	0.01937803144001024	0.02377515216776503	0.01702016442027922
1 ms	0.01645776565178205	0.021623247912419197	0.016631180302421354
2 ms	0.012592310354022357	0.01508624302767515	0.013978841440977472
5 ms	0.007701048307683047	0.008329305803787955	0.010008947435175877
10 ms	0.0049868942362992046	0.0056597699404951785	0.0068965856675898005
20 ms	0.003687979792281384	0.004718684794647098	0.005203242899233145
40 ms	0.002527226097118881	0.004369744320438109	0.004270045057810411
