# Supplementary material for: Fixational eye movements enhance the precision of visual information transmitted by the primate retina
Source: Nat Commun. 2024 Sep 11;15:7964. doi: 10.1038/s41467-024-52304-7 (PMC11390888; doi:10.1038/s41467-024-52304-7)
Supplement: Supplementary file 4 — Source Data [file 41467_2024_52304_MOESM4_ESM.zip › exported_data_for_journal/Supplemental_Figure_coupling_amplitudes/off_midget_std.csv]

	blue retina	green retina	red retina
0 ms	0.004447289109431914	0.04074330049142449	0.003223262166793719
1 ms	0.004749552360045978	0.03077685827176086	0.00300894008592701
2 ms	0.003954351874086145	0.021699269446953707	0.003328794459930588
5 ms	0.00272507130011611	0.010309091582933872	0.002745417378864838
10 ms	0.0020075600698133363	0.0060375541953181025	0.0027008516371682368
20 ms	0.0016378601582185605	0.003956216066662334	0.0024244569501240547
40 ms	0.0013908036627532394	0.0031545675577314613	0.0025219153504062643
