# Supplementary material for: Fixational eye movements enhance the precision of visual information transmitted by the primate retina
Source: Nat Commun. 2024 Sep 11;15:7964. doi: 10.1038/s41467-024-52304-7 (PMC11390888; doi:10.1038/s41467-024-52304-7)
Supplement: Supplementary file 4 — Source Data [file 41467_2024_52304_MOESM4_ESM.zip › exported_data_for_journal/Supplemental_FigureS6_timejitter/FigureS6a_static_lpips_stdev.csv]

	blue retina	black retina	green retina	orange retina
0 ms	0.0020725504157859996	0.0018042909225381254	0.002778059573416853	0.0029197955024445445
1 ms	0.0020751291152269202	0.0018015569057243039	0.002771562918835291	0.0029140022857962944
2 ms	0.002067840257675208	0.0017964044393111928	0.002756588263381713	0.0029212068092903266
5 ms	0.002064443973796463	0.0018014541027376733	0.0027549140294652603	0.0029056061626290593
10 ms	0.0020538039864336105	0.0018062061538550679	0.0028092151461997063	0.0028929849605121584
20 ms	0.0020333231989143516	0.0017830170970250165	0.002739616887294445	0.0028623772564992985
40 ms	0.001991538662060735	0.0017803246937859838	0.002724185760272042	0.0028653678758928137
