# Supplementary material for: Fixational eye movements enhance the precision of visual information transmitted by the primate retina
Source: Nat Commun. 2024 Sep 11;15:7964. doi: 10.1038/s41467-024-52304-7 (PMC11390888; doi:10.1038/s41467-024-52304-7)
Supplement: Supplementary file 4 — Source Data [file 41467_2024_52304_MOESM4_ESM.zip › exported_data_for_journal/Supplemental_FigureS6_timejitter/FigureS6a_static_lpips_means.csv]

	blue retina	black retina	green retina	orange retina
0 ms	0.4470754	0.47894308	0.45935863	0.4713707
1 ms	0.4483067	0.47922474	0.4599348	0.47196174
2 ms	0.44857055	0.47943005	0.46043566	0.47264034
5 ms	0.44832385	0.47951618	0.46163863	0.4727436
10 ms	0.44907528	0.47984117	0.46183008	0.4736446
20 ms	0.4513246	0.4820993	0.46708834	0.47554475
40 ms	0.46310768	0.48853034	0.47894612	0.48022428
