# Supplementary material for: Fixational eye movements enhance the precision of visual information transmitted by the primate retina
Source: Nat Commun. 2024 Sep 11;15:7964. doi: 10.1038/s41467-024-52304-7 (PMC11390888; doi:10.1038/s41467-024-52304-7)
Supplement: Supplementary file 4 — Source Data [file 41467_2024_52304_MOESM4_ESM.zip › exported_data_for_journal/figure4_timejitter/Figure4a_eye_movement_ms_ssim.csv]

	blue retina joint MS-SSIM mean	blue retina joint MS-SSIM stdev	blue retina known MS-SSIM mean	blue retina known MS-SSIM stdev	green retina joint MS-SSIM mean	green retina joint MS-SSIM stdev	green retina known MS-SSIM mean	green retina known MS-SSIM stdev	red retina joint MS-SSIM mean	red retina joint MS-SSIM stdev	red retina known MS-SSIM mean	red retina known MS-SSIM stdev
0 ms	0.6767706	0.002050788741317843	0.6853985	0.0019979055485246375	0.6378225	0.002158092938480835	0.6462899	0.002097663015547104	0.65160984	0.0020521550046615406	0.6562736	0.0020096943959637056
1 ms	0.671263	0.002048000632614417	0.6798972	0.001991142070666449	0.63547206	0.0021566430147996287	0.6438736	0.00209825791479693	0.65006727	0.00204584458491934	0.6550897	0.002005571193027964
2 ms	0.66759145	0.002044720035621424	0.67600983	0.0019861706641326133	0.63127154	0.0021441481992180186	0.639926	0.0020860317644442786	0.64308566	0.002174414048000634	0.64844567	0.0021372528387324586
5 ms	0.66220117	0.002045311018274893	0.6697655	0.0019890061895067165	0.62595683	0.0021502763487314725	0.6342554	0.002094200136444605	0.64768153	0.0020463156397925075	0.652412	0.0020039341647861268
10 ms	0.6565968	0.0020583278554375485	0.6629987	0.0020023163458402905	0.6192527	0.0021841639710406474	0.6274131	0.0021245450790358723	0.6393022	0.0020430414907815953	0.64332575	0.0020085714872768285
20 ms	0.6393918	0.0020129899200896145	0.64856845	0.0019254209730806245	0.6092868	0.002169906857225983	0.61651796	0.0021201101641292455	0.6346114	0.0020878606054164396	0.63749987	0.0020494047996325497
40 ms	0.61953086	0.001966465292112905	0.6262669	0.0019252989519834875	0.5911535	0.0021963503794075697	0.59564203	0.0021494748665357843	0.6218292	0.002129617172786332	0.6246626	0.002105158297690832
