# Supplementary material for: Fixational eye movements enhance the precision of visual information transmitted by the primate retina
Source: Nat Commun. 2024 Sep 11;15:7964. doi: 10.1038/s41467-024-52304-7 (PMC11390888; doi:10.1038/s41467-024-52304-7)
Supplement: Supplementary file 4 — Source Data [file 41467_2024_52304_MOESM4_ESM.zip › exported_data_for_journal/figure4_timejitter/Figure4a_static_ms_ssim.csv]

	blue retina MS-SSIM mean	blue retina MS-SSIM stdev	black retina MS-SSIM mean	black retina MS-SSIM stdev	green retina MS-SSIM mean	green retina MS-SSIM stdev	orange retina MS-SSIM mean	orange retina MS-SSIM stdev
0 ms	0.6851172	0.0023142793646504364	0.6524937	0.002080016298353843	0.65973365	0.0034388160714911332	0.6520728	0.003282892822573302
1 ms	0.681353	0.002326612468709783	0.647145	0.002072823844396026	0.65896845	0.0033826567942176473	0.64987683	0.0032709766582301293
2 ms	0.68080425	0.00231538053836087	0.6475981	0.0020563874850315035	0.65588164	0.003402667719603045	0.64192903	0.0032733403345465
5 ms	0.67864895	0.0023068634095732335	0.6458198	0.002056487830632807	0.6511852	0.003413185587507476	0.64158726	0.0032490222007138365
10 ms	0.6748549	0.0022808683546451046	0.64378077	0.0020573938895059943	0.64883465	0.003455697680657842	0.6433095	0.0032344008781024424
20 ms	0.6672669	0.002270457017665362	0.63766617	0.0020392694258653766	0.6348068	0.00340315761387064	0.6372207	0.0032404949182356637
40 ms	0.629384	0.0023389323045642494	0.6157744	0.0020859088191575725	0.5991341	0.003626400782430781	0.61904705	0.0032423557865942183
