# Supplementary material for: Fixational eye movements enhance the precision of visual information transmitted by the primate retina
Source: Nat Commun. 2024 Sep 11;15:7964. doi: 10.1038/s41467-024-52304-7 (PMC11390888; doi:10.1038/s41467-024-52304-7)
Supplement: Supplementary file 4 — Source Data [file 41467_2024_52304_MOESM4_ESM.zip › exported_data_for_journal/Supplemental_Figure_S5_cell_types/panel_b_LPIPS.csv]

	midget RGCs only LPIPS	parasol RGCs only LPIPS
0	0.3708502	0.34727484
1	0.49046922	0.437603
2	0.51607484	0.47646484
3	0.5355762	0.49071905
4	0.6206136	0.52426994
5	0.3280194	0.36355457
6	0.5902913	0.52188313
7	0.41864607	0.3693005
8	0.6230977	0.57219356
9	0.4984577	0.45335874
10	0.58578026	0.5608488
11	0.52014565	0.47105768
12	0.47200477	0.4765992
13	0.44223884	0.42488238
14	0.5123194	0.45188445
15	0.36775064	0.3127507
16	0.5374607	0.47464815
17	0.5521191	0.51253086
18	0.52202	0.4780023
19	0.4914348	0.45611563
20	0.51154363	0.4752076
21	0.6034293	0.5760773
22	0.50743437	0.47444433
23	0.60638773	0.56297463
24	0.44933215	0.42168224
25	0.53696746	0.51200825
26	0.4823746	0.42358875
27	0.56618947	0.49091005
28	0.6214219	0.5402227
29	0.37610897	0.3478454
30	0.59476215	0.57576835
31	0.54256374	0.44471705
32	0.53295195	0.45086932
33	0.4458216	0.39656094
34	0.5244835	0.4323758
35	0.49260572	0.4272769
36	0.54923815	0.5107718
37	0.30330572	0.37746686
38	0.46848434	0.3901846
39	0.6055608	0.5644656
40	0.5498832	0.48585746
41	0.4914072	0.45980525
42	0.6053913	0.5222061
43	0.3895636	0.32103258
44	0.4820815	0.40329248
45	0.5157461	0.42153645
46	0.4601315	0.41107494
47	0.34435222	0.2544228
48	0.5880001	0.5221245
49	0.52583176	0.46601474
50	0.5680571	0.5384562
51	0.5899578	0.53704774
52	0.58719635	0.5223421
53	0.45393342	0.40341216
54	0.47740808	0.43653658
55	0.6010409	0.5664477
56	0.4639043	0.41292977
57	0.51339126	0.46999064
58	0.48625872	0.45071468
59	0.58928794	0.5229164
60	0.42474565	0.40957472
61	0.49658096	0.4605533
62	0.5424019	0.517167
63	0.5594168	0.4924592
64	0.4546217	0.41788584
65	0.6346819	0.54114515
66	0.30454522	0.23776102
67	0.38319764	0.3149811
68	0.49025807	0.45125583
69	0.5456128	0.463226
70	0.59380335	0.55782044
71	0.56235296	0.5388137
72	0.31966588	0.23540874
73	0.5796815	0.5283887
74	0.49523416	0.46615392
75	0.5894868	0.50090945
76	0.5618002	0.5105595
77	0.45098296	0.4156871
78	0.34608635	0.32561895
79	0.56943834	0.55160725
80	0.5397149	0.48905632
81	0.48313716	0.45461103
82	0.50204986	0.43519217
83	0.4362519	0.38352093
84	0.48293787	0.40822247
85	0.34673014	0.33389482
86	0.5381452	0.49907333
87	0.6047916	0.60272086
88	0.50588137	0.46673995
89	0.5509547	0.47400105
90	0.35808375	0.27677792
91	0.48459068	0.40424243
92	0.55208814	0.5333596
93	0.4596983	0.4625786
94	0.43805838	0.37938383
95	0.5393543	0.48381546
96	0.4956348	0.29710627
97	0.57759583	0.54798615
98	0.566304	0.5325631
99	0.33784345	0.31854084
100	0.5249668	0.49891877
101	0.47005165	0.44524398
102	0.5171689	0.46828055
103	0.3864622	0.3158325
104	0.5337928	0.49335554
105	0.5630994	0.50009155
106	0.2827124	0.2042934
107	0.5615222	0.51207167
108	0.53924686	0.46410194
109	0.45167515	0.42085052
110	0.4806723	0.383599
111	0.452089	0.40852973
112	0.4491893	0.41912988
113	0.44057134	0.39141092
114	0.53385776	0.48376372
115	0.44760248	0.39184198
116	0.57813156	0.5406978
117	0.45186538	0.41952795
118	0.51485634	0.43002945
119	0.31194323	0.2775639
120	0.4791316	0.44336328
121	0.53845495	0.5025727
122	0.50308985	0.48271793
123	0.4999099	0.42159232
124	0.42862552	0.41823536
125	0.55809844	0.4979502
126	0.51354176	0.4796691
127	0.53958946	0.48531702
128	0.6090075	0.5784763
129	0.4916472	0.48243132
130	0.48204833	0.38661292
131	0.5489619	0.50357467
132	0.37802497	0.32506782
133	0.45439604	0.45963958
134	0.41599637	0.3772442
135	0.55338913	0.51837766
136	0.51091236	0.46089697
137	0.4616071	0.4461781
138	0.53692716	0.4929542
139	0.5592952	0.519293
140	0.28843138	0.3092403
141	0.48484272	0.4735531
142	0.4410579	0.38332766
143	0.479595	0.47969216
144	0.48802274	0.4349216
145	0.31192145	0.29538402
146	0.42811796	0.42394662
147	0.5540379	0.48762786
148	0.48944223	0.42499742
149	0.49793205	0.45965543
150	0.5378578	0.4863815
151	0.4728463	0.43669444
152	0.5026544	0.45726195
153	0.5354244	0.48098263
154	0.52294135	0.47150716
155	0.48735747	0.44614333
156	0.48249516	0.45762882
157	0.54012096	0.5128094
158	0.5146515	0.43849194
159	0.47860748	0.43690315
160	0.6113119	0.56194717
161	0.46152514	0.4286001
162	0.44171637	0.31544426
163	0.5654746	0.5405417
164	0.51796174	0.46825373
165	0.5720418	0.5398472
166	0.5562364	0.48434514
167	0.5038555	0.47203708
168	0.43127134	0.39824998
169	0.59077644	0.5457376
170	0.40526253	0.28600302
171	0.52880925	0.4754613
172	0.49502304	0.3884125
173	0.51951754	0.47432438
174	0.5059517	0.47676185
175	0.33929735	0.27526265
176	0.59889597	0.5621021
177	0.37661994	0.31245267
178	0.5262371	0.4829827
179	0.45455852	0.34561756
180	0.44566098	0.40551832
181	0.5486404	0.46100605
182	0.4847577	0.44504774
183	0.5913802	0.5275516
184	0.51014775	0.48276243
185	0.506673	0.47903547
186	0.5800404	0.5172967
187	0.5312015	0.49422687
188	0.59801954	0.5419898
189	0.34741932	0.33617553
190	0.55051625	0.4977128
191	0.6064751	0.53847307
192	0.55329746	0.5440592
193	0.4855881	0.46306285
194	0.60025716	0.5528015
195	0.45355624	0.43713418
196	0.57594186	0.52413565
197	0.59557104	0.53353333
198	0.58370054	0.5481505
199	0.5475024	0.4595855
200	0.5032656	0.3803646
201	0.5484223	0.49884292
202	0.5485103	0.4814887
203	0.36418244	0.29460177
204	0.5286551	0.51145375
205	0.4398161	0.33550006
206	0.39595142	0.369631
207	0.37696618	0.3350066
208	0.5139507	0.47707525
209	0.49753338	0.48816675
210	0.618765	0.5589503
211	0.4389648	0.36740208
212	0.5547362	0.5036772
213	0.5302554	0.4819962
214	0.5245799	0.45982206
215	0.5668988	0.54288054
216	0.4888344	0.4476466
217	0.5623704	0.5534207
218	0.35752344	0.33377966
219	0.5540689	0.46670553
220	0.48386368	0.3326774
221	0.57280046	0.50801593
222	0.55794084	0.49571088
223	0.52105796	0.47801566
224	0.43558747	0.39124396
225	0.48085305	0.46886438
226	0.5304379	0.50288063
227	0.63013333	0.6212684
228	0.5121426	0.47184005
229	0.54463744	0.48014095
230	0.5113568	0.44624472
231	0.60977995	0.5447914
232	0.52958596	0.47717083
233	0.6071454	0.5560705
234	0.55121636	0.5071053
235	0.52688086	0.4744576
236	0.4763755	0.45303497
237	0.5045735	0.45121953
238	0.4946182	0.43864936
239	0.45281327	0.4069182
240	0.41559935	0.34595484
241	0.51072115	0.45313263
242	0.5087431	0.47123864
243	0.61795855	0.5608222
244	0.59103763	0.52876544
245	0.5179458	0.44829893
246	0.5455847	0.46729887
247	0.57304335	0.550766
248	0.5119951	0.4343049
249	0.44596156	0.39281783
250	0.5362999	0.49018505
251	0.46659034	0.33968857
252	0.5638905	0.5245862
253	0.5144475	0.47883826
254	0.46235788	0.3738947
255	0.52270776	0.4611687
256	0.5244022	0.50166935
257	0.5909898	0.55456674
258	0.54531497	0.4700303
259	0.44145438	0.3490069
260	0.5552997	0.4831888
261	0.52993846	0.53403604
262	0.5919989	0.5619094
263	0.61108214	0.53173834
264	0.56450707	0.5393218
265	0.39194736	0.34312782
266	0.37349913	0.3163255
267	0.44085872	0.3863045
268	0.59650075	0.5662976
269	0.50818783	0.41860646
270	0.5888154	0.4946061
271	0.5776378	0.5144021
272	0.58176607	0.5095309
273	0.6016965	0.5549388
274	0.6064296	0.5295614
275	0.55379736	0.50031894
276	0.46553677	0.39627296
277	0.6047203	0.56011677
278	0.44894323	0.39381406
279	0.5308461	0.5050997
280	0.536961	0.4511583
281	0.45205224	0.40782583
282	0.38856748	0.34935722
283	0.49268958	0.47466683
284	0.6546055	0.62336683
285	0.6132829	0.6004522
286	0.5177745	0.46215218
287	0.55403537	0.5346434
288	0.5410468	0.49481168
289	0.55720025	0.51519066
290	0.48206884	0.41285396
291	0.4315686	0.36370036
292	0.5687439	0.5215429
293	0.3485045	0.3045348
294	0.5493273	0.5013062
295	0.59266	0.5063691
296	0.57346827	0.54278
297	0.25852764	0.24849126
298	0.42461425	0.44258565
299	0.43169942	0.41049376
300	0.5472322	0.49384552
301	0.43608135	0.38223913
302	0.50426394	0.47919717
303	0.54355794	0.52524424
304	0.5119362	0.49724725
305	0.4840831	0.43773922
306	0.54680336	0.48571596
307	0.5408866	0.49262154
308	0.43603495	0.39865264
309	0.63419664	0.56290126
310	0.48525104	0.46889263
311	0.53294057	0.47428668
312	0.46400282	0.43801665
313	0.38528773	0.33757794
314	0.4730501	0.46460804
315	0.5549278	0.50388604
316	0.5866885	0.53938746
317	0.44288468	0.42359847
318	0.4820192	0.40956438
319	0.5295219	0.51941204
320	0.27445507	0.27598488
321	0.42911166	0.4247689
322	0.4338679	0.40442142
323	0.50095403	0.4805383
324	0.6169031	0.5359081
325	0.47663605	0.44277963
326	0.47074968	0.39926657
327	0.55982476	0.5239895
328	0.47064406	0.44121158
329	0.4266559	0.44403574
330	0.6100062	0.5799261
331	0.59039307	0.5395775
332	0.42445645	0.37663028
333	0.51253915	0.4498048
334	0.48930946	0.46202725
335	0.5443265	0.5081014
336	0.47312173	0.4398586
337	0.5958552	0.5337105
338	0.4206008	0.4062115
339	0.59574264	0.5685789
340	0.60461444	0.54104245
341	0.49054864	0.43394747
342	0.53006625	0.47936806
343	0.58399886	0.55605686
344	0.47494894	0.4206701
345	0.4871449	0.46694162
346	0.50762343	0.4305794
347	0.47656307	0.4106285
348	0.38266847	0.29888412
349	0.5264002	0.516852
350	0.49948376	0.48062888
351	0.61369383	0.57453024
352	0.39793786	0.34864923
353	0.54302275	0.5190682
354	0.39043784	0.37107787
355	0.5164285	0.5136319
356	0.46829325	0.4258571
357	0.5928717	0.54087263
358	0.5508945	0.48527908
359	0.5135095	0.45699617
360	0.533125	0.44602725
361	0.53668976	0.50560457
362	0.52003115	0.46095037
363	0.449569	0.41141972
364	0.42236507	0.34515625
365	0.43959415	0.3543561
366	0.5117117	0.48019728
367	0.520638	0.4837361
368	0.4569153	0.40963027
369	0.48054266	0.4311314
370	0.50946796	0.4595967
371	0.5643551	0.532487
372	0.5037673	0.45842484
373	0.57371163	0.5322106
374	0.6530915	0.58851707
375	0.5211383	0.46596086
376	0.4879533	0.46288878
377	0.40812695	0.29292113
378	0.43486518	0.42592874
379	0.61080396	0.5411686
380	0.4840998	0.40909082
381	0.5686436	0.4950591
382	0.47974232	0.43113184
383	0.57259005	0.5372612
384	0.5262226	0.40089318
385	0.5065011	0.44622993
386	0.4731083	0.43158755
387	0.48477322	0.43667474
388	0.4956335	0.4481456
389	0.5088224	0.46064097
390	0.5118072	0.39574274
391	0.5101314	0.477137
392	0.56240755	0.5146288
393	0.5251987	0.5029673
394	0.41592443	0.36709353
395	0.49768907	0.44044903
396	0.3733895	0.32358247
397	0.50209516	0.41621903
398	0.579048	0.5425688
399	0.57685155	0.5357176
400	0.5670662	0.5091501
401	0.3546009	0.28059375
402	0.56015474	0.5212036
403	0.5112058	0.4691343
404	0.50246674	0.45125297
405	0.48527375	0.42242023
406	0.54987395	0.49395448
407	0.5396168	0.5049884
408	0.46771184	0.45190626
409	0.47642305	0.40226728
410	0.6465751	0.6185296
411	0.52120125	0.4842791
412	0.4150866	0.37768728
413	0.3746346	0.2960519
414	0.5765493	0.51694596
415	0.49001113	0.44607174
416	0.5672229	0.5185398
417	0.45454574	0.40694228
418	0.5085572	0.46448308
419	0.4474629	0.37442955
420	0.56323993	0.51162785
421	0.42170683	0.3837211
422	0.46046862	0.4249333
423	0.62953	0.5730271
424	0.45306548	0.41399595
425	0.3446649	0.32883084
426	0.52606165	0.47668284
427	0.55740225	0.4597511
428	0.4893359	0.43128642
429	0.5413914	0.45721796
430	0.5393148	0.4992558
431	0.5101431	0.5306135
432	0.6394894	0.5856738
433	0.61315864	0.5699814
434	0.38556474	0.36007574
435	0.47086492	0.41079798
436	0.51851964	0.46578053
437	0.54827774	0.47667128
438	0.43665698	0.40477127
439	0.5561233	0.5199265
440	0.5458448	0.48173445
441	0.49887225	0.45580852
442	0.39374956	0.35238984
443	0.52703565	0.41009447
444	0.5679211	0.49151543
445	0.5844805	0.5453923
446	0.51933134	0.4593648
447	0.5741756	0.5262678
448	0.50885	0.46162257
449	0.5422687	0.46148282
450	0.37503016	0.30667862
451	0.43129173	0.34423903
452	0.6136893	0.5663568
453	0.48088706	0.4189271
454	0.4823676	0.44178006
455	0.51982903	0.47236553
456	0.48408055	0.4153129
457	0.6480438	0.5934215
458	0.36487475	0.3499073
459	0.47913662	0.40621704
460	0.67331326	0.54847044
461	0.5760226	0.52165425
462	0.49889362	0.48675722
463	0.48496187	0.4748046
464	0.5030461	0.46712446
465	0.588353	0.5725639
466	0.5682746	0.49348915
467	0.4717754	0.41380686
468	0.43308038	0.37586218
469	0.27494925	0.15795816
470	0.536457	0.39909732
471	0.5455823	0.4972385
472	0.5528755	0.48966932
473	0.58347154	0.5453874
474	0.5730046	0.5243674
475	0.5106534	0.3971329
476	0.61136883	0.54332304
477	0.5272622	0.49113128
478	0.343801	0.27536282
479	0.44367972	0.36427963
480	0.54461926	0.50741136
481	0.22803976	0.18156219
482	0.5087415	0.48026055
483	0.54517335	0.5070991
484	0.55583274	0.4861469
485	0.47341788	0.43501645
486	0.5408951	0.4849937
487	0.49364302	0.4623411
488	0.5039884	0.4583266
489	0.29063767	0.18584809
490	0.56635535	0.5444149
491	0.51440465	0.48245627
492	0.46774414	0.4430849
493	0.52407634	0.47776532
494	0.59072214	0.50576925
495	0.52099097	0.49471855
496	0.32682213	0.3027424
497	0.5594092	0.46772125
498	0.41447604	0.35213548
499	0.52956694	0.4736975
500	0.5948522	0.50601304
501	0.52989244	0.46560645
502	0.33412245	0.2464623
503	0.48582968	0.42253372
504	0.50740856	0.47379562
505	0.5615913	0.48748568
506	0.55148417	0.480822
507	0.3389047	0.32327625
508	0.5720636	0.54084784
509	0.5573283	0.5093934
510	0.3660744	0.36354133
511	0.49494013	0.4404424
512	0.5128126	0.4729133
513	0.576356	0.540339
514	0.54828304	0.4403802
515	0.52741414	0.48703393
516	0.47358587	0.4013357
517	0.4263377	0.35051632
518	0.6008124	0.51923937
519	0.41365743	0.35797155
520	0.5754652	0.5408249
521	0.54641205	0.52268517
522	0.54895365	0.5199072
523	0.4302142	0.38188836
524	0.5819795	0.5507449
525	0.52144504	0.4338232
526	0.42580992	0.35692433
527	0.524493	0.4694488
528	0.5590649	0.5173551
529	0.55218315	0.47315955
530	0.512786	0.47003448
531	0.52793443	0.50252163
532	0.53522694	0.50318676
533	0.5260539	0.504852
534	0.3530401	0.30555642
535	0.5949479	0.5211899
536	0.5958414	0.5101247
537	0.3820173	0.2644195
538	0.5028306	0.42971218
539	0.56852835	0.52440995
540	0.54642093	0.41021648
541	0.4980043	0.38184598
542	0.5808283	0.5446535
543	0.53893226	0.4804149
544	0.43921956	0.39030665
545	0.47897977	0.42589846
546	0.4026044	0.40781948
547	0.5021463	0.49579987
548	0.45611754	0.41588622
549	0.52059597	0.48717332
550	0.5141889	0.45322967
551	0.45502287	0.42985532
552	0.2847122	0.25109226
553	0.26763242	0.21652414
554	0.43820828	0.28432834
555	0.44618505	0.37963167
556	0.5062003	0.46534288
557	0.440489	0.4262088
558	0.57575953	0.5254962
559	0.5856381	0.5560538
560	0.5712225	0.52940583
561	0.5665678	0.5269528
562	0.5623832	0.5111023
563	0.57750005	0.49316725
564	0.51252705	0.4370824
565	0.43682992	0.39327344
566	0.6122324	0.58169365
567	0.4071137	0.3808822
568	0.40775603	0.33074746
569	0.5854404	0.5281638
570	0.61217195	0.55412143
571	0.41750756	0.382149
572	0.5291032	0.4724916
573	0.48081908	0.3910941
574	0.5712729	0.5264926
575	0.17717099	0.20689166
576	0.60774064	0.5579228
577	0.47749585	0.4220624
578	0.5387817	0.51155484
579	0.4754369	0.43889973
580	0.50146395	0.46236825
581	0.54752284	0.5138641
582	0.440667	0.41931117
583	0.53382295	0.46104014
584	0.5519325	0.48385102
585	0.6103389	0.5258763
586	0.46595576	0.42416954
587	0.58766603	0.49725628
588	0.60286796	0.5589773
589	0.5395933	0.46894142
590	0.54366904	0.45011255
591	0.4641068	0.4219396
592	0.3480977	0.3082468
593	0.53922313	0.5067227
594	0.42022794	0.3977514
595	0.6025959	0.53450274
596	0.38143948	0.3035632
597	0.5627746	0.50718266
598	0.43253723	0.36534485
599	0.4290666	0.37208337
600	0.4746226	0.4116361
601	0.5476163	0.49945563
602	0.51548684	0.48336065
603	0.50208557	0.42914882
604	0.5708355	0.510661
605	0.5217461	0.47086832
606	0.5570717	0.4902177
607	0.31524146	0.25986874
608	0.57344824	0.5290178
609	0.5267114	0.44719273
610	0.4838725	0.3990844
611	0.55212885	0.5147502
612	0.4998114	0.45100382
613	0.58396477	0.55420905
614	0.52311295	0.45789164
615	0.4988249	0.4156383
616	0.55470043	0.49048194
617	0.35647875	0.31445047
618	0.53962415	0.47812057
619	0.47962025	0.41155395
620	0.40621027	0.34953603
621	0.52055854	0.5133007
622	0.6119869	0.5880731
623	0.53686476	0.4705481
624	0.39732948	0.3344224
625	0.58211094	0.57379264
626	0.5627436	0.44066653
627	0.60598695	0.53354913
628	0.36875328	0.31410113
629	0.5358454	0.4842187
630	0.45077044	0.38606083
631	0.46882942	0.45127937
632	0.4378138	0.41794568
633	0.5662414	0.5135445
634	0.494768	0.48432335
635	0.5476449	0.512358
636	0.5914772	0.52306825
637	0.5181896	0.49186775
638	0.44703197	0.37782273
639	0.53243846	0.5028026
640	0.41351172	0.3348674
641	0.45404524	0.4242881
642	0.5380563	0.46640962
643	0.5963481	0.50989234
644	0.5728458	0.5255401
645	0.44293982	0.4132412
646	0.5483489	0.47617963
647	0.4307131	0.39134055
648	0.5972659	0.5392647
649	0.4265399	0.33975533
650	0.47852412	0.42260224
651	0.5104657	0.48099473
652	0.533651	0.50714564
653	0.60729903	0.50033444
654	0.3976722	0.36693397
655	0.47329888	0.2536851
656	0.46154886	0.44138438
657	0.478607	0.40522736
658	0.63571537	0.5764324
659	0.59427905	0.54495376
660	0.48045385	0.44742972
661	0.48682868	0.42613286
662	0.60063875	0.48465535
663	0.40861592	0.31547752
664	0.4639	0.43768752
665	0.46984944	0.4100529
666	0.5525267	0.50775665
667	0.48090374	0.39342973
668	0.32220545	0.2427531
669	0.4879583	0.4772358
670	0.4545766	0.40600514
671	0.6149634	0.5403374
672	0.47560152	0.4306596
673	0.49386716	0.44054517
674	0.44127142	0.3909919
675	0.46914098	0.4357997
676	0.5046785	0.46141183
677	0.45440125	0.3963335
678	0.6601165	0.62586963
679	0.55300546	0.5257065
680	0.494126	0.43559644
681	0.5396977	0.5003193
682	0.45819387	0.40788773
683	0.5104293	0.43338525
684	0.4281871	0.33766574
685	0.51007223	0.42904592
686	0.5262662	0.48043993
687	0.49159843	0.45773348
688	0.4936479	0.47546574
689	0.5616499	0.51972675
690	0.48281264	0.45743698
691	0.5979381	0.5337152
692	0.5472844	0.4640997
693	0.46497047	0.39325303
694	0.5617418	0.49365208
695	0.5828163	0.5117148
696	0.5435898	0.4877362
697	0.51404923	0.44200933
698	0.47454697	0.37297264
699	0.38360938	0.37962952
700	0.5580812	0.49455047
701	0.4434832	0.39883482
702	0.3688599	0.34242177
703	0.58465016	0.5519431
704	0.54513884	0.50472885
705	0.5658125	0.5315229
706	0.56533986	0.5498155
707	0.4469869	0.41286597
708	0.5075499	0.45014238
709	0.4415702	0.389948
710	0.57694066	0.51409554
711	0.44344142	0.3863292
712	0.5497971	0.50340945
713	0.56068516	0.49944085
714	0.4904681	0.4829512
715	0.51046216	0.45947745
716	0.49528	0.40502658
717	0.56258196	0.5200687
718	0.52685344	0.54143727
719	0.5191892	0.47143543
720	0.46758768	0.43663022
721	0.51389116	0.4617384
722	0.4993166	0.44187173
723	0.44873136	0.40131617
724	0.5395466	0.48129746
725	0.53004706	0.48306212
726	0.47865126	0.43105003
727	0.577291	0.53337824
728	0.48551002	0.46128926
729	0.6108024	0.5256104
730	0.4537517	0.44362924
731	0.45739	0.38621938
732	0.5734809	0.5129071
733	0.3861592	0.33801594
734	0.5144209	0.4189684
735	0.4888354	0.42829996
736	0.706931	0.6664073
737	0.53770006	0.4733507
738	0.43801218	0.29276145
739	0.5249833	0.47799048
740	0.55374455	0.44885305
741	0.4731446	0.4064527
742	0.43461773	0.35425338
743	0.4661593	0.40901414
744	0.52637553	0.4854341
745	0.57031643	0.52383673
746	0.56824946	0.504482
747	0.46505952	0.41808853
748	0.5466199	0.5032886
749	0.5710199	0.50675964
750	0.3649863	0.33740625
751	0.552762	0.5484464
752	0.5846984	0.53552365
753	0.4707623	0.39189148
754	0.6396128	0.60204
755	0.49116716	0.43956882
756	0.5749607	0.5286064
757	0.49307844	0.44676068
758	0.31355754	0.25736913
759	0.35365874	0.31158754
760	0.48258373	0.42328632
761	0.49414057	0.44990396
762	0.56443495	0.5227959
763	0.56707114	0.53625077
764	0.4551757	0.37474382
765	0.39373732	0.35450095
766	0.49623993	0.44390953
767	0.46114936	0.41945904
768	0.58658165	0.527319
769	0.41570422	0.34499183
770	0.56962436	0.51992905
771	0.48142153	0.42885086
772	0.47351494	0.42945933
773	0.47513747	0.45308945
774	0.46713358	0.4151851
775	0.5434826	0.49788252
776	0.4520469	0.4133232
777	0.53223294	0.47340378
778	0.60467356	0.5642553
779	0.5327793	0.49883768
780	0.31848687	0.31889838
781	0.49515072	0.4131364
782	0.56350386	0.5176253
783	0.5709258	0.5311777
784	0.55252534	0.5082579
785	0.5112815	0.4279206
786	0.5486789	0.49116114
787	0.5757097	0.54010457
788	0.51621443	0.44632336
789	0.46225613	0.40011537
790	0.5731397	0.5149803
791	0.5570641	0.46480724
792	0.55564994	0.48711735
793	0.5017066	0.43814644
794	0.48288617	0.4690523
795	0.5234933	0.47689235
796	0.5513709	0.49886027
797	0.4974944	0.4402505
798	0.535336	0.33863303
799	0.4533124	0.41272846
800	0.44861925	0.3977283
801	0.5204272	0.45941707
802	0.48957923	0.46145797
803	0.5001839	0.46028516
804	0.5113942	0.43318987
805	0.55119526	0.5130777
806	0.6140385	0.5763349
807	0.43657598	0.36328945
808	0.47322655	0.38952133
809	0.41319337	0.43115786
810	0.46825525	0.40847045
811	0.49916098	0.46446642
812	0.4861681	0.4214891
813	0.40313074	0.35659587
814	0.4825341	0.45734498
815	0.5092873	0.47716683
816	0.23350635	0.17030203
817	0.56960213	0.57314503
818	0.48390228	0.42262867
819	0.53720444	0.51982486
820	0.4224639	0.36814097
821	0.39845482	0.36850443
822	0.5658606	0.5282891
823	0.40871593	0.35165012
824	0.41056308	0.38696373
825	0.3788295	0.32638776
826	0.47266293	0.42407215
827	0.52337307	0.48439348
828	0.61693454	0.5664123
829	0.497363	0.43073648
830	0.5169469	0.4982688
831	0.5336727	0.47229677
832	0.41218746	0.38379923
833	0.3878684	0.36018422
834	0.46222857	0.39346132
835	0.5310761	0.46300763
836	0.51554674	0.48545966
837	0.6066437	0.5762482
838	0.5285418	0.49419403
839	0.47029915	0.43509474
840	0.5892657	0.5576891
841	0.45878437	0.42228714
842	0.5506925	0.5038041
843	0.57268727	0.5050647
844	0.5543662	0.51487654
845	0.46438903	0.42722544
846	0.48570246	0.42389244
847	0.52651393	0.4599295
848	0.58502895	0.5544955
849	0.52926856	0.49345914
850	0.54674786	0.5051612
851	0.28966528	0.27924117
852	0.70319897	0.66212004
853	0.4989301	0.4184086
854	0.4775331	0.4159454
855	0.5109067	0.43908608
856	0.507039	0.4509789
857	0.39690584	0.3173822
858	0.55707294	0.4849526
859	0.5426464	0.51325035
860	0.50081176	0.44930947
861	0.5057476	0.4839899
862	0.57792705	0.5332318
863	0.48719963	0.44321972
864	0.45882934	0.418257
865	0.43878457	0.42423576
866	0.5835826	0.52426386
867	0.5449621	0.48810697
868	0.59724724	0.5433892
869	0.50688165	0.49167952
870	0.5414997	0.4924733
871	0.53809077	0.49119002
872	0.3948461	0.39497903
873	0.43554536	0.36946008
874	0.55258304	0.5130504
875	0.5348916	0.49945658
876	0.4715704	0.43334514
877	0.5591594	0.42147502
878	0.40679252	0.3076503
879	0.4823161	0.44041678
880	0.38555294	0.36186206
881	0.6628161	0.5812762
882	0.55568725	0.5205147
883	0.696245	0.6724408
884	0.55297846	0.52153045
885	0.52304035	0.46176335
886	0.5397495	0.4740671
887	0.49667805	0.4245184
888	0.43458003	0.3936668
889	0.4816324	0.44554415
890	0.5530135	0.53818554
891	0.46155903	0.4108634
892	0.4538186	0.46661612
893	0.57701945	0.5148301
894	0.44663653	0.41670316
895	0.5330936	0.4899661
896	0.5698684	0.534547
897	0.57170826	0.52449065
898	0.57787687	0.5474022
899	0.47852996	0.4149072
900	0.57097906	0.5052222
901	0.5533744	0.50475645
902	0.54829735	0.5043969
903	0.60527766	0.5747126
904	0.4840036	0.43623534
905	0.53154767	0.4941956
906	0.55771893	0.527989
907	0.59772855	0.568057
908	0.5646198	0.48028195
909	0.51783866	0.4530541
910	0.40116417	0.33740515
911	0.54507977	0.5102626
912	0.4438796	0.37628272
913	0.67505944	0.5884376
914	0.50155735	0.4594878
915	0.58016306	0.5704482
916	0.5461265	0.49644423
917	0.47959515	0.4350182
918	0.5650728	0.48998967
919	0.38123205	0.37510934
920	0.6318739	0.49682355
921	0.42233667	0.37773374
922	0.6518841	0.58000666
923	0.47990584	0.42018563
924	0.51524633	0.45587626
925	0.46221417	0.38577846
926	0.45369625	0.37666088
927	0.6040197	0.5820091
928	0.5290371	0.42304114
929	0.63508654	0.5858609
930	0.54179233	0.45592687
931	0.6356832	0.60736614
932	0.5005743	0.44880158
933	0.4730556	0.41754952
934	0.545113	0.4846467
935	0.31544933	0.26942098
936	0.5581516	0.5486972
937	0.5057985	0.40555415
938	0.4339234	0.37762418
939	0.4587329	0.3768054
940	0.5140517	0.5015226
941	0.39532852	0.37378928
942	0.5574756	0.52746594
943	0.6763453	0.6924646
944	0.3795183	0.35743102
945	0.49069968	0.40392458
946	0.4450559	0.4210197
947	0.43883634	0.40135056
948	0.55465186	0.5066613
949	0.56673366	0.51585805
950	0.5349473	0.4662012
951	0.54789174	0.52011395
952	0.37544203	0.32732907
953	0.51391536	0.49691108
954	0.55343044	0.52255386
955	0.50121164	0.41426775
956	0.54060024	0.5087079
957	0.48244855	0.4319263
958	0.52160585	0.4848758
959	0.59329784	0.5653736
960	0.502968	0.46093488
961	0.58981144	0.51050156
962	0.36962193	0.23810576
963	0.48032126	0.45287353
964	0.5340091	0.50210595
965	0.30643114	0.25097936
966	0.41658106	0.37590498
967	0.6325718	0.59589905
968	0.38738772	0.2936209
969	0.5813224	0.51657224
970	0.4614349	0.362444
971	0.43070427	0.33588037
972	0.5877402	0.5505535
973	0.6159065	0.5072865
974	0.5814176	0.5410715
975	0.59319115	0.5690059
976	0.4211164	0.3776179
977	0.5207181	0.4720728
978	0.5657213	0.5061195
979	0.52334493	0.48293605
980	0.58994883	0.60253656
981	0.5331735	0.50379175
982	0.4795027	0.43879887
983	0.4009539	0.37293106
984	0.52644986	0.45859435
985	0.5336294	0.51112336
986	0.36717284	0.299379
987	0.5541612	0.48440102
988	0.44213912	0.36081913
989	0.4875016	0.40632465
990	0.5344754	0.44844458
991	0.5551366	0.46237618
992	0.53008986	0.4895676
993	0.50859094	0.4695381
994	0.54464054	0.4628252
995	0.358963	0.28589344
996	0.6052852	0.5794681
997	0.44246352	0.4406307
998	0.55958724	0.53573674
999	0.43110585	0.39433768
1000	0.5743528	0.50221896
1001	0.52031136	0.46336687
1002	0.4427438	0.43835717
1003	0.5601062	0.537922
1004	0.5516218	0.5138695
1005	0.5448493	0.50092983
1006	0.3160873	0.23824704
1007	0.52590287	0.47648978
1008	0.49986163	0.44529784
1009	0.46530205	0.44340456
1010	0.5100694	0.39659074
1011	0.41392872	0.3669076
1012	0.62863356	0.49295548
1013	0.47592863	0.43898192
1014	0.5374163	0.49892697
1015	0.60572726	0.5734391
1016	0.45883238	0.43009266
1017	0.41624862	0.39756107
1018	0.5062146	0.47147828
1019	0.5673366	0.49741554
1020	0.539755	0.49882966
1021	0.53117365	0.48813242
1022	0.57999104	0.5425605
1023	0.5484868	0.506282
1024	0.4901634	0.48860523
1025	0.55721116	0.52613145
1026	0.5780494	0.58062345
1027	0.52748847	0.46276107
1028	0.5120406	0.4617428
1029	0.42897692	0.339602
1030	0.49468082	0.42193323
1031	0.5142286	0.45800582
1032	0.5175162	0.43804258
1033	0.35441166	0.33150122
1034	0.35733235	0.30456167
1035	0.5245886	0.4284975
1036	0.5912766	0.5479506
1037	0.56452173	0.51631635
1038	0.5493548	0.4541972
1039	0.42111745	0.38512063
1040	0.5196374	0.4213109
1041	0.49871856	0.4775619
1042	0.6323346	0.5830008
1043	0.5934511	0.49660063
1044	0.5255749	0.5046367
1045	0.61014277	0.55902505
1046	0.51494485	0.480992
1047	0.5133963	0.44827783
1048	0.6452801	0.6194874
1049	0.65099514	0.6087439
1050	0.5874662	0.54847234
1051	0.5672738	0.51641124
1052	0.49134877	0.44546896
1053	0.54062665	0.5024098
1054	0.49839443	0.44383797
1055	0.5289241	0.50010294
1056	0.5519163	0.52074695
1057	0.5092352	0.51085305
1058	0.48135883	0.4617365
1059	0.51396024	0.4704331
1060	0.5573879	0.5415459
1061	0.4738204	0.4056329
1062	0.440874	0.40472656
1063	0.5555666	0.5282817
1064	0.38872424	0.39835635
1065	0.52810395	0.45743075
1066	0.5533426	0.5168163
1067	0.42019948	0.3814241
1068	0.55373126	0.5205499
1069	0.35512593	0.32936287
1070	0.5400815	0.48827526
1071	0.53725946	0.51134205
1072	0.4437662	0.36958173
1073	0.4736482	0.41401675
1074	0.47032648	0.41163564
1075	0.43842295	0.3898233
1076	0.4644936	0.37963185
1077	0.51362616	0.45571557
1078	0.5142189	0.48929787
1079	0.56727207	0.5400955
1080	0.52701634	0.4995373
1081	0.5761934	0.5112425
1082	0.44520292	0.39873877
1083	0.5352276	0.44877717
1084	0.3432347	0.31278843
1085	0.47361922	0.41787517
1086	0.5310798	0.49007702
1087	0.53740513	0.48655042
1088	0.5492534	0.47352946
1089	0.5981636	0.5574488
1090	0.5400883	0.4991303
1091	0.53541875	0.5138939
1092	0.5662511	0.52119917
1093	0.59643364	0.57389086
1094	0.54930234	0.515569
1095	0.5241803	0.47850314
1096	0.47540018	0.43994632
1097	0.48169455	0.40143976
1098	0.5860706	0.54841787
1099	0.576533	0.5460765
1100	0.61914927	0.5549568
1101	0.4584097	0.4372529
1102	0.41225868	0.44765955
1103	0.5539003	0.5177772
1104	0.41030014	0.36730838
1105	0.54982203	0.4994719
1106	0.48823723	0.43123475
1107	0.5819257	0.55651563
1108	0.54663926	0.49760902
1109	0.54115885	0.48337275
1110	0.5229521	0.43228096
1111	0.4591866	0.40854988
1112	0.5263998	0.48345295
1113	0.6139049	0.5834502
1114	0.5033191	0.46590468
1115	0.41722393	0.37306932
1116	0.5503283	0.49056432
1117	0.5598072	0.52115303
1118	0.5180245	0.45525536
1119	0.3315295	0.25295725
1120	0.47450122	0.4125861
1121	0.600317	0.529516
1122	0.5453679	0.49042052
1123	0.58232296	0.55050194
1124	0.54476655	0.4554087
1125	0.6376036	0.5548113
1126	0.5836765	0.5623623
1127	0.5084746	0.49402323
1128	0.4686761	0.42491812
1129	0.47324342	0.466039
1130	0.4889403	0.47194827
1131	0.450738	0.35812396
1132	0.5717391	0.4881204
1133	0.5739808	0.55810213
1134	0.6013899	0.5340959
1135	0.45441514	0.3798922
1136	0.3466373	0.29279834
1137	0.55068684	0.53118575
1138	0.49077505	0.4347111
1139	0.50453836	0.49158615
1140	0.50906384	0.46180254
1141	0.51969343	0.47371206
1142	0.5182501	0.48734406
1143	0.53125536	0.5009685
1144	0.504975	0.4767656
1145	0.49614763	0.45631593
1146	0.55189633	0.52267456
1147	0.54635394	0.4961934
1148	0.27450246	0.24987338
1149	0.5850974	0.5425061
1150	0.57731986	0.54613984
1151	0.58462304	0.53319746
1152	0.50455076	0.4599264
1153	0.4249079	0.39916065
1154	0.5391889	0.47835806
1155	0.5855827	0.5346108
1156	0.45431596	0.4202096
1157	0.53180456	0.50336075
1158	0.56099975	0.5182134
1159	0.5125859	0.49009258
1160	0.52155	0.47609007
1161	0.5097308	0.47800866
1162	0.44989678	0.40217423
1163	0.5903636	0.5489606
1164	0.4834064	0.34474275
1165	0.5933671	0.5655708
1166	0.42069066	0.38940126
1167	0.46865624	0.39375958
1168	0.65781176	0.60913914
1169	0.5748944	0.5233732
1170	0.56375366	0.5090036
1171	0.531007	0.4946964
1172	0.56313235	0.50987536
1173	0.490885	0.47012776
1174	0.5584034	0.54836005
1175	0.4484159	0.39413252
1176	0.38383546	0.30737635
1177	0.42456123	0.3666183
1178	0.51259035	0.4761824
1179	0.5398622	0.4774936
1180	0.55007	0.49625793
1181	0.5351632	0.509853
1182	0.58396834	0.5198726
1183	0.4170498	0.34997946
1184	0.3802152	0.312665
1185	0.5756011	0.5248006
1186	0.6444415	0.5933397
1187	0.5679209	0.5185495
1188	0.43689817	0.3491843
1189	0.53860223	0.44716004
1190	0.5051952	0.4385069
1191	0.49675173	0.45335594
1192	0.5135612	0.4769453
1193	0.37865108	0.34224468
1194	0.36588064	0.33177832
1195	0.48537645	0.43528092
1196	0.554641	0.5376805
1197	0.49272227	0.42428118
1198	0.5589089	0.4987218
1199	0.51821053	0.4945762
1200	0.509907	0.46674532
1201	0.45323762	0.38022086
1202	0.4412945	0.42925984
1203	0.31781152	0.30630007
1204	0.5642126	0.5392277
1205	0.5765748	0.5672685
1206	0.58531153	0.5773102
1207	0.43135905	0.44008902
1208	0.44362703	0.4246199
1209	0.5429516	0.51502466
1210	0.53527325	0.4961317
1211	0.5459034	0.5036845
1212	0.5982892	0.49266946
1213	0.50059986	0.4831643
1214	0.5665634	0.5554362
1215	0.5557762	0.5094248
1216	0.5498234	0.52386665
1217	0.61961967	0.592965
1218	0.6099327	0.58477134
1219	0.517487	0.5261575
1220	0.4388694	0.39945862
1221	0.40414032	0.28267673
1222	0.5432578	0.48102406
1223	0.38631582	0.27063712
1224	0.60637707	0.55476195
1225	0.5405568	0.5029261
1226	0.49956653	0.4151995
1227	0.4110663	0.3719352
1228	0.49174017	0.3840517
1229	0.56317973	0.4908591
1230	0.4929671	0.42210513
1231	0.4332986	0.414277
1232	0.53986585	0.4938402
1233	0.3143668	0.24416637
1234	0.48855934	0.41754225
1235	0.5094906	0.42025506
1236	0.46305624	0.40047818
1237	0.49885434	0.47250807
1238	0.54107326	0.46440175
1239	0.5342097	0.5139968
1240	0.4686557	0.4206124
1241	0.49129897	0.44735828
1242	0.33982065	0.34329247
1243	0.44571406	0.38656372
1244	0.4163801	0.35190138
1245	0.6205623	0.57277286
1246	0.37986282	0.34952113
1247	0.45065883	0.3671022
1248	0.40169874	0.39479217
1249	0.3620844	0.28639472
1250	0.48334733	0.4110413
1251	0.5707526	0.51455075
1252	0.3855015	0.3958336
1253	0.56501293	0.5182826
1254	0.5468986	0.48323044
1255	0.4382164	0.38916376
1256	0.5663528	0.5464212
1257	0.51614404	0.39890414
1258	0.53058916	0.49890956
1259	0.30667326	0.2752679
1260	0.43537197	0.39809936
1261	0.5234818	0.45308346
1262	0.5061784	0.42237782
1263	0.46567506	0.3782702
1264	0.5171181	0.43086654
1265	0.5529557	0.5341829
1266	0.4269431	0.33395165
1267	0.53016555	0.48419318
1268	0.43902746	0.40431526
1269	0.41633388	0.3491044
1270	0.5567962	0.4971562
1271	0.5670567	0.4746673
1272	0.51739365	0.4689683
1273	0.62838507	0.5088262
1274	0.4904218	0.44894555
1275	0.43311608	0.37749514
1276	0.36437932	0.29732552
1277	0.4477172	0.414103
1278	0.43137944	0.34515083
1279	0.46350095	0.3728196
1280	0.6031362	0.5282599
1281	0.5978979	0.5505769
1282	0.56300324	0.5070751
1283	0.49646777	0.4501107
1284	0.5662062	0.5371465
1285	0.49470273	0.43261513
1286	0.5462704	0.4801643
1287	0.5395892	0.48290023
1288	0.494138	0.43599182
1289	0.39831316	0.34227198
1290	0.54896504	0.44946846
1291	0.4464602	0.3710002
1292	0.47056514	0.43269774
1293	0.5460864	0.5201187
1294	0.47094488	0.3533103
1295	0.524174	0.4689429
1296	0.46673486	0.41973144
1297	0.55219316	0.4931
1298	0.5758063	0.50476384
1299	0.45176977	0.41487703
1300	0.56791186	0.54480517
1301	0.54888	0.48694098
1302	0.52364534	0.44820222
1303	0.38683823	0.36280563
1304	0.40588456	0.34731737
1305	0.545529	0.48499918
1306	0.3789841	0.28235084
1307	0.5251776	0.5014094
1308	0.4213507	0.3911388
1309	0.41562775	0.41315255
1310	0.6180915	0.5579902
1311	0.49202824	0.4514743
1312	0.4553892	0.46720767
1313	0.548737	0.5083353
1314	0.55439985	0.5350986
1315	0.45443615	0.42757618
1316	0.5354158	0.50407636
1317	0.5911799	0.52941304
1318	0.5165408	0.47724238
1319	0.57702345	0.5094224
1320	0.5270227	0.50481975
1321	0.5303959	0.50087166
1322	0.5198237	0.4918152
1323	0.6062836	0.5760815
1324	0.5249845	0.46594286
1325	0.42807636	0.37869963
1326	0.49090624	0.40302074
1327	0.4616562	0.39210388
1328	0.4665595	0.40365776
1329	0.5797297	0.55674523
1330	0.39905944	0.39111453
1331	0.41851667	0.38058472
1332	0.57788265	0.533975
1333	0.46390465	0.43656865
1334	0.52054024	0.47877628
1335	0.4922237	0.4244414
1336	0.5596782	0.51755184
1337	0.4867335	0.46008447
1338	0.5752691	0.5504653
1339	0.2906346	0.23852609
1340	0.5334399	0.46278486
1341	0.6075245	0.49502295
1342	0.5535937	0.52626926
1343	0.5728867	0.5051939
1344	0.48026773	0.45447242
1345	0.5015624	0.4658902
1346	0.5588287	0.5112371
1347	0.5850094	0.5407282
1348	0.53024405	0.5026843
1349	0.49475	0.43875322
1350	0.43192682	0.4054175
1351	0.40518445	0.39468968
1352	0.55199474	0.53356653
1353	0.38692948	0.35249454
1354	0.20949803	0.19951174
1355	0.29910088	0.2528351
1356	0.56078917	0.45351112
1357	0.43025693	0.34510952
1358	0.5218309	0.5671729
1359	0.45429057	0.43145972
1360	0.57358104	0.5432576
1361	0.53051287	0.50526226
1362	0.5613992	0.51235765
1363	0.5857739	0.5206383
1364	0.49286425	0.45005357
1365	0.466328	0.43260437
1366	0.6538328	0.5966825
1367	0.5543271	0.52192163
1368	0.54341847	0.49005905
1369	0.6117352	0.550895
1370	0.48017198	0.4502257
1371	0.48565042	0.46687606
1372	0.50760275	0.46009028
1373	0.48681924	0.44771853
1374	0.61081755	0.5449277
1375	0.5458137	0.5203669
1376	0.3959361	0.3474924
1377	0.5549614	0.4919108
1378	0.414924	0.3502135
1379	0.51961297	0.5133769
1380	0.27696913	0.19621468
1381	0.58120793	0.4897037
1382	0.43530932	0.40915596
1383	0.5507702	0.5151058
1384	0.42713574	0.37482724
1385	0.5231168	0.49315706
1386	0.49445564	0.4132735
1387	0.5350523	0.4719413
1388	0.54886365	0.5394606
1389	0.55610937	0.49106777
1390	0.5269492	0.48364508
1391	0.6001568	0.56900334
1392	0.5249372	0.47037056
1393	0.5590095	0.531636
1394	0.57532203	0.539616
1395	0.43126306	0.42205194
1396	0.32010835	0.2804916
1397	0.48512492	0.45026055
1398	0.44073257	0.35727996
1399	0.54713917	0.48404005
1400	0.44173232	0.38111076
1401	0.68485606	0.650333
1402	0.40788838	0.36191386
1403	0.44732618	0.3935493
1404	0.60399395	0.5897814
1405	0.4675122	0.469533
1406	0.49321586	0.46403724
1407	0.5103111	0.47270584
1408	0.6027663	0.5623545
1409	0.45977613	0.41907609
1410	0.5946163	0.523523
1411	0.5456282	0.5063028
1412	0.43867248	0.4215623
1413	0.52154124	0.49277353
1414	0.55843663	0.5325403
1415	0.494288	0.4266593
1416	0.4605006	0.41542187
1417	0.6077962	0.54344887
1418	0.30927593	0.26881877
1419	0.60339564	0.50965756
1420	0.35389036	0.34668082
1421	0.54983705	0.5138318
1422	0.576653	0.51098853
1423	0.402648	0.35357228
1424	0.57334584	0.48726013
1425	0.46503842	0.44172052
1426	0.56087685	0.5083934
1427	0.53799605	0.44967538
1428	0.42930505	0.34640583
1429	0.59024924	0.53919697
1430	0.5297798	0.4992254
1431	0.3985229	0.38535196
1432	0.6014002	0.5063853
1433	0.4574333	0.40197298
1434	0.32062733	0.3416032
1435	0.5756334	0.5071617
1436	0.5668094	0.5624562
1437	0.5673603	0.54891616
1438	0.46889293	0.4220509
1439	0.50845104	0.47645754
1440	0.41543445	0.30339333
1441	0.41682237	0.4184001
1442	0.5094783	0.49176195
1443	0.41579878	0.4144304
1444	0.5582441	0.51134026
1445	0.52983016	0.48173594
1446	0.6322417	0.5909413
1447	0.5231359	0.50176686
1448	0.66557693	0.6111059
1449	0.5366623	0.48836443
1450	0.56150883	0.4790766
1451	0.46000588	0.40992814
1452	0.4033348	0.36757645
1453	0.58908385	0.58740306
1454	0.55125844	0.49583918
1455	0.52858984	0.49012294
1456	0.41345128	0.32296285
1457	0.57822484	0.5382625
1458	0.48365796	0.43851283
1459	0.55712014	0.50252956
1460	0.5739425	0.46936455
1461	0.4605407	0.41559827
1462	0.5834142	0.5416055
1463	0.47638035	0.4162579
1464	0.5331381	0.49075732
1465	0.4820515	0.45742327
1466	0.5446917	0.48859322
1467	0.46170205	0.44573843
1468	0.57549006	0.531135
1469	0.50698304	0.4784416
1470	0.59517425	0.5542207
1471	0.43316782	0.4146686
1472	0.5612686	0.5078856
1473	0.40977594	0.36764613
1474	0.5255789	0.4576209
1475	0.54834247	0.52210116
1476	0.52453876	0.48595804
1477	0.4251146	0.38892207
1478	0.5514232	0.48303792
1479	0.5216069	0.5225657
1480	0.33559626	0.29861662
1481	0.52316433	0.45464852
1482	0.4685174	0.38882253
1483	0.4639995	0.44959918
1484	0.5619644	0.50226986
1485	0.4040759	0.37882906
1486	0.4694247	0.46185333
1487	0.5030198	0.4750778
1488	0.54883605	0.5167857
1489	0.4570669	0.42754304
1490	0.5373926	0.49542254
1491	0.5919328	0.55436444
1492	0.33843455	0.2597613
1493	0.42099044	0.36084688
1494	0.53125745	0.5120031
1495	0.55544543	0.51200783
1496	0.52927905	0.46861225
1497	0.56784475	0.50848734
1498	0.49246022	0.44801754
1499	0.46554932	0.42619047
1500	0.60843974	0.56712127
1501	0.43606216	0.3589978
1502	0.48656064	0.4562314
1503	0.33210626	0.30777478
1504	0.60171294	0.5178782
1505	0.48604313	0.47084796
1506	0.57482755	0.5321171
1507	0.53493625	0.46239576
1508	0.57133335	0.50713044
1509	0.59927076	0.55521625
1510	0.45819962	0.42066574
1511	0.55379915	0.5432677
1512	0.677099	0.6041198
1513	0.51830727	0.52020484
1514	0.60761654	0.57075423
1515	0.39440855	0.30705315
1516	0.5080676	0.47545183
1517	0.4445789	0.45354462
1518	0.20720458	0.27506855
1519	0.50670934	0.48060548
1520	0.52801013	0.46273717
1521	0.5944594	0.5620897
1522	0.5199326	0.47708282
1523	0.46437523	0.4113456
1524	0.49564904	0.4466062
1525	0.53192186	0.51339227
1526	0.5628837	0.5177693
1527	0.58811015	0.5045942
1528	0.56527406	0.52234966
1529	0.56634307	0.499234
1530	0.48624983	0.43164015
1531	0.5535793	0.49335235
1532	0.53590673	0.4775839
1533	0.5029565	0.43228525
1534	0.529789	0.50733113
1535	0.54204273	0.4952446
1536	0.45587555	0.3858838
1537	0.5668267	0.53928626
1538	0.55294025	0.44444925
1539	0.38678962	0.29260403
1540	0.42950428	0.40267396
1541	0.43333822	0.37635568
1542	0.5516703	0.5211064
1543	0.5045593	0.4779883
1544	0.50517374	0.45704982
1545	0.5884371	0.5072737
1546	0.36538687	0.3061287
1547	0.291818	0.2060882
1548	0.5756114	0.5115548
1549	0.52353096	0.49740836
1550	0.57242054	0.51442045
1551	0.5536189	0.533566
1552	0.5919599	0.5643452
1553	0.51377136	0.46349496
1554	0.49862084	0.4472841
1555	0.54540545	0.48416364
1556	0.6307836	0.57683206
1557	0.43748343	0.39811188
1558	0.5403782	0.51019406
1559	0.30829546	0.2523516
1560	0.44536063	0.4288116
1561	0.33874154	0.3227301
1562	0.48275733	0.41609415
1563	0.37530288	0.3215725
1564	0.5492141	0.4797054
1565	0.50195634	0.41220525
1566	0.4185135	0.36733833
1567	0.52828854	0.5030566
1568	0.4643852	0.40245086
1569	0.6111814	0.55999255
1570	0.5692244	0.5123263
1571	0.4681249	0.42498526
1572	0.56805557	0.5427478
1573	0.5113095	0.45354554
1574	0.5399587	0.4267882
1575	0.5222517	0.4690291
1576	0.5303771	0.49878222
1577	0.31545883	0.28534237
1578	0.38212147	0.33701915
1579	0.51428384	0.43421647
1580	0.34900168	0.28926855
1581	0.6040386	0.55022883
1582	0.52468985	0.45983472
1583	0.60010725	0.5628288
1584	0.5402373	0.4883712
1585	0.51620066	0.49608794
1586	0.42340705	0.39964205
1587	0.46216568	0.42644683
1588	0.5067193	0.4839506
1589	0.4789773	0.43301535
1590	0.41593015	0.33626372
1591	0.55629396	0.50306207
1592	0.45431828	0.39869702
1593	0.5439567	0.4940734
1594	0.5456582	0.5100633
1595	0.6013357	0.54369134
1596	0.3765019	0.3334689
1597	0.5440496	0.5221092
1598	0.5606056	0.52842563
1599	0.5662542	0.5325776
1600	0.58809465	0.5637453
1601	0.5174658	0.4999317
1602	0.4752361	0.40263858
1603	0.48212773	0.4522937
1604	0.5480337	0.5086816
1605	0.562363	0.53402925
1606	0.53472763	0.4933092
1607	0.5689451	0.5221473
1608	0.5245875	0.44665858
1609	0.36112353	0.34112838
1610	0.5005154	0.43521228
1611	0.5501877	0.49523807
1612	0.5626368	0.4712234
1613	0.54938024	0.49899986
1614	0.6399684	0.56082135
1615	0.5140553	0.47761428
1616	0.3664675	0.26807377
1617	0.38422444	0.3143682
1618	0.43515706	0.42497832
1619	0.5377639	0.40970424
1620	0.52578825	0.46453726
1621	0.46676296	0.40523118
1622	0.5327133	0.46182445
1623	0.5727808	0.50123626
1624	0.5123976	0.47924936
1625	0.64249647	0.6020906
1626	0.39521033	0.37552017
1627	0.6049773	0.5498467
1628	0.5605302	0.48541403
1629	0.56872606	0.5282957
1630	0.52333003	0.4629257
1631	0.4121605	0.40525392
1632	0.6277205	0.58966506
1633	0.56421053	0.52954656
1634	0.50837594	0.47285527
1635	0.5308906	0.48591805
1636	0.5042512	0.47619322
1637	0.6026641	0.54798216
1638	0.51001525	0.45509183
1639	0.5376954	0.4007105
1640	0.5289998	0.46080542
1641	0.41836533	0.33632082
1642	0.4721552	0.44377083
1643	0.5982663	0.5196508
1644	0.5787679	0.53861624
1645	0.59208596	0.59051555
1646	0.3546661	0.33327854
1647	0.43683192	0.41404277
1648	0.49943092	0.47336167
1649	0.58112276	0.52338684
1650	0.43914592	0.39519364
1651	0.6130385	0.5870868
1652	0.62050194	0.6035065
1653	0.5984318	0.5523247
1654	0.53182596	0.47295594
1655	0.5467792	0.5251635
1656	0.5327999	0.45351154
1657	0.43598452	0.43354216
1658	0.44255623	0.38127393
1659	0.52457285	0.4925854
1660	0.53466725	0.5097828
1661	0.4832388	0.4430927
1662	0.56252646	0.5529053
1663	0.46506616	0.42056888
1664	0.49259958	0.45518866
1665	0.6390386	0.5643817
1666	0.48333955	0.43217254
1667	0.53071713	0.48770076
1668	0.62644434	0.55598044
1669	0.51980364	0.49710134
1670	0.37187597	0.35085773
1671	0.5545683	0.5152164
1672	0.398722	0.32709646
1673	0.5448206	0.47163686
1674	0.5624587	0.51516
1675	0.5594496	0.5106399
1676	0.5223614	0.4908193
1677	0.53168565	0.48272002
1678	0.58765143	0.54497117
1679	0.48557305	0.4455081
1680	0.6160741	0.53906554
1681	0.52989054	0.45636585
1682	0.57809794	0.5931847
1683	0.53605205	0.48836687
1684	0.585514	0.52218455
1685	0.4907889	0.43160528
1686	0.46620375	0.41916096
1687	0.59930795	0.56737286
1688	0.52465403	0.45264712
1689	0.50860125	0.4728007
1690	0.43786934	0.395333
1691	0.5096607	0.46690065
1692	0.4522367	0.43043652
1693	0.6225757	0.53913647
1694	0.44434476	0.4106469
1695	0.5414575	0.48254052
1696	0.48649478	0.46089047
1697	0.59517235	0.51437217
1698	0.43025985	0.4130856
1699	0.53601414	0.49720052
1700	0.54270005	0.49439618
1701	0.55141735	0.45485434
1702	0.6008755	0.53852576
1703	0.46918276	0.38806298
1704	0.15691707	0.13216543
1705	0.54754186	0.51974803
1706	0.53932893	0.50162727
1707	0.5029057	0.45018315
1708	0.55313945	0.46569115
1709	0.5000487	0.4369762
1710	0.35198262	0.28176007
1711	0.5298017	0.489059
1712	0.44304565	0.4089056
1713	0.52885914	0.4561159
1714	0.6323375	0.5673903
1715	0.586336	0.492932
1716	0.31500533	0.31035095
1717	0.5594128	0.5273267
1718	0.33528653	0.32185626
1719	0.4256064	0.3959142
1720	0.53485054	0.5135815
1721	0.49808022	0.48002404
1722	0.6242036	0.5739569
1723	0.5830723	0.5507144
1724	0.45112005	0.37280476
1725	0.39383137	0.3446338
1726	0.43321392	0.3507889
1727	0.4498329	0.40882373
1728	0.45514035	0.39781684
1729	0.60438865	0.5787494
1730	0.5927014	0.5525398
1731	0.51795584	0.46433577
1732	0.5713862	0.5463114
1733	0.46998456	0.45223233
1734	0.50981396	0.4639755
1735	0.6141882	0.53180623
1736	0.57624507	0.5238832
1737	0.5988045	0.5488033
1738	0.6177921	0.57520175
1739	0.37068307	0.33378735
1740	0.6470301	0.60805756
1741	0.5256112	0.49112827
1742	0.500758	0.41813636
1743	0.53431016	0.48544613
1744	0.5450457	0.4991241
1745	0.5735906	0.5699053
1746	0.57099247	0.50853866
1747	0.5221044	0.4234286
1748	0.54436547	0.49456725
1749	0.24979566	0.15739083
1750	0.60566354	0.5265793
1751	0.5490162	0.51076436
1752	0.48231617	0.42149672
1753	0.5301691	0.47239193
1754	0.48205492	0.4467219
1755	0.6525603	0.5675623
1756	0.56531084	0.494548
1757	0.53181165	0.45357132
1758	0.46969527	0.41325656
1759	0.58906454	0.57448393
1760	0.43836755	0.35311475
1761	0.44047675	0.34386358
1762	0.5594652	0.4884393
1763	0.5806284	0.5405147
1764	0.53969234	0.51407903
1765	0.526026	0.4509852
1766	0.64917713	0.5373839
1767	0.49796087	0.39447516
1768	0.40597025	0.3398494
1769	0.62659854	0.57517916
1770	0.34726822	0.3237036
1771	0.60850865	0.54299
1772	0.54759204	0.46895817
1773	0.56993246	0.50941783
1774	0.49825346	0.44639474
1775	0.51146346	0.44124293
1776	0.54301643	0.45081654
1777	0.62258273	0.55608654
1778	0.54326755	0.5041332
1779	0.58320355	0.57213926
1780	0.50438344	0.44520944
1781	0.53942734	0.52395314
1782	0.52879506	0.49490082
1783	0.42860827	0.35083023
1784	0.5847364	0.50127125
1785	0.6147948	0.57208616
1786	0.44083476	0.38212162
1787	0.53821343	0.4517038
1788	0.498629	0.4131372
1789	0.45513207	0.34816644
1790	0.4963759	0.4884078
1791	0.5222694	0.4348483
1792	0.49530733	0.46939898
1793	0.54462636	0.48605913
1794	0.5908299	0.52330446
1795	0.6367684	0.57288516
1796	0.5847848	0.5618223
1797	0.47899044	0.43986943
1798	0.59780335	0.5522779
1799	0.6932916	0.67548174
1800	0.52635866	0.3996681
1801	0.52325034	0.48403502
1802	0.37553874	0.31897223
1803	0.53801125	0.5073843
1804	0.4899447	0.44763935
1805	0.5077594	0.41712487
1806	0.47453687	0.46248785
1807	0.47874907	0.44191608
1808	0.44181484	0.40084878
1809	0.6023408	0.5298303
1810	0.5022379	0.4622393
1811	0.49257293	0.46627706
1812	0.478154	0.41518643
1813	0.56093574	0.49191308
1814	0.47421637	0.48400596
1815	0.58083636	0.55095804
1816	0.54417896	0.52707785
1817	0.57929635	0.5640988
1818	0.62380815	0.563123
1819	0.44449884	0.37191534
1820	0.56084687	0.49971738
1821	0.5185938	0.44594693
1822	0.38217416	0.35441452
1823	0.46483022	0.42059657
1824	0.49934345	0.50205296
1825	0.5770565	0.53458005
1826	0.49765018	0.45957398
1827	0.3803369	0.3414303
1828	0.5506912	0.49486035
1829	0.54094195	0.5168456
1830	0.45981705	0.40480167
1831	0.45510313	0.43297648
1832	0.510529	0.47351947
1833	0.53126025	0.47242317
1834	0.44184348	0.39282116
1835	0.6104015	0.56785357
1836	0.48480743	0.45008627
1837	0.43715405	0.38858703
1838	0.6016353	0.5322709
1839	0.5510675	0.5080251
1840	0.5669713	0.5277293
1841	0.5508467	0.49688503
1842	0.5777736	0.5359492
1843	0.31041864	0.3014383
1844	0.38171998	0.35200912
1845	0.5110207	0.3927525
1846	0.5398858	0.4700722
1847	0.51750433	0.47430646
1848	0.56011283	0.44508734
1849	0.56207556	0.5087165
1850	0.26282313	0.26701257
1851	0.43113598	0.34406462
1852	0.55002505	0.47509572
1853	0.5547201	0.55918306
1854	0.57822514	0.5251225
1855	0.56774193	0.55477643
1856	0.5169203	0.4876007
1857	0.40824848	0.31612492
1858	0.5272871	0.4550661
1859	0.577461	0.5314795
1860	0.5723662	0.53626996
1861	0.5374795	0.4898676
1862	0.6111142	0.5835487
1863	0.58322436	0.5149245
1864	0.529419	0.48535943
1865	0.33891606	0.34004682
1866	0.4781906	0.4314835
1867	0.5319097	0.44957674
1868	0.4517977	0.40602463
1869	0.5287974	0.4834581
1870	0.60858756	0.5232498
1871	0.4730801	0.46118802
1872	0.64158535	0.6069393
1873	0.52708316	0.49608764
1874	0.42662787	0.31670642
1875	0.5932045	0.5450345
1876	0.3822121	0.26827496
1877	0.6154434	0.5712253
1878	0.48972148	0.25868562
1879	0.5836343	0.5391701
1880	0.35017452	0.32640272
1881	0.53509563	0.47925764
1882	0.42631286	0.33487967
1883	0.53164804	0.48643824
1884	0.48012814	0.45240006
1885	0.4922459	0.3864145
1886	0.4603905	0.43907663
1887	0.5255536	0.428404
1888	0.4729635	0.44168797
1889	0.5178627	0.4897343
1890	0.47294968	0.42436054
1891	0.30152553	0.24028952
1892	0.5136147	0.46655494
1893	0.4894268	0.48607722
1894	0.587247	0.5110607
1895	0.49173278	0.43235043
1896	0.558808	0.498849
1897	0.46046025	0.40167177
1898	0.538373	0.44735748
1899	0.49834627	0.4166393
1900	0.6086258	0.5721479
1901	0.68602544	0.63690513
1902	0.50779694	0.48112005
1903	0.5920256	0.53698903
1904	0.58327526	0.587392
1905	0.57414156	0.54687613
1906	0.5353202	0.47829893
1907	0.60029525	0.57551026
1908	0.47491583	0.4279295
1909	0.61667144	0.5901661
1910	0.44547868	0.4035737
1911	0.5366674	0.4959298
1912	0.4638456	0.40817702
1913	0.40592003	0.39560843
1914	0.6165575	0.53889155
1915	0.45113233	0.38547957
1916	0.6018433	0.5495707
1917	0.49917948	0.49085775
1918	0.6028694	0.5489394
1919	0.4199857	0.3559045
1920	0.47965583	0.41182837
1921	0.6045914	0.5562671
1922	0.5563259	0.51305795
1923	0.52952254	0.49133113
1924	0.49872056	0.4870282
1925	0.53873444	0.50891453
1926	0.60231835	0.51008487
1927	0.43555078	0.3427816
1928	0.5346231	0.49105322
1929	0.58311087	0.53692114
1930	0.58533204	0.49470064
1931	0.4688043	0.42618126
1932	0.46314058	0.41258726
1933	0.53186524	0.48053578
1934	0.5464853	0.49970427
1935	0.6333897	0.6240619
1936	0.5281227	0.48079464
1937	0.48095	0.3740182
1938	0.58007044	0.5307146
1939	0.1684453	0.15463848
1940	0.48895547	0.4316814
1941	0.42203704	0.38879946
1942	0.6158403	0.5143546
1943	0.5921092	0.5234456
1944	0.57164747	0.5283031
1945	0.5590806	0.52506804
1946	0.50680673	0.46986344
1947	0.50632364	0.4902315
1948	0.5135996	0.49116462
1949	0.49715403	0.46656153
1950	0.580858	0.47536397
1951	0.51953274	0.45374122
1952	0.5498463	0.4770816
1953	0.44718245	0.4221681
1954	0.44601393	0.42200193
1955	0.56200767	0.5314192
1956	0.44846207	0.39163715
1957	0.52513576	0.48834756
1958	0.6268524	0.6165023
1959	0.581958	0.52744037
1960	0.5353864	0.40684164
1961	0.47018543	0.38453284
1962	0.49670532	0.42862317
1963	0.4883274	0.41298965
1964	0.48040462	0.4218659
1965	0.5701347	0.5236786
1966	0.49195892	0.45539606
1967	0.38194874	0.36054695
1968	0.49720776	0.43894914
1969	0.48562634	0.43024036
1970	0.5206632	0.4426168
1971	0.5372218	0.42923003
1972	0.52942324	0.4653573
1973	0.55787134	0.46959913
1974	0.48191065	0.44041324
1975	0.58187485	0.5225887
1976	0.5680138	0.52211356
1977	0.5943695	0.56467825
1978	0.50528693	0.47274143
1979	0.5913445	0.5411689
1980	0.48054314	0.4625122
1981	0.47667113	0.47099233
1982	0.58012164	0.5166271
1983	0.40147957	0.3092477
1984	0.46100488	0.36240852
1985	0.5567587	0.5420375
1986	0.54512894	0.50530607
1987	0.4362803	0.38944256
1988	0.55055314	0.51033527
1989	0.42636004	0.4153269
1990	0.3261737	0.31519005
1991	0.46593323	0.3647142
