# Supplementary material for: Fixational eye movements enhance the precision of visual information transmitted by the primate retina
Source: Nat Commun. 2024 Sep 11;15:7964. doi: 10.1038/s41467-024-52304-7 (PMC11390888; doi:10.1038/s41467-024-52304-7)
Supplement: Supplementary file 4 — Source Data [file 41467_2024_52304_MOESM4_ESM.zip › exported_data_for_journal/Supplemental_Figure_S5_cell_types/panel_a_MS_SSIM.csv]

	midget RGCs only MS-SSIM	parasol RGCs only MS-SSIM
0	0.6127912	0.6834324
1	0.519834	0.62929094
2	0.5715851	0.69884336
3	0.45722967	0.6202896
4	0.39436838	0.5864498
5	0.6730395	0.5846883
6	0.41455033	0.5719347
7	0.6053326	0.6992693
8	0.21637426	0.34338933
9	0.6444048	0.75258774
10	0.44164905	0.59366965
11	0.4477483	0.66772866
12	0.5369236	0.57749355
13	0.6192032	0.65255135
14	0.6320957	0.71487856
15	0.5459494	0.6662485
16	0.3196534	0.55556476
17	0.4725929	0.6234097
18	0.47109196	0.65348697
19	0.62130415	0.706068
20	0.42596367	0.5863738
21	0.34264	0.4140059
22	0.45564774	0.601091
23	0.39466813	0.5966635
24	0.5101308	0.5614033
25	0.5427919	0.62742335
26	0.4981249	0.7207721
27	0.3639302	0.61615413
28	0.28377602	0.5171172
29	0.6896794	0.7658973
30	0.46837074	0.5487976
31	0.54628175	0.6974849
32	0.5193503	0.6794494
33	0.5212085	0.6338713
34	0.3980952	0.70188165
35	0.4380738	0.62930256
36	0.36909676	0.51595193
37	0.7725979	0.5776986
38	0.52982473	0.70783204
39	0.3258493	0.53205526
40	0.53183603	0.6799591
41	0.5379795	0.5995279
42	0.45944694	0.6187343
43	0.5992173	0.74137086
44	0.43755016	0.6171913
45	0.58128434	0.7334473
46	0.53582895	0.6843313
47	0.61390203	0.63098824
48	0.40112722	0.56579787
49	0.45357594	0.57894707
50	0.39253977	0.56082755
51	0.4439198	0.65474296
52	0.29785442	0.49816915
53	0.6747979	0.75276875
54	0.584001	0.71607786
55	0.3571561	0.48044002
56	0.50057477	0.662677
57	0.60518074	0.7164351
58	0.52832234	0.6652133
59	0.44471464	0.62270236
60	0.5907137	0.6972684
61	0.5962325	0.73583585
62	0.41347462	0.52928245
63	0.37363875	0.6169023
64	0.57168114	0.7047289
65	0.15800121	0.4525773
66	0.6342692	0.82586735
67	0.6511529	0.7827361
68	0.5678602	0.74116784
69	0.47389752	0.6359855
70	0.26050192	0.3471695
71	0.5971445	0.63003075
72	0.69177365	0.8373527
73	0.41374308	0.56352973
74	0.507738	0.6501662
75	0.22374476	0.5693633
76	0.41923052	0.6128662
77	0.5583655	0.71008635
78	0.6801418	0.7703836
79	0.5252632	0.5911205
80	0.4604961	0.6342474
81	0.4924334	0.6259378
82	0.43160135	0.57341456
83	0.57200396	0.6220589
84	0.5131288	0.7020802
85	0.66165906	0.6985863
86	0.5623409	0.61843884
87	0.24190974	0.25538233
88	0.53728753	0.6661401
89	0.52061826	0.63475305
90	0.6349386	0.738717
91	0.49994522	0.68538445
92	0.5000228	0.53181416
93	0.49766272	0.5287433
94	0.555678	0.7372673
95	0.5413422	0.69728893
96	0.3260037	0.72389185
97	0.4533798	0.49557465
98	0.51480895	0.6216595
99	0.682645	0.7438491
100	0.49192038	0.58984554
101	0.5123505	0.55161
102	0.66333336	0.74627537
103	0.56645006	0.68292433
104	0.5548539	0.7123347
105	0.5347094	0.6240151
106	0.74152434	0.8580985
107	0.5120121	0.6163255
108	0.46949512	0.683118
109	0.64053065	0.74043775
110	0.5219547	0.7427966
111	0.5240543	0.6777616
112	0.5198689	0.65433395
113	0.62905383	0.7539022
114	0.3271062	0.5395239
115	0.59306264	0.77759534
116	0.4016904	0.6256378
117	0.6065942	0.71024203
118	0.4928002	0.66235685
119	0.65897566	0.77881634
120	0.6280279	0.7550674
121	0.41645178	0.6000988
122	0.5166013	0.66181225
123	0.5130789	0.7372416
124	0.55642426	0.6886612
125	0.5280749	0.6829137
126	0.46917737	0.6420473
127	0.40783426	0.60611665
128	0.4426316	0.60292655
129	0.506705	0.58943576
130	0.57565093	0.7525599
131	0.46206853	0.56892
132	0.6408842	0.72027457
133	0.52433854	0.58041704
134	0.67818666	0.74654526
135	0.47540045	0.6614947
136	0.39818153	0.52466726
137	0.48870894	0.62252915
138	0.48663846	0.6264675
139	0.51135296	0.6586985
140	0.6449002	0.58752656
141	0.6622744	0.71364325
142	0.536008	0.69833755
143	0.40464896	0.5550568
144	0.5221493	0.6596318
145	0.66102344	0.6757729
146	0.60907274	0.6102568
147	0.44774365	0.64989066
148	0.37800357	0.5192316
149	0.56032974	0.70143974
150	0.482017	0.6875327
151	0.48084718	0.5896404
152	0.52455205	0.7239884
153	0.31362882	0.52771145
154	0.38929418	0.55775356
155	0.58194715	0.703748
156	0.5980491	0.7071106
157	0.34619194	0.51206094
158	0.40392366	0.64315546
159	0.5093006	0.6576135
160	0.3751138	0.5518163
161	0.6841789	0.7509081
162	0.63764733	0.7839656
163	0.44948092	0.56212103
164	0.59553605	0.73305
165	0.42038745	0.5637464
166	0.45768782	0.6820507
167	0.63136005	0.7539263
168	0.65726864	0.7263315
169	0.48233074	0.6823168
170	0.5356152	0.7600747
171	0.5404343	0.68302244
172	0.522918	0.7345137
173	0.3515096	0.60722345
174	0.52709436	0.6479996
175	0.5638297	0.669862
176	0.40413538	0.58933765
177	0.55547917	0.66631234
178	0.36209932	0.5376897
179	0.56518793	0.71492714
180	0.5265804	0.6735188
181	0.37559292	0.5970833
182	0.459277	0.5702951
183	0.4547198	0.6221299
184	0.67072487	0.78201
185	0.564032	0.70870656
186	0.35455227	0.61625
187	0.48999912	0.5870958
188	0.40948543	0.57277524
189	0.6744054	0.78583866
190	0.3733329	0.53471553
191	0.32498452	0.5081787
192	0.5783894	0.67097414
193	0.565877	0.6829236
194	0.30156836	0.4959063
195	0.6111907	0.7093708
196	0.42683712	0.62617326
197	0.41608033	0.5690299
198	0.41540813	0.59715086
199	0.41950297	0.7215349
200	0.38508567	0.64128846
201	0.5703649	0.6199241
202	0.48194483	0.6831089
203	0.6452476	0.8466339
204	0.49780276	0.6282107
205	0.45868617	0.63765323
206	0.68889123	0.69425875
207	0.65884656	0.76644254
208	0.5817276	0.70539826
209	0.7454701	0.75560564
210	0.23531704	0.46872172
211	0.5012842	0.6806524
212	0.6067302	0.7434189
213	0.5034512	0.6838431
214	0.3994756	0.60923785
215	0.5235813	0.5979551
216	0.4701551	0.6839892
217	0.3283425	0.43096992
218	0.6505086	0.7222092
219	0.37715796	0.6638895
220	0.58046514	0.81017125
221	0.5179597	0.68630195
222	0.427283	0.58124435
223	0.48827606	0.6782854
224	0.6394394	0.7635078
225	0.46429133	0.57372445
226	0.5741198	0.7205657
227	0.42999524	0.4949141
228	0.5629332	0.6934546
229	0.5174268	0.7288258
230	0.4758169	0.6320987
231	0.36197945	0.5781005
232	0.4969155	0.6537622
233	0.38435617	0.65061057
234	0.5214997	0.6214898
235	0.50158423	0.6672896
236	0.63545287	0.6838999
237	0.60787576	0.7153536
238	0.5541915	0.7312319
239	0.5689297	0.7218039
240	0.6062577	0.74874175
241	0.4146247	0.6212335
242	0.51105857	0.6432789
243	0.36314848	0.5403019
244	0.5853748	0.6999867
245	0.4849449	0.7128922
246	0.46992376	0.6997781
247	0.42765114	0.5611523
248	0.47919154	0.6889099
249	0.49475828	0.6665064
250	0.3394693	0.6062616
251	0.38462108	0.7406409
252	0.37566307	0.5767489
253	0.6185664	0.73724645
254	0.41910774	0.64596987
255	0.43294618	0.6868938
256	0.53949183	0.69696814
257	0.3548121	0.514794
258	0.45991	0.70764256
259	0.6023475	0.63589585
260	0.483607	0.6603521
261	0.5467722	0.607022
262	0.39520603	0.57160455
263	0.34213233	0.57589704
264	0.40282288	0.49676988
265	0.7220967	0.7752639
266	0.6317356	0.7808221
267	0.65600353	0.77609384
268	0.418616	0.6357693
269	0.49612066	0.7444976
270	0.41505828	0.70294803
271	0.40521544	0.6894689
272	0.42071208	0.6275132
273	0.41135952	0.5622126
274	0.35489753	0.5688465
275	0.48468256	0.67484134
276	0.5759232	0.7836532
277	0.44841635	0.57112926
278	0.48773822	0.67564994
279	0.53403246	0.65389997
280	0.44141755	0.72410876
281	0.5845308	0.7273815
282	0.7331476	0.81895775
283	0.5978697	0.7054146
284	0.26968825	0.42941177
285	0.39640173	0.4429378
286	0.6596777	0.7925477
287	0.33741978	0.47616404
288	0.5424847	0.6725838
289	0.46112782	0.62784076
290	0.5008133	0.7072904
291	0.59280336	0.77848166
292	0.2678213	0.522134
293	0.66083246	0.7723691
294	0.4490864	0.65342003
295	0.31329474	0.5628524
296	0.5785549	0.69366854
297	0.76009536	0.8152742
298	0.47503972	0.5465931
299	0.63409823	0.6829214
300	0.42444095	0.59704596
301	0.49810392	0.6560309
302	0.5031501	0.66486627
303	0.4546326	0.6512725
304	0.6225202	0.73204595
305	0.54220194	0.7686167
306	0.5105558	0.7444317
307	0.3131367	0.5630858
308	0.6355591	0.7350216
309	0.27378118	0.5808187
310	0.5229811	0.6170289
311	0.3892742	0.596186
312	0.48851243	0.6423807
313	0.62268585	0.7581377
314	0.5389616	0.6084892
315	0.46479586	0.6712369
316	0.33120286	0.51736635
317	0.6530978	0.7143376
318	0.57319444	0.7665263
319	0.48671544	0.5772709
320	0.6616492	0.68996435
321	0.6800698	0.69152176
322	0.52093726	0.6858257
323	0.6964125	0.73654777
324	0.13912863	0.53069985
325	0.61005396	0.73266894
326	0.53022397	0.69393456
327	0.57981324	0.7370238
328	0.5020547	0.6496362
329	0.6505648	0.60369366
330	0.30926177	0.50407946
331	0.5029416	0.67686987
332	0.50860846	0.6530043
333	0.52675956	0.7173789
334	0.5397847	0.5984578
335	0.52017665	0.6505076
336	0.42507723	0.6028115
337	0.3069017	0.6275754
338	0.6027489	0.69012225
339	0.42106298	0.5634779
340	0.3052131	0.53491724
341	0.60421383	0.80559844
342	0.49317607	0.66532415
343	0.47732392	0.6295859
344	0.47607026	0.6708788
345	0.5178326	0.6187118
346	0.4134205	0.61944795
347	0.58758396	0.75605255
348	0.49462953	0.76824415
349	0.5796154	0.68623894
350	0.4979183	0.6718376
351	0.35154986	0.5078893
352	0.71857244	0.81031615
353	0.5770114	0.62123907
354	0.6045779	0.7226562
355	0.53680724	0.6169256
356	0.5429169	0.7562954
357	0.39219838	0.5510312
358	0.3749324	0.6199768
359	0.55968326	0.73255396
360	0.49972215	0.6957532
361	0.5042427	0.6315632
362	0.37862435	0.5800824
363	0.633403	0.7803456
364	0.5174731	0.6934976
365	0.6181199	0.76496404
366	0.521992	0.67916304
367	0.4337382	0.617915
368	0.5726364	0.69978946
369	0.7076311	0.744265
370	0.5382471	0.66500795
371	0.49699426	0.61945754
372	0.54581106	0.7545819
373	0.469994	0.6451215
374	0.34946224	0.471456
375	0.54856026	0.70468855
376	0.6130147	0.713681
377	0.56591636	0.7585651
378	0.6369919	0.6617156
379	0.37891048	0.5795275
380	0.51878697	0.70816284
381	0.42323777	0.63806343
382	0.46043727	0.69199663
383	0.36771998	0.5264504
384	0.32010764	0.7203034
385	0.35977742	0.5125147
386	0.6097738	0.75725955
387	0.47522175	0.5981792
388	0.5404271	0.71487796
389	0.6265228	0.7715905
390	0.46100593	0.720146
391	0.53240603	0.6676037
392	0.40641758	0.64608145
393	0.65245837	0.750114
394	0.5571725	0.727716
395	0.537768	0.71813995
396	0.6421487	0.76130366
397	0.4055121	0.67091227
398	0.39275503	0.5007757
399	0.5108192	0.70942944
400	0.35489333	0.6526199
401	0.5389631	0.72950286
402	0.47366542	0.6043947
403	0.5751639	0.71924216
404	0.4573812	0.59286517
405	0.59624213	0.7660719
406	0.45311573	0.6597851
407	0.5167048	0.6276484
408	0.5389621	0.6362687
409	0.45817178	0.69996834
410	0.096749716	0.23380877
411	0.5647928	0.68881315
412	0.67205256	0.81126654
413	0.5111469	0.7400514
414	0.40156955	0.6518923
415	0.53658056	0.7258557
416	0.4414211	0.6436464
417	0.5828895	0.73228884
418	0.44055387	0.6284376
419	0.4450582	0.6754157
420	0.43500197	0.5703285
421	0.5977858	0.7184029
422	0.648549	0.62583405
423	0.25732228	0.480307
424	0.5879825	0.69123524
425	0.66158617	0.6330362
426	0.45179364	0.62508684
427	0.3600191	0.66571873
428	0.5385349	0.71558404
429	0.50295967	0.65540045
430	0.37483478	0.57410735
431	0.37435544	0.45383266
432	0.27333376	0.5611217
433	0.33917108	0.5696893
434	0.6102508	0.74875987
435	0.4298618	0.633568
436	0.46374658	0.71156615
437	0.38877004	0.63791543
438	0.5044299	0.6090742
439	0.47250518	0.6581412
440	0.3941972	0.59866655
441	0.43033457	0.6102104
442	0.6280506	0.7780605
443	0.39231956	0.65810764
444	0.3523366	0.6588553
445	0.35353675	0.567222
446	0.51988256	0.63938713
447	0.5097642	0.69543964
448	0.5886389	0.70352197
449	0.4395785	0.7166896
450	0.6317826	0.77782494
451	0.64270395	0.8322305
452	0.35774106	0.5513296
453	0.5244846	0.7267726
454	0.58603036	0.7643869
455	0.50740945	0.70592576
456	0.5214906	0.7079376
457	0.38113675	0.5202287
458	0.7316573	0.75733083
459	0.46292958	0.68657124
460	0.08760573	0.5091353
461	0.3622163	0.6045331
462	0.37692687	0.57001585
463	0.75119513	0.72779024
464	0.6284171	0.7425276
465	0.51024145	0.58111167
466	0.414384	0.66830075
467	0.6052229	0.7337338
468	0.49131438	0.6751577
469	0.7071567	0.8823041
470	0.2561969	0.6737589
471	0.5232329	0.6586651
472	0.539946	0.743929
473	0.4868151	0.6632432
474	0.52178717	0.67143613
475	0.3571098	0.69563216
476	0.28640682	0.5489539
477	0.43154457	0.6034044
478	0.6291348	0.7701129
479	0.4545273	0.7248992
480	0.37540594	0.6054185
481	0.7629084	0.8830401
482	0.48545587	0.6451965
483	0.41567197	0.6624134
484	0.44947526	0.71421444
485	0.5850267	0.7346307
486	0.4901786	0.7123178
487	0.5433928	0.67577493
488	0.49572158	0.652003
489	0.6218192	0.8557056
490	0.4333008	0.6295757
491	0.51259387	0.6116899
492	0.72187877	0.82622623
493	0.52955854	0.6855017
494	0.43920955	0.633455
495	0.4051034	0.5217015
496	0.4922204	0.6091128
497	0.45049578	0.68918234
498	0.6305121	0.7462903
499	0.47107923	0.6599966
500	0.42889756	0.65608025
501	0.38563633	0.6076908
502	0.7518325	0.78855914
503	0.4966539	0.7118344
504	0.4775632	0.58524454
505	0.41830167	0.5937688
506	0.26539236	0.4967097
507	0.6591627	0.75187397
508	0.36567944	0.59289676
509	0.45883211	0.58315617
510	0.73525214	0.6298846
511	0.48672947	0.6040862
512	0.45108956	0.5363437
513	0.49186093	0.6068582
514	0.47543958	0.7064615
515	0.44033197	0.67568195
516	0.53958917	0.67238647
517	0.49015924	0.6768267
518	0.39323202	0.58421534
519	0.6129025	0.76070607
520	0.42271554	0.56688064
521	0.24872255	0.3385707
522	0.4496484	0.60779804
523	0.616994	0.7198997
524	0.43259877	0.49646175
525	0.37092826	0.609348
526	0.5520421	0.70576435
527	0.4568142	0.59240097
528	0.44014344	0.6177869
529	0.5674226	0.7375672
530	0.47545585	0.5473678
531	0.56696606	0.6718767
532	0.5598946	0.6926642
533	0.5583835	0.6816875
534	0.5415483	0.7208361
535	0.24610077	0.60517967
536	0.26505715	0.5188763
537	0.566703	0.8464055
538	0.60676473	0.7040201
539	0.38883814	0.55027556
540	0.3692806	0.67399746
541	0.49029955	0.7102731
542	0.5479253	0.7141637
543	0.54828024	0.68472034
544	0.6460717	0.79468375
545	0.453678	0.62758714
546	0.6197264	0.7470479
547	0.38069636	0.5135114
548	0.6230457	0.7279111
549	0.48145878	0.637094
550	0.56689954	0.7047577
551	0.52733856	0.6968237
552	0.7066087	0.7938086
553	0.72317773	0.71890485
554	0.3747427	0.86368203
555	0.6260893	0.77809477
556	0.43743503	0.61209273
557	0.4629571	0.5585109
558	0.32108343	0.5905123
559	0.37756133	0.5558277
560	0.46038085	0.5376856
561	0.37807888	0.50802433
562	0.5966757	0.74694955
563	0.29971352	0.5983573
564	0.37010953	0.5963614
565	0.6065911	0.7964149
566	0.41333643	0.58088064
567	0.59522897	0.7128497
568	0.66890174	0.7940533
569	0.4065819	0.6031132
570	0.50538385	0.628404
571	0.63392705	0.7675257
572	0.43074563	0.6693528
573	0.49445638	0.64897084
574	0.40529397	0.63525206
575	0.88489443	0.7253607
576	0.43049455	0.60752726
577	0.5878866	0.7102677
578	0.47831	0.68657273
579	0.6188619	0.7431755
580	0.55637276	0.6947217
581	0.39505085	0.47257802
582	0.62665063	0.6623476
583	0.40202758	0.6239244
584	0.34685758	0.63033867
585	0.3927877	0.6279467
586	0.6324211	0.7313819
587	0.44811678	0.6598727
588	0.32090068	0.5178852
589	0.45461833	0.64671767
590	0.46666268	0.74515975
591	0.46057937	0.648757
592	0.65334576	0.7455885
593	0.5625187	0.6981514
594	0.5938718	0.76734257
595	0.21008988	0.5639425
596	0.68040586	0.7792231
597	0.44643378	0.6075099
598	0.49269584	0.7031685
599	0.6344802	0.7782809
600	0.4057535	0.57662284
601	0.38564909	0.6201457
602	0.5055056	0.6343074
603	0.4148911	0.61345506
604	0.31573877	0.5292572
605	0.5447248	0.67979443
606	0.48319823	0.6341246
607	0.6457021	0.71377325
608	0.4244019	0.6241151
609	0.5110208	0.6948193
610	0.58631724	0.7493933
611	0.48828346	0.6567673
612	0.43827683	0.61869717
613	0.43364832	0.6144432
614	0.4553064	0.6354619
615	0.45794743	0.6943785
616	0.37120906	0.6198529
617	0.4634961	0.6214926
618	0.49674344	0.63623995
619	0.5385737	0.7941651
620	0.51778054	0.72235084
621	0.48551348	0.6221368
622	0.48589823	0.64761055
623	0.42373502	0.67137796
624	0.60856414	0.7477695
625	0.42719537	0.5291725
626	0.6212808	0.822819
627	0.31411847	0.5701486
628	0.57969993	0.6943992
629	0.50506395	0.6696895
630	0.59401137	0.75638
631	0.5379842	0.6904222
632	0.57028234	0.7135456
633	0.41674706	0.65833825
634	0.6212695	0.7466322
635	0.5947712	0.72743684
636	0.36061123	0.5568518
637	0.62970823	0.71515137
638	0.47939485	0.70112437
639	0.37677634	0.5953022
640	0.56143546	0.7527089
641	0.6603389	0.7672832
642	0.4121759	0.7033558
643	0.50347674	0.74385816
644	0.4051853	0.5630725
645	0.47081742	0.57720536
646	0.47339582	0.65782154
647	0.5606979	0.7484047
648	0.36813924	0.6589308
649	0.5282581	0.7255224
650	0.5380708	0.69848657
651	0.41350365	0.59664625
652	0.46505877	0.5578756
653	0.31661835	0.5906417
654	0.69279444	0.7595656
655	0.37764615	0.7690558
656	0.58176446	0.7252307
657	0.49310502	0.68886954
658	0.37366372	0.5594434
659	0.45475307	0.6436221
660	0.5459866	0.59204113
661	0.5848998	0.74825275
662	0.32335752	0.61344296
663	0.47175294	0.7829534
664	0.39979535	0.58863086
665	0.6386156	0.78951323
666	0.46289706	0.6749196
667	0.4682942	0.67193466
668	0.6461387	0.7812907
669	0.6286648	0.6597604
670	0.53554654	0.6430312
671	0.27366838	0.5665389
672	0.6789672	0.70646054
673	0.6026551	0.7601015
674	0.62256515	0.7589233
675	0.51753694	0.6809944
676	0.48435268	0.653946
677	0.43989074	0.6060954
678	0.2912706	0.40031794
679	0.5472394	0.61854136
680	0.5331475	0.7063165
681	0.4983917	0.67578614
682	0.47474417	0.6099516
683	0.39840305	0.5852553
684	0.54923445	0.7423731
685	0.3891754	0.67162853
686	0.48125473	0.66358036
687	0.5049947	0.7099497
688	0.6296272	0.7049214
689	0.48015672	0.6773471
690	0.5695654	0.6714317
691	0.2598138	0.48063388
692	0.38072208	0.52600884
693	0.43737653	0.66600806
694	0.40457156	0.6874376
695	0.47633454	0.682299
696	0.34786043	0.5934921
697	0.52518123	0.70132333
698	0.50904685	0.72292674
699	0.5885025	0.62750167
700	0.39776137	0.5962243
701	0.54777616	0.6416461
702	0.6708184	0.73646176
703	0.2884122	0.49841884
704	0.39967722	0.5966983
705	0.4237217	0.6192651
706	0.38384235	0.46063542
707	0.572978	0.69731253
708	0.55618614	0.71420544
709	0.5915976	0.7570419
710	0.28987664	0.5043839
711	0.61897695	0.7719121
712	0.47097164	0.7294323
713	0.3604506	0.62731135
714	0.5875206	0.6496037
715	0.38483763	0.6743229
716	0.43102187	0.7048363
717	0.33533338	0.5661465
718	0.3210537	0.3341186
719	0.47451258	0.63624215
720	0.6260387	0.712047
721	0.4923188	0.6464988
722	0.4525818	0.69856095
723	0.5563542	0.70801944
724	0.5205434	0.693663
725	0.39925545	0.6189695
726	0.5124234	0.7161172
727	0.3659884	0.5347285
728	0.6268941	0.75568515
729	0.30632803	0.5648782
730	0.6769725	0.6866298
731	0.6263296	0.78107905
732	0.44111463	0.6238023
733	0.59011954	0.7156271
734	0.41025597	0.6840024
735	0.51921916	0.7173865
736	0.23851109	0.40636662
737	0.4398916	0.61437345
738	0.5840285	0.8334162
739	0.467418	0.63714546
740	0.55369633	0.71983457
741	0.545091	0.73071975
742	0.5778681	0.7486885
743	0.49427933	0.7260424
744	0.39206764	0.61803174
745	0.4449625	0.6638372
746	0.3407182	0.5683423
747	0.6364346	0.69085574
748	0.44553807	0.6367417
749	0.4773342	0.60656893
750	0.66618264	0.70255935
751	0.51372504	0.58099955
752	0.41983417	0.62561435
753	0.47941488	0.6601344
754	0.40363866	0.58423775
755	0.42035735	0.6433489
756	0.2408204	0.5594902
757	0.51875037	0.661764
758	0.75824726	0.85170144
759	0.5357459	0.724267
760	0.4797365	0.6785605
761	0.45645264	0.60551083
762	0.50441855	0.6606079
763	0.51123357	0.59890085
764	0.5731118	0.74619687
765	0.6136615	0.72961104
766	0.45390284	0.6201192
767	0.48889065	0.62419975
768	0.48062244	0.68886226
769	0.60058546	0.7819885
770	0.49451482	0.65698797
771	0.46187586	0.6402888
772	0.5454895	0.66187036
773	0.6632881	0.75257623
774	0.5957536	0.8016659
775	0.51614267	0.6602142
776	0.55215454	0.6789878
777	0.5949068	0.6852368
778	0.5183066	0.6752221
779	0.4564999	0.5970876
780	0.67384356	0.7014471
781	0.45336774	0.70426786
782	0.33889344	0.5175593
783	0.28984943	0.539559
784	0.43338928	0.71561825
785	0.46969527	0.6846626
786	0.36999267	0.660916
787	0.4306597	0.65142846
788	0.48153064	0.6960798
789	0.60973865	0.7876655
790	0.4404348	0.5929371
791	0.41171136	0.6517939
792	0.36117923	0.57508624
793	0.52108234	0.6774443
794	0.42247412	0.545535
795	0.5575595	0.6803501
796	0.3989634	0.5748749
797	0.4786737	0.5895699
798	0.41230196	0.73106325
799	0.49360797	0.67236507
800	0.6657365	0.8030403
801	0.54528856	0.70511454
802	0.5286442	0.6729621
803	0.47939157	0.6333416
804	0.50126755	0.6661577
805	0.39151627	0.60440105
806	0.26234198	0.46466586
807	0.55715036	0.7312382
808	0.41032854	0.64574796
809	0.65648323	0.727109
810	0.47807398	0.6706925
811	0.5090401	0.66705143
812	0.52805597	0.7444752
813	0.6162845	0.73548365
814	0.5451728	0.62769026
815	0.43962342	0.6710409
816	0.73965484	0.89295334
817	0.51467896	0.44473466
818	0.5302262	0.6835312
819	0.2666582	0.35878775
820	0.5699701	0.7035772
821	0.5430903	0.6623178
822	0.38113827	0.5760627
823	0.5375035	0.71278495
824	0.5510481	0.6895683
825	0.6749457	0.79001194
826	0.49692082	0.6482793
827	0.561293	0.7040092
828	0.3948149	0.6049239
829	0.52045584	0.65685767
830	0.52590775	0.65581447
831	0.405575	0.57910705
832	0.53276	0.63792694
833	0.663242	0.7421882
834	0.42925537	0.5321545
835	0.48784187	0.72871304
836	0.5706501	0.685144
837	0.26663435	0.44763258
838	0.52884656	0.6579376
839	0.5605897	0.7126584
840	0.37029183	0.48102003
841	0.596505	0.7419426
842	0.42711458	0.5556244
843	0.40430862	0.5546538
844	0.5143958	0.6551165
845	0.5926396	0.70114404
846	0.39033258	0.5391295
847	0.47758812	0.6983512
848	0.37757865	0.55549645
849	0.47313455	0.62643254
850	0.57254636	0.7314695
851	0.69662535	0.76110935
852	0.2286185	0.51000875
853	0.45079926	0.70272636
854	0.5164818	0.69145894
855	0.40838847	0.6925136
856	0.5565948	0.7220609
857	0.59344155	0.7547214
858	0.39335075	0.64526373
859	0.48329952	0.58410186
860	0.5383633	0.69885254
861	0.4930156	0.54367745
862	0.58993214	0.7352569
863	0.4942675	0.6703566
864	0.49149987	0.65640575
865	0.54857266	0.69088155
866	0.4398318	0.67881185
867	0.4226534	0.6532373
868	0.22312099	0.37932202
869	0.5902482	0.6952926
870	0.44853625	0.67700607
871	0.4435111	0.64895046
872	0.57400656	0.56925434
873	0.58920187	0.7804892
874	0.39268145	0.6386086
875	0.58141077	0.7279974
876	0.54103816	0.71446997
877	0.3844219	0.74788094
878	0.685182	0.8253751
879	0.36697537	0.54264295
880	0.69307584	0.8580243
881	0.23319215	0.49365905
882	0.28783923	0.50412744
883	0.14785677	0.25877202
884	0.3715715	0.53492326
885	0.3993385	0.5966146
886	0.5280725	0.77882797
887	0.40815043	0.59139234
888	0.67564917	0.7379639
889	0.52449125	0.65214986
890	0.5203506	0.7116699
891	0.56939495	0.6782938
892	0.5847292	0.59277076
893	0.46027493	0.6854573
894	0.5623929	0.72164416
895	0.5037566	0.6704755
896	0.48439744	0.6184843
897	0.3884083	0.5793164
898	0.4611956	0.56441987
899	0.5100451	0.6823884
900	0.40253258	0.64727193
901	0.43612936	0.6100061
902	0.42128807	0.6046425
903	0.23241986	0.4559878
904	0.6725381	0.7638863
905	0.5349859	0.66182655
906	0.52601296	0.5582074
907	0.57691747	0.671812
908	0.42458552	0.71367854
909	0.5444867	0.7041073
910	0.51793826	0.6129676
911	0.30227536	0.43539193
912	0.53289855	0.6627689
913	0.4125392	0.6011035
914	0.60548794	0.7118397
915	0.4911981	0.5693084
916	0.46670216	0.61828053
917	0.6601577	0.7645892
918	0.38281634	0.6381718
919	0.5754515	0.6487177
920	0.22779156	0.5835264
921	0.597594	0.70098174
922	0.22782698	0.536187
923	0.58282155	0.7159173
924	0.45078397	0.65766966
925	0.5954891	0.725659
926	0.60808134	0.7801411
927	0.47364032	0.54717314
928	0.4060433	0.57961667
929	0.35175756	0.5818299
930	0.39051965	0.665386
931	0.33873153	0.5433257
932	0.5504256	0.72232944
933	0.5198947	0.6968177
934	0.40843743	0.66774493
935	0.47492632	0.69507265
936	0.50482476	0.5891583
937	0.51149	0.7423004
938	0.5515446	0.75227875
939	0.4921967	0.73851866
940	0.45915222	0.6117023
941	0.4359858	0.6329908
942	0.52627736	0.66637874
943	0.2010646	0.236334
944	0.6601375	0.6397187
945	0.22969276	0.5576412
946	0.8053572	0.84521216
947	0.6790337	0.79386234
948	0.4889458	0.69301385
949	0.48116937	0.6840003
950	0.4811757	0.7232995
951	0.361076	0.4835397
952	0.69101965	0.7370758
953	0.57559407	0.6683131
954	0.5227133	0.6433379
955	0.53485495	0.7559713
956	0.48471528	0.64910847
957	0.5386064	0.72885257
958	0.47457245	0.6552722
959	0.45634323	0.55301076
960	0.5180858	0.6811705
961	0.44186464	0.6364413
962	0.50844145	0.72480905
963	0.53445137	0.63572663
964	0.6509198	0.698498
965	0.7065023	0.8130552
966	0.57642835	0.686306
967	0.30439267	0.4985219
968	0.61353683	0.7377325
969	0.26894045	0.5750116
970	0.5064502	0.7756919
971	0.56896484	0.7357381
972	0.39419702	0.57012457
973	0.29412946	0.57091653
974	0.417947	0.5390476
975	0.29516402	0.5115146
976	0.5953025	0.68186957
977	0.41807455	0.63573045
978	0.3477596	0.5811871
979	0.60024947	0.724986
980	0.36504462	0.3943271
981	0.51003605	0.6077038
982	0.5853862	0.7062899
983	0.72505915	0.8120459
984	0.525711	0.69089216
985	0.3973523	0.55507743
986	0.5537793	0.7376135
987	0.4337353	0.68001455
988	0.54687345	0.7269093
989	0.58992094	0.7912543
990	0.43023798	0.631814
991	0.49631944	0.7035355
992	0.4938349	0.66080576
993	0.5465982	0.6995075
994	0.349327	0.62636596
995	0.55449826	0.7248486
996	0.350445	0.50660527
997	0.5998577	0.6789309
998	0.4018411	0.60193014
999	0.48338047	0.6754681
1000	0.45457053	0.64564204
1001	0.48113498	0.69491327
1002	0.6416919	0.72128385
1003	0.3530948	0.47916391
1004	0.46211284	0.6079123
1005	0.4595635	0.6284209
1006	0.7300062	0.86167204
1007	0.49444008	0.65206105
1008	0.6180751	0.74747014
1009	0.52533877	0.65709424
1010	0.5612066	0.74700516
1011	0.52817714	0.66661066
1012	0.20234293	0.66338485
1013	0.7191242	0.790482
1014	0.61201316	0.6910202
1015	0.40550858	0.58932287
1016	0.5556295	0.70970035
1017	0.5247012	0.6790776
1018	0.47472283	0.6284219
1019	0.39126524	0.579521
1020	0.5388387	0.6254383
1021	0.54066104	0.67505914
1022	0.63060325	0.7693984
1023	0.26886258	0.5068483
1024	0.5846169	0.6419183
1025	0.5217699	0.65466887
1026	0.5168329	0.60462236
1027	0.51992667	0.72350216
1028	0.49061564	0.6601565
1029	0.5395129	0.75635505
1030	0.47290775	0.6759284
1031	0.4704354	0.67917323
1032	0.5133228	0.7512351
1033	0.7075689	0.74989337
1034	0.6177759	0.76085037
1035	0.4671403	0.71254545
1036	0.38069245	0.5157085
1037	0.44267362	0.5911059
1038	0.3864279	0.58198786
1039	0.575312	0.75670207
1040	0.39107582	0.69201934
1041	0.45344907	0.54090744
1042	0.28217927	0.57529294
1043	0.3468572	0.6173999
1044	0.45754716	0.51558787
1045	0.276253	0.5611478
1046	0.5862111	0.7315765
1047	0.43356937	0.6124579
1048	0.2412506	0.4569889
1049	0.2878823	0.38460273
1050	0.45740998	0.6593853
1051	0.51252884	0.7071751
1052	0.5094213	0.69224197
1053	0.54529524	0.7501671
1054	0.4315489	0.60113037
1055	0.4741995	0.64686525
1056	0.48944187	0.6577878
1057	0.5209597	0.6435839
1058	0.67321134	0.75329137
1059	0.5370002	0.6860847
1060	0.5517625	0.6179832
1061	0.4637525	0.7175895
1062	0.59433734	0.71283174
1063	0.4050534	0.44700813
1064	0.6145094	0.6042522
1065	0.4881118	0.7010888
1066	0.50391567	0.64483744
1067	0.49367195	0.63570887
1068	0.43501806	0.605095
1069	0.5625976	0.6977084
1070	0.43758386	0.6913691
1071	0.552089	0.6550215
1072	0.5076644	0.70294774
1073	0.54789525	0.69537145
1074	0.64766324	0.77637845
1075	0.44844908	0.6778576
1076	0.39096472	0.6351937
1077	0.44353446	0.6628609
1078	0.53876805	0.63019544
1079	0.51581925	0.6276753
1080	0.64822716	0.7539734
1081	0.455351	0.64230907
1082	0.60568655	0.67520434
1083	0.37006092	0.60364854
1084	0.7319554	0.7958932
1085	0.473635	0.6482292
1086	0.49585098	0.6015611
1087	0.5779125	0.7078767
1088	0.47808346	0.6186336
1089	0.36145934	0.5967993
1090	0.56261134	0.66982514
1091	0.4879521	0.6644658
1092	0.42129514	0.60249907
1093	0.41298953	0.50145066
1094	0.5102616	0.6986363
1095	0.54720473	0.69614744
1096	0.55965465	0.7047872
1097	0.61910266	0.7554193
1098	0.3376725	0.53946066
1099	0.491448	0.6602109
1100	0.21697977	0.46977276
1101	0.5970396	0.68736106
1102	0.6081394	0.58134544
1103	0.53209245	0.6071212
1104	0.63129306	0.7470591
1105	0.4712425	0.6692119
1106	0.46854967	0.6743709
1107	0.45999014	0.61551476
1108	0.44154468	0.5975421
1109	0.47118416	0.68061316
1110	0.5328056	0.7305938
1111	0.5116317	0.7238678
1112	0.4168394	0.58643186
1113	0.48614395	0.5960921
1114	0.57771903	0.6979152
1115	0.65745217	0.7690898
1116	0.42085475	0.62611914
1117	0.44412807	0.69591606
1118	0.44007385	0.6705318
1119	0.6510048	0.811907
1120	0.55729103	0.6738724
1121	0.4091491	0.61620814
1122	0.40234986	0.5806967
1123	0.46905586	0.6298682
1124	0.37321237	0.6176173
1125	0.32152563	0.51337653
1126	0.54557693	0.67542547
1127	0.5883296	0.69547755
1128	0.65103227	0.72464013
1129	0.50962406	0.6415621
1130	0.6455142	0.7593079
1131	0.5898732	0.76473683
1132	0.37286693	0.65949255
1133	0.34785426	0.44676813
1134	0.40241918	0.5861428
1135	0.6026388	0.7695546
1136	0.699557	0.7936385
1137	0.37187368	0.5236931
1138	0.56486094	0.73130447
1139	0.5272312	0.6011205
1140	0.42422768	0.67789906
1141	0.59125966	0.73189306
1142	0.5049056	0.6304841
1143	0.525396	0.600816
1144	0.5064871	0.630248
1145	0.5925428	0.7345131
1146	0.501386	0.58537364
1147	0.48351005	0.66071934
1148	0.76921874	0.8278851
1149	0.4244436	0.60723597
1150	0.42953935	0.61602193
1151	0.43545124	0.62770766
1152	0.5417748	0.6667058
1153	0.62041664	0.75688046
1154	0.4817645	0.64962703
1155	0.31543708	0.48077515
1156	0.5796236	0.7095192
1157	0.3791107	0.5815742
1158	0.45038685	0.6551884
1159	0.4383174	0.57538104
1160	0.5593536	0.71224433
1161	0.47054845	0.5911358
1162	0.62382853	0.7640136
1163	0.45966	0.5829234
1164	0.42036125	0.7180913
1165	0.45095405	0.53862375
1166	0.53057235	0.6904744
1167	0.568279	0.723933
1168	0.35326716	0.48574528
1169	0.49048692	0.68056226
1170	0.38825718	0.6208769
1171	0.5924934	0.7312048
1172	0.4748482	0.7041077
1173	0.66104275	0.71066266
1174	0.442791	0.4921978
1175	0.46822733	0.68390894
1176	0.6966822	0.81395173
1177	0.62935364	0.78494364
1178	0.48887652	0.7202888
1179	0.5343807	0.744198
1180	0.49173814	0.6348567
1181	0.49207374	0.61845195
1182	0.43004686	0.63592184
1183	0.51915294	0.6412096
1184	0.59959173	0.79406965
1185	0.43275937	0.60524166
1186	0.35452336	0.5638144
1187	0.5016753	0.66786116
1188	0.5641316	0.77181816
1189	0.4573733	0.6971342
1190	0.44248912	0.64077556
1191	0.44574803	0.6515497
1192	0.4571343	0.6399851
1193	0.6287846	0.7952587
1194	0.68939275	0.82469
1195	0.4999754	0.72092295
1196	0.45542946	0.5626342
1197	0.5357423	0.679605
1198	0.52701426	0.6896164
1199	0.4616891	0.58875823
1200	0.6105049	0.754855
1201	0.6136812	0.7714953
1202	0.5940003	0.6752246
1203	0.73896176	0.8155713
1204	0.53384864	0.62524575
1205	0.40522552	0.45351222
1206	0.3583969	0.43956956
1207	0.6956871	0.73869354
1208	0.56939715	0.69514453
1209	0.4168521	0.58870494
1210	0.52902466	0.65227807
1211	0.44305724	0.636788
1212	0.37787414	0.65175104
1213	0.5490494	0.6173958
1214	0.45464194	0.5479907
1215	0.52785456	0.70895594
1216	0.5016162	0.6024764
1217	0.43976828	0.5555302
1218	0.31029803	0.42259112
1219	0.51167005	0.55697995
1220	0.5990605	0.7269046
1221	0.5689234	0.8462693
1222	0.35688105	0.6121012
1223	0.58533466	0.8126737
1224	0.3018324	0.46842134
1225	0.53625077	0.67365265
1226	0.41814792	0.6491153
1227	0.6383245	0.75569475
1228	0.5503785	0.74134135
1229	0.40287897	0.6574794
1230	0.56738365	0.75587636
1231	0.55022573	0.7352718
1232	0.41180596	0.6548817
1233	0.6296482	0.8191017
1234	0.64520687	0.77120316
1235	0.5799616	0.73493093
1236	0.600946	0.7213981
1237	0.43961957	0.55651486
1238	0.5120581	0.7179973
1239	0.57987183	0.6978238
1240	0.6152578	0.7411806
1241	0.56176853	0.6633323
1242	0.75556415	0.78209764
1243	0.5274001	0.7490355
1244	0.67970747	0.7541504
1245	0.3692864	0.61199594
1246	0.6638208	0.7798347
1247	0.37721992	0.602406
1248	0.6373453	0.67997205
1249	0.6528052	0.824753
1250	0.6119902	0.78455424
1251	0.45394272	0.6503185
1252	0.6550029	0.6522775
1253	0.44672763	0.6933382
1254	0.45457482	0.6657318
1255	0.6575844	0.75958437
1256	0.36499768	0.49095663
1257	0.5175068	0.80948466
1258	0.43824196	0.5949427
1259	0.72520375	0.79288477
1260	0.51526093	0.6799738
1261	0.5182593	0.7315015
1262	0.4215888	0.7382905
1263	0.42369097	0.72448266
1264	0.47648102	0.66174436
1265	0.52118284	0.6245352
1266	0.5556841	0.77842927
1267	0.4995362	0.6429623
1268	0.573852	0.7254391
1269	0.57995737	0.72920763
1270	0.4057429	0.67942655
1271	0.40230793	0.6053362
1272	0.6435604	0.6846298
1273	0.28674385	0.64282125
1274	0.5527681	0.7197309
1275	0.6392194	0.7942795
1276	0.6420044	0.7575556
1277	0.58967334	0.7118366
1278	0.51392597	0.7350536
1279	0.5615008	0.7219785
1280	0.46896967	0.64492834
1281	0.40776417	0.6121768
1282	0.4134035	0.67192084
1283	0.4852204	0.6883821
1284	0.4671756	0.5953504
1285	0.56006783	0.7236428
1286	0.4557192	0.6701213
1287	0.4592905	0.6502086
1288	0.4514114	0.70728594
1289	0.59959227	0.7460674
1290	0.4479919	0.6936264
1291	0.5709496	0.8038886
1292	0.58927643	0.7340512
1293	0.4053381	0.46766496
1294	0.42115226	0.69230604
1295	0.5078348	0.70388037
1296	0.55794567	0.74832577
1297	0.40376633	0.54962665
1298	0.35115373	0.59561145
1299	0.5455879	0.72683144
1300	0.3839983	0.5756566
1301	0.45899668	0.6636961
1302	0.43678063	0.6634324
1303	0.6385941	0.74409634
1304	0.598409	0.7507261
1305	0.38091683	0.62651545
1306	0.5828902	0.80647665
1307	0.52223474	0.6749565
1308	0.55647516	0.6808553
1309	0.7558825	0.74767655
1310	0.4548593	0.6323411
1311	0.6521017	0.757105
1312	0.39502487	0.40740424
1313	0.4371086	0.6217639
1314	0.49968675	0.60403085
1315	0.5671109	0.6632164
1316	0.5220946	0.6890797
1317	0.33920333	0.6320932
1318	0.59758896	0.6699634
1319	0.5126863	0.6324719
1320	0.30386674	0.5443401
1321	0.56136423	0.72553027
1322	0.44854826	0.55635583
1323	0.43905813	0.5998786
1324	0.41659674	0.62398535
1325	0.5959233	0.7332889
1326	0.5399043	0.6923845
1327	0.5767044	0.77703696
1328	0.42559004	0.6712635
1329	0.3432787	0.5005518
1330	0.6317336	0.7355121
1331	0.6176194	0.7135943
1332	0.43432373	0.540518
1333	0.6364958	0.73541516
1334	0.5068645	0.67673784
1335	0.5908252	0.76021844
1336	0.4205592	0.61597526
1337	0.54889303	0.68419653
1338	0.39152294	0.60835177
1339	0.7268106	0.8407848
1340	0.2777951	0.38586935
1341	0.1733343	0.6003653
1342	0.46112153	0.58291155
1343	0.52918464	0.70883983
1344	0.5280927	0.6949715
1345	0.57837707	0.7235388
1346	0.54960084	0.7172387
1347	0.30516243	0.51885515
1348	0.6411088	0.67267364
1349	0.6167685	0.754154
1350	0.59630734	0.6712051
1351	0.717038	0.72199494
1352	0.5710976	0.6613465
1353	0.72170824	0.73138785
1354	0.7659244	0.87092793
1355	0.7510398	0.85120136
1356	0.42012855	0.69840455
1357	0.5930571	0.7905147
1358	0.7443172	0.56506467
1359	0.6327575	0.7309227
1360	0.4407694	0.62355924
1361	0.61048234	0.7192986
1362	0.39101267	0.5870616
1363	0.42985374	0.70315945
1364	0.56918234	0.7707743
1365	0.580962	0.6468577
1366	0.40786397	0.66210073
1367	0.47968686	0.6344988
1368	0.5083077	0.67193097
1369	0.36218652	0.52972746
1370	0.59199107	0.67865247
1371	0.6159912	0.70030266
1372	0.42747068	0.5945646
1373	0.58359116	0.734912
1374	0.33911073	0.5889743
1375	0.5841263	0.67403954
1376	0.58734864	0.6862918
1377	0.40363505	0.5740031
1378	0.5458638	0.7223359
1379	0.5374489	0.6029776
1380	0.6354489	0.7961741
1381	0.33828923	0.6797687
1382	0.65038633	0.7044634
1383	0.46414143	0.6069543
1384	0.51890206	0.69455665
1385	0.45599228	0.58537465
1386	0.41640517	0.6743817
1387	0.45050493	0.68370867
1388	0.5254704	0.6418087
1389	0.3608666	0.65061516
1390	0.5004474	0.6744133
1391	0.3625969	0.5531579
1392	0.49172106	0.68480676
1393	0.3614222	0.53764266
1394	0.37974754	0.6177334
1395	0.65640134	0.71409565
1396	0.55771726	0.73503643
1397	0.5415984	0.6842738
1398	0.5584745	0.71661675
1399	0.40383193	0.66062176
1400	0.65190864	0.7730868
1401	0.2932292	0.41664255
1402	0.64041454	0.7881305
1403	0.6497478	0.72973496
1404	0.44799528	0.5252187
1405	0.57695407	0.6351137
1406	0.62416846	0.7151562
1407	0.44686902	0.5825888
1408	0.46576995	0.6075851
1409	0.60464317	0.7286009
1410	0.43162102	0.63549054
1411	0.47123602	0.59169877
1412	0.65955913	0.7539929
1413	0.48995805	0.60331357
1414	0.5415763	0.63498604
1415	0.45237043	0.67899096
1416	0.47705817	0.6366548
1417	0.35590068	0.57824194
1418	0.7167589	0.7842173
1419	0.37694648	0.5622802
1420	0.70624125	0.7458349
1421	0.40711355	0.5918848
1422	0.4282694	0.6799041
1423	0.64127386	0.73212105
1424	0.29284453	0.6143228
1425	0.5318673	0.70684487
1426	0.40234223	0.5392181
1427	0.4735777	0.67735505
1428	0.51736385	0.75218004
1429	0.39384678	0.632757
1430	0.47413635	0.6435363
1431	0.52423084	0.5715587
1432	0.45149925	0.66211057
1433	0.63663185	0.76353884
1434	0.70340234	0.7145391
1435	0.41414404	0.6484351
1436	0.36867207	0.5829523
1437	0.5185486	0.56124246
1438	0.5385718	0.7212799
1439	0.6124311	0.71260166
1440	0.470282	0.7264259
1441	0.6621414	0.65839
1442	0.6992665	0.70306027
1443	0.7788072	0.7696462
1444	0.4638387	0.5994781
1445	0.42877826	0.6660732
1446	0.3618443	0.6013413
1447	0.445133	0.66007465
1448	0.31308082	0.5491469
1449	0.46581906	0.61103684
1450	0.41338462	0.6119166
1451	0.55756795	0.7086905
1452	0.6012965	0.78393126
1453	0.41441178	0.6089344
1454	0.50642926	0.65922993
1455	0.5057091	0.6637693
1456	0.5262571	0.7716724
1457	0.42107403	0.54685915
1458	0.40598428	0.5980699
1459	0.3763646	0.6013487
1460	0.39995518	0.61280346
1461	0.56355256	0.728217
1462	0.38438278	0.5551388
1463	0.49293438	0.66496456
1464	0.32322532	0.51883805
1465	0.62228495	0.7007034
1466	0.51456165	0.6918886
1467	0.49778897	0.59992325
1468	0.4426284	0.6550518
1469	0.6237196	0.753739
1470	0.39390075	0.65548074
1471	0.6984376	0.7804204
1472	0.53709483	0.7372214
1473	0.5864814	0.74960077
1474	0.49266145	0.678674
1475	0.43809363	0.62891775
1476	0.44650084	0.58820474
1477	0.601426	0.67582536
1478	0.46306726	0.65645206
1479	0.44275212	0.53190297
1480	0.6059712	0.74905246
1481	0.4314711	0.69158983
1482	0.5942572	0.8035266
1483	0.6413041	0.6893687
1484	0.34358943	0.5909641
1485	0.64553344	0.7630617
1486	0.65829057	0.68828833
1487	0.5794428	0.6833739
1488	0.5744511	0.69694847
1489	0.6127038	0.707131
1490	0.46005648	0.682232
1491	0.2153748	0.40165663
1492	0.70623887	0.8123684
1493	0.60451525	0.75660044
1494	0.4108323	0.43550083
1495	0.5294382	0.6669814
1496	0.4624665	0.6686198
1497	0.3155884	0.5881568
1498	0.33787137	0.5505641
1499	0.4571243	0.63502806
1500	0.39700782	0.51784885
1501	0.600073	0.7215783
1502	0.583594	0.70176744
1503	0.69258416	0.7912478
1504	0.39071462	0.66901356
1505	0.5881442	0.66125405
1506	0.3296327	0.5609059
1507	0.4794033	0.6657144
1508	0.40793484	0.58907056
1509	0.35212296	0.5118747
1510	0.59029114	0.70769256
1511	0.3972606	0.5433832
1512	0.2827066	0.53659236
1513	0.6747007	0.6703832
1514	0.4314128	0.6278749
1515	0.5904403	0.75774324
1516	0.4008374	0.5824851
1517	0.5615892	0.6736273
1518	0.8700528	0.7137502
1519	0.54704475	0.7148484
1520	0.32312018	0.59825647
1521	0.35122916	0.41762775
1522	0.45304048	0.6042168
1523	0.58567333	0.6986538
1524	0.5278424	0.72047555
1525	0.60577565	0.6835366
1526	0.4389092	0.6972349
1527	0.3070573	0.56981564
1528	0.3524813	0.5222593
1529	0.50138	0.6197181
1530	0.43936646	0.64112955
1531	0.44789773	0.6905333
1532	0.5724483	0.7264924
1533	0.50524926	0.6935874
1534	0.43492132	0.5728464
1535	0.46804067	0.6231438
1536	0.53258157	0.71069723
1537	0.43458435	0.5630315
1538	0.3354821	0.6056026
1539	0.4672475	0.70075434
1540	0.6652737	0.7598574
1541	0.5316074	0.7131733
1542	0.5243469	0.69044226
1543	0.52932173	0.6641715
1544	0.5479803	0.69069487
1545	0.38529676	0.6822364
1546	0.61133087	0.7790348
1547	0.7720668	0.9016234
1548	0.35165203	0.55992943
1549	0.4193915	0.6387043
1550	0.44537047	0.65894616
1551	0.55500007	0.6433477
1552	0.37780628	0.4562235
1553	0.46779788	0.6565775
1554	0.52601296	0.7271208
1555	0.44803163	0.65352297
1556	0.13712889	0.5757888
1557	0.6032422	0.73975813
1558	0.49293503	0.57538384
1559	0.69053173	0.79388744
1560	0.59861517	0.6753815
1561	0.7045282	0.71687305
1562	0.49157068	0.7351766
1563	0.729169	0.80105996
1564	0.37658843	0.5840623
1565	0.44785252	0.7178995
1566	0.60554665	0.7179387
1567	0.54492176	0.68936193
1568	0.59916043	0.7309312
1569	0.28765985	0.5439687
1570	0.33803818	0.538768
1571	0.62249255	0.72501904
1572	0.3277705	0.4681787
1573	0.5550072	0.7138973
1574	0.3373932	0.6675481
1575	0.4875007	0.61231333
1576	0.55695283	0.6244712
1577	0.8400487	0.8209626
1578	0.51575667	0.6491756
1579	0.580414	0.767935
1580	0.70179945	0.80381113
1581	0.26764816	0.49568638
1582	0.54480726	0.67077214
1583	0.27751827	0.4262897
1584	0.55522573	0.741989
1585	0.5325842	0.6123164
1586	0.64337176	0.6929533
1587	0.47095942	0.6109208
1588	0.6645549	0.70548594
1589	0.5206241	0.69813716
1590	0.53949875	0.7126005
1591	0.40746373	0.6433957
1592	0.5769179	0.72589314
1593	0.48251647	0.7148115
1594	0.46379986	0.65738624
1595	0.38710424	0.54146284
1596	0.71390504	0.80971813
1597	0.51442486	0.68286365
1598	0.41331	0.6002417
1599	0.44894844	0.5645076
1600	0.5375262	0.6407778
1601	0.5266452	0.65546715
1602	0.58234525	0.7396141
1603	0.5819002	0.6799414
1604	0.41535905	0.62953055
1605	0.43278745	0.54533124
1606	0.43509614	0.63007796
1607	0.39589828	0.5940285
1608	0.5113837	0.7325795
1609	0.5712333	0.66381973
1610	0.49618053	0.6089037
1611	0.31137028	0.48708227
1612	0.30867773	0.5955342
1613	0.5282239	0.7193622
1614	0.22697432	0.5443716
1615	0.5687441	0.6596779
1616	0.6836659	0.8394737
1617	0.532447	0.73583233
1618	0.60530066	0.65342736
1619	0.40450493	0.8065621
1620	0.3542213	0.62645715
1621	0.4457597	0.5695217
1622	0.46507445	0.68761605
1623	0.4782923	0.6806791
1624	0.5238079	0.6170125
1625	0.38837644	0.5406408
1626	0.5899791	0.73845065
1627	0.36850488	0.5721144
1628	0.3552917	0.63504714
1629	0.4833449	0.6747169
1630	0.48637417	0.630566
1631	0.73612356	0.76345176
1632	0.30661422	0.47428176
1633	0.46060503	0.61338127
1634	0.31261665	0.46944275
1635	0.6049927	0.6869685
1636	0.36098334	0.5279923
1637	0.41743204	0.5965426
1638	0.49419275	0.66161877
1639	0.49410138	0.71297586
1640	0.39604786	0.6338281
1641	0.4961066	0.6817769
1642	0.5951076	0.7229856
1643	0.2478857	0.6411127
1644	0.46866238	0.6132397
1645	0.31391063	0.4089911
1646	0.64128	0.7277131
1647	0.48628545	0.5875835
1648	0.48278126	0.62237746
1649	0.40820116	0.6374126
1650	0.5721345	0.7544816
1651	0.38028485	0.55522704
1652	0.38952675	0.58389044
1653	0.4335742	0.6215358
1654	0.3462068	0.5490354
1655	0.41594723	0.53853065
1656	0.46229893	0.71753114
1657	0.5363611	0.662323
1658	0.57227546	0.7273459
1659	0.5394874	0.6640448
1660	0.49194548	0.5492772
1661	0.5662074	0.746539
1662	0.30925676	0.39647695
1663	0.5454553	0.67871934
1664	0.5695864	0.66692805
1665	0.34329557	0.5995488
1666	0.5537233	0.71543217
1667	0.5133063	0.6332059
1668	0.20778018	0.5008465
1669	0.58596766	0.6675933
1670	0.75360495	0.8340566
1671	0.4632956	0.6204907
1672	0.55048704	0.7404344
1673	0.5426793	0.7276055
1674	0.50684553	0.65375787
1675	0.48408028	0.67520106
1676	0.4822721	0.682327
1677	0.43527895	0.61387956
1678	0.25396347	0.3689838
1679	0.5460855	0.7233237
1680	0.2050879	0.5743381
1681	0.3614163	0.638351
1682	0.45060632	0.4937052
1683	0.34883434	0.6154327
1684	0.39176345	0.5994971
1685	0.5434891	0.6218739
1686	0.57129276	0.686806
1687	0.4983548	0.6645356
1688	0.5412674	0.6849923
1689	0.48281413	0.6324184
1690	0.61888224	0.7677059
1691	0.50247234	0.68993396
1692	0.5405908	0.60706705
1693	0.413136	0.6464389
1694	0.49168628	0.6005661
1695	0.47271013	0.68797827
1696	0.52306414	0.645702
1697	0.3096783	0.6004742
1698	0.48270944	0.59241426
1699	0.43739957	0.605508
1700	0.53039485	0.63366485
1701	0.43229577	0.65731764
1702	0.30580583	0.5047265
1703	0.54080385	0.7390613
1704	0.87990695	0.9126504
1705	0.44819286	0.70461935
1706	0.59270173	0.75657994
1707	0.5479164	0.68620414
1708	0.40100718	0.6106802
1709	0.58098954	0.7505872
1710	0.6829907	0.84715956
1711	0.4532095	0.65466523
1712	0.45683715	0.65349656
1713	0.37913162	0.5647168
1714	0.32989138	0.5624013
1715	0.2464382	0.6754073
1716	0.85298693	0.8836348
1717	0.5175755	0.6496186
1718	0.7126287	0.791903
1719	0.5952069	0.66628337
1720	0.511063	0.61319494
1721	0.6248307	0.74297345
1722	0.3522406	0.593135
1723	0.46757618	0.6161253
1724	0.5328053	0.7007004
1725	0.6688841	0.7563654
1726	0.53048736	0.7334085
1727	0.62447816	0.75379676
1728	0.51672226	0.68325746
1729	0.41157278	0.5474986
1730	0.4966648	0.65760803
1731	0.39629978	0.6149905
1732	0.52990884	0.6513934
1733	0.47649142	0.67462033
1734	0.48587596	0.6962889
1735	0.23005489	0.5053139
1736	0.4253598	0.62131387
1737	0.30269763	0.538101
1738	0.37965792	0.5109264
1739	0.62011266	0.7088266
1740	0.3341002	0.52426344
1741	0.5458881	0.6410655
1742	0.41642317	0.65033
1743	0.4938999	0.7000937
1744	0.44779763	0.6313226
1745	0.39533922	0.56189734
1746	0.4092946	0.5610026
1747	0.4960333	0.7598012
1748	0.53140235	0.7038886
1749	0.7158096	0.88884455
1750	0.37393323	0.6017008
1751	0.5225548	0.5959692
1752	0.41410193	0.66985464
1753	0.46420032	0.6200193
1754	0.5691218	0.7222257
1755	0.12618856	0.40963602
1756	0.43743032	0.6593877
1757	0.44203648	0.68837076
1758	0.58507544	0.73842806
1759	0.5339057	0.6302821
1760	0.6420085	0.82573915
1761	0.5283469	0.69456553
1762	0.4866564	0.68290585
1763	0.44800568	0.61518013
1764	0.51163876	0.62752944
1765	0.52775717	0.7413935
1766	0.14727351	0.604099
1767	0.50917995	0.7552155
1768	0.51622695	0.6314776
1769	0.21838139	0.5367954
1770	0.6580548	0.76653385
1771	0.41065767	0.56705004
1772	0.39313146	0.6314501
1773	0.49288073	0.676836
1774	0.491872	0.66235536
1775	0.5215876	0.697018
1776	0.3873966	0.7021361
1777	0.32197577	0.50099325
1778	0.44200715	0.60660636
1779	0.44391796	0.5416363
1780	0.3676242	0.6542434
1781	0.6041494	0.63990676
1782	0.6146842	0.72738564
1783	0.6494839	0.75964606
1784	0.39335206	0.5749189
1785	0.4052811	0.5808787
1786	0.5652326	0.68233556
1787	0.52008736	0.7164212
1788	0.39405775	0.6600075
1789	0.62831926	0.84615564
1790	0.60595584	0.7314756
1791	0.498317	0.7069913
1792	0.59005123	0.7033237
1793	0.5127712	0.695239
1794	0.3023582	0.6271811
1795	0.34852895	0.5466957
1796	0.31697342	0.43945062
1797	0.58288753	0.7018941
1798	0.4629023	0.6314363
1799	0.40393963	0.43181202
1800	0.4720154	0.73318094
1801	0.5476131	0.7008215
1802	0.65692824	0.7956141
1803	0.4823137	0.6206335
1804	0.440705	0.61521554
1805	0.5898184	0.74720514
1806	0.59100085	0.6857331
1807	0.6734869	0.7350086
1808	0.66287315	0.80811703
1809	0.3262258	0.6295683
1810	0.52573514	0.6559377
1811	0.4607944	0.6422607
1812	0.43665466	0.6725556
1813	0.38939625	0.6120129
1814	0.44189164	0.5497325
1815	0.5098031	0.5412261
1816	0.61696225	0.68772405
1817	0.47816694	0.60188806
1818	0.37147623	0.5231998
1819	0.591702	0.71379244
1820	0.44252416	0.6515298
1821	0.37008595	0.70779127
1822	0.7102365	0.77185774
1823	0.35869315	0.44711939
1824	0.59150124	0.598895
1825	0.47089848	0.55673057
1826	0.47925216	0.6410121
1827	0.6810775	0.76722896
1828	0.4310487	0.67030644
1829	0.5215136	0.6272083
1830	0.6791924	0.8490855
1831	0.55275637	0.6180258
1832	0.41898367	0.62580603
1833	0.486319	0.65478355
1834	0.54338837	0.7008763
1835	0.43137047	0.63236105
1836	0.6434999	0.7734273
1837	0.56446534	0.71986324
1838	0.32323948	0.5398296
1839	0.53059626	0.68160665
1840	0.5359338	0.68454015
1841	0.4236527	0.6302534
1842	0.31893286	0.49654254
1843	0.67377335	0.7303594
1844	0.6260108	0.77162564
1845	0.36769024	0.6680964
1846	0.44089648	0.63672376
1847	0.41125697	0.5902965
1848	0.43809095	0.7123365
1849	0.43229422	0.6021173
1850	0.8254085	0.8379606
1851	0.6408767	0.7438134
1852	0.48647067	0.68811053
1853	0.33167058	0.37349376
1854	0.43384507	0.63322335
1855	0.40622646	0.5409671
1856	0.45475003	0.5776193
1857	0.5266535	0.72899485
1858	0.5410107	0.73282766
1859	0.36376083	0.5570665
1860	0.41096434	0.6070989
1861	0.53844774	0.70648146
1862	0.4004554	0.5735607
1863	0.40935537	0.6344815
1864	0.5162924	0.6758361
1865	0.67652106	0.6568367
1866	0.5297225	0.684019
1867	0.31486577	0.6062047
1868	0.70149684	0.7868227
1869	0.47861308	0.7462416
1870	0.27917075	0.4761222
1871	0.59116673	0.6671608
1872	0.32778862	0.49863833
1873	0.6408297	0.77203834
1874	0.43908516	0.6764903
1875	0.46470076	0.635956
1876	0.3397133	0.48113394
1877	0.36509693	0.5260873
1878	0.34667483	0.80899274
1879	0.43895712	0.635279
1880	0.8356714	0.884854
1881	0.45255786	0.64305896
1882	0.5486564	0.7171164
1883	0.48830086	0.611931
1884	0.4233885	0.67010385
1885	0.54265636	0.7930685
1886	0.61273533	0.763568
1887	0.46100003	0.69454557
1888	0.5761893	0.67963725
1889	0.48853165	0.66085243
1890	0.5294865	0.70363104
1891	0.7215475	0.8107934
1892	0.57472205	0.7254702
1893	0.6232297	0.57374287
1894	0.49509236	0.6992972
1895	0.6179676	0.7321172
1896	0.27765363	0.5319541
1897	0.5220087	0.70154065
1898	0.46204147	0.63192225
1899	0.49052584	0.77771735
1900	0.38557094	0.59005386
1901	0.2386609	0.42435417
1902	0.5939482	0.71326554
1903	0.38230258	0.5842327
1904	0.31347778	0.40115473
1905	0.38504526	0.51833475
1906	0.5369783	0.63890034
1907	0.40124756	0.5657615
1908	0.5714586	0.68303263
1909	0.37074152	0.5309307
1910	0.64268214	0.70328
1911	0.5332933	0.6489434
1912	0.5107734	0.67102474
1913	0.54695415	0.5992575
1914	0.30698377	0.5523161
1915	0.4876492	0.6629842
1916	0.40211472	0.57900953
1917	0.57907563	0.6711127
1918	0.35086024	0.58082724
1919	0.5280673	0.7336024
1920	0.5185776	0.6832295
1921	0.37317348	0.5842782
1922	0.31140298	0.55655545
1923	0.5441549	0.6361772
1924	0.3686968	0.41045564
1925	0.30980578	0.5148538
1926	0.40605837	0.6079738
1927	0.6376637	0.7491559
1928	0.51393384	0.65548253
1929	0.29661453	0.498052
1930	0.50777733	0.7465349
1931	0.58737284	0.6780705
1932	0.42373046	0.6517335
1933	0.45837036	0.61863095
1934	0.4338925	0.6252112
1935	0.2637265	0.34719858
1936	0.41451368	0.64274085
1937	0.41576797	0.6947
1938	0.46974456	0.6715719
1939	0.7723544	0.8505612
1940	0.4136182	0.61068004
1941	0.64222807	0.7816901
1942	0.25499785	0.54795116
1943	0.30702215	0.51292115
1944	0.4975728	0.6897112
1945	0.50810355	0.6126276
1946	0.47219655	0.54236203
1947	0.44794065	0.50583977
1948	0.5801998	0.6965679
1949	0.59857774	0.69174874
1950	0.38553518	0.59072053
1951	0.5251782	0.68634564
1952	0.40046158	0.6484119
1953	0.5053926	0.6419789
1954	0.5468771	0.6518182
1955	0.438826	0.62528205
1956	0.5188497	0.6393837
1957	0.5550763	0.66991895
1958	0.40754056	0.5102837
1959	0.3852744	0.5471118
1960	0.36253205	0.80750114
1961	0.56106585	0.70241046
1962	0.49205023	0.713943
1963	0.57883507	0.7622688
1964	0.5952713	0.7587197
1965	0.5063037	0.62036926
1966	0.48640785	0.6131808
1967	0.7096156	0.80378836
1968	0.46845397	0.7079752
1969	0.57289034	0.67347044
1970	0.3188189	0.5564527
1971	0.439333	0.7320812
1972	0.40230197	0.62510514
1973	0.35918894	0.66994625
1974	0.5781662	0.7354526
1975	0.35680568	0.5545987
1976	0.5192244	0.6699395
1977	0.3660437	0.5672124
1978	0.5318268	0.6762321
1979	0.47196627	0.6188628
1980	0.5155303	0.6725719
1981	0.5218494	0.6335033
1982	0.35668364	0.58629405
1983	0.62747425	0.7768028
1984	0.49598408	0.68105376
1985	0.526252	0.6392104
1986	0.42113486	0.6403465
1987	0.77774763	0.84547865
1988	0.46590155	0.6374509
1989	0.60467	0.6823795
1990	0.7773668	0.845913
1991	0.5233323	0.790837
