# Supplementary material for: Fixational eye movements enhance the precision of visual information transmitted by the primate retina
Source: Nat Commun. 2024 Sep 11;15:7964. doi: 10.1038/s41467-024-52304-7 (PMC11390888; doi:10.1038/s41467-024-52304-7)
Supplement: Supplementary file 4 — Source Data [file 41467_2024_52304_MOESM4_ESM.zip › exported_data_for_journal/Supplemental_Figure_S3_comparisons/scatterplot_A_vs_LNP]

	known-LNBRC-dCNN	known-LNP-dCNN
0	0.7484822	0.64220345
1	0.6693701	0.53938454
2	0.71550196	0.60890436
3	0.6278958	0.5489649
4	0.580755	0.48487148
5	0.7810772	0.68077284
6	0.6195472	0.49378777
7	0.7286684	0.5832063
8	0.36139774	0.24171294
9	0.7819239	0.7395982
10	0.6079836	0.48570946
11	0.68903375	0.5718707
12	0.626842	0.5583356
13	0.70400816	0.70561326
14	0.77358234	0.684773
15	0.72701055	0.6726023
16	0.6018435	0.46394554
17	0.65389717	0.584409
18	0.69472986	0.5894327
19	0.7540635	0.677498
20	0.6317937	0.5181709
21	0.43753052	0.39697212
22	0.6348111	0.55191976
23	0.62683773	0.524082
24	0.6682546	0.4975187
25	0.6836501	0.6429474
26	0.7270882	0.6170103
27	0.6447713	0.4878028
28	0.5456597	0.36161053
29	0.785194	0.69946116
30	0.6007028	0.53479654
31	0.7139223	0.6566497
32	0.7186882	0.612782
33	0.7431378	0.58221173
34	0.7081211	0.56508255
35	0.70007515	0.49380618
36	0.5652536	0.4502283
37	0.7170342	0.75401515
38	0.73482263	0.6416761
39	0.5759725	0.3755103
40	0.71523947	0.63829964
41	0.6920685	0.56356823
42	0.64467883	0.4945354
43	0.7225364	0.75061435
44	0.6486699	0.5644807
45	0.7816211	0.6745376
46	0.72696286	0.6693318
47	0.71217155	0.65759945
48	0.6037087	0.4709203
49	0.65931785	0.53765875
50	0.58490413	0.4818106
51	0.6751471	0.5728796
52	0.51724714	0.38383025
53	0.78722477	0.63791543
54	0.75770307	0.6447663
55	0.52382076	0.44202873
56	0.6452368	0.6227979
57	0.73697263	0.6655449
58	0.68556976	0.5893617
59	0.64793867	0.5317174
60	0.7657562	0.58618027
61	0.77373403	0.68440634
62	0.58735305	0.4749891
63	0.647822	0.43942836
64	0.7231546	0.64825517
65	0.48849928	0.3277848
66	0.82365406	0.7382881
67	0.8147673	0.71272546
68	0.76383483	0.6383213
69	0.680553	0.5906759
70	0.36160243	0.38132784
71	0.65167356	0.5971111
72	0.8599455	0.7803615
73	0.56955737	0.4733888
74	0.64630896	0.5401046
75	0.5918541	0.38994128
76	0.63788027	0.4876907
77	0.7494324	0.5606274
78	0.83061004	0.7437507
79	0.6605562	0.55943984
80	0.66585135	0.5589689
81	0.6309055	0.5129728
82	0.579554	0.51325756
83	0.7934275	0.65740293
84	0.740671	0.5813041
85	0.7892286	0.6234279
86	0.700923	0.590673
87	0.2790633	0.23396541
88	0.6892809	0.61460465
89	0.668583	0.5852323
90	0.7594405	0.73294073
91	0.7314697	0.66466165
92	0.6393366	0.52750045
93	0.5735405	0.5208538
94	0.7736395	0.6940595
95	0.73527867	0.61593807
96	0.7531101	0.6714871
97	0.56421643	0.49494722
98	0.6320963	0.57170427
99	0.80038714	0.6654591
100	0.6444533	0.524291
101	0.6330332	0.5712912
102	0.7961383	0.7416923
103	0.77433753	0.68782246
104	0.7235711	0.62458277
105	0.6838457	0.5837333
106	0.8810589	0.8509769
107	0.6364363	0.4960335
108	0.7092243	0.6156172
109	0.7846892	0.6813672
110	0.71244144	0.63385665
111	0.72053903	0.6228769
112	0.70200294	0.5549687
113	0.7755389	0.6918045
114	0.56734633	0.41005924
115	0.7897385	0.7108646
116	0.67185974	0.49541378
117	0.74972403	0.6412775
118	0.70712113	0.58119506
119	0.8130663	0.6937488
120	0.79699135	0.6976045
121	0.6299061	0.503193
122	0.68963426	0.58694655
123	0.73750144	0.5973661
124	0.7506759	0.6747008
125	0.69909996	0.63454455
126	0.65445006	0.52693886
127	0.6496229	0.5068613
128	0.61760265	0.5221144
129	0.6000551	0.50125945
130	0.7709885	0.70691013
131	0.59523404	0.4925378
132	0.7695915	0.72249347
133	0.5988915	0.6827648
134	0.80461025	0.7440753
135	0.6959249	0.5847036
136	0.5892213	0.51527375
137	0.66775024	0.56248724
138	0.6666879	0.5731488
139	0.670505	0.5771723
140	0.6108896	0.759933
141	0.76245046	0.6813401
142	0.7082972	0.605514
143	0.6376097	0.42198768
144	0.6668203	0.5743603
145	0.75618654	0.721013
146	0.6983546	0.6855248
147	0.67710966	0.54440314
148	0.59379053	0.42831856
149	0.6991108	0.6337772
150	0.7356341	0.63523245
151	0.65775955	0.50241756
152	0.77011144	0.58744377
153	0.5665349	0.3479269
154	0.57732546	0.48320016
155	0.7427975	0.62444204
156	0.7186614	0.66450495
157	0.55739975	0.39579538
158	0.66031677	0.5615442
159	0.69104296	0.5985066
160	0.58798057	0.46028405
161	0.79189396	0.7208415
162	0.8075102	0.7039043
163	0.5841949	0.48692152
164	0.7235245	0.65225345
165	0.580075	0.47434932
166	0.72588694	0.5953727
167	0.77668077	0.7128859
168	0.76280975	0.7337027
169	0.71584547	0.601625
170	0.76854396	0.6245417
171	0.735927	0.65664977
172	0.73097074	0.66281015
173	0.6383262	0.4668767
174	0.69579476	0.60598224
175	0.7254237	0.50687146
176	0.61213994	0.4799274
177	0.70753473	0.5979853
178	0.5965083	0.4325821
179	0.7269964	0.64427555
180	0.71683794	0.5739347
181	0.6253204	0.42788023
182	0.63982236	0.54984283
183	0.64739364	0.5333616
184	0.80913657	0.71258354
185	0.68211555	0.60947657
186	0.64976114	0.43910933
187	0.63526034	0.55608845
188	0.56856835	0.42428705
189	0.80637676	0.71031755
190	0.5294071	0.37269634
191	0.5165528	0.37442797
192	0.72025216	0.5923643
193	0.7455803	0.6189524
194	0.5275446	0.4038216
195	0.6987291	0.6646343
196	0.66723984	0.5234748
197	0.58950317	0.49666166
198	0.63722086	0.5317853
199	0.74998313	0.5235046
200	0.6450916	0.5052411
201	0.71375126	0.6288311
202	0.6888508	0.56713957
203	0.84448606	0.8130249
204	0.6674136	0.5186051
205	0.6784724	0.51324975
206	0.78018415	0.7112338
207	0.78323746	0.7189943
208	0.70558727	0.5955459
209	0.83240587	0.7267792
210	0.5419416	0.29430664
211	0.69186854	0.7317721
212	0.79067534	0.63025343
213	0.66255224	0.50432956
214	0.6172917	0.48305085
215	0.6597222	0.5508908
216	0.6370265	0.6549391
217	0.4387601	0.3394757
218	0.69168824	0.7435911
219	0.6783646	0.56356734
220	0.82447135	0.72117317
221	0.7237987	0.5946657
222	0.61864394	0.4720772
223	0.73029363	0.61331236
224	0.7625153	0.76601326
225	0.60517967	0.51557726
226	0.7254769	0.66084325
227	0.49715057	0.4290619
228	0.719855	0.6015627
229	0.7315946	0.63133734
230	0.66555405	0.5193263
231	0.61403775	0.48506922
232	0.681962	0.6129622
233	0.66388357	0.52649164
234	0.6619915	0.5760021
235	0.7006118	0.64132416
236	0.7253257	0.66585445
237	0.7548228	0.6593289
238	0.73601276	0.57532954
239	0.7593451	0.6956515
240	0.7986386	0.6755901
241	0.6955039	0.5408773
242	0.6912759	0.53920627
243	0.56583315	0.43601972
244	0.7229734	0.5955773
245	0.70663065	0.5736009
246	0.73279047	0.61044097
247	0.5796408	0.4973242
248	0.6881156	0.5632159
249	0.7113835	0.5924581
250	0.62300414	0.47146586
251	0.76117015	0.5758812
252	0.6283291	0.50010544
253	0.7568506	0.56697506
254	0.66877395	0.53073776
255	0.7349853	0.60363406
256	0.73367894	0.59934855
257	0.55641663	0.42384037
258	0.72357273	0.60933304
259	0.7857584	0.61676055
260	0.6376941	0.5646841
261	0.62243366	0.5654795
262	0.61260146	0.46573624
263	0.58451086	0.41516382
264	0.54273164	0.4772579
265	0.8321046	0.6894406
266	0.8073134	0.69730127
267	0.794515	0.73288846
268	0.6490492	0.5665515
269	0.7527767	0.65660155
270	0.71708405	0.5801875
271	0.7155955	0.55836165
272	0.68728334	0.51884687
273	0.5830958	0.4057288
274	0.5963199	0.50508326
275	0.69395816	0.57332754
276	0.79413706	0.7110351
277	0.6185287	0.52003753
278	0.6933654	0.56716627
279	0.6919311	0.5732196
280	0.7617265	0.6423375
281	0.76660436	0.6622433
282	0.86356294	0.7812259
283	0.7706231	0.6096549
284	0.45804864	0.35777974
285	0.46368983	0.43085244
286	0.8078119	0.7294727
287	0.4758437	0.4081758
288	0.72087955	0.6361647
289	0.6363111	0.52500165
290	0.7525195	0.6054312
291	0.78078884	0.6294983
292	0.55035645	0.41063824
293	0.8165723	0.77237403
294	0.68860954	0.55852324
295	0.5908172	0.49592698
296	0.73015475	0.6404636
297	0.86499184	0.66230494
298	0.6800581	0.50153327
299	0.73267084	0.7091445
300	0.6408512	0.5182389
301	0.7062727	0.6023011
302	0.6921551	0.5628913
303	0.64398485	0.6024649
304	0.74060535	0.67696905
305	0.748105	0.6866411
306	0.75328666	0.6071543
307	0.5385047	0.44953004
308	0.7933306	0.6522224
309	0.6040635	0.43849885
310	0.6552192	0.596093
311	0.642568	0.51339304
312	0.7033033	0.5103495
313	0.8196809	0.73658144
314	0.69253105	0.55500466
315	0.68137246	0.5807433
316	0.5448893	0.37124005
317	0.67436635	0.7251672
318	0.7725908	0.66858304
319	0.63290393	0.5359659
320	0.74932724	0.70315987
321	0.75762206	0.6245384
322	0.72772557	0.56846136
323	0.8031272	0.71621674
324	0.5984101	0.40947092
325	0.7454964	0.7475696
326	0.7056113	0.6130357
327	0.74884415	0.63482314
328	0.69326603	0.6387359
329	0.6316382	0.63921386
330	0.5336325	0.3149685
331	0.70128524	0.59487545
332	0.68442005	0.56412846
333	0.72725505	0.62678957
334	0.67061824	0.5187656
335	0.6580021	0.59352064
336	0.6330998	0.5119829
337	0.64857507	0.5024422
338	0.7097101	0.6261687
339	0.61388916	0.48997405
340	0.548303	0.41660324
341	0.8354199	0.71695966
342	0.71708834	0.5878762
343	0.65146106	0.54190075
344	0.739859	0.55168635
345	0.6990294	0.5459036
346	0.6339602	0.51585776
347	0.7626259	0.70972824
348	0.7870532	0.65251434
349	0.7062071	0.633149
350	0.70115316	0.5802988
351	0.5049446	0.42985642
352	0.8266724	0.7398631
353	0.6458777	0.5952328
354	0.7546906	0.6590096
355	0.6004904	0.52987164
356	0.779522	0.6298747
357	0.58478296	0.47680438
358	0.6642448	0.5380927
359	0.7731322	0.67215353
360	0.70026684	0.59945834
361	0.6399382	0.5272932
362	0.62249684	0.437965
363	0.80634606	0.7284848
364	0.75537413	0.6344636
365	0.8009864	0.6791972
366	0.7060143	0.58408594
367	0.6496733	0.47307363
368	0.7174864	0.61755955
369	0.7409611	0.7090867
370	0.6969351	0.6197754
371	0.6349913	0.57195264
372	0.7440879	0.5860949
373	0.6670089	0.6010387
374	0.46355405	0.4745931
375	0.76307714	0.61339957
376	0.7678959	0.7105422
377	0.7840935	0.689721
378	0.7408219	0.6057587
379	0.59666044	0.47280186
380	0.69001687	0.6156699
381	0.67303854	0.53657144
382	0.6284007	0.5263929
383	0.54047376	0.42684618
384	0.77215034	0.6398641
385	0.5859395	0.44871235
386	0.77727485	0.70448977
387	0.6603293	0.54189223
388	0.7749354	0.6569337
389	0.772409	0.69861424
390	0.7133927	0.56792265
391	0.68705016	0.5819729
392	0.66110814	0.5138893
393	0.77456695	0.67437804
394	0.7471657	0.6983575
395	0.74494606	0.590898
396	0.7796476	0.70746416
397	0.7171248	0.5235682
398	0.5139682	0.4186547
399	0.7205422	0.63346213
400	0.6807965	0.5294885
401	0.7560687	0.64581823
402	0.6338964	0.5027196
403	0.7550449	0.65267843
404	0.6155462	0.54753035
405	0.78456634	0.6942235
406	0.7076634	0.5909529
407	0.6681778	0.5408696
408	0.62562793	0.5411727
409	0.6913788	0.60228723
410	0.24469838	0.11522217
411	0.77156734	0.68162596
412	0.80897903	0.7254631
413	0.81526446	0.6424381
414	0.6572726	0.54923266
415	0.7593055	0.6703041
416	0.6569332	0.5604253
417	0.7832913	0.6593484
418	0.6464127	0.515755
419	0.743954	0.64243454
420	0.5942041	0.5064786
421	0.7553725	0.636688
422	0.75641376	0.5990538
423	0.4805669	0.36455545
424	0.7489265	0.6056427
425	0.793179	0.62751424
426	0.6237944	0.5418089
427	0.6677391	0.48806542
428	0.73589975	0.54192656
429	0.6450359	0.54245806
430	0.6176792	0.4598989
431	0.46336007	0.4041057
432	0.5847237	0.41992655
433	0.6091305	0.4715534
434	0.7470705	0.57592195
435	0.636773	0.5459926
436	0.62703353	0.5952109
437	0.6366395	0.4514054
438	0.68093985	0.5832793
439	0.6767953	0.54415613
440	0.5952079	0.43627858
441	0.6904806	0.50126374
442	0.7862412	0.6540205
443	0.6504979	0.5644388
444	0.6946657	0.54144925
445	0.59824944	0.4489447
446	0.6573377	0.5129451
447	0.7466487	0.6592018
448	0.7246272	0.65176773
449	0.7324559	0.6156767
450	0.77921927	0.69112015
451	0.83396584	0.7475509
452	0.56646013	0.36628008
453	0.7652257	0.6407279
454	0.8002532	0.6375075
455	0.72486305	0.59853864
456	0.7296849	0.62047756
457	0.51640517	0.43889812
458	0.7766486	0.77825654
459	0.7069059	0.59162945
460	0.5407704	0.34110677
461	0.6245482	0.4679883
462	0.6009873	0.4382625
463	0.820386	0.74578804
464	0.73619676	0.6774791
465	0.5912908	0.5615747
466	0.66740125	0.5689557
467	0.7594342	0.64484346
468	0.69900256	0.56881166
469	0.89828974	0.77080256
470	0.67637116	0.6133467
471	0.68689644	0.5743432
472	0.76264673	0.62844926
473	0.6850823	0.57976043
474	0.6975951	0.6146995
475	0.66674745	0.56075144
476	0.5862598	0.37456602
477	0.6271169	0.5035283
478	0.8046941	0.7135037
479	0.73374695	0.6722572
480	0.6001308	0.47388825
481	0.86085093	0.7822064
482	0.6436608	0.52846897
483	0.68561524	0.5460463
484	0.7388461	0.61411285
485	0.7339014	0.64659214
486	0.7223919	0.60062534
487	0.7297346	0.62792474
488	0.68532264	0.54412836
489	0.8929627	0.7705656
490	0.66937566	0.49882877
491	0.6363529	0.5315046
492	0.8432785	0.73544836
493	0.70884436	0.58164996
494	0.67716753	0.5728897
495	0.5694009	0.4349939
496	0.55993867	0.3933921
497	0.703495	0.57408935
498	0.74735916	0.6742341
499	0.6880698	0.5452281
500	0.679904	0.5190124
501	0.6376842	0.47353324
502	0.8371822	0.8061867
503	0.7218874	0.5986812
504	0.6504066	0.54790384
505	0.6760428	0.48745078
506	0.53273416	0.3701227
507	0.76326716	0.72137463
508	0.5990932	0.4283813
509	0.62543124	0.4818141
510	0.78222007	0.7690879
511	0.6346149	0.50729614
512	0.60407025	0.5220511
513	0.64554447	0.5743408
514	0.7479035	0.5854778
515	0.7056723	0.5141734
516	0.72122794	0.56177187
517	0.74070746	0.619438
518	0.5750198	0.5272669
519	0.79689044	0.6944718
520	0.5987453	0.51331
521	0.35337022	0.33222407
522	0.6152823	0.5095045
523	0.79475516	0.72664005
524	0.5610488	0.55723506
525	0.6291737	0.4938238
526	0.7439992	0.58994603
527	0.64496243	0.5508121
528	0.6694385	0.5483112
529	0.7524846	0.65473413
530	0.59742606	0.44911703
531	0.67080235	0.56108296
532	0.69627863	0.592365
533	0.70803326	0.5935509
534	0.65695626	0.63383025
535	0.644801	0.44469604
536	0.5352589	0.36094946
537	0.82294416	0.7147233
538	0.7649359	0.6983957
539	0.57450837	0.4718204
540	0.691668	0.58476627
541	0.70230377	0.60031575
542	0.73411065	0.65170825
543	0.7241977	0.6167691
544	0.79266405	0.7647242
545	0.63457584	0.5330488
546	0.74029124	0.68558735
547	0.55615497	0.43089214
548	0.7311803	0.7504026
549	0.6955099	0.56431943
550	0.7397044	0.6428315
551	0.69551027	0.6476425
552	0.8309627	0.76844937
553	0.79756266	0.7882654
554	0.8933353	0.7199828
555	0.7797042	0.6495386
556	0.63683397	0.48102507
557	0.65195197	0.46771467
558	0.6325616	0.48441377
559	0.5739709	0.48101452
560	0.5615262	0.49117014
561	0.5171789	0.43442076
562	0.78250843	0.66408646
563	0.65258133	0.5064209
564	0.6120749	0.47715402
565	0.8188357	0.6989095
566	0.6220797	0.48938847
567	0.7555384	0.7117344
568	0.8313236	0.7845698
569	0.6292749	0.47531044
570	0.6467919	0.5650087
571	0.81088823	0.71373904
572	0.7058998	0.5211945
573	0.6827451	0.5825462
574	0.6561929	0.5619992
575	0.83099353	0.81960565
576	0.6321539	0.5167154
577	0.7294528	0.60586673
578	0.7127819	0.57330644
579	0.7506455	0.6779978
580	0.71064764	0.618381
581	0.5256971	0.45496008
582	0.70433897	0.57537407
583	0.65825206	0.572186
584	0.64013445	0.49063945
585	0.6542714	0.49432045
586	0.7575694	0.7015452
587	0.6964845	0.57490987
588	0.53174055	0.42227888
589	0.7025486	0.5510797
590	0.7593767	0.66700065
591	0.6637402	0.45741946
592	0.77650356	0.7104595
593	0.7504188	0.6160306
594	0.79392624	0.64475113
595	0.59450567	0.43291876
596	0.80252546	0.7081051
597	0.6636409	0.5647811
598	0.77796495	0.6530904
599	0.7628838	0.69189274
600	0.60451543	0.46450582
601	0.6730772	0.5185738
602	0.7164531	0.6037169
603	0.66364646	0.66028523
604	0.55555785	0.43202806
605	0.7300841	0.64456767
606	0.68192625	0.53387606
607	0.75718296	0.7394914
608	0.6228555	0.50095475
609	0.73065543	0.63846076
610	0.77705866	0.6866447
611	0.6890345	0.54371756
612	0.6428592	0.5691026
613	0.63121974	0.5337322
614	0.6663767	0.54809785
615	0.72659504	0.5549073
616	0.67275584	0.5321998
617	0.6908487	0.70528895
618	0.6601636	0.5746969
619	0.7937828	0.7093506
620	0.7348915	0.6329694
621	0.68388945	0.55688775
622	0.5655216	0.5606333
623	0.6730019	0.5616881
624	0.8166842	0.6503858
625	0.57663786	0.453486
626	0.8923571	0.84937125
627	0.5800547	0.4423624
628	0.7002497	0.64722174
629	0.7448403	0.59737843
630	0.7481674	0.6298972
631	0.7440933	0.6534443
632	0.71067125	0.7134245
633	0.66547704	0.5693096
634	0.7395953	0.6793529
635	0.74915624	0.6917541
636	0.58907324	0.40707743
637	0.7555372	0.6601474
638	0.73828185	0.58164966
639	0.6441381	0.4909109
640	0.76029974	0.71002275
641	0.730541	0.65108913
642	0.7496331	0.58691096
643	0.75265324	0.67137325
644	0.5838108	0.5058155
645	0.65172535	0.6384053
646	0.6690051	0.5813527
647	0.7801688	0.6038269
648	0.6707505	0.5349112
649	0.765753	0.64437896
650	0.7593746	0.6176069
651	0.6170139	0.5810574
652	0.58184963	0.52034605
653	0.6310601	0.46732727
654	0.8586189	0.7713697
655	0.76648474	0.44001538
656	0.76308066	0.58626693
657	0.6906967	0.6090375
658	0.5977482	0.47922572
659	0.67482764	0.6023096
660	0.63723147	0.56090736
661	0.79449946	0.6845999
662	0.65106064	0.48589292
663	0.8021306	0.6490588
664	0.6172662	0.5507875
665	0.81258625	0.7246968
666	0.6749177	0.52600324
667	0.6874621	0.5866737
668	0.8831974	0.8449002
669	0.71880245	0.656825
670	0.6566863	0.52889824
671	0.5837273	0.37442273
672	0.8046651	0.693456
673	0.8033208	0.7243301
674	0.7369218	0.63838524
675	0.7366509	0.5490638
676	0.6769637	0.58823055
677	0.62302905	0.5008925
678	0.44988486	0.28137162
679	0.64695877	0.58037126
680	0.6939946	0.6218618
681	0.7066463	0.61303633
682	0.66892874	0.547376
683	0.6386781	0.54706186
684	0.73859745	0.5895164
685	0.69642866	0.5616103
686	0.6667988	0.53050715
687	0.73620343	0.5817633
688	0.7361325	0.69503546
689	0.6850322	0.5573962
690	0.6736455	0.67339647
691	0.5185216	0.34407943
692	0.57302964	0.44079137
693	0.6590282	0.5241219
694	0.7173743	0.5515647
695	0.6941824	0.5491494
696	0.58895934	0.42821515
697	0.7569915	0.66417205
698	0.7455325	0.61579657
699	0.68642616	0.61388314
700	0.61066824	0.48749644
701	0.7114789	0.66864663
702	0.8380356	0.7117257
703	0.5046341	0.28637433
704	0.61487603	0.52917475
705	0.6546897	0.51991254
706	0.52063125	0.4035862
707	0.73273546	0.62084556
708	0.72394615	0.62870073
709	0.80061454	0.7151413
710	0.53259903	0.41791
711	0.78474987	0.69749635
712	0.7570035	0.6031233
713	0.6744701	0.503504
714	0.70895654	0.63184345
715	0.7115051	0.50191677
716	0.7389448	0.5204758
717	0.5893525	0.44102073
718	0.37383375	0.34370857
719	0.66933715	0.578575
720	0.75387853	0.6899613
721	0.687943	0.63879764
722	0.7320806	0.57680357
723	0.72030836	0.6589025
724	0.71876866	0.58052295
725	0.6383345	0.5394106
726	0.7545076	0.6007873
727	0.5585434	0.40368268
728	0.75517064	0.6980922
729	0.5866352	0.42703694
730	0.76021266	0.69146854
731	0.8021123	0.6939665
732	0.6584732	0.52450484
733	0.74063027	0.60524976
734	0.7272733	0.5804908
735	0.728089	0.60904014
736	0.4260567	0.30689755
737	0.61877555	0.512514
738	0.83749086	0.6931959
739	0.66177326	0.5602453
740	0.7647258	0.72257173
741	0.7442582	0.65049124
742	0.7718756	0.6856659
743	0.7396743	0.6476898
744	0.6171229	0.40709898
745	0.7102548	0.5542717
746	0.5967416	0.41533753
747	0.802104	0.59224313
748	0.67091006	0.5346292
749	0.63217443	0.5937096
750	0.7758432	0.73072845
751	0.62631875	0.5376462
752	0.630308	0.52048755
753	0.68774784	0.5896606
754	0.5932023	0.49426442
755	0.6379521	0.46240482
756	0.564952	0.40234938
757	0.66149485	0.6180503
758	0.83098507	0.7644225
759	0.774969	0.6320525
760	0.683642	0.591233
761	0.6342119	0.53958946
762	0.6958481	0.5655772
763	0.6285818	0.5266074
764	0.76552665	0.67412645
765	0.80593055	0.7270216
766	0.66810703	0.5446222
767	0.64567167	0.49368563
768	0.68748355	0.5932606
769	0.8236579	0.7099478
770	0.6745803	0.55654514
771	0.6580105	0.5195892
772	0.69942355	0.6375269
773	0.7612266	0.7123121
774	0.82325256	0.6931805
775	0.67762375	0.5904506
776	0.7354795	0.62136525
777	0.7571527	0.6823768
778	0.67713016	0.6004029
779	0.64401823	0.54223335
780	0.82958764	0.63079387
781	0.7149119	0.59949464
782	0.5269918	0.44276652
783	0.58366084	0.39821404
784	0.734249	0.6357771
785	0.7206737	0.59227926
786	0.6994131	0.53622943
787	0.6942321	0.52850705
788	0.6935453	0.6135692
789	0.79962415	0.667121
790	0.61106884	0.506076
791	0.6953922	0.52446806
792	0.59367627	0.43335053
793	0.72292453	0.5316525
794	0.5484913	0.5037588
795	0.72633815	0.6281121
796	0.6033842	0.48862728
797	0.6127257	0.5381019
798	0.7088086	0.5522968
799	0.72170115	0.5885241
800	0.81073684	0.7532038
801	0.69966674	0.6028174
802	0.6807487	0.6220465
803	0.71594113	0.57165915
804	0.71985227	0.5968223
805	0.62580734	0.5071287
806	0.48121276	0.3188013
807	0.776763	0.680025
808	0.6400144	0.51590586
809	0.7048415	0.634414
810	0.7023602	0.553865
811	0.676669	0.6101397
812	0.75691795	0.6722249
813	0.74981976	0.6815687
814	0.65947235	0.5120833
815	0.6589888	0.5120077
816	0.92026365	0.88538194
817	0.45299536	0.509681
818	0.7327795	0.6497552
819	0.38574287	0.28011158
820	0.7395143	0.6843705
821	0.679916	0.606908
822	0.5862696	0.47910163
823	0.7497391	0.6200082
824	0.74205655	0.61577743
825	0.81067616	0.65734076
826	0.69558436	0.5458473
827	0.7338151	0.6201756
828	0.63782287	0.5123067
829	0.70062476	0.56123537
830	0.68473506	0.6253555
831	0.64676607	0.49784395
832	0.64930207	0.5879459
833	0.7557387	0.7819978
834	0.5583041	0.4455852
835	0.68069607	0.6434238
836	0.7658648	0.69527876
837	0.46975672	0.31198165
838	0.69084305	0.565432
839	0.7249515	0.67362493
840	0.5178295	0.41714072
841	0.75309354	0.64485896
842	0.6393565	0.56905043
843	0.55299443	0.48183066
844	0.693113	0.5520567
845	0.72613996	0.64715266
846	0.5658482	0.5032244
847	0.7305104	0.5856583
848	0.6079636	0.48090574
849	0.66656965	0.5558384
850	0.75672024	0.62425077
851	0.86264867	0.76658374
852	0.53033036	0.30969155
853	0.6842845	0.6322926
854	0.7210745	0.56906265
855	0.7091716	0.5791592
856	0.7630772	0.648742
857	0.78508675	0.685519
858	0.64463913	0.5462297
859	0.591647	0.5222007
860	0.733951	0.60198736
861	0.61424893	0.510759
862	0.76732457	0.69127166
863	0.6733092	0.59038925
864	0.6811846	0.5613289
865	0.72509456	0.6121956
866	0.6796641	0.5844551
867	0.6661027	0.57389975
868	0.36670226	0.23725472
869	0.76145965	0.63065577
870	0.68882763	0.6048112
871	0.6622682	0.58008343
872	0.6099287	0.61797243
873	0.8138855	0.72480303
874	0.65967494	0.5342044
875	0.7406446	0.64652205
876	0.75782746	0.6711969
877	0.7585036	0.53356504
878	0.85728896	0.7838654
879	0.6003133	0.42407617
880	0.8547705	0.7585065
881	0.49718568	0.31652117
882	0.5324246	0.31507343
883	0.2742758	0.14955607
884	0.56298697	0.4177624
885	0.6291555	0.4852996
886	0.80698365	0.6871122
887	0.6353987	0.48931247
888	0.7398211	0.57103777
889	0.652108	0.5399671
890	0.7148598	0.61734164
891	0.7085182	0.5654674
892	0.6592545	0.5914642
893	0.69663644	0.6063836
894	0.76343924	0.6598068
895	0.6892782	0.6101546
896	0.658627	0.5682436
897	0.61478317	0.4726487
898	0.60144496	0.5110253
899	0.7016651	0.59532046
900	0.6694836	0.5333876
901	0.6488178	0.5447211
902	0.609235	0.49962324
903	0.450091	0.27763197
904	0.81828773	0.71640444
905	0.7283742	0.53187
906	0.7196426	0.7117908
907	0.6791562	0.62092537
908	0.726647	0.57614
909	0.6904614	0.6447431
910	0.7377122	0.6873335
911	0.4746222	0.36872956
912	0.7397661	0.61036795
913	0.61614746	0.48484805
914	0.75008726	0.6862259
915	0.5942139	0.63461685
916	0.6389094	0.555088
917	0.7975094	0.7300297
918	0.6507948	0.54804856
919	0.7109439	0.55491483
920	0.5812219	0.40363717
921	0.7763623	0.72731876
922	0.54573584	0.31824005
923	0.7634428	0.6597019
924	0.66471434	0.5635371
925	0.7515185	0.68614554
926	0.8084087	0.7240374
927	0.56946564	0.4654036
928	0.6307189	0.47207895
929	0.60177785	0.4450238
930	0.69757104	0.5162434
931	0.5775581	0.4276403
932	0.7346408	0.6352107
933	0.72032	0.61715114
934	0.6941663	0.5511623
935	0.74856955	0.68331033
936	0.6206232	0.5326625
937	0.76458734	0.6643171
938	0.7653132	0.6734689
939	0.7332312	0.5871539
940	0.6097453	0.45058903
941	0.67572695	0.5340804
942	0.68197936	0.611119
943	0.24078277	0.19687316
944	0.78433645	0.78901356
945	0.5824406	0.29673684
946	0.8428601	0.797338
947	0.81621253	0.7096455
948	0.70651615	0.58347183
949	0.7183626	0.6181838
950	0.7572409	0.5861577
951	0.50874937	0.47542357
952	0.8126264	0.61394304
953	0.7145502	0.6420369
954	0.6997515	0.57782346
955	0.7764935	0.6942571
956	0.6895935	0.5842681
957	0.72955954	0.60761124
958	0.65749	0.53138036
959	0.58735305	0.52426875
960	0.6941352	0.5895469
961	0.6956349	0.5754427
962	0.8062341	0.8032115
963	0.66747034	0.58736247
964	0.7387189	0.6689849
965	0.85227394	0.7870918
966	0.73711604	0.6757743
967	0.50562197	0.3621533
968	0.78214025	0.65406305
969	0.60235196	0.40401268
970	0.7902253	0.65434676
971	0.7521486	0.64003533
972	0.61221874	0.49057218
973	0.60066164	0.44564763
974	0.57586324	0.46710595
975	0.53440076	0.41712883
976	0.74246436	0.60247445
977	0.64588606	0.46115822
978	0.60521424	0.46754593
979	0.73156965	0.66103184
980	0.43928376	0.3745941
981	0.6824012	0.6098836
982	0.7375159	0.6807136
983	0.8298319	0.772899
984	0.7215277	0.58666223
985	0.5954619	0.42569208
986	0.73835045	0.68948525
987	0.7154775	0.60175914
988	0.7435522	0.66419095
989	0.79157656	0.6828084
990	0.68342	0.5615376
991	0.6993086	0.60790765
992	0.67614067	0.5860584
993	0.73155177	0.658061
994	0.6733865	0.38301983
995	0.72082007	0.5895968
996	0.565576	0.45004922
997	0.74327123	0.59166086
998	0.64007616	0.5208484
999	0.6886492	0.5704979
1000	0.67603123	0.52396554
1001	0.69061536	0.57296765
1002	0.7601386	0.7417195
1003	0.508313	0.3996149
1004	0.6180936	0.52120614
1005	0.65427184	0.50645214
1006	0.8876891	0.76732814
1007	0.6658883	0.59692645
1008	0.7675072	0.7136698
1009	0.6654059	0.55622375
1010	0.7597285	0.6498272
1011	0.6445378	0.5887619
1012	0.68628585	0.29443064
1013	0.824995	0.75220716
1014	0.7108774	0.6433278
1015	0.64406574	0.51287615
1016	0.6843225	0.52088493
1017	0.67328125	0.5573715
1018	0.67314327	0.48905355
1019	0.6070388	0.4974659
1020	0.64272434	0.54533696
1021	0.72089154	0.5924687
1022	0.80128986	0.70654434
1023	0.54503703	0.38410422
1024	0.706728	0.59862614
1025	0.68370235	0.59420776
1026	0.62985104	0.5316601
1027	0.75104165	0.61490667
1028	0.67796737	0.57910615
1029	0.77320963	0.5888707
1030	0.6201399	0.5595989
1031	0.6780432	0.60181403
1032	0.74275947	0.6736836
1033	0.7984128	0.7029281
1034	0.8121324	0.6467816
1035	0.7320042	0.58318937
1036	0.5348418	0.45345172
1037	0.63858664	0.5182164
1038	0.64650804	0.49040347
1039	0.7405643	0.6637088
1040	0.7250507	0.55830175
1041	0.56416154	0.4985324
1042	0.63396126	0.43653628
1043	0.64975023	0.5023794
1044	0.5562272	0.45803094
1045	0.58324033	0.42023802
1046	0.768992	0.6935103
1047	0.6567995	0.5389072
1048	0.48116085	0.3462827
1049	0.3819164	0.30414152
1050	0.6743421	0.5671432
1051	0.73170817	0.57683015
1052	0.72752935	0.58849865
1053	0.7350016	0.6734147
1054	0.60585886	0.42366078
1055	0.68377763	0.5346987
1056	0.6788926	0.58066934
1057	0.666531	0.47728246
1058	0.77447516	0.7105376
1059	0.7167544	0.62372947
1060	0.67114174	0.59316677
1061	0.731179	0.61997545
1062	0.73902404	0.6486418
1063	0.537019	0.42716655
1064	0.6699855	0.62972033
1065	0.7241679	0.6099051
1066	0.6567306	0.5402093
1067	0.738462	0.72537076
1068	0.60392207	0.497326
1069	0.7687713	0.6443274
1070	0.72413325	0.61059594
1071	0.69401896	0.5926483
1072	0.70723045	0.62739253
1073	0.73905146	0.66352904
1074	0.79126453	0.7235422
1075	0.65592235	0.56441516
1076	0.619814	0.54041606
1077	0.68390816	0.52701575
1078	0.7090782	0.52919644
1079	0.65627176	0.5693917
1080	0.7890662	0.6884318
1081	0.67193395	0.56686395
1082	0.71047693	0.6632952
1083	0.628547	0.4569752
1084	0.80908906	0.75106496
1085	0.6840406	0.5883257
1086	0.6358249	0.53091794
1087	0.74934155	0.66543436
1088	0.6610317	0.59298855
1089	0.5893758	0.45847067
1090	0.7053135	0.6055214
1091	0.7170041	0.564311
1092	0.6263266	0.5099817
1093	0.559241	0.373623
1094	0.7015067	0.6014162
1095	0.7030111	0.61390007
1096	0.75162584	0.6555641
1097	0.8025983	0.6795879
1098	0.53419137	0.44138655
1099	0.6748603	0.54363894
1100	0.4748458	0.22736315
1101	0.7283477	0.61497664
1102	0.693009	0.53826743
1103	0.6520979	0.5599122
1104	0.7990372	0.71057653
1105	0.70875114	0.57063335
1106	0.71021765	0.58484495
1107	0.6619825	0.53803265
1108	0.65080917	0.53278106
1109	0.7182587	0.6046696
1110	0.7237242	0.6199453
1111	0.757056	0.69056034
1112	0.5876443	0.47549132
1113	0.6282696	0.5003257
1114	0.75571704	0.66718966
1115	0.7953699	0.7126416
1116	0.6305222	0.50486934
1117	0.72549677	0.580834
1118	0.69041556	0.5860308
1119	0.85584974	0.7340033
1120	0.7384072	0.62257177
1121	0.64516586	0.5068462
1122	0.6157933	0.58927447
1123	0.6490984	0.5305935
1124	0.6305977	0.4801422
1125	0.5419902	0.39839897
1126	0.69145656	0.53268456
1127	0.7313297	0.642535
1128	0.746452	0.66646594
1129	0.6875614	0.5526741
1130	0.7677438	0.7017851
1131	0.7934447	0.67060757
1132	0.68802947	0.5112734
1133	0.4745013	0.46607295
1134	0.60914135	0.46955445
1135	0.7885381	0.69945437
1136	0.8336016	0.7095537
1137	0.5964655	0.4260926
1138	0.793368	0.6475214
1139	0.6095421	0.48931205
1140	0.68793416	0.533746
1141	0.7504836	0.67254394
1142	0.6265315	0.5913214
1143	0.6587738	0.58078283
1144	0.6538169	0.6007151
1145	0.71638644	0.5839729
1146	0.6214583	0.62557673
1147	0.69631577	0.50577265
1148	0.75257576	0.77814174
1149	0.62977976	0.51040184
1150	0.6409117	0.5629104
1151	0.63097656	0.5502514
1152	0.69185024	0.57730854
1153	0.78397924	0.6872081
1154	0.6734473	0.5468051
1155	0.51208276	0.37682194
1156	0.7147547	0.6121649
1157	0.57869035	0.43519023
1158	0.66682315	0.55948323
1159	0.59579974	0.47221598
1160	0.7469456	0.6574779
1161	0.6565945	0.5276725
1162	0.78263617	0.69810694
1163	0.6239895	0.53525394
1164	0.75018656	0.569809
1165	0.57033926	0.50285244
1166	0.7575674	0.5329638
1167	0.73533815	0.59483945
1168	0.5096712	0.4027951
1169	0.7179426	0.5921068
1170	0.61436903	0.51513666
1171	0.71958745	0.65146625
1172	0.7378021	0.6104978
1173	0.7729015	0.69307274
1174	0.48632684	0.40987474
1175	0.71754247	0.6116665
1176	0.84980386	0.7419228
1177	0.792718	0.7081083
1178	0.71411306	0.58691496
1179	0.74409634	0.67806065
1180	0.6607054	0.58598256
1181	0.6234028	0.5683768
1182	0.7134336	0.58419204
1183	0.68179846	0.6026481
1184	0.801235	0.6834498
1185	0.65627486	0.52914023
1186	0.5769783	0.46664745
1187	0.6982503	0.57882625
1188	0.78666395	0.73130226
1189	0.666321	0.54672617
1190	0.6587992	0.5408526
1191	0.6718519	0.55116004
1192	0.63528115	0.5092686
1193	0.8019175	0.7082056
1194	0.817731	0.7375036
1195	0.7421452	0.5961351
1196	0.58386964	0.49637607
1197	0.7149405	0.62869024
1198	0.69448483	0.60130477
1199	0.65501696	0.55053467
1200	0.7910814	0.70381093
1201	0.81697005	0.6789892
1202	0.72797734	0.657822
1203	0.87520444	0.7614943
1204	0.657386	0.572815
1205	0.46833357	0.4398571
1206	0.44136426	0.36922655
1207	0.745847	0.74238795
1208	0.7305068	0.58951354
1209	0.628975	0.5258772
1210	0.6812039	0.57493854
1211	0.6915136	0.5373047
1212	0.655872	0.525521
1213	0.69368947	0.57964975
1214	0.5247825	0.502267
1215	0.7381697	0.6069761
1216	0.62975085	0.4677694
1217	0.5927395	0.5148856
1218	0.43304077	0.3628309
1219	0.5814464	0.5241748
1220	0.7595258	0.703046
1221	0.8617241	0.74826664
1222	0.6350017	0.46268842
1223	0.83119947	0.73383707
1224	0.5182671	0.3618524
1225	0.7011386	0.5959886
1226	0.70022213	0.5030986
1227	0.78217983	0.72381574
1228	0.769105	0.6833957
1229	0.6677688	0.55448955
1230	0.77241915	0.6833012
1231	0.75352424	0.64166105
1232	0.6581703	0.5603996
1233	0.8228457	0.74385154
1234	0.7993678	0.7039537
1235	0.75351065	0.65815014
1236	0.7384799	0.6489737
1237	0.61503553	0.54077965
1238	0.7363855	0.64291686
1239	0.7188409	0.6490595
1240	0.7623294	0.6721242
1241	0.6816523	0.623458
1242	0.77939725	0.745514
1243	0.7385914	0.6174006
1244	0.7938571	0.68981826
1245	0.6254637	0.46483028
1246	0.7951616	0.6605253
1247	0.5251248	0.50517285
1248	0.70713663	0.6142533
1249	0.84369296	0.81509835
1250	0.78446835	0.71643
1251	0.66257566	0.56735164
1252	0.70055616	0.65518314
1253	0.7021837	0.5635913
1254	0.6444822	0.59402674
1255	0.79438853	0.7125607
1256	0.5656322	0.47661248
1257	0.8387496	0.71457815
1258	0.6157044	0.5458378
1259	0.8735507	0.7427552
1260	0.6977536	0.5759803
1261	0.75807315	0.6620385
1262	0.7481226	0.6346997
1263	0.75000906	0.61611366
1264	0.65231586	0.5300082
1265	0.6839228	0.56404793
1266	0.8027564	0.68612224
1267	0.6707734	0.517272
1268	0.7384385	0.6575074
1269	0.7427995	0.5951924
1270	0.6804852	0.5715083
1271	0.5996883	0.46737573
1272	0.7059549	0.66660756
1273	0.7100079	0.5022024
1274	0.74351937	0.59420043
1275	0.8346025	0.7411328
1276	0.7808164	0.7145222
1277	0.7509787	0.6676503
1278	0.7598065	0.6586762
1279	0.74744344	0.66525143
1280	0.68600583	0.5800868
1281	0.6433001	0.5030388
1282	0.69517046	0.57495624
1283	0.74361366	0.5645053
1284	0.6162909	0.53727293
1285	0.76015353	0.6483068
1286	0.6783183	0.55144393
1287	0.6609939	0.51474124
1288	0.721389	0.53862983
1289	0.78559905	0.6479144
1290	0.71579176	0.5522598
1291	0.792753	0.68001425
1292	0.74500585	0.65233326
1293	0.51539916	0.4488183
1294	0.71162486	0.55610144
1295	0.732624	0.62155974
1296	0.7597387	0.67154855
1297	0.57472235	0.39498776
1298	0.61666423	0.48185897
1299	0.7355182	0.58557266
1300	0.5909705	0.48801085
1301	0.6853257	0.5720153
1302	0.7103276	0.5370072
1303	0.7887722	0.7141908
1304	0.7663222	0.61414015
1305	0.63918483	0.41289902
1306	0.8249822	0.7165396
1307	0.6879763	0.63436484
1308	0.71868855	0.5758484
1309	0.74282736	0.7168578
1310	0.6397179	0.5245817
1311	0.80079013	0.73370117
1312	0.48599514	0.41191465
1313	0.6356268	0.5216418
1314	0.64351285	0.5732866
1315	0.676124	0.64848447
1316	0.69987243	0.60963625
1317	0.67620367	0.4821182
1318	0.7188098	0.66621184
1319	0.67355335	0.606335
1320	0.5700229	0.44428664
1321	0.73888177	0.65498644
1322	0.5477017	0.48525032
1323	0.6210546	0.4875248
1324	0.66273963	0.5183499
1325	0.76253927	0.7256893
1326	0.7066645	0.57007456
1327	0.77784866	0.6858492
1328	0.69742256	0.5558453
1329	0.52153265	0.40007633
1330	0.75313514	0.7234388
1331	0.7644352	0.6686343
1332	0.57067233	0.47760442
1333	0.7667522	0.7050688
1334	0.7028743	0.6070637
1335	0.79984426	0.7080087
1336	0.6384165	0.5332049
1337	0.71758413	0.62721163
1338	0.63458484	0.5485299
1339	0.86637336	0.823007
1340	0.3780502	0.28212547
1341	0.61967343	0.40026107
1342	0.62486064	0.5342693
1343	0.70400333	0.62213886
1344	0.7322308	0.63733226
1345	0.71857816	0.59956133
1346	0.7476566	0.60324705
1347	0.5500638	0.3900059
1348	0.70465577	0.6371512
1349	0.767863	0.65585595
1350	0.69383645	0.59319556
1351	0.78788626	0.7435297
1352	0.6891105	0.5847524
1353	0.8560465	0.67672443
1354	0.91023445	0.8442607
1355	0.8756572	0.7599768
1356	0.7265261	0.5413718
1357	0.80320674	0.72039896
1358	0.6771368	0.69597363
1359	0.77630794	0.6878356
1360	0.6265406	0.54785275
1361	0.73739415	0.6466499
1362	0.6212539	0.48771322
1363	0.7433108	0.60509336
1364	0.7877732	0.6577706
1365	0.7421904	0.65469
1366	0.6827792	0.5696143
1367	0.6447301	0.51831794
1368	0.6782388	0.5947675
1369	0.57177156	0.4227576
1370	0.7088416	0.6129749
1371	0.7494283	0.5874084
1372	0.6490325	0.46763846
1373	0.78998774	0.67899346
1374	0.6253515	0.46645963
1375	0.70671296	0.6024077
1376	0.7370922	0.652461
1377	0.59622663	0.45737642
1378	0.7174094	0.6271617
1379	0.6498383	0.5521659
1380	0.82571745	0.8292106
1381	0.6891845	0.61392426
1382	0.72556484	0.6588931
1383	0.6265416	0.52054805
1384	0.753938	0.62223643
1385	0.6260057	0.503979
1386	0.71506745	0.5150794
1387	0.68348783	0.57448757
1388	0.6570973	0.56262314
1389	0.6684495	0.5102156
1390	0.7120135	0.57464623
1391	0.5794299	0.4895857
1392	0.7111555	0.6307169
1393	0.55226386	0.4075508
1394	0.6358216	0.5289924
1395	0.7915238	0.68611246
1396	0.7586358	0.62240773
1397	0.70880675	0.591292
1398	0.6959662	0.64594144
1399	0.64725083	0.51458293
1400	0.80042833	0.70854324
1401	0.4575643	0.32496226
1402	0.829694	0.70443404
1403	0.8218504	0.62994456
1404	0.5521416	0.5027597
1405	0.6891692	0.61131305
1406	0.7190485	0.69031316
1407	0.6437151	0.5134329
1408	0.6202091	0.51078784
1409	0.7568369	0.6819543
1410	0.6495818	0.5600275
1411	0.62372726	0.5381844
1412	0.75548005	0.7014217
1413	0.6064393	0.55556476
1414	0.6762891	0.57731014
1415	0.7147219	0.5900483
1416	0.6493012	0.5511873
1417	0.59603614	0.4596695
1418	0.8465398	0.7497682
1419	0.60121644	0.43532735
1420	0.76529616	0.7247597
1421	0.6209614	0.51722735
1422	0.68187654	0.58371925
1423	0.7522136	0.6505975
1424	0.6257849	0.46802032
1425	0.7538741	0.60354406
1426	0.5903786	0.48323283
1427	0.68969417	0.5986189
1428	0.782515	0.6607884
1429	0.6370492	0.5096618
1430	0.67209625	0.574258
1431	0.641779	0.5225794
1432	0.68478715	0.54055244
1433	0.778467	0.7859009
1434	0.8116922	0.7495926
1435	0.68006915	0.54847485
1436	0.5918751	0.47232658
1437	0.6220447	0.4931468
1438	0.7077102	0.65727586
1439	0.7672902	0.6368905
1440	0.77672327	0.58794314
1441	0.7881373	0.6517144
1442	0.7904372	0.7346885
1443	0.8218229	0.7358447
1444	0.63900954	0.547777
1445	0.6730387	0.57249784
1446	0.6258271	0.4809771
1447	0.6659354	0.5644854
1448	0.56635773	0.44021648
1449	0.61875856	0.5184809
1450	0.6207583	0.51190126
1451	0.7672628	0.6625617
1452	0.7789657	0.6809225
1453	0.63054264	0.55836815
1454	0.69637007	0.5996958
1455	0.7021934	0.5781218
1456	0.77287596	0.6764193
1457	0.56221	0.46134898
1458	0.63127095	0.5186755
1459	0.6203064	0.45367324
1460	0.6424753	0.47629398
1461	0.74760616	0.63357896
1462	0.5429962	0.46885565
1463	0.7480437	0.6193503
1464	0.5466756	0.43081206
1465	0.72967964	0.6833582
1466	0.71302605	0.56693876
1467	0.61950004	0.52378416
1468	0.68306214	0.5321225
1469	0.7924055	0.68579674
1470	0.66924185	0.5175066
1471	0.77396065	0.6816988
1472	0.7486177	0.6772496
1473	0.77192074	0.65766174
1474	0.751851	0.58944666
1475	0.65542614	0.56621915
1476	0.62362254	0.5788748
1477	0.6848722	0.6928361
1478	0.71769035	0.5614291
1479	0.554809	0.50738823
1480	0.8410193	0.7100104
1481	0.6911414	0.54502547
1482	0.80148256	0.69244254
1483	0.67317015	0.60233027
1484	0.6419857	0.43807548
1485	0.81488484	0.6862834
1486	0.70091414	0.6635114
1487	0.7078097	0.6361271
1488	0.73179895	0.6273579
1489	0.7217638	0.62170297
1490	0.7043013	0.5811141
1491	0.40518093	0.25262162
1492	0.84612024	0.7402963
1493	0.7573151	0.646006
1494	0.4984831	0.33543998
1495	0.68871754	0.58307207
1496	0.7090185	0.5578994
1497	0.6092212	0.39048854
1498	0.59793246	0.36775517
1499	0.66813314	0.51214117
1500	0.5382943	0.44732824
1501	0.7513365	0.7068988
1502	0.7343555	0.68046933
1503	0.82779956	0.71829057
1504	0.6896907	0.51262695
1505	0.7059544	0.59241974
1506	0.60312694	0.40141886
1507	0.6986502	0.5669351
1508	0.6056207	0.4438292
1509	0.513385	0.41250628
1510	0.7593241	0.61784333
1511	0.5391441	0.45933542
1512	0.5458748	0.461955
1513	0.71998894	0.6775043
1514	0.66509545	0.54256546
1515	0.8014464	0.65950495
1516	0.6086804	0.5064844
1517	0.6673315	0.508326
1518	0.8463033	0.91550916
1519	0.6619021	0.5833237
1520	0.6168605	0.47771314
1521	0.45340568	0.4201771
1522	0.6572199	0.50792706
1523	0.7302144	0.6893612
1524	0.76501626	0.6306991
1525	0.708895	0.66290957
1526	0.70348316	0.55995077
1527	0.5889502	0.44064656
1528	0.545932	0.33248088
1529	0.680509	0.5718999
1530	0.6754202	0.5592761
1531	0.69924915	0.5965296
1532	0.7467446	0.6343293
1533	0.7332896	0.5987196
1534	0.56115615	0.49639785
1535	0.6585928	0.55703294
1536	0.7355319	0.65737945
1537	0.59488857	0.48867795
1538	0.6580018	0.45275143
1539	0.706978	0.71408916
1540	0.79670906	0.72504425
1541	0.7511406	0.6590188
1542	0.7216861	0.6066619
1543	0.6662661	0.5838866
1544	0.7127952	0.63756454
1545	0.70068395	0.5446425
1546	0.7934685	0.688452
1547	0.9151901	0.7806757
1548	0.59297025	0.4150812
1549	0.69363916	0.5313705
1550	0.6848902	0.590868
1551	0.6402371	0.5733717
1552	0.528174	0.44162488
1553	0.6940716	0.5656015
1554	0.74363315	0.5641731
1555	0.672098	0.5154354
1556	0.5844152	0.42438227
1557	0.7952694	0.68253076
1558	0.62081975	0.5083916
1559	0.8292772	0.73100835
1560	0.7130422	0.6329978
1561	0.7915296	0.7663367
1562	0.7700664	0.6451617
1563	0.82669723	0.8461171
1564	0.6259162	0.4588686
1565	0.7248604	0.5184135
1566	0.7023291	0.7409318
1567	0.74635875	0.5762238
1568	0.76044774	0.63468474
1569	0.5906203	0.45955312
1570	0.5578063	0.409061
1571	0.77268785	0.68792677
1572	0.46943787	0.35695884
1573	0.71878195	0.64158237
1574	0.67442906	0.48505875
1575	0.62766016	0.5159056
1576	0.6408694	0.57408607
1577	0.90933704	0.8610145
1578	0.7137518	0.5915278
1579	0.80292207	0.7038245
1580	0.81376445	0.7795225
1581	0.5364227	0.39612943
1582	0.68898726	0.5874425
1583	0.43908724	0.3601274
1584	0.76283437	0.64815575
1585	0.6522286	0.6440763
1586	0.7329542	0.66647655
1587	0.67193216	0.5317384
1588	0.7400004	0.6404389
1589	0.7156243	0.61678714
1590	0.72334325	0.60757124
1591	0.6725267	0.53430516
1592	0.75951034	0.6385127
1593	0.70063496	0.57231766
1594	0.68701106	0.57463276
1595	0.55174434	0.4397013
1596	0.82573754	0.78718024
1597	0.7045628	0.6278447
1598	0.62874097	0.48320693
1599	0.5867184	0.5116081
1600	0.66432965	0.5964123
1601	0.6513036	0.52396995
1602	0.7868183	0.732666
1603	0.7506316	0.59204495
1604	0.65067345	0.5389509
1605	0.6061626	0.4227544
1606	0.6513763	0.5211749
1607	0.61641204	0.43524298
1608	0.76011884	0.65093607
1609	0.7000681	0.7472683
1610	0.6193279	0.5853673
1611	0.51424944	0.34384686
1612	0.62283903	0.37849334
1613	0.7443772	0.6462653
1614	0.58612454	0.3541733
1615	0.7183306	0.5326287
1616	0.8763318	0.7923023
1617	0.77287745	0.60372794
1618	0.6968934	0.5910312
1619	0.81309116	0.6842973
1620	0.6453562	0.4618043
1621	0.5591044	0.46351427
1622	0.716761	0.57814926
1623	0.7090929	0.5660455
1624	0.61522216	0.50638515
1625	0.5514502	0.46276832
1626	0.7624323	0.6731495
1627	0.57995975	0.50162226
1628	0.63223696	0.47199127
1629	0.6879197	0.5925219
1630	0.67287153	0.51556987
1631	0.7664748	0.69431967
1632	0.5155026	0.35163704
1633	0.64501697	0.5505189
1634	0.4757955	0.39408112
1635	0.70828414	0.635897
1636	0.56779766	0.47290847
1637	0.6006851	0.51496726
1638	0.683814	0.58285934
1639	0.75928235	0.6509981
1640	0.66115606	0.4754797
1641	0.7343032	0.6821582
1642	0.7008289	0.6377174
1643	0.6706627	0.41553763
1644	0.6310215	0.51048374
1645	0.40668565	0.35723016
1646	0.6501785	0.8360279
1647	0.6512639	0.52531135
1648	0.66194344	0.5880379
1649	0.65621316	0.49280283
1650	0.762698	0.5988554
1651	0.59684986	0.40621585
1652	0.61356217	0.4343978
1653	0.6374201	0.65250146
1654	0.571505	0.43408573
1655	0.5185001	0.406118
1656	0.7112719	0.5725992
1657	0.68830824	0.5236925
1658	0.73986614	0.6818145
1659	0.69703615	0.6062102
1660	0.6101109	0.5286635
1661	0.73628205	0.7423353
1662	0.41117823	0.34601095
1663	0.7332679	0.6319666
1664	0.7079689	0.59970665
1665	0.59757984	0.46168387
1666	0.7714874	0.65896904
1667	0.66873837	0.57796735
1668	0.4987503	0.3069429
1669	0.7132851	0.591959
1670	0.8544123	0.7133921
1671	0.68987167	0.5744589
1672	0.7120511	0.68488675
1673	0.7816526	0.72410107
1674	0.6975326	0.5971381
1675	0.6761009	0.53475565
1676	0.7213896	0.58313996
1677	0.65082616	0.521856
1678	0.39025107	0.30010423
1679	0.74272037	0.68367654
1680	0.6031585	0.38088498
1681	0.6501719	0.48011142
1682	0.5375932	0.43734872
1683	0.63893265	0.46122795
1684	0.6155338	0.4656595
1685	0.6762273	0.53612983
1686	0.70575976	0.63650686
1687	0.7104603	0.62719953
1688	0.711604	0.58550495
1689	0.6507042	0.561424
1690	0.78914934	0.707686
1691	0.7139399	0.56383836
1692	0.6765927	0.6021371
1693	0.6528789	0.55444306
1694	0.6220662	0.5782975
1695	0.70704687	0.593871
1696	0.7031555	0.5484253
1697	0.647623	0.42077544
1698	0.640656	0.56879216
1699	0.6279787	0.48268983
1700	0.6535817	0.6077551
1701	0.6874095	0.56025505
1702	0.538096	0.4164825
1703	0.78706896	0.6601516
1704	0.8538648	0.8716249
1705	0.7273326	0.58437425
1706	0.7517477	0.67112947
1707	0.726386	0.6154553
1708	0.6350526	0.51037204
1709	0.79459983	0.71859306
1710	0.87214774	0.7653857
1711	0.6639102	0.5457964
1712	0.68873733	0.56349844
1713	0.5978222	0.4498692
1714	0.5944594	0.46845493
1715	0.6626957	0.3821886
1716	0.9499792	0.8810121
1717	0.65251523	0.5369459
1718	0.82930565	0.72653013
1719	0.7314019	0.5736581
1720	0.6274345	0.5592216
1721	0.72946984	0.6576953
1722	0.6020762	0.49231502
1723	0.63823646	0.4623146
1724	0.73054147	0.6574706
1725	0.78449136	0.75847673
1726	0.76521724	0.6262997
1727	0.79718363	0.7157972
1728	0.67821026	0.6097414
1729	0.5462595	0.46840683
1730	0.6870024	0.5773413
1731	0.6492636	0.5152116
1732	0.67378736	0.59485227
1733	0.70602286	0.54471684
1734	0.73174345	0.6104133
1735	0.55411124	0.34318098
1736	0.6544082	0.52199155
1737	0.57267714	0.37451172
1738	0.57729053	0.4310871
1739	0.7770812	0.6633559
1740	0.5585353	0.40704465
1741	0.6691293	0.5828366
1742	0.65588695	0.5599301
1743	0.737685	0.66078514
1744	0.6784041	0.5316001
1745	0.5660122	0.46792915
1746	0.59173584	0.46985802
1747	0.8084244	0.6661816
1748	0.7394557	0.61767036
1749	0.90439355	0.7972074
1750	0.63570946	0.47798002
1751	0.63974077	0.56228644
1752	0.6917621	0.54897696
1753	0.6759786	0.5500693
1754	0.7051444	0.63067734
1755	0.4340258	0.16548644
1756	0.683853	0.5618223
1757	0.71127355	0.55081654
1758	0.746731	0.6787079
1759	0.6745478	0.5896224
1760	0.8230817	0.78846323
1761	0.7692618	0.5750947
1762	0.69686836	0.58921206
1763	0.6375821	0.56787497
1764	0.6422191	0.5643917
1765	0.7234438	0.65597624
1766	0.5919375	0.23788716
1767	0.7554494	0.6435843
1768	0.6858299	0.5701026
1769	0.5862638	0.38184777
1770	0.79569715	0.7631772
1771	0.58743525	0.48905176
1772	0.67066497	0.5609785
1773	0.70193803	0.58533543
1774	0.6791567	0.54785544
1775	0.7156983	0.6092774
1776	0.7291211	0.5882617
1777	0.5240309	0.38800383
1778	0.67010725	0.48560256
1779	0.5972512	0.49342114
1780	0.69881254	0.56716794
1781	0.65500116	0.5957142
1782	0.7522308	0.6608683
1783	0.8067119	0.7518782
1784	0.60863525	0.48088038
1785	0.6081025	0.5000863
1786	0.74722326	0.6702859
1787	0.7193006	0.59223145
1788	0.6943275	0.57457995
1789	0.87237895	0.7959843
1790	0.75295234	0.63111496
1791	0.744727	0.64916235
1792	0.73534614	0.64175105
1793	0.7177754	0.6008104
1794	0.66323906	0.4671183
1795	0.6251383	0.3767898
1796	0.4681559	0.40007618
1797	0.7228918	0.64345706
1798	0.6808171	0.5619454
1799	0.4586422	0.46547884
1800	0.76409674	0.623847
1801	0.72197825	0.62974674
1802	0.8473359	0.62618196
1803	0.62823313	0.53094566
1804	0.629475	0.52051675
1805	0.7208173	0.66098785
1806	0.71727407	0.6364662
1807	0.7119864	0.6971037
1808	0.79613924	0.7483679
1809	0.6301164	0.49920437
1810	0.70102125	0.5660187
1811	0.68277705	0.56475514
1812	0.700596	0.58312315
1813	0.631803	0.47145534
1814	0.5786278	0.5088317
1815	0.5704258	0.5805039
1816	0.71484727	0.66328967
1817	0.59771585	0.5880183
1818	0.5686028	0.44576508
1819	0.7605966	0.6673082
1820	0.6544258	0.5484186
1821	0.7154941	0.59069395
1822	0.83619076	0.79803914
1823	0.5373813	0.3805721
1824	0.65582323	0.6214654
1825	0.5740831	0.5236832
1826	0.65957224	0.54131633
1827	0.7655685	0.7299698
1828	0.6931068	0.56284094
1829	0.68731064	0.5654205
1830	0.81440437	0.72567016
1831	0.6284333	0.6007968
1832	0.63878375	0.49508923
1833	0.6843337	0.52446973
1834	0.73986936	0.68577904
1835	0.66051966	0.53104115
1836	0.7962876	0.69811004
1837	0.7482348	0.5868145
1838	0.59372145	0.52014935
1839	0.71306145	0.5746798
1840	0.7012393	0.6105145
1841	0.6887732	0.51914567
1842	0.5493598	0.3254714
1843	0.7615587	0.716427
1844	0.80080694	0.71670973
1845	0.6773387	0.51532555
1846	0.64691347	0.53298146
1847	0.5610942	0.44154721
1848	0.7117544	0.5800244
1849	0.6739347	0.5430247
1850	0.9070717	0.7983753
1851	0.8113102	0.6631149
1852	0.7166595	0.6318697
1853	0.39699283	0.33086777
1854	0.66567963	0.5201055
1855	0.57061386	0.42612135
1856	0.5864289	0.49966583
1857	0.74730337	0.6412389
1858	0.7595967	0.6394791
1859	0.5979746	0.45631525
1860	0.6288514	0.48384228
1861	0.7360186	0.6533716
1862	0.6142115	0.4565959
1863	0.69264495	0.5436359
1864	0.7069323	0.5970255
1865	0.7269539	0.68461907
1866	0.6535603	0.5942342
1867	0.6306571	0.4767508
1868	0.79666495	0.7067869
1869	0.7296711	0.63760185
1870	0.47215414	0.34778917
1871	0.68949056	0.61559105
1872	0.51289713	0.40892354
1873	0.78474194	0.6686518
1874	0.71572244	0.5506776
1875	0.63061064	0.5279395
1876	0.4696311	0.3778858
1877	0.5399481	0.3721365
1878	0.8239276	0.65012074
1879	0.6565724	0.53185123
1880	0.86445093	0.8487882
1881	0.6505058	0.48919076
1882	0.7572458	0.63182354
1883	0.65453184	0.56410015
1884	0.65411013	0.42707017
1885	0.7935921	0.6932888
1886	0.7846554	0.6897712
1887	0.71085966	0.57915485
1888	0.7181072	0.6257115
1889	0.66562957	0.5051901
1890	0.7362251	0.62391996
1891	0.8277478	0.7622486
1892	0.7613996	0.65299726
1893	0.6836049	0.6254886
1894	0.7284369	0.60479295
1895	0.78249866	0.6556667
1896	0.55392045	0.36031482
1897	0.74446505	0.56729615
1898	0.6487172	0.54241586
1899	0.8006585	0.6619657
1900	0.6053422	0.50234693
1901	0.44445738	0.3167076
1902	0.75070375	0.6791688
1903	0.61258674	0.48375085
1904	0.433743	0.37473193
1905	0.5386509	0.4822066
1906	0.68823826	0.6360754
1907	0.56476647	0.45644283
1908	0.7076296	0.6247176
1909	0.5491554	0.4682096
1910	0.80028075	0.71073246
1911	0.6967703	0.6032059
1912	0.71959656	0.6425251
1913	0.7396169	0.60820305
1914	0.55532694	0.4263039
1915	0.68037283	0.5679736
1916	0.58884	0.4864871
1917	0.6826751	0.61628234
1918	0.60043246	0.43277884
1919	0.72882473	0.6177048
1920	0.74168265	0.5999891
1921	0.62718815	0.48915482
1922	0.54159987	0.4182788
1923	0.68348396	0.5841202
1924	0.47925073	0.38537344
1925	0.5138085	0.378563
1926	0.6442635	0.39439195
1927	0.74671394	0.7418212
1928	0.7029163	0.5862192
1929	0.5098824	0.36371973
1930	0.76718146	0.6988481
1931	0.6832013	0.6473064
1932	0.6561108	0.5477819
1933	0.65920293	0.52276284
1934	0.6181355	0.52442634
1935	0.3874982	0.25525874
1936	0.67251	0.52607703
1937	0.71520334	0.5521037
1938	0.68076694	0.59099245
1939	0.8542783	0.77283084
1940	0.66672957	0.5261784
1941	0.8107754	0.7413986
1942	0.57574266	0.42852324
1943	0.55165184	0.35643566
1944	0.7001242	0.5635187
1945	0.63479376	0.51277906
1946	0.61479187	0.5335311
1947	0.55326843	0.49673447
1948	0.7206918	0.61628246
1949	0.75526404	0.5955774
1950	0.620919	0.49002415
1951	0.72816795	0.6185603
1952	0.6681773	0.49561095
1953	0.6884327	0.6065271
1954	0.65744114	0.5178839
1955	0.61697865	0.5150126
1956	0.69458383	0.55320746
1957	0.67974025	0.5809821
1958	0.5416304	0.45497796
1959	0.576243	0.39172864
1960	0.81483924	0.7166251
1961	0.73997504	0.61160064
1962	0.71655864	0.6238768
1963	0.76019007	0.65326506
1964	0.7746834	0.6748723
1965	0.66764414	0.5645648
1966	0.65659285	0.5254478
1967	0.82446074	0.7492998
1968	0.7246581	0.6170091
1969	0.7129111	0.6159417
1970	0.6088913	0.39481363
1971	0.74138975	0.64477974
1972	0.6143612	0.5192986
1973	0.6888281	0.4676037
1974	0.7617258	0.67253774
1975	0.58467966	0.45725423
1976	0.6760381	0.5912079
1977	0.59463215	0.45622835
1978	0.6568362	0.7800023
1979	0.6586076	0.5450202
1980	0.6824803	0.619505
1981	0.7151846	0.5317603
1982	0.6160557	0.44039053
1983	0.8009866	0.70856816
1984	0.70192206	0.60176826
1985	0.66524535	0.54369515
1986	0.64691085	0.51627654
1987	0.8748938	0.7551585
1988	0.67437756	0.58228904
1989	0.7205733	0.69727176
1990	0.88096863	0.7743328
1991	0.7903131	0.6803688
