# Supplementary material for: Fixational eye movements enhance the precision of visual information transmitted by the primate retina
Source: Nat Commun. 2024 Sep 11;15:7964. doi: 10.1038/s41467-024-52304-7 (PMC11390888; doi:10.1038/s41467-024-52304-7)
Supplement: Supplementary file 4 — Source Data [file 41467_2024_52304_MOESM4_ESM.zip › exported_data_for_journal/Supplemental_Figure_S3_comparisons/scatterplot_B_vs_1F]

	known-LNBRC-dCNN	known-LNBRC-1/F
0	0.7484822	0.55477625
1	0.6693701	0.5575954
2	0.71550196	0.6198977
3	0.6278958	0.5419873
4	0.580755	0.52596027
5	0.7810772	0.56834996
6	0.6195472	0.6112788
7	0.7286684	0.49439302
8	0.36139774	0.37057272
9	0.7819239	0.6862142
10	0.6079836	0.5406843
11	0.68903375	0.64597124
12	0.626842	0.5917449
13	0.70400816	0.5979722
14	0.77358234	0.6711636
15	0.72701055	0.59761864
16	0.6018435	0.5685057
17	0.65389717	0.61939913
18	0.69472986	0.60216194
19	0.7540635	0.61153096
20	0.6317937	0.6334781
21	0.43753052	0.42546654
22	0.6348111	0.54196
23	0.62683773	0.6006359
24	0.6682546	0.5116792
25	0.6836501	0.6310766
26	0.7270882	0.5971117
27	0.6447713	0.6434805
28	0.5456597	0.52549404
29	0.785194	0.6063498
30	0.6007028	0.56372213
31	0.7139223	0.6757458
32	0.7186882	0.6117233
33	0.7431378	0.58745575
34	0.7081211	0.5982691
35	0.70007515	0.6205328
36	0.5652536	0.5906501
37	0.7170342	0.51285714
38	0.73482263	0.69553137
39	0.5759725	0.4860963
40	0.71523947	0.6885805
41	0.6920685	0.5464213
42	0.64467883	0.6016714
43	0.7225364	0.6026968
44	0.6486699	0.56429696
45	0.7816211	0.68174136
46	0.72696286	0.56828004
47	0.71217155	0.55800235
48	0.6037087	0.5865832
49	0.65931785	0.65269166
50	0.58490413	0.6031448
51	0.6751471	0.62587595
52	0.51724714	0.4935983
53	0.78722477	0.5883296
54	0.75770307	0.6389322
55	0.52382076	0.5348315
56	0.6452368	0.5845336
57	0.73697263	0.68709695
58	0.68556976	0.55512035
59	0.64793867	0.57802826
60	0.7657562	0.47731903
61	0.77373403	0.6842736
62	0.58735305	0.5266814
63	0.647822	0.55221534
64	0.7231546	0.493822
65	0.48849928	0.4334994
66	0.82365406	0.52265245
67	0.8147673	0.66805243
68	0.76383483	0.5911287
69	0.680553	0.6560241
70	0.36160243	0.3873736
71	0.65167356	0.5706355
72	0.8599455	0.70476156
73	0.56955737	0.52978027
74	0.64630896	0.5470821
75	0.5918541	0.606861
76	0.63788027	0.57850647
77	0.7494324	0.5937942
78	0.83061004	0.59744954
79	0.6605562	0.5545125
80	0.66585135	0.5753927
81	0.6309055	0.4871951
82	0.579554	0.51076496
83	0.7934275	0.55285656
84	0.740671	0.6501804
85	0.7892286	0.47401798
86	0.700923	0.62109387
87	0.2790633	0.3731616
88	0.6892809	0.7041112
89	0.668583	0.6480117
90	0.7594405	0.6864484
91	0.7314697	0.6209994
92	0.6393366	0.5474185
93	0.5735405	0.5288702
94	0.7736395	0.72388583
95	0.73527867	0.668876
96	0.7531101	0.665195
97	0.56421643	0.5419583
98	0.6320963	0.60592705
99	0.80038714	0.5352408
100	0.6444533	0.6211314
101	0.6330332	0.57659215
102	0.7961383	0.65740687
103	0.77433753	0.6260538
104	0.7235711	0.6801403
105	0.6838457	0.5884373
106	0.8810589	0.7919519
107	0.6364363	0.54492766
108	0.7092243	0.6166628
109	0.7846892	0.61281115
110	0.71244144	0.59863293
111	0.72053903	0.6402304
112	0.70200294	0.58791244
113	0.7755389	0.6235189
114	0.56734633	0.5722394
115	0.7897385	0.7302795
116	0.67185974	0.6074368
117	0.74972403	0.6402236
118	0.70712113	0.60506326
119	0.8130663	0.65445375
120	0.79699135	0.6804817
121	0.6299061	0.56418556
122	0.68963426	0.62971526
123	0.73750144	0.66865456
124	0.7506759	0.5915698
125	0.69909996	0.6714121
126	0.65445006	0.5720619
127	0.6496229	0.6143554
128	0.61760265	0.6004846
129	0.6000551	0.4835263
130	0.7709885	0.62268144
131	0.59523404	0.5229206
132	0.7695915	0.60657585
133	0.5988915	0.5641859
134	0.80461025	0.7488583
135	0.6959249	0.6475932
136	0.5892213	0.53754383
137	0.66775024	0.56845856
138	0.6666879	0.6663522
139	0.670505	0.6816024
140	0.6108896	0.47650564
141	0.76245046	0.6975711
142	0.7082972	0.5703204
143	0.6376097	0.5878857
144	0.6668203	0.51467305
145	0.75618654	0.53088546
146	0.6983546	0.62928855
147	0.67710966	0.6691948
148	0.59379053	0.46271792
149	0.6991108	0.55267525
150	0.7356341	0.6460221
151	0.65775955	0.54684544
152	0.77011144	0.6435158
153	0.5665349	0.532476
154	0.57732546	0.6370441
155	0.7427975	0.60244787
156	0.7186614	0.6032879
157	0.55739975	0.585797
158	0.66031677	0.62750363
159	0.69104296	0.55856514
160	0.58798057	0.5188341
161	0.79189396	0.67128426
162	0.8075102	0.725732
163	0.5841949	0.5931353
164	0.7235245	0.6280968
165	0.580075	0.58632725
166	0.72588694	0.6608414
167	0.77668077	0.6326921
168	0.76280975	0.67710257
169	0.71584547	0.70398
170	0.76854396	0.6219169
171	0.735927	0.62351924
172	0.73097074	0.5817982
173	0.6383262	0.52559644
174	0.69579476	0.6865445
175	0.7254237	0.53409463
176	0.61213994	0.57211095
177	0.70753473	0.57125497
178	0.5965083	0.5589242
179	0.7269964	0.6120322
180	0.71683794	0.5254027
181	0.6253204	0.5500018
182	0.63982236	0.4938551
183	0.64739364	0.6130558
184	0.80913657	0.6979926
185	0.68211555	0.5867915
186	0.64976114	0.5520392
187	0.63526034	0.628045
188	0.56856835	0.52302074
189	0.80637676	0.5836944
190	0.5294071	0.48702842
191	0.5165528	0.5628916
192	0.72025216	0.55861187
193	0.7455803	0.57922596
194	0.5275446	0.5294596
195	0.6987291	0.63455665
196	0.66723984	0.6018301
197	0.58950317	0.5812683
198	0.63722086	0.6343358
199	0.74998313	0.69737107
200	0.6450916	0.6233972
201	0.71375126	0.598548
202	0.6888508	0.63128984
203	0.84448606	0.7191508
204	0.6674136	0.5493251
205	0.6784724	0.58871514
206	0.78018415	0.60114986
207	0.78323746	0.7261152
208	0.70558727	0.65079343
209	0.83240587	0.6300212
210	0.5419416	0.44793594
211	0.69186854	0.6152758
212	0.79067534	0.637235
213	0.66255224	0.5427595
214	0.6172917	0.60087657
215	0.6597222	0.5920095
216	0.6370265	0.6127837
217	0.4387601	0.3641478
218	0.69168824	0.6501674
219	0.6783646	0.58126277
220	0.82447135	0.6961116
221	0.7237987	0.66382337
222	0.61864394	0.61653656
223	0.73029363	0.6592012
224	0.7625153	0.66725814
225	0.60517967	0.6146288
226	0.7254769	0.68491656
227	0.49715057	0.38964346
228	0.719855	0.6188521
229	0.7315946	0.6293703
230	0.66555405	0.59998703
231	0.61403775	0.59299445
232	0.681962	0.63587505
233	0.66388357	0.62630886
234	0.6619915	0.63126004
235	0.7006118	0.6867876
236	0.7253257	0.6872526
237	0.7548228	0.7157454
238	0.73601276	0.5881545
239	0.7593451	0.6773347
240	0.7986386	0.6523786
241	0.6955039	0.55142075
242	0.6912759	0.62928855
243	0.56583315	0.56891954
244	0.7229734	0.60234094
245	0.70663065	0.6712824
246	0.73279047	0.6459963
247	0.5796408	0.5512698
248	0.6881156	0.61466426
249	0.7113835	0.6727601
250	0.62300414	0.6215671
251	0.76117015	0.64346135
252	0.6283291	0.6190478
253	0.7568506	0.57490915
254	0.66877395	0.6347455
255	0.7349853	0.62342745
256	0.73367894	0.61577386
257	0.55641663	0.56075615
258	0.72357273	0.6551646
259	0.7857584	0.5489012
260	0.6376941	0.596664
261	0.62243366	0.6009142
262	0.61260146	0.53946024
263	0.58451086	0.584277
264	0.54273164	0.54118156
265	0.8321046	0.61540306
266	0.8073134	0.6792153
267	0.794515	0.74703115
268	0.6490492	0.5962143
269	0.7527767	0.6615803
270	0.71708405	0.6801783
271	0.7155955	0.58727735
272	0.68728334	0.58791083
273	0.5830958	0.5434411
274	0.5963199	0.56873053
275	0.69395816	0.67141765
276	0.79413706	0.7263494
277	0.6185287	0.5810399
278	0.6933654	0.61902773
279	0.6919311	0.56762916
280	0.7617265	0.6931361
281	0.76660436	0.59729236
282	0.86356294	0.70974743
283	0.7706231	0.5807304
284	0.45804864	0.5121747
285	0.46368983	0.4988582
286	0.8078119	0.7581728
287	0.4758437	0.5693929
288	0.72087955	0.72099155
289	0.6363111	0.56977355
290	0.7525195	0.68994254
291	0.78078884	0.54810554
292	0.55035645	0.5232375
293	0.8165723	0.7642132
294	0.68860954	0.65616906
295	0.5908172	0.62655836
296	0.73015475	0.67585266
297	0.86499184	0.4992948
298	0.6800581	0.54880863
299	0.73267084	0.684784
300	0.6408512	0.5849245
301	0.7062727	0.66345775
302	0.6921551	0.70409673
303	0.64398485	0.70204574
304	0.74060535	0.52426744
305	0.748105	0.67808527
306	0.75328666	0.66715395
307	0.5385047	0.57910264
308	0.7933306	0.5624079
309	0.6040635	0.596865
310	0.6552192	0.6436956
311	0.642568	0.63462985
312	0.7033033	0.5431197
313	0.8196809	0.614553
314	0.69253105	0.6269625
315	0.68137246	0.63951015
316	0.5448893	0.5253185
317	0.67436635	0.56239414
318	0.7725908	0.68000716
319	0.63290393	0.6055343
320	0.74932724	0.62135696
321	0.75762206	0.595087
322	0.72772557	0.67297363
323	0.8031272	0.5793317
324	0.5984101	0.5966039
325	0.7454964	0.59678614
326	0.7056113	0.6459122
327	0.74884415	0.64853626
328	0.69326603	0.6329926
329	0.6316382	0.49316904
330	0.5336325	0.5850094
331	0.70128524	0.6033861
332	0.68442005	0.5467413
333	0.72725505	0.6436497
334	0.67061824	0.577603
335	0.6580021	0.6692309
336	0.6330998	0.557231
337	0.64857507	0.6410832
338	0.7097101	0.54730254
339	0.61388916	0.61151594
340	0.548303	0.47486547
341	0.8354199	0.71353424
342	0.71708834	0.6236309
343	0.65146106	0.63414204
344	0.739859	0.5370781
345	0.6990294	0.6067252
346	0.6339602	0.6181534
347	0.7626259	0.75940174
348	0.7870532	0.77170604
349	0.7062071	0.6278312
350	0.70115316	0.6702929
351	0.5049446	0.52936643
352	0.8266724	0.64545107
353	0.6458777	0.526273
354	0.7546906	0.6203502
355	0.6004904	0.53287804
356	0.779522	0.5491537
357	0.58478296	0.56483024
358	0.6642448	0.5948418
359	0.7731322	0.66562253
360	0.70026684	0.61047053
361	0.6399382	0.5263278
362	0.62249684	0.58457106
363	0.80634606	0.67066896
364	0.75537413	0.6233978
365	0.8009864	0.58289874
366	0.7060143	0.5562282
367	0.6496733	0.60860556
368	0.7174864	0.6038839
369	0.7409611	0.5396487
370	0.6969351	0.63314635
371	0.6349913	0.64518756
372	0.7440879	0.56534034
373	0.6670089	0.6448275
374	0.46355405	0.4369711
375	0.76307714	0.6809219
376	0.7678959	0.6908737
377	0.7840935	0.7033421
378	0.7408219	0.52888817
379	0.59666044	0.51023763
380	0.69001687	0.57548296
381	0.67303854	0.59535164
382	0.6284007	0.51189286
383	0.54047376	0.53009593
384	0.77215034	0.7287471
385	0.5859395	0.54369456
386	0.77727485	0.70564324
387	0.6603293	0.61711395
388	0.7749354	0.6851646
389	0.772409	0.7164668
390	0.7133927	0.5950392
391	0.68705016	0.66657364
392	0.66110814	0.57704484
393	0.77456695	0.6204085
394	0.7471657	0.5414215
395	0.74494606	0.66389614
396	0.7796476	0.6145273
397	0.7171248	0.6772298
398	0.5139682	0.5127726
399	0.7205422	0.7168752
400	0.6807965	0.61816674
401	0.7560687	0.7056928
402	0.6338964	0.52178013
403	0.7550449	0.65616083
404	0.6155462	0.5331332
405	0.78456634	0.7254022
406	0.7076634	0.630212
407	0.6681778	0.5954116
408	0.62562793	0.4697258
409	0.6913788	0.5536292
410	0.24469838	0.3128787
411	0.77156734	0.6902157
412	0.80897903	0.6970779
413	0.81526446	0.5578992
414	0.6572726	0.5748666
415	0.7593055	0.6790255
416	0.6569332	0.6298092
417	0.7832913	0.67713064
418	0.6464127	0.58609074
419	0.743954	0.6521255
420	0.5942041	0.5956976
421	0.7553725	0.5892005
422	0.75641376	0.48630986
423	0.4805669	0.4937382
424	0.7489265	0.6257431
425	0.793179	0.4897014
426	0.6237944	0.54442084
427	0.6677391	0.54012257
428	0.73589975	0.53594756
429	0.6450359	0.54192334
430	0.6176792	0.59922487
431	0.46336007	0.51619834
432	0.5847237	0.5410316
433	0.6091305	0.6215277
434	0.7470705	0.47333056
435	0.636773	0.5066949
436	0.62703353	0.58766174
437	0.6366395	0.59812254
438	0.68093985	0.67888117
439	0.6767953	0.57321954
440	0.5952079	0.5300526
441	0.6904806	0.58798355
442	0.7862412	0.6776241
443	0.6504979	0.6484604
444	0.6946657	0.6165688
445	0.59824944	0.5880506
446	0.6573377	0.5774928
447	0.7466487	0.72911984
448	0.7246272	0.61882
449	0.7324559	0.6655726
450	0.77921927	0.5600005
451	0.83396584	0.58078235
452	0.56646013	0.54677254
453	0.7652257	0.6454941
454	0.8002532	0.62918156
455	0.72486305	0.64533496
456	0.7296849	0.6687628
457	0.51640517	0.5451377
458	0.7766486	0.6413014
459	0.7069059	0.6161098
460	0.5407704	0.4706612
461	0.6245482	0.5480733
462	0.6009873	0.5530528
463	0.820386	0.6617196
464	0.73619676	0.6632983
465	0.5912908	0.5235656
466	0.66740125	0.6399534
467	0.7594342	0.64578927
468	0.69900256	0.705394
469	0.89828974	0.6461257
470	0.67637116	0.6036522
471	0.68689644	0.62697333
472	0.76264673	0.67281365
473	0.6850823	0.5951998
474	0.6975951	0.6250972
475	0.66674745	0.5270522
476	0.5862598	0.56109583
477	0.6271169	0.59008247
478	0.8046941	0.65801495
479	0.73374695	0.6353681
480	0.6001308	0.562104
481	0.86085093	0.6094208
482	0.6436608	0.5319556
483	0.68561524	0.61909884
484	0.7388461	0.6570123
485	0.7339014	0.5970948
486	0.7223919	0.6722722
487	0.7297346	0.6461586
488	0.68532264	0.6111133
489	0.8929627	0.581848
490	0.66937566	0.60815996
491	0.6363529	0.5770321
492	0.8432785	0.6676169
493	0.70884436	0.60742515
494	0.67716753	0.66220164
495	0.5694009	0.55084646
496	0.55993867	0.34841558
497	0.703495	0.60940015
498	0.74735916	0.57349604
499	0.6880698	0.6201863
500	0.679904	0.55261165
501	0.6376842	0.6178461
502	0.8371822	0.6674199
503	0.7218874	0.7081572
504	0.6504066	0.58433
505	0.6760428	0.5893258
506	0.53273416	0.52440816
507	0.76326716	0.46159813
508	0.5990932	0.5329132
509	0.62543124	0.547459
510	0.78222007	0.566379
511	0.6346149	0.55613196
512	0.60407025	0.6091089
513	0.64554447	0.5564963
514	0.7479035	0.6856157
515	0.7056723	0.60198325
516	0.72122794	0.5371029
517	0.74070746	0.6337013
518	0.5750198	0.5140837
519	0.79689044	0.7060889
520	0.5987453	0.5553294
521	0.35337022	0.40291616
522	0.6152823	0.5623061
523	0.79475516	0.6415139
524	0.5610488	0.49487406
525	0.6291737	0.62409544
526	0.7439992	0.5644786
527	0.64496243	0.5289692
528	0.6694385	0.6325481
529	0.7524846	0.7155177
530	0.59742606	0.505668
531	0.67080235	0.5814345
532	0.69627863	0.59452295
533	0.70803326	0.6040335
534	0.65695626	0.5348094
535	0.644801	0.61805874
536	0.5352589	0.46735772
537	0.82294416	0.63977265
538	0.7649359	0.73512346
539	0.57450837	0.6059422
540	0.691668	0.67002285
541	0.70230377	0.6098693
542	0.73411065	0.6452928
543	0.7241977	0.6640881
544	0.79266405	0.7081073
545	0.63457584	0.5473218
546	0.74029124	0.58235914
547	0.55615497	0.5661625
548	0.7311803	0.6639869
549	0.6955099	0.6811156
550	0.7397044	0.6980336
551	0.69551027	0.58703625
552	0.8309627	0.57618314
553	0.79756266	0.53833085
554	0.8933353	0.59200424
555	0.7797042	0.6192712
556	0.63683397	0.5755348
557	0.65195197	0.47078976
558	0.6325616	0.5801814
559	0.5739709	0.5731982
560	0.5615262	0.5636257
561	0.5171789	0.4764566
562	0.78250843	0.6818807
563	0.65258133	0.60879743
564	0.6120749	0.60929865
565	0.8188357	0.62302047
566	0.6220797	0.5377875
567	0.7555384	0.6102224
568	0.8313236	0.689108
569	0.6292749	0.6107497
570	0.6467919	0.6574422
571	0.81088823	0.5516996
572	0.7058998	0.61819404
573	0.6827451	0.5998798
574	0.6561929	0.6120754
575	0.83099353	0.51201296
576	0.6321539	0.60046995
577	0.7294528	0.62822914
578	0.7127819	0.5829883
579	0.7506455	0.6705198
580	0.71064764	0.6266273
581	0.5256971	0.514056
582	0.70433897	0.53981453
583	0.65825206	0.6045924
584	0.64013445	0.49780843
585	0.6542714	0.61850244
586	0.7575694	0.65431285
587	0.6964845	0.66400313
588	0.53174055	0.5292217
589	0.7025486	0.61720014
590	0.7593767	0.7034398
591	0.6637402	0.5232335
592	0.77650356	0.77108586
593	0.7504188	0.64445055
594	0.79392624	0.5620399
595	0.59450567	0.565077
596	0.80252546	0.6823663
597	0.6636409	0.6132607
598	0.77796495	0.6244888
599	0.7628838	0.6186342
600	0.60451543	0.46724203
601	0.6730772	0.60175616
602	0.7164531	0.6706497
603	0.66364646	0.5734643
604	0.55555785	0.52431893
605	0.7300841	0.70902544
606	0.68192625	0.5882404
607	0.75718296	0.5771495
608	0.6228555	0.58064926
609	0.73065543	0.67082375
610	0.77705866	0.7145624
611	0.6890345	0.5887327
612	0.6428592	0.6285486
613	0.63121974	0.57283616
614	0.6663767	0.59501326
615	0.72659504	0.6302388
616	0.67275584	0.6448618
617	0.6908487	0.5505872
618	0.6601636	0.6735758
619	0.7937828	0.6399656
620	0.7348915	0.6392971
621	0.68388945	0.60653895
622	0.5655216	0.44743383
623	0.6730019	0.64979583
624	0.8166842	0.5933286
625	0.57663786	0.5642617
626	0.8923571	0.80572885
627	0.5800547	0.5611018
628	0.7002497	0.599597
629	0.7448403	0.71461976
630	0.7481674	0.5797635
631	0.7440933	0.63306785
632	0.71067125	0.61093557
633	0.66547704	0.62441003
634	0.7395953	0.5600926
635	0.74915624	0.64455175
636	0.58907324	0.5018491
637	0.7555372	0.5902755
638	0.73828185	0.70560676
639	0.6441381	0.6346192
640	0.76029974	0.6879305
641	0.730541	0.50626814
642	0.7496331	0.60202587
643	0.75265324	0.73985493
644	0.5838108	0.5636471
645	0.65172535	0.55605674
646	0.6690051	0.63747615
647	0.7801688	0.65306777
648	0.6707505	0.62759227
649	0.765753	0.625719
650	0.7593746	0.61320543
651	0.6170139	0.56793255
652	0.58184963	0.545928
653	0.6310601	0.56624144
654	0.8586189	0.6544494
655	0.76648474	0.6054286
656	0.76308066	0.5512232
657	0.6906967	0.6534337
658	0.5977482	0.52471393
659	0.67482764	0.6669465
660	0.63723147	0.5980482
661	0.79449946	0.6050778
662	0.65106064	0.6305697
663	0.8021306	0.66758007
664	0.6172662	0.57186866
665	0.81258625	0.7305091
666	0.6749177	0.61801857
667	0.6874621	0.612626
668	0.8831974	0.5952897
669	0.71880245	0.62090975
670	0.6566863	0.48449108
671	0.5837273	0.5730827
672	0.8046651	0.6387028
673	0.8033208	0.6531488
674	0.7369218	0.6407573
675	0.7366509	0.581588
676	0.6769637	0.6219637
677	0.62302905	0.5091617
678	0.44988486	0.4592322
679	0.64695877	0.6034841
680	0.6939946	0.5296809
681	0.7066463	0.6504428
682	0.66892874	0.6230669
683	0.6386781	0.5887051
684	0.73859745	0.5696895
685	0.69642866	0.6854227
686	0.6667988	0.51088876
687	0.73620343	0.5463662
688	0.7361325	0.65229946
689	0.6850322	0.6041145
690	0.6736455	0.6522091
691	0.5185216	0.5415113
692	0.57302964	0.48741052
693	0.6590282	0.54645205
694	0.7173743	0.64136064
695	0.6941824	0.66481674
696	0.58895934	0.54020697
697	0.7569915	0.7070567
698	0.7455325	0.62994075
699	0.68642616	0.5547906
700	0.61066824	0.59127885
701	0.7114789	0.57822716
702	0.8380356	0.48684305
703	0.5046341	0.5340944
704	0.61487603	0.5836799
705	0.6546897	0.61383533
706	0.52063125	0.4631763
707	0.73273546	0.6390438
708	0.72394615	0.6566473
709	0.80061454	0.7608206
710	0.53259903	0.5488971
711	0.78474987	0.6685195
712	0.7570035	0.66571176
713	0.6744701	0.6098759
714	0.70895654	0.6428239
715	0.7115051	0.6141146
716	0.7389448	0.649428
717	0.5893525	0.53353786
718	0.37383375	0.4088204
719	0.66933715	0.68509537
720	0.75387853	0.6806537
721	0.687943	0.6526499
722	0.7320806	0.687049
723	0.72030836	0.59037733
724	0.71876866	0.6445828
725	0.6383345	0.6190028
726	0.7545076	0.6114656
727	0.5585434	0.55713034
728	0.75517064	0.54416054
729	0.5866352	0.56458944
730	0.76021266	0.5671281
731	0.8021123	0.6416082
732	0.6584732	0.63068855
733	0.74063027	0.52740645
734	0.7272733	0.66324663
735	0.728089	0.65472466
736	0.4260567	0.3865231
737	0.61877555	0.55812806
738	0.83749086	0.6715931
739	0.66177326	0.67099345
740	0.7647258	0.7475536
741	0.7442582	0.6927742
742	0.7718756	0.65306735
743	0.7396743	0.540768
744	0.6171229	0.5566203
745	0.7102548	0.64102775
746	0.5967416	0.60116506
747	0.802104	0.50650316
748	0.67091006	0.57581204
749	0.63217443	0.5766277
750	0.7758432	0.6720057
751	0.62631875	0.6364419
752	0.630308	0.5922721
753	0.68774784	0.58422387
754	0.5932023	0.58396554
755	0.6379521	0.45614383
756	0.564952	0.57266223
757	0.66149485	0.54704666
758	0.83098507	0.55008096
759	0.774969	0.52339274
760	0.683642	0.6363142
761	0.6342119	0.6142311
762	0.6958481	0.5870572
763	0.6285818	0.4901299
764	0.76552665	0.6589688
765	0.80593055	0.6421915
766	0.66810703	0.5315499
767	0.64567167	0.45829374
768	0.68748355	0.63685054
769	0.8236579	0.6823665
770	0.6745803	0.6190508
771	0.6580105	0.6176913
772	0.69942355	0.6681945
773	0.7612266	0.6143431
774	0.82325256	0.6401478
775	0.67762375	0.61193967
776	0.7354795	0.67982614
777	0.7571527	0.6533464
778	0.67713016	0.669747
779	0.64401823	0.62912005
780	0.82958764	0.468136
781	0.7149119	0.6465072
782	0.5269918	0.5587803
783	0.58366084	0.54133826
784	0.734249	0.74037737
785	0.7206737	0.6300139
786	0.6994131	0.66088104
787	0.6942321	0.6182744
788	0.6935453	0.6316698
789	0.79962415	0.6464586
790	0.61106884	0.54995894
791	0.6953922	0.63147247
792	0.59367627	0.51492155
793	0.72292453	0.54100585
794	0.5484913	0.54769915
795	0.72633815	0.6502136
796	0.6033842	0.58987975
797	0.6127257	0.534164
798	0.7088086	0.5144243
799	0.72170115	0.5670217
800	0.81073684	0.68458605
801	0.69966674	0.59603333
802	0.6807487	0.5711764
803	0.71594113	0.62776643
804	0.71985227	0.6216025
805	0.62580734	0.6120396
806	0.48121276	0.44266772
807	0.776763	0.70268285
808	0.6400144	0.5835072
809	0.7048415	0.48675048
810	0.7023602	0.625048
811	0.676669	0.6554394
812	0.75691795	0.7062233
813	0.74981976	0.6044425
814	0.65947235	0.60470796
815	0.6589888	0.5085845
816	0.92026365	0.8155536
817	0.45299536	0.40445727
818	0.7327795	0.6582128
819	0.38574287	0.4147676
820	0.7395143	0.6556861
821	0.679916	0.6082743
822	0.5862696	0.60723597
823	0.7497391	0.63993394
824	0.74205655	0.5863019
825	0.81067616	0.5881021
826	0.69558436	0.576085
827	0.7338151	0.68532485
828	0.63782287	0.5729758
829	0.70062476	0.6422998
830	0.68473506	0.6177165
831	0.64676607	0.5658589
832	0.64930207	0.62097687
833	0.7557387	0.6794392
834	0.5583041	0.47091103
835	0.68069607	0.59301096
836	0.7658648	0.639861
837	0.46975672	0.47805414
838	0.69084305	0.5900787
839	0.7249515	0.68627596
840	0.5178295	0.57996213
841	0.75309354	0.6406295
842	0.6393565	0.63011473
843	0.55299443	0.58278936
844	0.693113	0.6113178
845	0.72613996	0.6718025
846	0.5658482	0.5487748
847	0.7305104	0.6986377
848	0.6079636	0.59457046
849	0.66656965	0.60246986
850	0.75672024	0.6595033
851	0.86264867	0.6758139
852	0.53033036	0.5461207
853	0.6842845	0.6135439
854	0.7210745	0.61848605
855	0.7091716	0.65909785
856	0.7630772	0.6664242
857	0.78508675	0.60045975
858	0.64463913	0.6171436
859	0.591647	0.5618497
860	0.733951	0.6228637
861	0.61424893	0.5423592
862	0.76732457	0.7224889
863	0.6733092	0.65658265
864	0.6811846	0.64299244
865	0.72509456	0.59781194
866	0.6796641	0.6069755
867	0.6661027	0.5897069
868	0.36670226	0.47352672
869	0.76145965	0.6068856
870	0.68882763	0.6355643
871	0.6622682	0.58295876
872	0.6099287	0.5596701
873	0.8138855	0.7447354
874	0.65967494	0.5770345
875	0.7406446	0.7047242
876	0.75782746	0.684284
877	0.7585036	0.58520246
878	0.85728896	0.6707882
879	0.6003133	0.5454721
880	0.8547705	0.6090407
881	0.49718568	0.4410991
882	0.5324246	0.4878737
883	0.2742758	0.31879866
884	0.56298697	0.5898078
885	0.6291555	0.6096764
886	0.80698365	0.67022836
887	0.6353987	0.6091717
888	0.7398211	0.50898623
889	0.652108	0.5044301
890	0.7148598	0.6129155
891	0.7085182	0.5802261
892	0.6592545	0.5185303
893	0.69663644	0.6558101
894	0.76343924	0.60618967
895	0.6892782	0.65244627
896	0.658627	0.5807451
897	0.61478317	0.5757907
898	0.60144496	0.5496521
899	0.7016651	0.6220074
900	0.6694836	0.6214596
901	0.6488178	0.62239975
902	0.609235	0.5381525
903	0.450091	0.5173646
904	0.81828773	0.6127856
905	0.7283742	0.5538324
906	0.7196426	0.64857376
907	0.6791562	0.6718237
908	0.726647	0.6159081
909	0.6904614	0.58579016
910	0.7377122	0.6173228
911	0.4746222	0.3816188
912	0.7397661	0.5631977
913	0.61614746	0.5127312
914	0.75008726	0.6989779
915	0.5942139	0.5119902
916	0.6389094	0.6441583
917	0.7975094	0.6902761
918	0.6507948	0.5016086
919	0.7109439	0.5023657
920	0.5812219	0.4751018
921	0.7763623	0.4984669
922	0.54573584	0.50493896
923	0.7634428	0.66718173
924	0.66471434	0.6080852
925	0.7515185	0.6105338
926	0.8084087	0.6724925
927	0.56946564	0.54354924
928	0.6307189	0.5774695
929	0.60177785	0.5504696
930	0.69757104	0.62115204
931	0.5775581	0.5277688
932	0.7346408	0.6526848
933	0.72032	0.6608173
934	0.6941663	0.5967635
935	0.74856955	0.5953302
936	0.6206232	0.5939981
937	0.76458734	0.7378072
938	0.7653132	0.6300258
939	0.7332312	0.5504627
940	0.6097453	0.48594177
941	0.67572695	0.63032603
942	0.68197936	0.60319185
943	0.24078277	0.34817928
944	0.78433645	0.60281914
945	0.5824406	0.56916654
946	0.8428601	0.5594014
947	0.81621253	0.7178896
948	0.70651615	0.66364574
949	0.7183626	0.6809324
950	0.7572409	0.62095225
951	0.50874937	0.5271797
952	0.8126264	0.63936245
953	0.7145502	0.64345354
954	0.6997515	0.56299955
955	0.7764935	0.6462968
956	0.6895935	0.6193462
957	0.72955954	0.61806935
958	0.65749	0.6224563
959	0.58735305	0.61436665
960	0.6941352	0.6358532
961	0.6956349	0.6387194
962	0.8062341	0.5713508
963	0.66747034	0.67698365
964	0.7387189	0.5833991
965	0.85227394	0.7985017
966	0.73711604	0.60241026
967	0.50562197	0.57132304
968	0.78214025	0.65880424
969	0.60235196	0.55891216
970	0.7902253	0.6315086
971	0.7521486	0.6383961
972	0.61221874	0.64944226
973	0.60066164	0.46922013
974	0.57586324	0.47649118
975	0.53440076	0.53335506
976	0.74246436	0.64004165
977	0.64588606	0.59444976
978	0.60521424	0.49516597
979	0.73156965	0.6390632
980	0.43928376	0.4622017
981	0.6824012	0.6348391
982	0.7375159	0.68541425
983	0.8298319	0.6448679
984	0.7215277	0.6310597
985	0.5954619	0.52764577
986	0.73835045	0.6094011
987	0.7154775	0.6223268
988	0.7435522	0.54658985
989	0.79157656	0.5810376
990	0.68342	0.6377539
991	0.6993086	0.6235829
992	0.67614067	0.525406
993	0.73155177	0.65274185
994	0.6733865	0.5406553
995	0.72082007	0.5693143
996	0.565576	0.55605334
997	0.74327123	0.589965
998	0.64007616	0.60977125
999	0.6886492	0.62249863
1000	0.67603123	0.57144976
1001	0.69061536	0.5638609
1002	0.7601386	0.61004937
1003	0.508313	0.5218825
1004	0.6180936	0.5919179
1005	0.65427184	0.6271299
1006	0.8876891	0.66590255
1007	0.6658883	0.636708
1008	0.7675072	0.78058267
1009	0.6654059	0.5431557
1010	0.7597285	0.6476031
1011	0.6445378	0.52298117
1012	0.68628585	0.44155675
1013	0.824995	0.6684288
1014	0.7108774	0.6600146
1015	0.64406574	0.60350806
1016	0.6843225	0.43487397
1017	0.67328125	0.53827506
1018	0.67314327	0.5522917
1019	0.6070388	0.5850555
1020	0.64272434	0.50240064
1021	0.72089154	0.6998891
1022	0.80128986	0.68200904
1023	0.54503703	0.53529406
1024	0.706728	0.6379043
1025	0.68370235	0.648971
1026	0.62985104	0.5761313
1027	0.75104165	0.65880686
1028	0.67796737	0.5721385
1029	0.77320963	0.5069378
1030	0.6201399	0.5301397
1031	0.6780432	0.62298167
1032	0.74275947	0.6129764
1033	0.7984128	0.591378
1034	0.8121324	0.5601171
1035	0.7320042	0.59231335
1036	0.5348418	0.5433016
1037	0.63858664	0.61376536
1038	0.64650804	0.6504654
1039	0.7405643	0.57310116
1040	0.7250507	0.6382991
1041	0.56416154	0.5207109
1042	0.63396126	0.5497571
1043	0.64975023	0.6141978
1044	0.5562272	0.56333506
1045	0.58324033	0.52222574
1046	0.768992	0.7193058
1047	0.6567995	0.57946426
1048	0.48116085	0.47210154
1049	0.3819164	0.34113184
1050	0.6743421	0.5911822
1051	0.73170817	0.6608092
1052	0.72752935	0.61337346
1053	0.7350016	0.6660192
1054	0.60585886	0.5476965
1055	0.68377763	0.56536394
1056	0.6788926	0.62473285
1057	0.666531	0.4630122
1058	0.77447516	0.54550606
1059	0.7167544	0.70547765
1060	0.67114174	0.59479946
1061	0.731179	0.68287665
1062	0.73902404	0.62043554
1063	0.537019	0.5147795
1064	0.6699855	0.54098994
1065	0.7241679	0.68908656
1066	0.6567306	0.6054142
1067	0.738462	0.6078682
1068	0.60392207	0.55112803
1069	0.7687713	0.6378276
1070	0.72413325	0.63539624
1071	0.69401896	0.60682803
1072	0.70723045	0.58698624
1073	0.73905146	0.650066
1074	0.79126453	0.63107413
1075	0.65592235	0.59342587
1076	0.619814	0.52178484
1077	0.68390816	0.59042007
1078	0.7090782	0.60605425
1079	0.65627176	0.65199226
1080	0.7890662	0.6667299
1081	0.67193395	0.61495084
1082	0.71047693	0.6468867
1083	0.628547	0.63856095
1084	0.80908906	0.67136294
1085	0.6840406	0.63909113
1086	0.6358249	0.6197235
1087	0.74934155	0.7248429
1088	0.6610317	0.6341632
1089	0.5893758	0.5547734
1090	0.7053135	0.70337766
1091	0.7170041	0.6347521
1092	0.6263266	0.62816685
1093	0.559241	0.49733907
1094	0.7015067	0.6350099
1095	0.7030111	0.6560016
1096	0.75162584	0.70386505
1097	0.8025983	0.6156587
1098	0.53419137	0.5684532
1099	0.6748603	0.5609024
1100	0.4748458	0.5436968
1101	0.7283477	0.61455554
1102	0.693009	0.6030184
1103	0.6520979	0.6205198
1104	0.7990372	0.66298085
1105	0.70875114	0.569486
1106	0.71021765	0.6574612
1107	0.6619825	0.64915895
1108	0.65080917	0.64277035
1109	0.7182587	0.692312
1110	0.7237242	0.57523745
1111	0.757056	0.67679715
1112	0.5876443	0.5709248
1113	0.6282696	0.6078244
1114	0.75571704	0.72670734
1115	0.7953699	0.68973005
1116	0.6305222	0.5839062
1117	0.72549677	0.66611856
1118	0.69041556	0.65604764
1119	0.85584974	0.6565337
1120	0.7384072	0.66259295
1121	0.64516586	0.60567486
1122	0.6157933	0.60774714
1123	0.6490984	0.6324034
1124	0.6305977	0.57214385
1125	0.5419902	0.55834264
1126	0.69145656	0.55256116
1127	0.7313297	0.6228922
1128	0.746452	0.70970064
1129	0.6875614	0.5377782
1130	0.7677438	0.6758986
1131	0.7934447	0.71270955
1132	0.68802947	0.6607399
1133	0.4745013	0.46154577
1134	0.60914135	0.5711325
1135	0.7885381	0.73445183
1136	0.8336016	0.66277987
1137	0.5964655	0.6257063
1138	0.793368	0.6661033
1139	0.6095421	0.50986254
1140	0.68793416	0.6410261
1141	0.7504836	0.6504959
1142	0.6265315	0.6052903
1143	0.6587738	0.6137081
1144	0.6538169	0.5988867
1145	0.71638644	0.53800035
1146	0.6214583	0.54594064
1147	0.69631577	0.5861168
1148	0.75257576	0.4722822
1149	0.62977976	0.5981064
1150	0.6409117	0.6205059
1151	0.63097656	0.5788113
1152	0.69185024	0.6434705
1153	0.78397924	0.6626157
1154	0.6734473	0.6221473
1155	0.51208276	0.52004266
1156	0.7147547	0.56478435
1157	0.57869035	0.5386904
1158	0.66682315	0.67623794
1159	0.59579974	0.6127649
1160	0.7469456	0.69754624
1161	0.6565945	0.6223708
1162	0.78263617	0.5463686
1163	0.6239895	0.6143571
1164	0.75018656	0.6159165
1165	0.57033926	0.54782796
1166	0.7575674	0.6201034
1167	0.73533815	0.6248716
1168	0.5096712	0.50827193
1169	0.7179426	0.573973
1170	0.61436903	0.60168403
1171	0.71958745	0.61030614
1172	0.7378021	0.66150457
1173	0.7729015	0.68745804
1174	0.48632684	0.38171393
1175	0.71754247	0.64728725
1176	0.84980386	0.7156786
1177	0.792718	0.66913223
1178	0.71411306	0.6527008
1179	0.74409634	0.5770612
1180	0.6607054	0.65342546
1181	0.6234028	0.5916096
1182	0.7134336	0.63296026
1183	0.68179846	0.574402
1184	0.801235	0.70706666
1185	0.65627486	0.62021303
1186	0.5769783	0.58592206
1187	0.6982503	0.672027
1188	0.78666395	0.72745997
1189	0.666321	0.5886271
1190	0.6587992	0.5799282
1191	0.6718519	0.57088006
1192	0.63528115	0.5769973
1193	0.8019175	0.6753413
1194	0.817731	0.6421706
1195	0.7421452	0.60009265
1196	0.58386964	0.561679
1197	0.7149405	0.671195
1198	0.69448483	0.64135325
1199	0.65501696	0.56433123
1200	0.7910814	0.70252
1201	0.81697005	0.65469265
1202	0.72797734	0.5667875
1203	0.87520444	0.5930427
1204	0.657386	0.5044501
1205	0.46833357	0.5143345
1206	0.44136426	0.44176546
1207	0.745847	0.6340211
1208	0.7305068	0.59528136
1209	0.628975	0.5972946
1210	0.6812039	0.61595714
1211	0.6915136	0.6180977
1212	0.655872	0.6296069
1213	0.69368947	0.5581275
1214	0.5247825	0.53452
1215	0.7381697	0.61636645
1216	0.62975085	0.49140716
1217	0.5927395	0.59967065
1218	0.43304077	0.47461247
1219	0.5814464	0.52262056
1220	0.7595258	0.6481175
1221	0.8617241	0.6674885
1222	0.6350017	0.62661016
1223	0.83119947	0.7424525
1224	0.5182671	0.5014884
1225	0.7011386	0.6838267
1226	0.70022213	0.6552359
1227	0.78217983	0.6282698
1228	0.769105	0.7002624
1229	0.6677688	0.6438997
1230	0.77241915	0.69317055
1231	0.75352424	0.63460773
1232	0.6581703	0.5921434
1233	0.8228457	0.6844879
1234	0.7993678	0.70265657
1235	0.75351065	0.656944
1236	0.7384799	0.6186209
1237	0.61503553	0.5955523
1238	0.7363855	0.6927332
1239	0.7188409	0.68418485
1240	0.7623294	0.6270413
1241	0.6816523	0.67846346
1242	0.77939725	0.5724528
1243	0.7385914	0.655934
1244	0.7938571	0.60836536
1245	0.6254637	0.56995887
1246	0.7951616	0.567152
1247	0.5251248	0.39316484
1248	0.70713663	0.47182816
1249	0.84369296	0.6836234
1250	0.78446835	0.6545578
1251	0.66257566	0.57560086
1252	0.70055616	0.59750664
1253	0.7021837	0.67453617
1254	0.6444822	0.62384534
1255	0.79438853	0.6022314
1256	0.5656322	0.5485294
1257	0.8387496	0.68496406
1258	0.6157044	0.5501409
1259	0.8735507	0.5273279
1260	0.6977536	0.61205906
1261	0.75807315	0.71195024
1262	0.7481226	0.6130392
1263	0.75000906	0.71354574
1264	0.65231586	0.5617745
1265	0.6839228	0.54418975
1266	0.8027564	0.7028341
1267	0.6707734	0.58138114
1268	0.7384385	0.66071695
1269	0.7427995	0.5661351
1270	0.6804852	0.51993436
1271	0.5996883	0.5237997
1272	0.7059549	0.66466963
1273	0.7100079	0.6574429
1274	0.74351937	0.6841295
1275	0.8346025	0.6618773
1276	0.7808164	0.615218
1277	0.7509787	0.6821096
1278	0.7598065	0.7042703
1279	0.74744344	0.6796485
1280	0.68600583	0.60378593
1281	0.6433001	0.5699922
1282	0.69517046	0.61819535
1283	0.74361366	0.5915459
1284	0.6162909	0.58773285
1285	0.76015353	0.6719466
1286	0.6783183	0.6246079
1287	0.6609939	0.54043543
1288	0.721389	0.6402792
1289	0.78559905	0.60934615
1290	0.71579176	0.66297364
1291	0.792753	0.58307433
1292	0.74500585	0.6084959
1293	0.51539916	0.37785926
1294	0.71162486	0.7330088
1295	0.732624	0.67755026
1296	0.7597387	0.67645955
1297	0.57472235	0.506663
1298	0.61666423	0.59200025
1299	0.7355182	0.5259718
1300	0.5909705	0.6139717
1301	0.6853257	0.63444436
1302	0.7103276	0.67967176
1303	0.7887722	0.59229624
1304	0.7663222	0.5660402
1305	0.63918483	0.5281221
1306	0.8249822	0.7667955
1307	0.6879763	0.67034894
1308	0.71868855	0.63222444
1309	0.74282736	0.61021835
1310	0.6397179	0.6434196
1311	0.80079013	0.6942291
1312	0.48599514	0.53685766
1313	0.6356268	0.60212827
1314	0.64351285	0.61167145
1315	0.676124	0.67294466
1316	0.69987243	0.61467314
1317	0.67620367	0.6637622
1318	0.7188098	0.57184726
1319	0.67355335	0.61372536
1320	0.5700229	0.5463801
1321	0.73888177	0.66997147
1322	0.5477017	0.55772287
1323	0.6210546	0.60190326
1324	0.66273963	0.6160486
1325	0.76253927	0.6414676
1326	0.7066645	0.59259695
1327	0.77784866	0.6910552
1328	0.69742256	0.6559605
1329	0.52153265	0.5174405
1330	0.75313514	0.6404403
1331	0.7644352	0.64533496
1332	0.57067233	0.5484828
1333	0.7667522	0.66062146
1334	0.7028743	0.669082
1335	0.79984426	0.7248328
1336	0.6384165	0.5932814
1337	0.71758413	0.7021159
1338	0.63458484	0.6160322
1339	0.86637336	0.6190054
1340	0.3780502	0.3111473
1341	0.61967343	0.62356454
1342	0.62486064	0.60057
1343	0.70400333	0.6544958
1344	0.7322308	0.6444689
1345	0.71857816	0.5937391
1346	0.7476566	0.6226659
1347	0.5500638	0.50855315
1348	0.70465577	0.595105
1349	0.767863	0.6473258
1350	0.69383645	0.6093174
1351	0.78788626	0.66646284
1352	0.6891105	0.5726939
1353	0.8560465	0.53632855
1354	0.91023445	0.6170393
1355	0.8756572	0.6710022
1356	0.7265261	0.63552034
1357	0.80320674	0.71472454
1358	0.6771368	0.4609418
1359	0.77630794	0.6579336
1360	0.6265406	0.6251786
1361	0.73739415	0.5868362
1362	0.6212539	0.5931521
1363	0.7433108	0.6717585
1364	0.7877732	0.6108316
1365	0.7421904	0.64796746
1366	0.6827792	0.6288052
1367	0.6447301	0.63427305
1368	0.6782388	0.6461214
1369	0.57177156	0.5558489
1370	0.7088416	0.6004615
1371	0.7494283	0.58682096
1372	0.6490325	0.5870352
1373	0.78998774	0.7033776
1374	0.6253515	0.585576
1375	0.70671296	0.578592
1376	0.7370922	0.6311803
1377	0.59622663	0.5683083
1378	0.7174094	0.6227006
1379	0.6498383	0.56514424
1380	0.82571745	0.63792634
1381	0.6891845	0.66406816
1382	0.72556484	0.54519373
1383	0.6265416	0.63415146
1384	0.753938	0.5669917
1385	0.6260057	0.61707294
1386	0.71506745	0.52550244
1387	0.68348783	0.59679896
1388	0.6570973	0.563999
1389	0.6684495	0.6286308
1390	0.7120135	0.6423858
1391	0.5794299	0.5798845
1392	0.7111555	0.60137904
1393	0.55226386	0.55698866
1394	0.6358216	0.6273938
1395	0.7915238	0.6705281
1396	0.7586358	0.6284063
1397	0.70880675	0.60768795
1398	0.6959662	0.4827646
1399	0.64725083	0.62338847
1400	0.80042833	0.6541886
1401	0.4575643	0.5000156
1402	0.829694	0.6603693
1403	0.8218504	0.53747004
1404	0.5521416	0.5674823
1405	0.6891692	0.68776196
1406	0.7190485	0.6910449
1407	0.6437151	0.62476814
1408	0.6202091	0.5783249
1409	0.7568369	0.58931476
1410	0.6495818	0.6561441
1411	0.62372726	0.6143799
1412	0.75548005	0.57952094
1413	0.6064393	0.6072785
1414	0.6762891	0.6028226
1415	0.7147219	0.6710204
1416	0.6493012	0.59049845
1417	0.59603614	0.5319317
1418	0.8465398	0.5712801
1419	0.60121644	0.59091043
1420	0.76529616	0.5974274
1421	0.6209614	0.61917275
1422	0.68187654	0.66706514
1423	0.7522136	0.6336581
1424	0.6257849	0.50999194
1425	0.7538741	0.7332057
1426	0.5903786	0.57315284
1427	0.68969417	0.62598073
1428	0.782515	0.663203
1429	0.6370492	0.6520512
1430	0.67209625	0.67452556
1431	0.641779	0.4976179
1432	0.68478715	0.638831
1433	0.778467	0.6736684
1434	0.8116922	0.64789104
1435	0.68006915	0.63127214
1436	0.5918751	0.5690016
1437	0.6220447	0.5387037
1438	0.7077102	0.5984316
1439	0.7672902	0.65535504
1440	0.77672327	0.67051613
1441	0.7881373	0.55031514
1442	0.7904372	0.62367207
1443	0.8218229	0.66857076
1444	0.63900954	0.63079333
1445	0.6730387	0.6560464
1446	0.6258271	0.566684
1447	0.6659354	0.6161145
1448	0.56635773	0.5481013
1449	0.61875856	0.56904113
1450	0.6207583	0.5472818
1451	0.7672628	0.72602654
1452	0.7789657	0.62898296
1453	0.63054264	0.58909243
1454	0.69637007	0.65536296
1455	0.7021934	0.6182057
1456	0.77287596	0.6926633
1457	0.56221	0.4891746
1458	0.63127095	0.63451385
1459	0.6203064	0.60901535
1460	0.6424753	0.59992844
1461	0.74760616	0.66354716
1462	0.5429962	0.5919539
1463	0.7480437	0.5921751
1464	0.5466756	0.51032513
1465	0.72967964	0.66710186
1466	0.71302605	0.62270874
1467	0.61950004	0.5801293
1468	0.68306214	0.6384527
1469	0.7924055	0.6999137
1470	0.66924185	0.60926116
1471	0.77396065	0.4777065
1472	0.7486177	0.6396382
1473	0.77192074	0.5830234
1474	0.751851	0.67508507
1475	0.65542614	0.6572253
1476	0.62362254	0.6306264
1477	0.6848722	0.7034115
1478	0.71769035	0.67192906
1479	0.554809	0.58845747
1480	0.8410193	0.6351058
1481	0.6911414	0.501915
1482	0.80148256	0.62649655
1483	0.67317015	0.49738252
1484	0.6419857	0.6189441
1485	0.81488484	0.6662249
1486	0.70091414	0.5423538
1487	0.7078097	0.6498738
1488	0.73179895	0.66075706
1489	0.7217638	0.6789262
1490	0.7043013	0.6243438
1491	0.40518093	0.4913182
1492	0.84612024	0.6457919
1493	0.7573151	0.64818543
1494	0.4984831	0.37479794
1495	0.68871754	0.63677746
1496	0.7090185	0.625183
1497	0.6092212	0.5769401
1498	0.59793246	0.5321098
1499	0.66813314	0.6504482
1500	0.5382943	0.56983405
1501	0.7513365	0.7023736
1502	0.7343555	0.6856532
1503	0.82779956	0.59667504
1504	0.6896907	0.6127127
1505	0.7059544	0.6045116
1506	0.60312694	0.49896693
1507	0.6986502	0.5893361
1508	0.6056207	0.5492492
1509	0.513385	0.52745247
1510	0.7593241	0.5968396
1511	0.5391441	0.5055614
1512	0.5458748	0.5140673
1513	0.71998894	0.55169904
1514	0.66509545	0.57551426
1515	0.8014464	0.66567004
1516	0.6086804	0.55451226
1517	0.6673315	0.41224867
1518	0.8463033	0.45366803
1519	0.6619021	0.5572725
1520	0.6168605	0.5695711
1521	0.45340568	0.48637348
1522	0.6572199	0.6234062
1523	0.7302144	0.65763485
1524	0.76501626	0.684892
1525	0.708895	0.6861352
1526	0.70348316	0.6610638
1527	0.5889502	0.5838595
1528	0.545932	0.5081335
1529	0.680509	0.6694865
1530	0.6754202	0.6671381
1531	0.69924915	0.67688185
1532	0.7467446	0.712307
1533	0.7332896	0.66613966
1534	0.56115615	0.4640037
1535	0.6585928	0.62180436
1536	0.7355319	0.64673144
1537	0.59488857	0.52535576
1538	0.6580018	0.5547371
1539	0.706978	0.6264513
1540	0.79670906	0.718754
1541	0.7511406	0.6330138
1542	0.7216861	0.6666083
1543	0.6662661	0.6206292
1544	0.7127952	0.663406
1545	0.70068395	0.59355
1546	0.7934685	0.63569283
1547	0.9151901	0.63672394
1548	0.59297025	0.5503312
1549	0.69363916	0.61716396
1550	0.6848902	0.6489078
1551	0.6402371	0.49597377
1552	0.528174	0.539473
1553	0.6940716	0.63539064
1554	0.74363315	0.54869646
1555	0.672098	0.6011551
1556	0.5844152	0.5760768
1557	0.7952694	0.6711975
1558	0.62081975	0.56020105
1559	0.8292772	0.6690239
1560	0.7130422	0.6117768
1561	0.7915296	0.62614673
1562	0.7700664	0.6540935
1563	0.82669723	0.63870454
1564	0.6259162	0.6614987
1565	0.7248604	0.6551248
1566	0.7023291	0.6826391
1567	0.74635875	0.66746485
1568	0.76044774	0.6669547
1569	0.5906203	0.5699543
1570	0.5578063	0.55264556
1571	0.77268785	0.6444648
1572	0.46943787	0.5011256
1573	0.71878195	0.6588572
1574	0.67442906	0.65249217
1575	0.62766016	0.6163233
1576	0.6408694	0.64484084
1577	0.90933704	0.6306996
1578	0.7137518	0.6694331
1579	0.80292207	0.68707
1580	0.81376445	0.65005267
1581	0.5364227	0.5550142
1582	0.68898726	0.5968645
1583	0.43908724	0.490243
1584	0.76283437	0.66495794
1585	0.6522286	0.5540918
1586	0.7329542	0.5143086
1587	0.67193216	0.5730418
1588	0.7400004	0.57392794
1589	0.7156243	0.6240381
1590	0.72334325	0.62114716
1591	0.6725267	0.6063533
1592	0.75951034	0.5729392
1593	0.70063496	0.5597812
1594	0.68701106	0.6648339
1595	0.55174434	0.5029077
1596	0.82573754	0.7868953
1597	0.7045628	0.6701855
1598	0.62874097	0.61978835
1599	0.5867184	0.5737941
1600	0.66432965	0.6631079
1601	0.6513036	0.473445
1602	0.7868183	0.62414277
1603	0.7506316	0.6822355
1604	0.65067345	0.57005244
1605	0.6061626	0.48926672
1606	0.6513763	0.5697913
1607	0.61641204	0.5352459
1608	0.76011884	0.67669785
1609	0.7000681	0.5535837
1610	0.6193279	0.6136591
1611	0.51424944	0.5128124
1612	0.62283903	0.6226335
1613	0.7443772	0.5907328
1614	0.58612454	0.5877635
1615	0.7183306	0.5704394
1616	0.8763318	0.70116526
1617	0.77287745	0.6756634
1618	0.6968934	0.66744024
1619	0.81309116	0.7207526
1620	0.6453562	0.6560964
1621	0.5591044	0.4283764
1622	0.716761	0.5383996
1623	0.7090929	0.65001506
1624	0.61522216	0.51263386
1625	0.5514502	0.57706064
1626	0.7624323	0.72054136
1627	0.57995975	0.59414876
1628	0.63223696	0.6169598
1629	0.6879197	0.58494836
1630	0.67287153	0.6455824
1631	0.7664748	0.56660455
1632	0.5155026	0.53744495
1633	0.64501697	0.646419
1634	0.4757955	0.53901726
1635	0.70828414	0.6314622
1636	0.56779766	0.5876896
1637	0.6006851	0.59876615
1638	0.683814	0.61628217
1639	0.75928235	0.69322014
1640	0.66115606	0.62573856
1641	0.7343032	0.60643834
1642	0.7008289	0.5329461
1643	0.6706627	0.58838445
1644	0.6310215	0.60474616
1645	0.40668565	0.4656519
1646	0.6501785	0.5978223
1647	0.6512639	0.64789873
1648	0.66194344	0.66052693
1649	0.65621316	0.61100584
1650	0.762698	0.59836376
1651	0.59684986	0.5544985
1652	0.61356217	0.51481795
1653	0.6374201	0.5802897
1654	0.571505	0.56749153
1655	0.5185001	0.39696133
1656	0.7112719	0.6222095
1657	0.68830824	0.6016418
1658	0.73986614	0.6891256
1659	0.69703615	0.6596183
1660	0.6101109	0.63241947
1661	0.73628205	0.67896813
1662	0.41117823	0.42151976
1663	0.7332679	0.6921035
1664	0.7079689	0.60693055
1665	0.59757984	0.594262
1666	0.7714874	0.7107218
1667	0.66873837	0.5358365
1668	0.4987503	0.4995019
1669	0.7132851	0.6004748
1670	0.8544123	0.6356
1671	0.68987167	0.62091625
1672	0.7120511	0.60791105
1673	0.7816526	0.658952
1674	0.6975326	0.66435194
1675	0.6761009	0.57929975
1676	0.7213896	0.59153956
1677	0.65082616	0.6232172
1678	0.39025107	0.39238074
1679	0.74272037	0.66926897
1680	0.6031585	0.4937246
1681	0.6501719	0.59776044
1682	0.5375932	0.48938438
1683	0.63893265	0.5768602
1684	0.6155338	0.5958547
1685	0.6762273	0.59444314
1686	0.70575976	0.60466915
1687	0.7104603	0.6838685
1688	0.711604	0.59655184
1689	0.6507042	0.5671791
1690	0.78914934	0.6811883
1691	0.7139399	0.6334062
1692	0.6765927	0.7062497
1693	0.6528789	0.6250374
1694	0.6220662	0.65191376
1695	0.70704687	0.6441975
1696	0.7031555	0.62691534
1697	0.647623	0.5751967
1698	0.640656	0.5741618
1699	0.6279787	0.6065538
1700	0.6535817	0.57344145
1701	0.6874095	0.6869651
1702	0.538096	0.55679625
1703	0.78706896	0.7357502
1704	0.8538648	0.51640314
1705	0.7273326	0.65076196
1706	0.7517477	0.6597433
1707	0.726386	0.6969151
1708	0.6350526	0.63529366
1709	0.79459983	0.69530934
1710	0.87214774	0.69573367
1711	0.6639102	0.61960495
1712	0.68873733	0.58975923
1713	0.5978222	0.64964503
1714	0.5944594	0.55854696
1715	0.6626957	0.61340886
1716	0.9499792	0.5727942
1717	0.65251523	0.6248117
1718	0.82930565	0.61982244
1719	0.7314019	0.6450956
1720	0.6274345	0.6157285
1721	0.72946984	0.6687394
1722	0.6020762	0.5789173
1723	0.63823646	0.5528197
1724	0.73054147	0.6557732
1725	0.78449136	0.654971
1726	0.76521724	0.5724085
1727	0.79718363	0.6370943
1728	0.67821026	0.43257856
1729	0.5462595	0.54849774
1730	0.6870024	0.60296947
1731	0.6492636	0.59769505
1732	0.67378736	0.66157633
1733	0.70602286	0.6633258
1734	0.73174345	0.6538811
1735	0.55411124	0.49108425
1736	0.6544082	0.62068254
1737	0.57267714	0.5357971
1738	0.57729053	0.557456
1739	0.7770812	0.5003359
1740	0.5585353	0.5769762
1741	0.6691293	0.59467214
1742	0.65588695	0.65098095
1743	0.737685	0.6819423
1744	0.6784041	0.594166
1745	0.5660122	0.5413816
1746	0.59173584	0.57988536
1747	0.8084244	0.6882612
1748	0.7394557	0.5813027
1749	0.90439355	0.6101516
1750	0.63570946	0.60970783
1751	0.63974077	0.6012214
1752	0.6917621	0.6578168
1753	0.6759786	0.65513456
1754	0.7051444	0.5621191
1755	0.4340258	0.43184572
1756	0.683853	0.6330546
1757	0.71127355	0.6617894
1758	0.746731	0.6343171
1759	0.6745478	0.6211126
1760	0.8230817	0.65509826
1761	0.7692618	0.72151905
1762	0.69686836	0.6565826
1763	0.6375821	0.6556091
1764	0.6422191	0.600397
1765	0.7234438	0.59478515
1766	0.5919375	0.51054823
1767	0.7554494	0.67661506
1768	0.6858299	0.61557215
1769	0.5862638	0.54775
1770	0.79569715	0.7000739
1771	0.58743525	0.61292756
1772	0.67066497	0.6031838
1773	0.70193803	0.61125195
1774	0.6791567	0.6732134
1775	0.7156983	0.67872345
1776	0.7291211	0.66114813
1777	0.5240309	0.4597294
1778	0.67010725	0.5578025
1779	0.5972512	0.5926423
1780	0.69881254	0.57080543
1781	0.65500116	0.57775265
1782	0.7522308	0.6713154
1783	0.8067119	0.63107866
1784	0.60863525	0.52836686
1785	0.6081025	0.59617525
1786	0.74722326	0.6197763
1787	0.7193006	0.58960766
1788	0.6943275	0.55153954
1789	0.87237895	0.79688627
1790	0.75295234	0.58965087
1791	0.744727	0.6894981
1792	0.73534614	0.6974511
1793	0.7177754	0.6506056
1794	0.66323906	0.6039214
1795	0.6251383	0.6184721
1796	0.4681559	0.49957326
1797	0.7228918	0.67241806
1798	0.6808171	0.62615126
1799	0.4586422	0.4147216
1800	0.76409674	0.66181624
1801	0.72197825	0.5691357
1802	0.8473359	0.6089711
1803	0.62823313	0.47290915
1804	0.629475	0.6124507
1805	0.7208173	0.5872926
1806	0.71727407	0.5645285
1807	0.7119864	0.58511275
1808	0.79613924	0.5225922
1809	0.6301164	0.572708
1810	0.70102125	0.50188607
1811	0.68277705	0.61634344
1812	0.700596	0.6569661
1813	0.631803	0.5878745
1814	0.5786278	0.6162344
1815	0.5704258	0.5843423
1816	0.71484727	0.7164191
1817	0.59771585	0.5855033
1818	0.5686028	0.5566585
1819	0.7605966	0.6035087
1820	0.6544258	0.5962389
1821	0.7154941	0.61772925
1822	0.83619076	0.5400281
1823	0.5373813	0.4523265
1824	0.65582323	0.6417507
1825	0.5740831	0.58563924
1826	0.65957224	0.6676244
1827	0.7655685	0.6482153
1828	0.6931068	0.64544326
1829	0.68731064	0.5860557
1830	0.81440437	0.6267638
1831	0.6284333	0.48361117
1832	0.63878375	0.63427776
1833	0.6843337	0.6080946
1834	0.73986936	0.6330281
1835	0.66051966	0.6028068
1836	0.7962876	0.66963774
1837	0.7482348	0.62228763
1838	0.59372145	0.609725
1839	0.71306145	0.62088394
1840	0.7012393	0.68328965
1841	0.6887732	0.6293197
1842	0.5493598	0.5035791
1843	0.7615587	0.68027884
1844	0.80080694	0.50020665
1845	0.6773387	0.53840035
1846	0.64691347	0.5515459
1847	0.5610942	0.45940953
1848	0.7117544	0.63180554
1849	0.6739347	0.64575654
1850	0.9070717	0.60072535
1851	0.8113102	0.66500175
1852	0.7166595	0.69103265
1853	0.39699283	0.37753278
1854	0.66567963	0.6159504
1855	0.57061386	0.5834257
1856	0.5864289	0.5224529
1857	0.74730337	0.72858703
1858	0.7595967	0.6880546
1859	0.5979746	0.52666515
1860	0.6288514	0.5806546
1861	0.7360186	0.7071927
1862	0.6142115	0.57693154
1863	0.69264495	0.6241419
1864	0.7069323	0.6516584
1865	0.7269539	0.56306064
1866	0.6535603	0.5863265
1867	0.6306571	0.60376006
1868	0.79666495	0.5803874
1869	0.7296711	0.62563545
1870	0.47215414	0.38150778
1871	0.68949056	0.57381934
1872	0.51289713	0.49879703
1873	0.78474194	0.63660944
1874	0.71572244	0.6397993
1875	0.63061064	0.54881305
1876	0.4696311	0.3355
1877	0.5399481	0.4803071
1878	0.8239276	0.65188193
1879	0.6565724	0.6465128
1880	0.86445093	0.572813
1881	0.6505058	0.53073686
1882	0.7572458	0.64700043
1883	0.65453184	0.5471861
1884	0.65411013	0.4654145
1885	0.7935921	0.691993
1886	0.7846554	0.6362154
1887	0.71085966	0.6834834
1888	0.7181072	0.56855595
1889	0.66562957	0.6099529
1890	0.7362251	0.6354284
1891	0.8277478	0.6539774
1892	0.7613996	0.5956226
1893	0.6836049	0.5892898
1894	0.7284369	0.64747906
1895	0.78249866	0.60993904
1896	0.55392045	0.5781755
1897	0.74446505	0.6151219
1898	0.6487172	0.5650972
1899	0.8006585	0.6859733
1900	0.6053422	0.60551447
1901	0.44445738	0.45815304
1902	0.75070375	0.72609556
1903	0.61258674	0.5623601
1904	0.433743	0.46399727
1905	0.5386509	0.5724594
1906	0.68823826	0.6657055
1907	0.56476647	0.57232666
1908	0.7076296	0.5680708
1909	0.5491554	0.5666778
1910	0.80028075	0.611654
1911	0.6967703	0.6953042
1912	0.71959656	0.6352959
1913	0.7396169	0.5898676
1914	0.55532694	0.5227338
1915	0.68037283	0.6204779
1916	0.58884	0.56860876
1917	0.6826751	0.6012945
1918	0.60043246	0.5365568
1919	0.72882473	0.6866162
1920	0.74168265	0.6233663
1921	0.62718815	0.6016675
1922	0.54159987	0.56750536
1923	0.68348396	0.6553817
1924	0.47925073	0.391927
1925	0.5138085	0.51497704
1926	0.6442635	0.6090674
1927	0.74671394	0.6519712
1928	0.7029163	0.65411663
1929	0.5098824	0.53684694
1930	0.76718146	0.74670196
1931	0.6832013	0.6743631
1932	0.6561108	0.6669552
1933	0.65920293	0.6556729
1934	0.6181355	0.6211161
1935	0.3874982	0.48844782
1936	0.67251	0.669104
1937	0.71520334	0.7089278
1938	0.68076694	0.6266546
1939	0.8542783	0.5831662
1940	0.66672957	0.61990047
1941	0.8107754	0.66279554
1942	0.57574266	0.53907645
1943	0.55165184	0.49512878
1944	0.7001242	0.6366042
1945	0.63479376	0.5240216
1946	0.61479187	0.5767755
1947	0.55326843	0.5794685
1948	0.7206918	0.6080139
1949	0.75526404	0.632413
1950	0.620919	0.5720544
1951	0.72816795	0.67511946
1952	0.6681773	0.6385799
1953	0.6884327	0.62610763
1954	0.65744114	0.5389919
1955	0.61697865	0.5516486
1956	0.69458383	0.6051694
1957	0.67974025	0.60976976
1958	0.5416304	0.5909326
1959	0.576243	0.4736032
1960	0.81483924	0.66833377
1961	0.73997504	0.62384236
1962	0.71655864	0.66305476
1963	0.76019007	0.65925324
1964	0.7746834	0.67327124
1965	0.66764414	0.59940314
1966	0.65659285	0.5750557
1967	0.82446074	0.6518093
1968	0.7246581	0.6015564
1969	0.7129111	0.5030299
1970	0.6088913	0.6122346
1971	0.74138975	0.610735
1972	0.6143612	0.55916023
1973	0.6888281	0.56587523
1974	0.7617258	0.6419253
1975	0.58467966	0.5686142
1976	0.6760381	0.6276178
1977	0.59463215	0.59958327
1978	0.6568362	0.55235255
1979	0.6586076	0.60561186
1980	0.6824803	0.61187214
1981	0.7151846	0.5943766
1982	0.6160557	0.5449817
1983	0.8009866	0.5970648
1984	0.70192206	0.69634956
1985	0.66524535	0.5694123
1986	0.64691085	0.58526224
1987	0.8748938	0.64733356
1988	0.67437756	0.64239126
1989	0.7205733	0.647362
1990	0.88096863	0.57645345
1991	0.7903131	0.6421235
