# Supplementary material for: Fixational eye movements enhance the precision of visual information transmitted by the primate retina
Source: Nat Commun. 2024 Sep 11;15:7964. doi: 10.1038/s41467-024-52304-7 (PMC11390888; doi:10.1038/s41467-024-52304-7)
Supplement: Supplementary file 4 — Source Data [file 41467_2024_52304_MOESM4_ESM.zip › exported_data_for_journal/Supplemental_FigureS7_correlations/FigureS7a/blue retina.csv]

	coupled LPIPS	uncoupled LPIPS	difference
0	0.5051805	0.51540947	-0.0102289915
1	0.2991853	0.32576814	-0.026582837
2	0.43248558	0.43705377	-0.0045681894
3	0.46324748	0.47763634	-0.014388859
4	0.48853722	0.4781472	0.010390013
5	0.53391254	0.54322815	-0.00931561
6	0.2439287	0.24305856	0.0008701384
7	0.51506805	0.53179353	-0.01672548
8	0.3394168	0.34708136	-0.0076645613
9	0.5560449	0.5733405	-0.017295599
10	0.4234847	0.42775473	-0.004270017
11	0.5459535	0.5581036	-0.012150109
12	0.4475423	0.44687688	0.00066542625
13	0.47317523	0.46122414	0.011951089
14	0.37116563	0.37204865	-0.000883013
15	0.43484202	0.43828288	-0.003440857
16	0.25709322	0.26121193	-0.0041187108
17	0.45107934	0.48458546	-0.033506125
18	0.5192802	0.52066755	-0.0013873577
19	0.4454572	0.43690196	0.0085552335
20	0.42474356	0.42571518	-0.0009716153
21	0.45414057	0.4718265	-0.01768592
22	0.55830485	0.5659629	-0.0076580644
23	0.44683412	0.44744048	-0.00060635805
24	0.5621565	0.5641466	-0.0019900799
25	0.42074746	0.428678	-0.007930547
26	0.50052446	0.51003975	-0.0095152855
27	0.44545037	0.45035046	-0.004900098
28	0.50051427	0.51072025	-0.010205984
29	0.53977233	0.55164427	-0.011871934
30	0.34322676	0.33466545	0.008561313
31	0.5606146	0.5595217	0.0010929108
32	0.4607593	0.48126027	-0.020500958
33	0.4513619	0.46367508	-0.012313187
34	0.34638456	0.35361505	-0.0072304904
35	0.42474067	0.44680366	-0.022062987
36	0.42237142	0.4288733	-0.0065018833
37	0.50859916	0.50084454	0.007754624
38	0.31227168	0.31738967	-0.0051179826
39	0.38550597	0.40432847	-0.018822491
40	0.5668524	0.57562673	-0.00877434
41	0.4744343	0.4853571	-0.010922819
42	0.41655076	0.44078127	-0.02423051
43	0.55883896	0.5614305	-0.0025915504
44	0.23056456	0.24632509	-0.015760526
45	0.37193826	0.38557497	-0.013636708
46	0.41962227	0.4224949	-0.002872616
47	0.40357745	0.4197262	-0.016148746
48	0.19067979	0.19933277	-0.008652985
49	0.52279717	0.517741	0.005056143
50	0.44430247	0.45668826	-0.012385786
51	0.5074946	0.5103588	-0.002864182
52	0.55304116	0.5580008	-0.004959643
53	0.5305888	0.54589576	-0.01530695
54	0.38468412	0.38265496	0.0020291507
55	0.4132893	0.4217263	-0.008436978
56	0.5333095	0.5444404	-0.011130869
57	0.37687382	0.3829084	-0.006034583
58	0.4685314	0.4822785	-0.013747096
59	0.44862583	0.44140813	0.0072177052
60	0.5617629	0.5590861	0.0026768446
61	0.39470756	0.3929179	0.0017896593
62	0.4027476	0.4146654	-0.0119178
63	0.53334653	0.5362556	-0.0029090643
64	0.4529833	0.47476712	-0.021783829
65	0.40291515	0.41277647	-0.00986132
66	0.56299144	0.5659738	-0.002982378
67	0.257655	0.25149533	0.006159663
68	0.28407872	0.28909713	-0.005018413
69	0.423063	0.42349643	-0.00043341517
70	0.46196622	0.46863177	-0.0066655576
71	0.5146681	0.52367055	-0.009002447
72	0.52573955	0.52979904	-0.0040594935
73	0.236316	0.29035446	-0.054038465
74	0.5346928	0.5357332	-0.0010403991
75	0.44992474	0.45198175	-0.002057016
76	0.50637245	0.52459556	-0.018223107
77	0.50900763	0.5278427	-0.018835068
78	0.41532382	0.40152046	0.013803363
79	0.29088816	0.29624757	-0.0053594112
80	0.53382885	0.5320442	0.0017846823
81	0.47487497	0.47879478	-0.00391981
82	0.43841514	0.44009924	-0.0016840994
83	0.41729432	0.42093688	-0.003642559
84	0.33024484	0.31747726	0.012767583
85	0.41949803	0.46852502	-0.049026996
86	0.26703238	0.2946288	-0.027596414
87	0.47277766	0.46841505	0.004362613
88	0.5961282	0.59004146	0.0060867667
89	0.46693382	0.46301335	0.0039204657
90	0.48675752	0.49950105	-0.012743533
91	0.22401321	0.25935233	-0.035339117
92	0.47243324	0.44329152	0.029141724
93	0.5024092	0.48702613	0.015383095
94	0.43420684	0.44896746	-0.014760613
95	0.38333678	0.38165382	0.001682967
96	0.4957628	0.50488424	-0.009121448
97	0.27805045	0.2712702	0.0067802668
98	0.5253237	0.51467496	0.010648727
99	0.53510016	0.54714566	-0.012045503
100	0.28537712	0.32112023	-0.035743117
101	0.47415856	0.46947864	0.0046799183
102	0.41223535	0.409712	0.0025233626
103	0.45775297	0.4463083	0.011444658
104	0.27871358	0.296005	-0.017291427
105	0.48871216	0.50902045	-0.020308286
106	0.4987624	0.5022885	-0.0035261214
107	0.18362193	0.21499477	-0.031372845
108	0.5160871	0.52313685	-0.0070497394
109	0.48454487	0.49779233	-0.01324746
110	0.4026812	0.41966137	-0.016980171
111	0.3956434	0.43269172	-0.03704831
112	0.35238743	0.3579969	-0.0056094825
113	0.39875647	0.42231637	-0.023559898
114	0.3957687	0.38760275	0.008165956
115	0.46485028	0.49766752	-0.032817245
116	0.3957269	0.39393118	0.0017957091
117	0.529065	0.5358063	-0.0067412853
118	0.42236653	0.420114	0.0022525191
119	0.389709	0.41446757	-0.024758577
120	0.23037632	0.24741235	-0.017036036
121	0.42393935	0.4123044	0.011634946
122	0.4870947	0.47977614	0.0073185563
123	0.46677545	0.47450158	-0.007726133
124	0.44330412	0.44861227	-0.0053081512
125	0.405048	0.37791997	0.02712804
126	0.4844295	0.48763645	-0.0032069385
127	0.480341	0.46698466	0.013356328
128	0.5002717	0.5092413	-0.008969605
129	0.5655444	0.56635565	-0.0008112192
130	0.46930876	0.46000233	0.009306431
131	0.36607602	0.3950645	-0.02898848
132	0.47066084	0.48197773	-0.0113168955
133	0.26210043	0.26864278	-0.006542355
134	0.4107612	0.41370517	-0.0029439628
135	0.34635633	0.34517157	0.0011847615
136	0.54107964	0.5304347	0.010644913
137	0.44357592	0.42477325	0.018802673
138	0.44318157	0.42964074	0.013540834
139	0.4592811	0.467054	-0.0077729225
140	0.516651	0.52546513	-0.008814156
141	0.21291006	0.2130095	-9.945035e-05
142	0.45975193	0.45158935	0.008162588
143	0.36995783	0.36596054	0.003997296
144	0.42291668	0.42896897	-0.0060522854
145	0.42320517	0.42928842	-0.00608325
146	0.24134956	0.23211446	0.009235099
147	0.3792726	0.37086368	0.008408934
148	0.50031406	0.50856197	-0.008247912
149	0.41539282	0.4385742	-0.023181379
150	0.46962073	0.48263755	-0.01301682
151	0.47305033	0.48084778	-0.00779745
152	0.39005893	0.39105907	-0.0010001361
153	0.44509315	0.448298	-0.0032048523
154	0.47625548	0.47813368	-0.001878202
155	0.4575558	0.4501968	0.007358998
156	0.446014	0.44177893	0.004235059
157	0.43264726	0.44366106	-0.011013806
158	0.51940966	0.53575116	-0.016341507
159	0.44828326	0.43870795	0.009575307
160	0.43333614	0.42036012	0.012976021
161	0.53793997	0.55056536	-0.012625396
162	0.4189094	0.42185602	-0.0029466152
163	0.35262558	0.3793798	-0.02675423
164	0.48956993	0.5085893	-0.019019395
165	0.48627767	0.48192716	0.004350513
166	0.52402	0.5177723	0.0062476993
167	0.49620238	0.49711975	-0.0009173751
168	0.4535406	0.44732308	0.0062175095
169	0.33783746	0.3435389	-0.0057014525
170	0.51997554	0.51936233	0.0006132126
171	0.31245777	0.32912207	-0.016664296
172	0.450421	0.44591755	0.0045034587
173	0.37899885	0.39367136	-0.014672518
174	0.43386847	0.44536334	-0.011494875
175	0.4768751	0.4832374	-0.006362289
176	0.26144245	0.27083117	-0.009388715
177	0.5425845	0.5472245	-0.004640043
178	0.28201604	0.30583322	-0.023817182
179	0.46395737	0.45861295	0.0053444207
180	0.34215495	0.34750897	-0.005354017
181	0.38856205	0.3960128	-0.0074507594
182	0.45207903	0.4887345	-0.036655486
183	0.4116711	0.41505975	-0.0033886433
184	0.51962155	0.5404745	-0.020852923
185	0.44717404	0.45876783	-0.011593789
186	0.47405273	0.4842044	-0.010151684
187	0.5066711	0.5153327	-0.008661628
188	0.47131655	0.46890104	0.002415508
189	0.5044332	0.5157744	-0.011341214
190	0.3162807	0.3116252	0.0046554804
191	0.47258726	0.5010166	-0.02842936
192	0.5170181	0.51908314	-0.0020650625
193	0.5230914	0.53103185	-0.007940471
194	0.43663555	0.43687257	-0.00023701787
195	0.52906597	0.5461523	-0.017086327
196	0.43308842	0.42609984	0.006988585
197	0.480781	0.51986444	-0.03908345
198	0.5409183	0.54464847	-0.0037301779
199	0.5442121	0.54993016	-0.0057180524
200	0.47448707	0.4660483	0.008438766
201	0.3627066	0.34879634	0.013910264
202	0.4856187	0.48012778	0.005490929
203	0.4800797	0.48123997	-0.001160264
204	0.27436903	0.26838213	0.005986899
205	0.5129699	0.5080324	0.0049375296
206	0.36200982	0.37876108	-0.01675126
207	0.34006482	0.3553903	-0.015325487
208	0.31213418	0.32045323	-0.00831905
209	0.45773602	0.48376402	-0.026028007
210	0.4345852	0.43664768	-0.0020624697
211	0.5415043	0.562719	-0.021214664
212	0.2933437	0.29078686	0.0025568306
213	0.4989471	0.5049451	-0.0059979856
214	0.47683766	0.4850322	-0.008194536
215	0.4639794	0.47205344	-0.008074045
216	0.5146001	0.5173583	-0.002758205
217	0.42194876	0.41241008	0.00953868
218	0.55341506	0.5439574	0.009457648
219	0.30849513	0.28953606	0.018959075
220	0.47877455	0.491616	-0.012841463
221	0.3249993	0.33672607	-0.011726767
222	0.49144843	0.49473792	-0.003289491
223	0.4843926	0.49825522	-0.01386261
224	0.4685036	0.48405772	-0.01555413
225	0.37218165	0.36577678	0.0064048767
226	0.43690675	0.43547893	0.0014278293
227	0.4823974	0.48664954	-0.0042521358
228	0.60887593	0.62161684	-0.01274091
229	0.45707574	0.46195075	-0.0048750043
230	0.48155823	0.4918448	-0.01028657
231	0.43696332	0.43199253	0.004970789
232	0.5398962	0.5389885	0.00090771914
233	0.47018346	0.45537117	0.014812291
234	0.572561	0.5834504	-0.010889351
235	0.4835445	0.4879667	-0.004422188
236	0.47002932	0.47176212	-0.0017327964
237	0.4385402	0.45434672	-0.015806526
238	0.4413397	0.44023335	0.0011063516
239	0.42212498	0.44863588	-0.026510894
240	0.3769738	0.3930432	-0.016069382
241	0.31701434	0.33475485	-0.017740518
242	0.42780256	0.43910083	-0.011298269
243	0.4609665	0.46466735	-0.0037008524
244	0.5462286	0.5553874	-0.00915879
245	0.5366991	0.52734876	0.009350359
246	0.44862783	0.4602269	-0.011599064
247	0.4663965	0.4623257	0.0040708184
248	0.548181	0.54879177	-0.0006107688
249	0.45313168	0.4649273	-0.01179561
250	0.639431	0.6453204	-0.0058894157
251	0.33368343	0.33158693	0.002096504
252	0.47503662	0.46642292	0.008613706
253	0.50558466	0.5280402	-0.022455513
254	0.44870898	0.4697681	-0.021059126
255	0.20402305	0.25418457	-0.050161526
256	0.40993765	0.42011166	-0.010174006
257	0.4644609	0.4630604	0.0014005005
258	0.5016096	0.52079386	-0.019184232
259	0.47500232	0.47426963	0.0007326901
260	0.36138552	0.4028866	-0.041501075
261	0.5185437	0.5156522	0.0028915405
262	0.52027994	0.5202937	-1.3768673e-05
263	0.33925664	0.3129223	0.026334345
264	0.44270796	0.4449157	-0.002207756
265	0.4278175	0.45236394	-0.024546444
266	0.4901709	0.4859556	0.0042153
267	0.46991086	0.4906992	-0.020788342
268	0.4593774	0.4805666	-0.021189183
269	0.38726896	0.38633522	0.00093373656
270	0.32525644	0.3212416	0.0040148497
271	0.5166611	0.50653005	0.010131061
272	0.36104035	0.3655474	-0.004507035
273	0.5323119	0.5284578	0.003854096
274	0.5230594	0.5227122	0.00034725666
275	0.5154829	0.5209937	-0.005510807
276	0.33177623	0.33493388	-0.0031576455
277	0.511314	0.5001527	0.011161268
278	0.43642005	0.439506	-0.003085941
279	0.36406773	0.37526968	-0.011201948
280	0.44142622	0.45502353	-0.01359731
281	0.48961192	0.502326	-0.012714088
282	0.48583275	0.4778824	0.007950366
283	0.4396895	0.42972302	0.009966463
284	0.46110874	0.46922216	-0.008113414
285	0.48862946	0.49817854	-0.009549081
286	0.49324864	0.48111552	0.0121331215
287	0.27785712	0.2835726	-0.0057154894
288	0.5301126	0.5388959	-0.008783281
289	0.5288216	0.54558736	-0.016765773
290	0.26445645	0.28690514	-0.022448689
291	0.38297787	0.38593483	-0.0029569566
292	0.53238887	0.5331736	-0.00078475475
293	0.42479745	0.430451	-0.00565356
294	0.40791526	0.4097933	-0.0018780231
295	0.5347874	0.5475543	-0.012766898
296	0.4653136	0.46764064	-0.002327025
297	0.38191703	0.38293245	-0.0010154247
298	0.40556648	0.40957394	-0.0040074587
299	0.37583685	0.36381766	0.012019187
300	0.47223642	0.47908637	-0.0068499446
301	0.40434134	0.40196952	0.0023718178
302	0.47042465	0.46709752	0.0033271313
303	0.43338305	0.4351373	-0.0017542541
304	0.36435077	0.38776815	-0.023417383
305	0.2617953	0.30670157	-0.04490626
306	0.15692493	0.21075433	-0.0538294
307	0.25833505	0.31195554	-0.053620487
308	0.38875636	0.38378868	0.0049676895
309	0.43047583	0.44396067	-0.013484836
310	0.45112196	0.4671016	-0.015979648
311	0.51663196	0.528456	-0.011824012
312	0.54285043	0.5470184	-0.004167974
313	0.52858585	0.5291765	-0.0005906224
314	0.5154657	0.516965	-0.0014992952
315	0.5174006	0.5084607	0.008939922
316	0.5119791	0.5151847	-0.0032055974
317	0.4456999	0.45333603	-0.00763613
318	0.41518718	0.40594774	0.009239435
319	0.5497051	0.5569098	-0.0072047114
320	0.31375334	0.33182257	-0.018069237
321	0.3162927	0.3423687	-0.026075989
322	0.51736623	0.52230436	-0.0049381256
323	0.5554882	0.55000573	0.005482495
324	0.3378911	0.34237942	-0.004488319
325	0.46086738	0.46025378	0.0006136
326	0.39797634	0.39801815	-4.181266e-05
327	0.51324284	0.51281005	0.00043278933
328	0.17676832	0.16835614	0.008412182
329	0.55606693	0.5531401	0.0029268265
330	0.39683348	0.40566492	-0.008831441
331	0.46738848	0.46991292	-0.0025244355
332	0.43133858	0.42877916	0.0025594234
333	0.45339876	0.44728094	0.0061178207
334	0.46670488	0.4582678	0.008437067
335	0.3888763	0.39209166	-0.0032153726
336	0.4289191	0.4509124	-0.02199328
337	0.4978358	0.5004	-0.0025642216
338	0.54294825	0.5526319	-0.009683669
339	0.39918062	0.41640827	-0.01722765
340	0.5157859	0.52862287	-0.012836993
341	0.5681462	0.57473725	-0.006591022
342	0.47122717	0.47008765	0.0011395216
343	0.4426969	0.43885925	0.003837645
344	0.43811324	0.43491852	0.0031947196
345	0.27273405	0.28608447	-0.013350427
346	0.502841	0.51047015	-0.007629156
347	0.37485602	0.37712705	-0.0022710264
348	0.50083077	0.51470417	-0.013873398
349	0.31158227	0.32860136	-0.017019093
350	0.5006926	0.49352428	0.007168323
351	0.3413999	0.34748355	-0.0060836375
352	0.35291108	0.3422923	0.010618776
353	0.4196376	0.41337118	0.006266415
354	0.48341325	0.48275578	0.00065746903
355	0.46773463	0.4771793	-0.009444654
356	0.4015529	0.40110493	0.0004479587
357	0.52157027	0.5200467	0.0015235543
358	0.4584641	0.4606902	-0.0022261143
359	0.49577174	0.51875925	-0.022987515
360	0.19098856	0.20764452	-0.016655967
361	0.5309773	0.5376979	-0.0067206025
362	0.47144315	0.46854737	0.0028957725
363	0.3730835	0.38451183	-0.011428326
364	0.5055586	0.5026052	0.0029534101
365	0.40560445	0.4224314	-0.016826957
366	0.52449477	0.53985494	-0.015360177
367	0.42509416	0.43894902	-0.013854861
368	0.4269143	0.4489042	-0.021989882
369	0.4625858	0.47755098	-0.014965177
370	0.2568329	0.254576	0.0022569
371	0.47559497	0.48821607	-0.012621105
372	0.43929073	0.43936488	-7.414818e-05
373	0.33493134	0.3462931	-0.011361748
374	0.50332505	0.5068861	-0.0035610795
375	0.56850326	0.5892765	-0.020773232
376	0.45895106	0.46249178	-0.0035407245
377	0.31039873	0.30972815	0.00067058206
378	0.537214	0.53155166	0.005662322
379	0.4305899	0.4460271	-0.015437186
380	0.51445913	0.51880395	-0.004344821
381	0.28384528	0.3044047	-0.02055943
382	0.49809566	0.49656412	0.0015315413
383	0.37589225	0.38502625	-0.009133995
384	0.42172283	0.4183939	0.0033289194
385	0.3710654	0.36788395	0.0031814575
386	0.5103692	0.50944245	0.000926733
387	0.48049378	0.48727143	-0.006777644
388	0.48993224	0.47995755	0.009974688
389	0.49810156	0.534823	-0.03672144
390	0.47740895	0.47331408	0.004094869
391	0.33773944	0.38165644	-0.043917
392	0.48241755	0.48124853	0.0011690259
393	0.3268232	0.32308024	0.003742963
394	0.49773237	0.45497194	0.04276043
395	0.4469936	0.4751691	-0.028175503
396	0.52539915	0.52646124	-0.0010620952
397	0.5059123	0.51191604	-0.0060037374
398	0.34777623	0.3632378	-0.015461564
399	0.45768812	0.46347234	-0.0057842135
400	0.40201026	0.40158635	0.00042390823
401	0.5445466	0.5526588	-0.008112192
402	0.33016035	0.3462966	-0.016136259
403	0.41623667	0.4050422	0.011194468
404	0.46054342	0.45209908	0.008444339
405	0.47499272	0.47618887	-0.001196146
406	0.5120182	0.5133643	-0.0013461113
407	0.33180016	0.3212658	0.010534376
408	0.33733737	0.41646537	-0.079128
409	0.44143736	0.45055333	-0.009115964
410	0.39070967	0.41242093	-0.02171126
411	0.5603699	0.5712537	-0.010883808
412	0.52512956	0.5322007	-0.0070711374
413	0.37052825	0.40869644	-0.038168192
414	0.41789675	0.41651073	0.0013860166
415	0.5343248	0.5265494	0.007775426
416	0.2771846	0.31846392	-0.041279316
417	0.36493665	0.37344337	-0.008506715
418	0.41741848	0.42715874	-0.009740263
419	0.511854	0.49685508	0.014998913
420	0.36931807	0.3638185	0.0054995716
421	0.19908619	0.20186988	-0.002783686
422	0.4263212	0.42507878	0.001242429
423	0.36040947	0.36403385	-0.0036243796
424	0.5413922	0.54790026	-0.0065080523
425	0.39905173	0.3805535	0.018498212
426	0.4309712	0.42742705	0.0035441518
427	0.36682144	0.4160246	-0.049203157
428	0.43163282	0.42431876	0.007314056
429	0.44303748	0.44880214	-0.005764663
430	0.45136145	0.4609432	-0.009581745
431	0.59336954	0.60606176	-0.012692213
432	0.5131095	0.5206313	-0.007521808
433	0.4137831	0.4077261	0.006056994
434	0.4825512	0.48595953	-0.0034083426
435	0.3798337	0.37764785	0.0021858513
436	0.40407112	0.4138047	-0.0097335875
437	0.3481749	0.3722229	-0.024048
438	0.42744806	0.42612597	0.0013220906
439	0.48129156	0.48716375	-0.00587219
440	0.41925514	0.4218007	-0.0025455654
441	0.47774047	0.47343957	0.0043008924
442	0.4992162	0.5106531	-0.01143688
443	0.44675127	0.45248663	-0.0057353675
444	0.5287948	0.5411645	-0.012369692
445	0.49866012	0.49671432	0.0019457936
446	0.36953944	0.36898258	0.0005568564
447	0.47364298	0.48134437	-0.007701397
448	0.5251725	0.5353831	-0.010210633
449	0.5099423	0.51456565	-0.0046233535
450	0.42788985	0.4200476	0.007842243
451	0.3598623	0.36813793	-0.008275628
452	0.35332084	0.3464296	0.0068912506
453	0.49187735	0.49541417	-0.0035368204
454	0.31993276	0.33124417	-0.011311412
455	0.33760738	0.3253527	0.012254685
456	0.5373411	0.5323473	0.0049937963
457	0.4888801	0.49337035	-0.0044902563
458	0.51282054	0.5228191	-0.00999856
459	0.54912716	0.55590403	-0.0067768693
460	0.3728223	0.39533836	-0.022516042
461	0.46451086	0.48886478	-0.024353921
462	0.3679095	0.3702851	-0.0023756027
463	0.48889744	0.49718365	-0.008286208
464	0.39490783	0.40327463	-0.008366793
465	0.4729208	0.48561156	-0.012690753
466	0.47568274	0.48870915	-0.013026416
467	0.45581362	0.45870677	-0.0028931499
468	0.45743504	0.4572597	0.00017532706
469	0.39543685	0.40286696	-0.0074301064
470	0.50257987	0.5040824	-0.0015025139
471	0.49839747	0.51221794	-0.013820469
472	0.4901516	0.4881474	0.0020042062
473	0.39681444	0.42607328	-0.029258847
474	0.43216673	0.43867037	-0.0065036416
475	0.45816368	0.46128818	-0.0031245053
476	0.3682127	0.35737988	0.010832816
477	0.44215152	0.4466364	-0.004484892
478	0.49256516	0.49170077	0.00086438656
479	0.42539826	0.42066786	0.0047304034
480	0.51766527	0.52627605	-0.008610785
481	0.47193423	0.47600046	-0.004066229
482	0.5229001	0.530512	-0.0076118708
483	0.4258306	0.39136237	0.034468234
484	0.3854937	0.39681628	-0.011322588
485	0.4985584	0.5079369	-0.009378493
486	0.34525022	0.34118205	0.004068166
487	0.3996335	0.39178348	0.007850021
488	0.42168054	0.4342238	-0.012543261
489	0.66881686	0.6835116	-0.01469475
490	0.46307996	0.47874898	-0.015669018
491	0.29679263	0.33636954	-0.039576918
492	0.46259212	0.4607173	0.0018748343
493	0.42396984	0.434872	-0.010902166
494	0.43282008	0.42736483	0.0054552555
495	0.3840303	0.3705273	0.013503015
496	0.43041041	0.4214518	0.008958608
497	0.45856953	0.46459338	-0.006023854
498	0.524777	0.5196906	0.005086422
499	0.4942336	0.50743496	-0.013201356
500	0.4359739	0.43140915	0.004564762
501	0.4420803	0.42309654	0.018983752
502	0.28263164	0.28712553	-0.004493892
503	0.3912597	0.39593297	-0.0046732724
504	0.34048933	0.35337788	-0.012888551
505	0.41691983	0.42433602	-0.0074161887
506	0.5812398	0.55782145	0.023418367
507	0.5174103	0.49925143	0.018158853
508	0.2526363	0.30085546	-0.048219144
509	0.47066084	0.47424915	-0.0035883188
510	0.58811307	0.5946647	-0.0065516233
511	0.4574906	0.46134716	-0.0038565695
512	0.36428508	0.381132	-0.016846925
513	0.3927417	0.38701403	0.0057276785
514	0.3813985	0.38550827	-0.00410977
515	0.6006633	0.60468346	-0.0040201545
516	0.5229717	0.5329379	-0.009966195
517	0.59101737	0.61350054	-0.02248317
518	0.40857384	0.38573885	0.022834986
519	0.53566027	0.5327431	0.0029171705
520	0.54171294	0.5461051	-0.004392147
521	0.5159955	0.525667	-0.009671509
522	0.44570196	0.45661247	-0.010910511
523	0.46037465	0.48031083	-0.019936174
524	0.35046792	0.35866016	-0.008192241
525	0.2974216	0.29173994	0.0056816638
526	0.5185928	0.5320776	-0.013484836
527	0.4863193	0.4732449	0.013074398
528	0.39340112	0.39901713	-0.0056160092
529	0.44691536	0.45109633	-0.004180968
530	0.32955515	0.33753508	-0.007979929
531	0.2696991	0.28438282	-0.014683723
532	0.50594187	0.5030279	0.0029139519
533	0.3508646	0.31718546	0.033679128
534	0.30307737	0.32758728	-0.024509907
535	0.41281658	0.41814262	-0.0053260326
536	0.56824416	0.5833283	-0.015084147
537	0.45611963	0.44352242	0.012597203
538	0.56991583	0.5686797	0.0012361407
539	0.52376634	0.5221212	0.0016451478
540	0.5173102	0.51837295	-0.0010627508
541	0.44193998	0.47350734	-0.031567365
542	0.48201197	0.49697012	-0.014958143
543	0.5036959	0.49627644	0.007419467
544	0.5335051	0.5294261	0.0040789843
545	0.37524247	0.38004136	-0.004798889
546	0.40791968	0.44763032	-0.03971064
547	0.48234177	0.47226965	0.010072112
548	0.4662232	0.47756702	-0.011343807
549	0.43542668	0.4409148	-0.0054881275
550	0.55673563	0.5660118	-0.009276152
551	0.3914454	0.40937358	-0.017928183
552	0.49491185	0.49520102	-0.00028917193
553	0.46472505	0.49368927	-0.028964221
554	0.4943282	0.4877682	0.006559998
555	0.52460456	0.52692884	-0.0023242831
556	0.34323558	0.3549187	-0.011683106
557	0.42217124	0.4142623	0.00790894
558	0.46838418	0.47226322	-0.0038790405
559	0.37247455	0.37909952	-0.006624967
560	0.51217794	0.5122012	-2.3245811e-05
561	0.49476776	0.50190395	-0.007136196
562	0.44557315	0.45838782	-0.012814671
563	0.49384627	0.50123894	-0.0073926747
564	0.42035803	0.4173981	0.0029599369
565	0.39946866	0.38575357	0.013715088
566	0.4209592	0.43391266	-0.01295346
567	0.3720826	0.37855142	-0.0064688325
568	0.42729723	0.45059153	-0.0232943
569	0.3003231	0.29631522	0.004007876
570	0.5202041	0.5213125	-0.0011083484
571	0.39481005	0.43994522	-0.04513517
572	0.52771145	0.53268564	-0.0049741864
573	0.5697909	0.57509935	-0.0053084493
574	0.46457657	0.47176906	-0.0071924925
575	0.5200748	0.52425563	-0.0041808486
576	0.46716142	0.4599677	0.0071937144
577	0.32917812	0.39580497	-0.06662685
578	0.389927	0.37055302	0.019373983
579	0.38334924	0.4002297	-0.016880453
580	0.54185855	0.54843575	-0.0065771937
581	0.42923602	0.4291114	0.00012463331
582	0.5482386	0.54209584	0.0061427355
583	0.38258636	0.37284577	0.009740591
584	0.455863	0.44768292	0.008180082
585	0.5584334	0.5681623	-0.009728909
586	0.3955821	0.38602468	0.009557426
587	0.37079847	0.36278957	0.008008897
588	0.4763875	0.5044718	-0.028084278
589	0.5186563	0.51879084	-0.00013452768
590	0.29175588	0.31889296	-0.02713707
591	0.38020995	0.38177302	-0.0015630722
592	0.44473103	0.4371829	0.0075481236
593	0.4529953	0.440536	0.012459308
594	0.5043319	0.52040225	-0.016070366
595	0.49127302	0.48972884	0.0015441775
596	0.48456785	0.48469847	-0.00013062358
597	0.44970158	0.4434423	0.0062592626
598	0.5115599	0.52811366	-0.01655376
599	0.41911334	0.42162958	-0.0025162399
600	0.535916	0.54650885	-0.010592878
601	0.47365105	0.4761047	-0.002453655
602	0.43689725	0.43047464	0.006422609
603	0.58931565	0.60286206	-0.013546407
604	0.4951778	0.49862608	-0.0034482777
605	0.31230187	0.31803647	-0.0057345927
606	0.48467386	0.48634937	-0.0016755164
607	0.47365984	0.4821372	-0.00847736
608	0.44915006	0.45767668	-0.008526623
609	0.4621634	0.4612638	0.0008995831
610	0.3602005	0.37098986	-0.010789365
611	0.47521898	0.4986641	-0.02344513
612	0.45369124	0.47406942	-0.020378172
613	0.41841277	0.43250245	-0.014089674
614	0.5429581	0.5325204	0.010437667
615	0.49976984	0.48917764	0.010592192
616	0.5234341	0.5297642	-0.006330073
617	0.55165243	0.54461974	0.0070326924
618	0.5557227	0.56137854	-0.005655825
619	0.52500683	0.5162632	0.008743644
620	0.3597664	0.3799017	-0.020135313
621	0.4337694	0.45001274	-0.016243339
622	0.47614866	0.48490533	-0.008756667
623	0.4034204	0.40811953	-0.004699141
624	0.4168523	0.41051376	0.0063385367
625	0.5101473	0.50428337	0.005863905
626	0.39419478	0.41832384	-0.024129063
627	0.3817943	0.39143056	-0.009636253
628	0.47718358	0.48819405	-0.011010468
629	0.29342037	0.2869635	0.0064568818
630	0.5029152	0.49452674	0.00838846
631	0.5591473	0.56688726	-0.007739961
632	0.5155188	0.5314589	-0.01594013
633	0.5173158	0.54775983	-0.030444026
634	0.4731693	0.47089836	0.002270937
635	0.5082042	0.50268304	0.0055211782
636	0.31624752	0.31310323	0.003144294
637	0.4234329	0.42450714	-0.0010742545
638	0.46215194	0.45717475	0.0049771965
639	0.36648363	0.37120855	-0.00472492
640	0.5011834	0.5156304	-0.014447033
641	0.34050524	0.34327343	-0.0027681887
642	0.49725705	0.50057745	-0.003320396
643	0.4136729	0.40461633	0.009056568
644	0.42701787	0.45003328	-0.02301541
645	0.4406944	0.44197217	-0.0012777746
646	0.26246765	0.3132617	-0.050794035
647	0.5050282	0.48386514	0.021163046
648	0.47242168	0.47871396	-0.0062922835
649	0.29307416	0.32158867	-0.028514504
650	0.37408072	0.37166047	0.0024202466
651	0.48355454	0.49107325	-0.0075187087
652	0.5176705	0.5362591	-0.018588603
653	0.4783191	0.4894757	-0.011156589
654	0.54531205	0.5396318	0.005680263
655	0.41256067	0.4297043	-0.017143637
656	0.36055854	0.36674696	-0.0061884224
657	0.3982461	0.406016	-0.0077698827
658	0.50708276	0.51452327	-0.0074405074
659	0.508476	0.50098956	0.0074864626
660	0.35774523	0.3923155	-0.034570277
661	0.30656528	0.32581103	-0.019245744
662	0.519117	0.522076	-0.002959013
663	0.37532407	0.40641436	-0.03109029
664	0.442942	0.4402763	0.0026656985
665	0.5407925	0.54119796	-0.0004054308
666	0.53348804	0.5307393	0.0027487278
667	0.4240283	0.42642134	-0.002393037
668	0.418969	0.43729615	-0.018327147
669	0.4326339	0.46190035	-0.029266447
670	0.3507874	0.36204153	-0.011254132
671	0.45460355	0.4482232	0.0063803494
672	0.39590818	0.40176427	-0.0058560967
673	0.53308713	0.547636	-0.014548838
674	0.4525878	0.44788975	0.004698068
675	0.5161964	0.51915723	-0.0029608011
676	0.47456422	0.47260755	0.0019566715
677	0.42479074	0.42827252	-0.0034817755
678	0.43075702	0.43033603	0.0004209876
679	0.35218465	0.36569154	-0.013506889
680	0.2633583	0.28405717	-0.020698875
681	0.54920596	0.5522866	-0.003080666
682	0.54878914	0.55453956	-0.0057504177
683	0.43696037	0.43973103	-0.0027706623
684	0.43143097	0.4311754	0.0002555549
685	0.4665295	0.4448111	0.021718383
686	0.42316028	0.42879528	-0.0056349933
687	0.4308658	0.43575975	-0.0048939586
688	0.5153097	0.5162124	-0.00090271235
689	0.5370324	0.5390807	-0.002048254
690	0.50172776	0.5083014	-0.0065736175
691	0.47500005	0.5044161	-0.029416054
692	0.5101574	0.52084124	-0.010683835
693	0.4051094	0.4082278	-0.0031183958
694	0.44183397	0.4461322	-0.00429824
695	0.5243684	0.5144392	0.00992918
696	0.46264666	0.4649725	-0.0023258328
697	0.48879617	0.5130627	-0.024266541
698	0.4013997	0.42571875	-0.024319053
699	0.4902202	0.49424955	-0.0040293634
700	0.3502648	0.3565864	-0.006321609
701	0.36450762	0.37981862	-0.015311003
702	0.5602198	0.57054615	-0.010326326
703	0.41335678	0.42278117	-0.009424388
704	0.4278199	0.44449067	-0.016670763
705	0.46547046	0.46508518	0.00038528442
706	0.18685545	0.22639304	-0.039537594
707	0.2017743	0.24326155	-0.041487247
708	0.48503023	0.48566785	-0.0006376207
709	0.4147403	0.42603782	-0.011297524
710	0.6173246	0.6161377	0.0011869073
711	0.51553506	0.5105913	0.0049437284
712	0.21691196	0.22295766	-0.006045699
713	0.3572418	0.3898923	-0.0326505
714	0.46259543	0.4675334	-0.0049379766
715	0.41971144	0.42576513	-0.006053686
716	0.4728993	0.48516265	-0.012263358
717	0.51560575	0.53533393	-0.019728184
718	0.5896572	0.6072351	-0.017577887
719	0.4123268	0.4461504	-0.03382358
720	0.4689388	0.47450167	-0.0055628717
721	0.47569403	0.48490608	-0.009212047
722	0.45762935	0.45116895	0.0064603984
723	0.41527307	0.42466962	-0.009396553
724	0.3999991	0.43001893	-0.03001982
725	0.48670894	0.49923584	-0.0125269
726	0.43974474	0.44254488	-0.0028001368
727	0.44692463	0.43946388	0.007460743
728	0.46781513	0.4580955	0.00971964
729	0.46525347	0.45794448	0.0073089898
730	0.43520045	0.43248233	0.0027181208
731	0.47784624	0.48674136	-0.008895129
732	0.53890723	0.5438783	-0.004971087
733	0.47538745	0.48906523	-0.013677776
734	0.43537283	0.42826837	0.0071044564
735	0.5255619	0.5347189	-0.009156942
736	0.543858	0.54237777	0.0014802217
737	0.23921427	0.266092	-0.026877731
738	0.4961015	0.50756085	-0.011459351
739	0.42725873	0.4717469	-0.04448816
740	0.3780267	0.39652592	-0.018499225
741	0.53686816	0.52893543	0.007932723
742	0.50472504	0.51007617	-0.005351126
743	0.35088322	0.38820502	-0.037321806
744	0.5001952	0.50216305	-0.0019678473
745	0.4732769	0.47051337	0.0027635396
746	0.50619924	0.5112554	-0.005056143
747	0.5173751	0.520202	-0.0028268695
748	0.4601278	0.4664099	-0.006282091
749	0.33983904	0.33623636	0.0036026835
750	0.46811694	0.45572853	0.012388408
751	0.49241352	0.49273866	-0.00032514334
752	0.4443296	0.43883914	0.005490452
753	0.48775712	0.5163183	-0.028561205
754	0.38419953	0.4267347	-0.042535156
755	0.5938628	0.60261476	-0.008751988
756	0.46667922	0.46408594	0.002593279
757	0.4358494	0.4364522	-0.0006028116
758	0.48621804	0.5072539	-0.02103585
759	0.50381863	0.5054534	-0.0016347766
760	0.56391233	0.5682065	-0.004294157
761	0.36555785	0.37112918	-0.0055713356
762	0.49521333	0.5145512	-0.019337893
763	0.3927582	0.403769	-0.011010796
764	0.5228648	0.5100076	0.012857199
765	0.45943698	0.46421942	-0.0047824383
766	0.45600864	0.47199035	-0.015981704
767	0.3988264	0.37801898	0.020807415
768	0.24086422	0.25323573	-0.01237151
769	0.44643775	0.45618275	-0.009745002
770	0.55401593	0.5572045	-0.0031885505
771	0.29184195	0.3071222	-0.015280247
772	0.48803118	0.49675283	-0.00872165
773	0.5609937	0.5681287	-0.0071350336
774	0.5488912	0.5501742	-0.00128299
775	0.521971	0.5278228	-0.005851805
776	0.5445675	0.5483182	-0.0037506819
777	0.44764972	0.46028996	-0.012640238
778	0.5237108	0.5253592	-0.001648426
779	0.47109476	0.4795589	-0.008464158
780	0.52362895	0.5150849	0.008544028
781	0.50565475	0.51218975	-0.0065349936
782	0.4637474	0.46548414	-0.0017367303
783	0.4066762	0.3993916	0.0072846115
784	0.5311853	0.53007436	0.001110971
785	0.40935883	0.40819448	0.0011643469
786	0.3439327	0.34564644	-0.0017137527
787	0.47949424	0.49512076	-0.01562652
788	0.4702916	0.47278765	-0.002496034
789	0.45424986	0.45742747	-0.003177613
790	0.5101098	0.5156239	-0.005514145
791	0.54329073	0.5455527	-0.0022619367
792	0.41525927	0.42747954	-0.0122202635
793	0.491248	0.52152085	-0.030272841
794	0.4133927	0.41819963	-0.004806936
795	0.5125645	0.51369196	-0.0011274815
796	0.42153487	0.45125335	-0.029718488
797	0.48364252	0.48937377	-0.005731255
798	0.43776014	0.44851872	-0.010758579
799	0.3387609	0.35180652	-0.013045609
800	0.51009834	0.48576292	0.024335414
801	0.58715504	0.5868995	0.0002555251
802	0.26403427	0.25569522	0.008339047
803	0.4526904	0.48084205	-0.028151661
804	0.4314639	0.43571603	-0.0042521358
805	0.49691242	0.5024857	-0.0055732727
806	0.36986822	0.3813581	-0.011489868
807	0.39372727	0.39245728	0.0012699962
808	0.47074655	0.47237816	-0.0016316175
809	0.44370195	0.44590083	-0.002198875
810	0.46143636	0.44972873	0.011707634
811	0.56941205	0.57741135	-0.007999301
812	0.5330906	0.5409933	-0.007902682
813	0.48352855	0.49095362	-0.00742507
814	0.2840353	0.2819832	0.0020520985
815	0.30013993	0.29710302	0.0030369163
816	0.5074854	0.5147307	-0.007245302
817	0.50120705	0.5106325	-0.009425461
818	0.58762383	0.60365826	-0.016034424
819	0.48399344	0.5118246	-0.027831167
820	0.4074678	0.39933616	0.008131653
821	0.5547067	0.56374955	-0.009042859
822	0.38573134	0.37589857	0.00983277
823	0.41497314	0.39186862	0.023104519
824	0.4873498	0.49300778	-0.005657971
825	0.5423974	0.55805564	-0.01565826
826	0.47471845	0.512652	-0.03793353
827	0.53419703	0.5383001	-0.0041030645
828	0.55590916	0.5759995	-0.020090342
829	0.5233033	0.52290314	0.00040012598
830	0.43505648	0.4600614	-0.025004923
831	0.4565529	0.45843628	-0.0018833876
832	0.41555604	0.4723258	-0.05676976
833	0.3474835	0.32656628	0.020917207
834	0.45225886	0.46759507	-0.0153362155
835	0.46499717	0.48313037	-0.018133193
836	0.31222138	0.3094922	0.0027291775
837	0.16026808	0.15987964	0.00038844347
838	0.45001486	0.4530891	-0.0030742288
839	0.5481714	0.5598614	-0.011690021
840	0.37335786	0.393072	-0.019714147
841	0.2848417	0.33488467	-0.050042987
842	0.4922883	0.46387142	0.028416872
843	0.435962	0.4354965	0.00046548247
844	0.39538202	0.41657576	-0.021193743
845	0.45857495	0.44986087	0.00871408
846	0.39766407	0.39693972	0.00072434545
847	0.5499787	0.55057055	-0.0005918741
848	0.35277355	0.35703313	-0.0042595863
849	0.4805225	0.463481	0.017041504
850	0.5052548	0.5108435	-0.0055887103
851	0.18549596	0.2482262	-0.06273024
852	0.21979219	0.26496318	-0.045170993
853	0.4225291	0.4013407	0.021188408
854	0.49879164	0.51155514	-0.0127635
855	0.55254406	0.55065215	0.001891911
856	0.62653875	0.6311367	-0.004597962
857	0.55590814	0.56773883	-0.0118306875
858	0.3737899	0.39061028	-0.016820371
859	0.4523965	0.45701838	-0.0046218634
860	0.56153494	0.58162016	-0.020085216
861	0.39911357	0.39432406	0.0047895014
862	0.36334184	0.37479278	-0.011450946
863	0.4014142	0.3821028	0.019311398
864	0.47894794	0.48687866	-0.007930726
865	0.2965752	0.3190539	-0.0224787
866	0.49742585	0.4822747	0.015151143
867	0.5192826	0.527726	-0.008443415
868	0.4535273	0.46623063	-0.012703329
869	0.5235162	0.52544826	-0.0019320846
870	0.4056549	0.41073066	-0.0050757527
871	0.37877288	0.39883354	-0.020060658
872	0.3915396	0.383387	0.008152604
873	0.49213618	0.51153636	-0.01940018
874	0.5452919	0.55217725	-0.0068853498
875	0.32931602	0.33546272	-0.006146699
876	0.4818329	0.47640714	0.005425751
877	0.46530303	0.48373422	-0.018431187
878	0.58040935	0.57424396	0.0061653852
879	0.35401767	0.37396276	-0.019945085
880	0.5547385	0.5625382	-0.007799685
881	0.5390797	0.5253992	0.013680518
882	0.45602864	0.4558671	0.00016152859
883	0.5498914	0.5478641	0.0020273328
884	0.37248418	0.3984186	-0.025934428
885	0.37896815	0.42837772	-0.04940957
886	0.44485658	0.48218673	-0.03733015
887	0.38508347	0.39414978	-0.0090663135
888	0.4609159	0.45486027	0.0060556233
889	0.5656891	0.5537367	0.0119524
890	0.5025319	0.50045973	0.0020721555
891	0.5302131	0.53326994	-0.0030568242
892	0.44088587	0.42804018	0.012845695
893	0.33480835	0.36441267	-0.029604316
894	0.5210043	0.5311982	-0.010193884
895	0.4518998	0.46997848	-0.018078685
896	0.5194676	0.5335334	-0.014065802
897	0.45898688	0.45365044	0.0053364336
898	0.5318963	0.52919567	0.0027006269
899	0.5211843	0.5132575	0.007926822
900	0.5069529	0.5151668	-0.008213937
901	0.38177183	0.38590047	-0.004128635
902	0.48629564	0.49018624	-0.0038906038
903	0.44708425	0.45793244	-0.010848194
904	0.5163063	0.5196015	-0.0032952428
905	0.50988144	0.5134546	-0.0035731792
906	0.30327114	0.295619	0.0076521337
907	0.5143072	0.5201865	-0.005879283
908	0.40889177	0.40906805	-0.00017628074
909	0.42075276	0.4296624	-0.008909643
910	0.50278395	0.514143	-0.011359036
911	0.45233348	0.45890468	-0.0065712035
912	0.41190013	0.404277	0.007623136
913	0.354513	0.3351066	0.019406378
914	0.36632496	0.39123365	-0.024908692
915	0.47125462	0.48001572	-0.008761108
916	0.36123928	0.3360716	0.025167674
917	0.48884407	0.4850013	0.003842771
918	0.51884276	0.5323697	-0.0135269165
919	0.48332062	0.48539624	-0.0020756125
920	0.38890573	0.392971	-0.004065275
921	0.34394646	0.36227465	-0.01832819
922	0.37933087	0.378196	0.0011348724
923	0.417409	0.41754514	-0.00013613701
924	0.5480586	0.5536815	-0.005622864
925	0.5416711	0.5546141	-0.012943029
926	0.47693482	0.50034183	-0.023407012
927	0.49067363	0.5021626	-0.011488944
928	0.4622991	0.47154474	-0.009245634
929	0.39910993	0.41011772	-0.011007786
930	0.5414928	0.54429543	-0.0028026104
931	0.50026804	0.50493056	-0.0046625137
932	0.47542667	0.48085535	-0.005428672
933	0.4743749	0.5033579	-0.028982997
934	0.48400813	0.48276377	0.0012443662
935	0.48733354	0.5089503	-0.021616757
936	0.45531467	0.46217835	-0.0068636835
937	0.4958059	0.49129674	0.004509151
938	0.40672883	0.40659246	0.00013637543
939	0.46904707	0.45950475	0.009542316
940	0.45782408	0.47205147	-0.01422739
941	0.5149108	0.5284846	-0.013573766
942	0.5225462	0.5133123	0.009233892
943	0.5467588	0.5521769	-0.005418122
944	0.45028862	0.45301035	-0.002721727
945	0.51255256	0.5330371	-0.020484567
946	0.33098665	0.32841662	0.002570033
947	0.4263633	0.42362598	0.0027373135
948	0.50717676	0.5097763	-0.0025995374
949	0.45575723	0.45953825	-0.0037810206
950	0.5706157	0.5686476	0.0019680858
951	0.34553996	0.36314943	-0.017609477
952	0.39535025	0.3750336	0.02031666
953	0.39957914	0.41115555	-0.011576414
954	0.4499661	0.4676294	-0.0176633
955	0.52403694	0.5217724	0.0022645593
956	0.44064736	0.44766167	-0.0070143044
957	0.39842218	0.3966414	0.0017807782
958	0.45004815	0.47183725	-0.021789104
959	0.34050298	0.33597365	0.004529327
960	0.38217956	0.38273445	-0.00055488944
961	0.45558357	0.4745929	-0.019009322
962	0.5017731	0.52031136	-0.018538237
963	0.4675897	0.4621303	0.005459398
964	0.33864155	0.33888692	-0.00024536252
965	0.33755282	0.36316484	-0.025612026
966	0.44775763	0.45643607	-0.008678436
967	0.55569845	0.57359916	-0.017900705
968	0.45498648	0.4638951	-0.008908629
969	0.5023159	0.49991626	0.0023996234
970	0.3647601	0.38100633	-0.01624623
971	0.54655933	0.54847026	-0.0019109249
972	0.4572271	0.4580391	-0.0008119941
973	0.47224358	0.46475616	0.0074874163
974	0.55337226	0.55509883	-0.0017265677
975	0.52882105	0.53272194	-0.0039008856
976	0.36401215	0.3676269	-0.0036147535
977	0.33042547	0.33741358	-0.006988108
978	0.45247513	0.49966276	-0.047187626
979	0.6106692	0.6181817	-0.00751251
980	0.46372437	0.4662092	-0.0024848282
981	0.5075759	0.51320046	-0.0056245327
982	0.4075927	0.42838868	-0.020795971
983	0.4524398	0.48188365	-0.02944383
984	0.4107739	0.39710826	0.013665646
985	0.4071683	0.38951668	0.017651618
986	0.36423743	0.36257702	0.0016604066
987	0.31165117	0.32984942	-0.018198252
988	0.5236523	0.522233	0.0014193058
989	0.5180222	0.54465985	-0.026637673
990	0.43782425	0.45703548	-0.019211233
991	0.39438322	0.39366692	0.0007162988
992	0.36968237	0.35799536	0.0116870105
993	0.53098375	0.5361503	-0.0051665306
994	0.47779578	0.48171598	-0.0039201975
995	0.44146508	0.44204673	-0.0005816519
996	0.42915782	0.43478337	-0.005625546
997	0.47611618	0.4742655	0.0018506944
998	0.51148915	0.5319071	-0.020417929
999	0.5420515	0.5537248	-0.011673331
1000	0.515892	0.5021316	0.0137604475
1001	0.55634433	0.55758953	-0.0012452006
1002	0.42272305	0.42979014	-0.0070670843
1003	0.49140444	0.50075704	-0.009352595
1004	0.358634	0.36567461	-0.00704062
1005	0.5231067	0.511601	0.011505723
1006	0.43667513	0.44784755	-0.011172414
1007	0.40382987	0.4047713	-0.00094142556
1008	0.48875242	0.5164875	-0.027735054
1009	0.5063391	0.5059745	0.0003646016
1010	0.50097984	0.50878984	-0.0078099966
1011	0.21472561	0.24944955	-0.034723938
1012	0.47929794	0.4734174	0.0058805346
1013	0.42551172	0.44554144	-0.020029724
1014	0.399084	0.403183	-0.0040990114
1015	0.41661495	0.4629159	-0.046300948
1016	0.32853174	0.3294131	-0.0008813441
1017	0.4966996	0.56000215	-0.06330255
1018	0.4207109	0.40884155	0.011869341
1019	0.48656955	0.4867594	-0.0001898408
1020	0.5608416	0.56643087	-0.0055892467
1021	0.4412372	0.43594658	0.0052906275
1022	0.32720146	0.33858225	-0.011380792
1023	0.48802927	0.51417094	-0.026141673
1024	0.4666116	0.4765032	-0.009891599
1025	0.4977808	0.4966256	0.0011551976
1026	0.45283273	0.46805012	-0.015217394
1027	0.5239734	0.5241157	-0.00014227629
1028	0.49816534	0.5077587	-0.009593338
1029	0.4598601	0.44677922	0.013080865
1030	0.5058491	0.5072168	-0.0013676882
1031	0.5486253	0.5627922	-0.014166892
1032	0.44880608	0.46407846	-0.015272379
1033	0.46819195	0.4754568	-0.0072648525
1034	0.39591965	0.35950932	0.03641033
1035	0.4186063	0.41284844	0.0057578683
1036	0.46714884	0.46550247	0.0016463697
1037	0.4357983	0.42807892	0.0077193677
1038	0.31394172	0.31317666	0.0007650554
1039	0.2635859	0.30887246	-0.045286566
1040	0.43502185	0.46298692	-0.027965069
1041	0.5244021	0.53743595	-0.013033867
1042	0.47921288	0.51386887	-0.03465599
1043	0.4654934	0.46337262	0.0021207929
1044	0.34913045	0.35852042	-0.009389967
1045	0.42662352	0.4315141	-0.004890591
1046	0.44427165	0.44839314	-0.0041214824
1047	0.56040645	0.5752818	-0.014875352
1048	0.51971227	0.52515334	-0.0054410696
1049	0.47502473	0.48535374	-0.010329008
1050	0.54201055	0.5536977	-0.01168716
1051	0.4636983	0.46437797	-0.00067967176
1052	0.42275426	0.43710476	-0.014350504
1053	0.5832562	0.5871776	-0.0039213896
1054	0.6243386	0.627521	-0.0031823516
1055	0.5622255	0.5702473	-0.008021772
1056	0.51149607	0.5187463	-0.0072502494
1057	0.43765515	0.44081905	-0.003163904
1058	0.49569377	0.49520817	0.00048559904
1059	0.43715265	0.4365006	0.000652045
1060	0.44973484	0.4596757	-0.009940863
1061	0.5161947	0.49918547	0.017009228
1062	0.48909608	0.50070685	-0.011610776
1063	0.42486206	0.41472083	0.010141224
1064	0.47347322	0.48307467	-0.009601444
1065	0.5158225	0.5122187	0.003603816
1066	0.4154963	0.41593283	-0.00043654442
1067	0.385355	0.3950426	-0.0096876025
1068	0.5140561	0.50437176	0.009684324
1069	0.36084205	0.37791502	-0.017072976
1070	0.47017783	0.48417905	-0.01400122
1071	0.51645064	0.5173881	-0.00093746185
1072	0.3198409	0.31607336	0.00376755
1073	0.51691395	0.5191237	-0.002209723
1074	0.29578453	0.30718172	-0.011397183
1075	0.49136135	0.49002668	0.0013346672
1076	0.49977252	0.50345886	-0.0036863387
1077	0.33779585	0.33956468	-0.0017688274
1078	0.41698703	0.41945404	-0.0024670064
1079	0.43936756	0.42547083	0.0138967335
1080	0.381351	0.37800056	0.0033504367
1081	0.34813353	0.36418152	-0.016047984
1082	0.46542746	0.48382482	-0.018397361
1083	0.44525465	0.45095947	-0.00570482
1084	0.504229	0.5176193	-0.013390303
1085	0.48722225	0.47815877	0.009063482
1086	0.48735404	0.5047142	-0.01736015
1087	0.34548086	0.32832468	0.017156184
1088	0.43580824	0.44636318	-0.0105549395
1089	0.28013378	0.30192623	-0.021792442
1090	0.3979661	0.41113597	-0.013169885
1091	0.50770915	0.5146052	-0.0068960786
1092	0.46752208	0.47455326	-0.0070311725
1093	0.48153263	0.48617974	-0.004647106
1094	0.5183549	0.53815126	-0.019796371
1095	0.50164795	0.51169705	-0.010049105
1096	0.49781945	0.4974491	0.00037035346
1097	0.5435871	0.547596	-0.004008889
1098	0.57255685	0.56095773	0.0115991235
1099	0.48726776	0.4987681	-0.011500329
1100	0.45806786	0.47067738	-0.012609512
1101	0.42638865	0.42468232	0.001706332
1102	0.38029355	0.3938831	-0.013589561
1103	0.5333318	0.54018635	-0.006854534
1104	0.5378899	0.5175829	0.020307004
1105	0.55624306	0.5619551	-0.0057120323
1106	0.47708127	0.47880575	-0.0017244816
1107	0.3998835	0.39163104	0.008252472
1108	0.52501845	0.51880085	0.006217599
1109	0.3682546	0.37210545	-0.0038508475
1110	0.4934571	0.49975136	-0.0062942505
1111	0.42776558	0.42929563	-0.0015300512
1112	0.54566777	0.5474041	-0.0017363429
1113	0.50485265	0.5044815	0.00037115812
1114	0.48849577	0.4821547	0.00634107
1115	0.43540055	0.41211718	0.023283362
1116	0.36016864	0.36561948	-0.0054508448
1117	0.4748508	0.4699216	0.0049292147
1118	0.57391846	0.5786277	-0.004709244
1119	0.44597647	0.44914886	-0.0031723976
1120	0.34660596	0.36699894	-0.020392984
1121	0.49804306	0.5139068	-0.015863717
1122	0.49587524	0.50341177	-0.0075365305
1123	0.45712024	0.4647257	-0.0076054633
1124	0.21492605	0.2461289	-0.031202853
1125	0.41461203	0.4060015	0.008610517
1126	0.54506415	0.54631734	-0.0012531877
1127	0.4718029	0.47224545	-0.0004425645
1128	0.5552246	0.5548515	0.00037312508
1129	0.47992304	0.4812964	-0.0013733506
1130	0.5420145	0.54427236	-0.0022578835
1131	0.51348555	0.5198268	-0.0063412786
1132	0.48141468	0.4844266	-0.003011912
1133	0.38763896	0.36635196	0.021286994
1134	0.45208725	0.44996393	0.002123326
1135	0.5069992	0.48893103	0.018068165
1136	0.31504583	0.35398084	-0.038935006
1137	0.50112957	0.49551183	0.005617738
1138	0.52509004	0.5171758	0.007914245
1139	0.5302882	0.5370491	-0.0067608953
1140	0.36754915	0.38346493	-0.015915781
1141	0.25259662	0.26432776	-0.011731148
1142	0.4950805	0.49897692	-0.0038964152
1143	0.4922987	0.49089903	0.0013996661
1144	0.48149827	0.48026	0.0012382567
1145	0.42588383	0.4520136	-0.026129782
1146	0.4422069	0.44019747	0.0020094216
1147	0.47882468	0.47619578	0.0026288927
1148	0.47578475	0.46629417	0.009490579
1149	0.46502852	0.4694212	-0.0043926835
1150	0.42624637	0.40681607	0.01943031
1151	0.4955645	0.47188613	0.023678362
1152	0.47626302	0.47672245	-0.0004594326
1153	0.14067103	0.1570869	-0.016415864
1154	0.5327679	0.5366106	-0.0038427114
1155	0.52682394	0.5359519	-0.0091279745
1156	0.53967124	0.532854	0.0068172216
1157	0.4535607	0.44888917	0.004671544
1158	0.36514282	0.35887522	0.006267607
1159	0.46163136	0.4663737	-0.004742354
1160	0.5509657	0.55194306	-0.0009773374
1161	0.41309553	0.41664028	-0.0035447478
1162	0.4845747	0.49701232	-0.012437612
1163	0.5084488	0.5053044	0.0031443834
1164	0.4811073	0.4908586	-0.00975132
1165	0.47186756	0.47949594	-0.0076283813
1166	0.4822754	0.48358232	-0.0013069212
1167	0.394787	0.38855276	0.0062342584
1168	0.51477593	0.513442	0.001333952
1169	0.3809831	0.3981181	-0.017134994
1170	0.533164	0.54259413	-0.00943011
1171	0.3813681	0.427998	-0.046629906
1172	0.3968743	0.4133118	-0.0164375
1173	0.5803853	0.5953116	-0.014926255
1174	0.5033027	0.5019208	0.0013818741
1175	0.5210794	0.5313618	-0.010282397
1176	0.46798453	0.46654835	0.0014361739
1177	0.49280345	0.50238824	-0.0095847845
1178	0.47979307	0.47411662	0.0056764483
1179	0.54310906	0.53579116	0.0073179007
1180	0.38342094	0.38186845	0.0015524924
1181	0.31718767	0.31136078	0.0058268905
1182	0.35488808	0.38019252	-0.025304437
1183	0.43966416	0.45387638	-0.014212221
1184	0.46755266	0.454568	0.012984663
1185	0.45929298	0.47365612	-0.01436314
1186	0.52039963	0.5131928	0.007206857
1187	0.5069646	0.5076916	-0.00072699785
1188	0.3123759	0.29947323	0.012902677
1189	0.30973256	0.33153546	-0.021802902
1190	0.5266768	0.51493174	0.011745036
1191	0.60458034	0.6086878	-0.0041074753
1192	0.49802938	0.50544983	-0.0074204504
1193	0.34978062	0.35963672	-0.009856105
1194	0.48468444	0.49529433	-0.010609895
1195	0.43031323	0.4447033	-0.014390081
1196	0.4539361	0.453812	0.00012409687
1197	0.48018953	0.48407176	-0.0038822293
1198	0.32434174	0.34886092	-0.024519175
1199	0.32401344	0.3471557	-0.023142248
1200	0.42822984	0.4319471	-0.0037172735
1201	0.51041716	0.51240534	-0.0019881725
1202	0.4254763	0.41974717	0.005729139
1203	0.47536147	0.48854777	-0.013186306
1204	0.4625788	0.46835452	-0.00577572
1205	0.4564619	0.47167584	-0.015213937
1206	0.37636536	0.38394633	-0.0075809658
1207	0.39050683	0.37925246	0.01125437
1208	0.2762625	0.27718955	-0.00092706084
1209	0.5209292	0.5176125	0.0033167005
1210	0.5489164	0.5409179	0.007998526
1211	0.55856156	0.5571437	0.0014178753
1212	0.4183193	0.39161858	0.026700735
1213	0.40063456	0.41579574	-0.015161186
1214	0.51705146	0.5250936	-0.008042157
1215	0.5028231	0.504348	-0.0015248656
1216	0.49445567	0.49143293	0.0030227304
1217	0.53077763	0.5275184	0.0032592416
1218	0.4492791	0.4499301	-0.00065100193
1219	0.53124213	0.5171568	0.014085352
1220	0.5012083	0.51139003	-0.010181725
1221	0.4984176	0.50233877	-0.003921181
1222	0.57554626	0.57313126	0.0024150014
1223	0.5796628	0.5802206	-0.00055778027
1224	0.4983053	0.49173108	0.0065742135
1225	0.3959952	0.4178792	-0.021883994
1226	0.2742481	0.29173717	-0.017489076
1227	0.5009767	0.49241856	0.008558124
1228	0.27657992	0.30743265	-0.030852735
1229	0.5360446	0.5345258	0.001518786
1230	0.48723403	0.4706161	0.016617924
1231	0.42397934	0.4181269	0.005852431
1232	0.37436652	0.37412003	0.000246495
1233	0.40058535	0.4012522	-0.00066685677
1234	0.48126534	0.4982831	-0.017017752
1235	0.4060195	0.43131593	-0.02529642
1236	0.37166914	0.36777857	0.003890574
1237	0.44148648	0.4325545	0.008931965
1238	0.24255887	0.25929084	-0.016731977
1239	0.38421437	0.3821705	0.002043873
1240	0.42312726	0.42989662	-0.006769359
1241	0.36094016	0.36805987	-0.007119715
1242	0.41337907	0.43181434	-0.01843527
1243	0.46133736	0.4650885	-0.003751129
1244	0.49451336	0.5040293	-0.009515911
1245	0.3877533	0.39301145	-0.005258143
1246	0.44155315	0.44145945	9.36985e-05
1247	0.34966806	0.34016502	0.009503037
1248	0.38974702	0.3715883	0.018158734
1249	0.3409026	0.35247284	-0.011570245
1250	0.5469129	0.5385042	0.008408725
1251	0.29808122	0.3532748	-0.055193573
1252	0.49276176	0.5017791	-0.0090173185
1253	0.5136184	0.51069474	0.0029236674
1254	0.45476696	0.45606804	-0.00130108
1255	0.26889077	0.25280896	0.01608181
1256	0.2134596	0.23597677	-0.022517174
1257	0.52442366	0.53051513	-0.0060914755
1258	0.5262845	0.531544	-0.005259514
1259	0.4801924	0.4897171	-0.009524703
1260	0.48137516	0.48646918	-0.0050940216
1261	0.47610053	0.48455703	-0.008456498
1262	0.44767106	0.44131613	0.006354928
1263	0.42287272	0.46202308	-0.039150357
1264	0.473311	0.47149003	0.0018209815
1265	0.45594275	0.46325573	-0.0073129833
1266	0.41027766	0.41528562	-0.0050079525
1267	0.5489018	0.55408704	-0.0051852465
1268	0.4930584	0.49566895	-0.0026105344
1269	0.48485813	0.49084252	-0.0059843957
1270	0.47711933	0.4741034	0.0030159354
1271	0.45694432	0.45039907	0.0065452456
1272	0.55174124	0.5634947	-0.01175344
1273	0.39374602	0.39579052	-0.002044499
1274	0.43276736	0.39572054	0.03704682
1275	0.5356875	0.51455396	0.021133542
1276	0.5228825	0.51458234	0.008300185
1277	0.39072487	0.39958873	-0.008863866
1278	0.35032365	0.3807909	-0.030467242
1279	0.41002718	0.4073853	0.0026418865
1280	0.5318059	0.530708	0.001097858
1281	0.562621	0.56707305	-0.0044520497
1282	0.38510692	0.4046837	-0.019576788
1283	0.46633986	0.47216195	-0.0058220923
1284	0.25041574	0.2726639	-0.022248149
1285	0.4058252	0.4212227	-0.015397489
1286	0.43233755	0.45870158	-0.026364028
1287	0.32873547	0.295515	0.03322047
1288	0.5162634	0.51464057	0.0016228557
1289	0.4134972	0.42416543	-0.010668218
1290	0.25607404	0.27425632	-0.018182278
1291	0.4318893	0.43927655	-0.0073872507
1292	0.47745946	0.48380238	-0.0063429177
1293	0.39765468	0.3977505	-9.581447e-05
1294	0.38892576	0.38092798	0.007997781
1295	0.4468396	0.4700931	-0.0232535
1296	0.3747597	0.38473687	-0.009977162
1297	0.54098076	0.5601532	-0.01917243
1298	0.44016147	0.42727622	0.012885243
1299	0.4941028	0.5042235	-0.01012072
1300	0.41316083	0.43611744	-0.02295661
1301	0.30548596	0.32829604	-0.022810072
1302	0.47657576	0.47747624	-0.0009004772
1303	0.46175966	0.4709035	-0.009143829
1304	0.50809216	0.5075316	0.0005605817
1305	0.38104585	0.38830546	-0.0072596073
1306	0.34029374	0.3359392	0.0043545365
1307	0.38381952	0.38730678	-0.0034872591
1308	0.49145138	0.49611235	-0.004660964
1309	0.37576884	0.3968915	-0.021122664
1310	0.51065946	0.52912843	-0.018468976
1311	0.5593928	0.5546379	0.004754901
1312	0.4560966	0.4511059	0.004990697
1313	0.4722245	0.46751344	0.0047110617
1314	0.2293717	0.22773668	0.001635015
1315	0.3626287	0.35296828	0.009660423
1316	0.5203553	0.51716965	0.0031856298
1317	0.5160743	0.5110885	0.0049858093
1318	0.52943707	0.5276911	0.0017459393
1319	0.380518	0.4143591	-0.033841103
1320	0.44010755	0.44292396	-0.0028164089
1321	0.40705514	0.42224368	-0.015188545
1322	0.5102604	0.51678663	-0.0065262318
1323	0.51604277	0.51627165	-0.00022888184
1324	0.51565665	0.5175781	-0.0019214749
1325	0.49108586	0.48025975	0.010826111
1326	0.48206314	0.47077507	0.011288077
1327	0.43374327	0.45485324	-0.021109968
1328	0.46365258	0.4902452	-0.026592612
1329	0.39686593	0.3881394	0.008726537
1330	0.51632327	0.51497763	0.0013456345
1331	0.46879247	0.48141629	-0.012623817
1332	0.50024027	0.5010931	-0.00085282326
1333	0.41268468	0.40558207	0.0071026087
1334	0.48967546	0.50117654	-0.011501074
1335	0.5475364	0.5341842	0.013352156
1336	0.32941103	0.33488098	-0.005469948
1337	0.4789115	0.48312613	-0.0042146444
1338	0.36952564	0.35210857	0.017417073
1339	0.44926128	0.4481468	0.0011144876
1340	0.45285547	0.4595934	-0.0067379177
1341	0.47376105	0.47708133	-0.0033202767
1342	0.28295398	0.28594142	-0.0029874444
1343	0.51239675	0.506821	0.005575776
1344	0.31258553	0.39272544	-0.080139905
1345	0.35438216	0.37466633	-0.020284176
1346	0.5579795	0.5668141	-0.0088346
1347	0.18113907	0.19879715	-0.017658085
1348	0.393679	0.41503564	-0.021356642
1349	0.41185686	0.40122893	0.010627925
1350	0.5454569	0.5553659	-0.009909034
1351	0.32430518	0.3542649	-0.029959708
1352	0.36792082	0.3898891	-0.021968275
1353	0.43355522	0.44513324	-0.011578023
1354	0.33986616	0.33722106	0.0026451051
1355	0.406053	0.4344917	-0.028438687
1356	0.35018024	0.35168675	-0.0015065074
1357	0.5088989	0.5177552	-0.008856297
1358	0.41351056	0.4090093	0.0045012534
1359	0.4357614	0.45320094	-0.017439544
1360	0.4103931	0.4205471	-0.010154009
1361	0.5396599	0.54425585	-0.0045959353
1362	0.39905372	0.4096366	-0.010582864
1363	0.2713361	0.26152527	0.009810835
1364	0.52849495	0.5394028	-0.010907829
1365	0.5510787	0.5561809	-0.005102217
1366	0.51108813	0.51337075	-0.0022826195
1367	0.5586884	0.55999184	-0.0013034344
1368	0.477842	0.479376	-0.0015339851
1369	0.44929552	0.46688387	-0.017588347
1370	0.43397	0.44767943	-0.013709426
1371	0.47869334	0.4809006	-0.0022072494
1372	0.5247286	0.5446796	-0.019950986
1373	0.41852137	0.4063247	0.01219666
1374	0.4073495	0.4286516	-0.021302104
1375	0.40592164	0.42523918	-0.019317538
1376	0.4574613	0.4641368	-0.0066755116
1377	0.45471376	0.4348109	0.019902855
1378	0.36109602	0.36934772	-0.008251697
1379	0.32014725	0.31798616	0.0021610856
1380	0.4636422	0.48197222	-0.018330008
1381	0.39876306	0.4263001	-0.027537048
1382	0.5184419	0.5374586	-0.019016683
1383	0.55481917	0.5562364	-0.0014172196
1384	0.37978694	0.37633792	0.0034490228
1385	0.5365232	0.5314846	0.005038619
1386	0.49010298	0.4770807	0.013022274
1387	0.47360632	0.47859955	-0.00499323
1388	0.47442254	0.4695935	0.004829049
1389	0.4558034	0.45387027	0.0019331276
1390	0.46624032	0.47198236	-0.0057420433
1391	0.47511217	0.48464534	-0.009533167
1392	0.5485579	0.5663482	-0.017790318
1393	0.52878	0.54623556	-0.017455578
1394	0.5192925	0.5205434	-0.0012509227
1395	0.3653177	0.3752977	-0.009979993
1396	0.4360353	0.4419065	-0.0058712065
1397	0.49386442	0.5204995	-0.02663511
1398	0.5140377	0.5075418	0.0064959526
1399	0.5134548	0.5056155	0.007839322
1400	0.46334973	0.4677261	-0.0043763816
1401	0.23839706	0.24762325	-0.009226188
1402	0.2992626	0.3140375	-0.014774889
1403	0.4791711	0.47894502	0.00022608042
1404	0.5107607	0.51629764	-0.005536914
1405	0.5171718	0.50681525	0.010356545
1406	0.50503236	0.5074625	-0.002430141
1407	0.47272336	0.44188482	0.03083855
1408	0.63195884	0.6309099	0.0010489225
1409	0.49875164	0.49075052	0.008001119
1410	0.53646916	0.5415726	-0.0051034093
1411	0.49739972	0.4978604	-0.0004606843
1412	0.45456526	0.46627697	-0.011711717
1413	0.35165146	0.33386332	0.017788142
1414	0.42415696	0.40661445	0.017542511
1415	0.59725314	0.60367113	-0.0064179897
1416	0.5657688	0.5597366	0.006032169
1417	0.4741699	0.47894132	-0.0047714114
1418	0.48082364	0.48101413	-0.00019049644
1419	0.5023538	0.5051214	-0.0027676225
1420	0.4179355	0.41472343	0.0032120645
1421	0.45644894	0.49634764	-0.039898694
1422	0.36206827	0.38827842	-0.026210159
1423	0.37562755	0.3989706	-0.023343056
1424	0.46641713	0.46844	-0.0020228624
1425	0.31112492	0.32382455	-0.012699634
1426	0.4719784	0.47068366	0.0012947321
1427	0.45406595	0.47741172	-0.023345768
1428	0.5708623	0.56845194	0.0024103522
1429	0.40594447	0.42321578	-0.01727131
1430	0.39767772	0.38862368	0.009054035
1431	0.48938665	0.5065787	-0.017192036
1432	0.4789484	0.4725069	0.0064415038
1433	0.46150276	0.45810536	0.0033974051
1434	0.33091104	0.32597145	0.004939586
1435	0.3734405	0.36223483	0.011205673
1436	0.52916396	0.52782667	0.0013372898
1437	0.48905113	0.48788023	0.0011709034
1438	0.5170955	0.52564204	-0.008546531
1439	0.35999992	0.3752406	-0.015240669
1440	0.41997638	0.41634974	0.0036266446
1441	0.5044176	0.4858128	0.018604785
1442	0.48311973	0.49745554	-0.014335811
1443	0.49510926	0.4906473	0.004461974
1444	0.47594282	0.50306857	-0.027125746
1445	0.47057945	0.47949675	-0.008917302
1446	0.41616482	0.43213284	-0.015968025
1447	0.42887992	0.43119365	-0.002313733
1448	0.48809272	0.5092435	-0.021150768
1449	0.5134467	0.5210052	-0.0075585246
1450	0.4803306	0.49170443	-0.011373848
1451	0.37173787	0.3870876	-0.015349746
1452	0.5045715	0.51717186	-0.012600362
1453	0.3945204	0.36155063	0.032969773
1454	0.2883278	0.28732225	0.0010055602
1455	0.4919347	0.4971785	-0.005243808
1456	0.5307252	0.5479886	-0.017263412
1457	0.3499765	0.3785647	-0.028588176
1458	0.49522394	0.5023778	-0.0071538687
1459	0.42163613	0.41053152	0.011104614
1460	0.46648872	0.46305132	0.0034373999
1461	0.36735344	0.38032705	-0.012973607
1462	0.5001905	0.49246156	0.0077289343
1463	0.3505048	0.38119072	-0.030685931
1464	0.42312604	0.42193002	0.0011960268
1465	0.41767582	0.42240298	-0.004727155
1466	0.42497692	0.42925423	-0.0042773187
1467	0.54542977	0.5637373	-0.018307507
1468	0.53892404	0.55657625	-0.017652214
1469	0.52210325	0.5334033	-0.011300027
1470	0.47312343	0.48086482	-0.0077413917
1471	0.4342766	0.43905544	-0.004778832
1472	0.5845513	0.5807795	0.003771782
1473	0.084842734	0.06677683	0.018065907
1474	0.51782906	0.5171053	0.0007237792
1475	0.41442978	0.42729303	-0.012863249
1476	0.5277565	0.52635735	0.0013991594
1477	0.5456053	0.5453708	0.00023448467
1478	0.5214913	0.52749664	-0.006005347
1479	0.43905383	0.43360746	0.0054463744
1480	0.5146059	0.5210079	-0.0064020157
1481	0.41544765	0.41499	0.00045764446
1482	0.32354352	0.3267941	-0.003250569
1483	0.46538118	0.4718071	-0.006425917
1484	0.5528809	0.54608744	0.0067934394
1485	0.39304072	0.41261837	-0.019577652
1486	0.43224272	0.44816765	-0.01592493
1487	0.5885143	0.5945457	-0.006031394
1488	0.46359864	0.48478898	-0.021190345
1489	0.44057554	0.44271335	-0.00213781
1490	0.38444406	0.37148517	0.012958884
1491	0.43483576	0.46009234	-0.025256574
1492	0.4046696	0.4380027	-0.033333093
1493	0.4264116	0.42022967	0.0061819255
1494	0.47333714	0.4925404	-0.019203246
1495	0.49513626	0.50161123	-0.006474972
1496	0.46752137	0.46171844	0.0058029294
1497	0.43443668	0.4443654	-0.009928733
1498	0.28197148	0.2940446	-0.012073129
1499	0.510499	0.5235241	-0.013025105
