# Supplementary material for: Fixational eye movements enhance the precision of visual information transmitted by the primate retina
Source: Nat Commun. 2024 Sep 11;15:7964. doi: 10.1038/s41467-024-52304-7 (PMC11390888; doi:10.1038/s41467-024-52304-7)
Supplement: Supplementary file 4 — Source Data [file 41467_2024_52304_MOESM4_ESM.zip › exported_data_for_journal/Supplemental_FigureS7_correlations/FigureS7a/black retina.csv]

	coupled LPIPS	uncoupled LPIPS	difference
0	0.48602232	0.4942226	-0.008200288
1	0.459222	0.47113043	-0.011908442
2	0.33492994	0.3240516	0.010878354
3	0.40443602	0.4196722	-0.015236169
4	0.3694108	0.3775049	-0.008094072
5	0.43810213	0.43130538	0.0067967474
6	0.60399795	0.6090993	-0.0051013827
7	0.5458864	0.5514798	-0.005593419
8	0.27625552	0.26046926	0.01578626
9	0.4832368	0.49641728	-0.013180494
10	0.6073793	0.6047272	0.0026521087
11	0.48658875	0.49534893	-0.008760184
12	0.4312306	0.42857224	0.0026583672
13	0.41449162	0.42317984	-0.008688211
14	0.43088293	0.42496926	0.005913675
15	0.6308065	0.63354576	-0.0027392507
16	0.5731739	0.5686406	0.004533291
17	0.61682975	0.6208531	-0.004023373
18	0.45164528	0.45743668	-0.005791396
19	0.5462966	0.54774976	-0.0014531612
20	0.5653557	0.5676686	-0.0023128986
21	0.545525	0.55539113	-0.009866118
22	0.4909527	0.49259537	-0.0016426742
23	0.50331765	0.5185505	-0.015232861
24	0.3511744	0.3658755	-0.014701098
25	0.3179613	0.3275705	-0.009609193
26	0.5703973	0.5735412	-0.0031439066
27	0.49085414	0.4845038	0.0063503385
28	0.43557465	0.42366937	0.011905283
29	0.46253163	0.4648287	-0.0022970736
30	0.38300085	0.38148457	0.0015162826
31	0.3472685	0.34340125	0.0038672388
32	0.53912544	0.54870045	-0.009575009
33	0.392123	0.38791922	0.0042037964
34	0.33116144	0.35517254	-0.024011105
35	0.45483938	0.45357648	0.0012629032
36	0.60942006	0.62189513	-0.012475073
37	0.4636462	0.47084877	-0.0072025657
38	0.6209047	0.61706513	0.0038395524
39	0.5557575	0.56738544	-0.0116279125
40	0.5489291	0.5426512	0.006277919
41	0.47131243	0.4884506	-0.017138153
42	0.5106861	0.53650594	-0.025819838
43	0.53554815	0.5490197	-0.013471544
44	0.55464244	0.56459033	-0.009947896
45	0.38908455	0.40203813	-0.012953579
46	0.47360712	0.4401547	0.03345242
47	0.52676696	0.53919363	-0.012426674
48	0.4995722	0.5049565	-0.005384296
49	0.4535178	0.45081294	0.0027048588
50	0.5794142	0.58464164	-0.0052274466
51	0.44373143	0.45284683	-0.009115398
52	0.53667223	0.5513024	-0.014630139
53	0.49388006	0.47596171	0.017918348
54	0.48963356	0.514875	-0.025241435
55	0.5410748	0.54535526	-0.004280448
56	0.34560972	0.37736404	-0.031754315
57	0.4445007	0.45305908	-0.008558363
58	0.49074006	0.49544537	-0.00470531
59	0.40261188	0.4132361	-0.01062423
60	0.54357636	0.56618583	-0.022609472
61	0.50104564	0.5170811	-0.016035438
62	0.46968725	0.47227702	-0.0025897622
63	0.50833887	0.5222193	-0.013880432
64	0.4590907	0.46501106	-0.0059203506
65	0.42070428	0.4209582	-0.0002539158
66	0.4544788	0.43745252	0.017026275
67	0.418889	0.43216106	-0.013272077
68	0.41867495	0.46063834	-0.0419634
69	0.3188405	0.33387604	-0.01503554
70	0.52046263	0.5422441	-0.021781445
71	0.4739472	0.48433515	-0.010387957
72	0.55550736	0.55754566	-0.0020383
73	0.59358186	0.6090393	-0.015457451
74	0.4848282	0.49098644	-0.0061582327
75	0.545324	0.5591641	-0.013840079
76	0.49349564	0.49830684	-0.0048111975
77	0.37577042	0.4289102	-0.053139776
78	0.4133716	0.40209797	0.0112736225
79	0.39962086	0.41172573	-0.012104869
80	0.55875456	0.5610863	-0.0023317337
81	0.478914	0.46863785	0.010276139
82	0.5763038	0.5667323	0.009571493
83	0.43335187	0.4324684	0.00088346004
84	0.48627153	0.48403543	0.002236098
85	0.60228264	0.6143583	-0.012075663
86	0.414367	0.4452907	-0.030923724
87	0.4171192	0.43081447	-0.01369527
88	0.45425117	0.49460238	-0.040351212
89	0.57280463	0.5858516	-0.01304698
90	0.31402355	0.33851326	-0.0244897
91	0.41441742	0.42079046	-0.006373048
92	0.4666871	0.47440678	-0.0077196658
93	0.4659274	0.46114418	0.004783213
94	0.539597	0.56914985	-0.029552877
95	0.48922673	0.50970775	-0.02048102
96	0.51942897	0.52915347	-0.009724498
97	0.4604612	0.458502	0.0019592047
98	0.5596979	0.56511706	-0.005419135
99	0.4222044	0.43382603	-0.011621624
100	0.5617438	0.56766266	-0.0059188604
101	0.47752878	0.49702692	-0.01949814
102	0.4554852	0.43975323	0.01573196
103	0.60992354	0.63087595	-0.020952404
104	0.518009	0.5219126	-0.0039035678
105	0.33034495	0.34409407	-0.013749123
106	0.5220958	0.5230387	-0.0009428859
107	0.52933913	0.53793865	-0.00859952
108	0.48019463	0.4837386	-0.003543973
109	0.50237453	0.49699214	0.005382389
110	0.40017658	0.39417815	0.0059984326
111	0.50063574	0.52120245	-0.020566702
112	0.47767988	0.49969873	-0.02201885
113	0.46447712	0.45388335	0.010593772
114	0.5991359	0.5846485	0.014487386
115	0.5233795	0.5212433	0.0021362305
116	0.55028534	0.5622407	-0.01195538
117	0.57394063	0.5736311	0.00030952692
118	0.5816814	0.59021175	-0.008530378
119	0.5537889	0.5572384	-0.0034494996
120	0.37908897	0.3864895	-0.0074005425
121	0.46726117	0.48291507	-0.015653908
122	0.51824915	0.52880925	-0.010560095
123	0.42615682	0.42073047	0.0054263473
124	0.41699836	0.42666268	-0.009664327
125	0.53476083	0.53019047	0.004570365
126	0.4183011	0.44633707	-0.028035969
127	0.3961271	0.40688744	-0.010760337
128	0.48496088	0.48700973	-0.00204885
129	0.3183294	0.3272737	-0.008944303
130	0.49764708	0.52002007	-0.02237299
131	0.56012887	0.5787327	-0.018603861
132	0.547223	0.5511861	-0.003963113
133	0.5636627	0.5757603	-0.012097597
134	0.50531524	0.5098921	-0.004576862
135	0.52510643	0.5215489	0.0035575032
136	0.35420993	0.36297345	-0.008763522
137	0.46481475	0.4614884	0.0033263564
138	0.48033282	0.46621498	0.014117837
139	0.4209755	0.41889203	0.0020834804
140	0.51944697	0.5280011	-0.008554161
141	0.40554798	0.37947112	0.026076853
142	0.53531194	0.5288013	0.0065106153
143	0.45186266	0.4414361	0.010426551
144	0.43747517	0.4607856	-0.023310423
145	0.4709026	0.46850064	0.002401948
146	0.31894952	0.3501512	-0.03120169
147	0.54546314	0.5387075	0.00675565
148	0.5153559	0.51733154	-0.0019756556
149	0.33247492	0.338708	-0.006233096
150	0.4058791	0.4086583	-0.0027791858
151	0.51750684	0.52510613	-0.007599294
152	0.54904366	0.5623741	-0.01333046
153	0.51710534	0.52037877	-0.0032734275
154	0.58238316	0.56859404	0.013789117
155	0.4572001	0.46463493	-0.007434815
156	0.388538	0.3711027	0.017435312
157	0.43952996	0.44428593	-0.004755974
158	0.5117151	0.5083029	0.003412187
159	0.5192709	0.5197499	-0.00047898293
160	0.4250361	0.4150328	0.0100032985
161	0.31400123	0.33904785	-0.025046617
162	0.5576355	0.5685315	-0.010896027
163	0.42512095	0.44902924	-0.023908287
164	0.52089244	0.5174424	0.003450036
165	0.56615347	0.581128	-0.0149745345
166	0.57705355	0.58548206	-0.008428514
167	0.43656206	0.43613553	0.00042653084
168	0.45472372	0.4554043	-0.00068059564
169	0.4921839	0.51100034	-0.018816441
170	0.42171738	0.4439438	-0.022226423
171	0.48193273	0.47373804	0.008194685
172	0.44488996	0.46527278	-0.020382822
173	0.55770874	0.56975085	-0.012042105
174	0.4743858	0.47345912	0.0009266734
175	0.5243675	0.5256611	-0.0012935996
176	0.48827124	0.48243603	0.0058352053
177	0.45383987	0.4416538	0.01218608
178	0.48461512	0.48129845	0.0033166707
179	0.39833373	0.39000657	0.008327156
180	0.34542623	0.3436849	0.0017413199
181	0.5711272	0.57879984	-0.0076726675
182	0.5860809	0.5990185	-0.012937605
183	0.46296552	0.4547198	0.008245707
184	0.4606306	0.46568993	-0.0050593317
185	0.47260135	0.48650998	-0.013908625
186	0.42004195	0.42453218	-0.0044902265
187	0.48153624	0.4932743	-0.011738062
188	0.5521994	0.55589974	-0.003700316
189	0.55756825	0.5757375	-0.018169224
190	0.5493981	0.5530566	-0.0036584735
191	0.5107222	0.5426042	-0.031881988
192	0.53701234	0.54475975	-0.0077474117
193	0.4186817	0.43774834	-0.019066632
194	0.47884676	0.4854879	-0.0066411495
195	0.5264916	0.53749317	-0.011001587
196	0.4527879	0.47070152	-0.01791361
197	0.5267486	0.5358402	-0.009091616
198	0.4494327	0.4578306	-0.008397907
199	0.50841576	0.51254123	-0.004125476
200	0.39527744	0.39883444	-0.0035569966
201	0.40789422	0.4169548	-0.009060562
202	0.5845131	0.5978843	-0.01337117
203	0.4349674	0.4409642	-0.0059967935
204	0.48532838	0.47928104	0.0060473382
205	0.48995003	0.50091136	-0.010961324
206	0.24956688	0.25512683	-0.005559951
207	0.2329266	0.28209424	-0.049167633
208	0.49394983	0.50557894	-0.011629105
209	0.48138386	0.499074	-0.017690152
210	0.6217286	0.62500465	-0.00327605
211	0.5226781	0.53240764	-0.009729564
212	0.22584364	0.24731079	-0.02146715
213	0.3969007	0.4184569	-0.021556199
214	0.5196229	0.5201119	-0.0004889965
215	0.453709	0.45975697	-0.006047964
216	0.5090608	0.53668493	-0.02762413
217	0.57152265	0.58542985	-0.013907194
218	0.5982664	0.6094024	-0.011135995
219	0.42002288	0.45344806	-0.033425182
220	0.5014225	0.5262541	-0.024831593
221	0.5303724	0.52900165	0.001370728
222	0.5069559	0.5161559	-0.009199977
223	0.46807098	0.47228605	-0.0042150617
224	0.43785903	0.43766126	0.00019776821
225	0.5145275	0.5211943	-0.0066667795
226	0.48566335	0.49496055	-0.009297192
227	0.47278172	0.48161304	-0.008831322
228	0.5248245	0.52911884	-0.004294336
229	0.47587729	0.48049393	-0.004616648
230	0.46131474	0.45656407	0.004750669
231	0.5182339	0.5264012	-0.008167326
232	0.56744975	0.5661423	0.0013074279
233	0.48879015	0.51401067	-0.025220513
234	0.45051008	0.4719512	-0.021441102
235	0.5549249	0.5645576	-0.009632707
236	0.5534129	0.5594894	-0.0060765147
237	0.28197733	0.29414907	-0.012171745
238	0.52056867	0.518943	0.0016256571
239	0.4928159	0.49385867	-0.0010427535
240	0.41321918	0.44123435	-0.028015167
241	0.5179004	0.51906997	-0.0011695623
242	0.5289412	0.5363072	-0.0073660016
243	0.380631	0.38662675	-0.0059957504
244	0.52035356	0.5262091	-0.0058555603
245	0.51447207	0.51444757	2.4497509e-05
246	0.51904285	0.5212096	-0.002166748
247	0.52955836	0.5258724	0.0036859512
248	0.49624792	0.5076306	-0.011382669
249	0.37389684	0.3659153	0.007981539
250	0.49041942	0.48820427	0.002215147
251	0.5150131	0.52736866	-0.012355566
252	0.4918536	0.49260008	-0.0007464886
253	0.5164971	0.53227806	-0.015780985
254	0.41470444	0.42776203	-0.0130575895
255	0.6154263	0.622626	-0.0071997046
256	0.47305265	0.4865241	-0.013471454
257	0.47631457	0.4850694	-0.00875482
258	0.51310664	0.5331989	-0.020092249
259	0.5530358	0.56206214	-0.009026349
260	0.58932954	0.5842858	0.005043745
261	0.3970364	0.39203173	0.005004674
262	0.49447662	0.52311254	-0.02863592
263	0.45591292	0.4433076	0.0126053095
264	0.5321978	0.53616357	-0.003965795
265	0.4939086	0.4986107	-0.004702091
266	0.46058118	0.502052	-0.041470826
267	0.40945366	0.42836827	-0.01891461
268	0.28434286	0.30730182	-0.022958964
269	0.4883704	0.50548494	-0.01711455
270	0.5786636	0.58727235	-0.008608758
271	0.33192053	0.33769178	-0.0057712495
272	0.54854405	0.5403512	0.008192837
273	0.5854346	0.6024651	-0.017030478
274	0.54297715	0.55728555	-0.014308393
275	0.5494772	0.55174065	-0.0022634268
276	0.56082565	0.56648433	-0.005658686
277	0.46983263	0.48442534	-0.014592707
278	0.5350639	0.5555429	-0.020478964
279	0.4811614	0.4818394	-0.00067800283
280	0.5231616	0.52478606	-0.001624465
281	0.50959986	0.5145531	-0.004953265
282	0.5005004	0.51199275	-0.011492372
283	0.45392132	0.45973882	-0.0058175027
284	0.541043	0.5664648	-0.025421798
285	0.43384486	0.44105712	-0.0072122514
286	0.38976058	0.39418006	-0.004419476
287	0.49224898	0.515947	-0.023698002
288	0.501957	0.526151	-0.024194002
289	0.49267852	0.48687205	0.005806476
290	0.5678029	0.5664373	0.001365602
291	0.51357496	0.5631464	-0.049571455
292	0.4823027	0.47866476	0.0036379397
293	0.5211805	0.51927364	0.0019068718
294	0.46773517	0.47598997	-0.008254796
295	0.5334174	0.5462473	-0.0128299
296	0.48427314	0.49323043	-0.008957297
297	0.50887454	0.52072835	-0.011853814
298	0.44278222	0.4546878	-0.011905581
299	0.37886855	0.40370536	-0.024836808
300	0.49857774	0.49167657	0.006901175
301	0.615793	0.6145206	0.0012723804
302	0.28679192	0.29670048	-0.009908557
303	0.524497	0.55234545	-0.027848482
304	0.4592497	0.46117768	-0.0019279718
305	0.5296787	0.5325865	-0.0029078126
306	0.3832987	0.398855	-0.015556306
307	0.4150957	0.4393853	-0.024289608
308	0.50172675	0.5159972	-0.014270425
309	0.45586604	0.48588362	-0.030017585
310	0.480426	0.4869601	-0.0065340996
311	0.5812171	0.5783583	0.0028588176
312	0.5386625	0.5573853	-0.018722832
313	0.5265772	0.5281864	-0.0016092062
314	0.3008713	0.31264466	-0.011773348
315	0.3556047	0.38721794	-0.03161323
316	0.5292069	0.55971086	-0.030503988
317	0.517257	0.5149555	0.0023014545
318	0.623904	0.6278049	-0.0039008856
319	0.52693766	0.513097	0.013840675
320	0.44295907	0.44979396	-0.0068348944
321	0.57078123	0.5910725	-0.020291269
322	0.4045544	0.4093953	-0.0048409104
323	0.40481785	0.41031826	-0.005500406
324	0.49424928	0.5065133	-0.012264013
325	0.56434757	0.593325	-0.028977454
326	0.4803411	0.5321737	-0.051832587
327	0.55556124	0.5718408	-0.016279578
328	0.5793044	0.5820025	-0.0026981235
329	0.55268514	0.55876815	-0.0060830116
330	0.45624477	0.47193864	-0.015693873
331	0.4919587	0.49932662	-0.007367909
332	0.42114216	0.46059316	-0.039451003
333	0.36360878	0.37669706	-0.013088286
334	0.49136856	0.51199484	-0.020626277
335	0.54216844	0.53741395	0.0047544837
336	0.32056716	0.31945145	0.0011157095
337	0.192743	0.2032518	-0.010508791
338	0.48252526	0.48239854	0.00012671947
339	0.5705667	0.5858394	-0.015272677
340	0.4381694	0.45386583	-0.015696436
341	0.34470648	0.34512067	-0.00041419268
342	0.49804005	0.50188965	-0.0038495958
343	0.4595712	0.47742718	-0.017855972
344	0.43797305	0.44899368	-0.011020631
345	0.5058643	0.5059383	-7.3969364e-05
346	0.41156498	0.42148525	-0.009920269
347	0.5684073	0.572534	-0.0041267276
348	0.35310975	0.38727903	-0.034169286
349	0.50611067	0.50211966	0.003991008
350	0.51835185	0.5187292	-0.000377357
351	0.22605799	0.272518	-0.046460018
352	0.25964978	0.31125525	-0.051605463
353	0.45200974	0.4665349	-0.014525175
354	0.5384613	0.54895765	-0.010496318
355	0.5995865	0.5927986	0.006787896
356	0.6719703	0.67226243	-0.00029212236
357	0.590863	0.5873279	0.0035350919
358	0.4085898	0.44614768	-0.03755787
359	0.52217543	0.52390766	-0.0017322302
360	0.6066805	0.60373026	0.002950251
361	0.42915985	0.43250772	-0.0033478737
362	0.39591828	0.42168134	-0.025763065
363	0.43556687	0.426717	0.008849859
364	0.4963408	0.5192758	-0.022934973
365	0.3412887	0.34511098	-0.0038222969
366	0.4924393	0.5019377	-0.009498388
367	0.52570754	0.5351345	-0.009426951
368	0.46638593	0.49951515	-0.033129215
369	0.55661917	0.56941724	-0.012798071
370	0.42231002	0.43281496	-0.010504931
371	0.45125607	0.44644547	0.0048106015
372	0.42986903	0.4772088	-0.047339767
373	0.52211714	0.52333283	-0.0012156963
374	0.5449958	0.5230079	0.021987855
375	0.3681795	0.3860382	-0.017858714
376	0.517076	0.5184594	-0.0013833642
377	0.5159446	0.4995266	0.01641801
378	0.5908758	0.5913681	-0.00049227476
379	0.4152902	0.41903922	-0.003749013
380	0.59211874	0.59540933	-0.0032905936
381	0.5867386	0.5676543	0.019084275
382	0.49214897	0.46905327	0.023095697
383	0.587953	0.58988667	-0.0019336939
384	0.42689553	0.44705015	-0.020154625
385	0.39222616	0.41080472	-0.01857856
386	0.46779287	0.4768281	-0.00903523
387	0.40662965	0.42398658	-0.017356932
388	0.46167794	0.49129477	-0.029616833
389	0.5868538	0.58465374	0.002200067
390	0.51316726	0.5028075	0.010359764
391	0.56123525	0.56333965	-0.0021044016
392	0.4767066	0.48414326	-0.007436663
393	0.39646155	0.39368036	0.0027811825
394	0.5396283	0.53672314	0.00290519
395	0.4855923	0.49690762	-0.011315316
396	0.5242992	0.5641457	-0.03984648
397	0.4940822	0.49209398	0.0019882321
398	0.5502656	0.56838274	-0.01811713
399	0.5518604	0.56006	-0.008199632
400	0.5346502	0.5443355	-0.009685278
401	0.43894	0.44243047	-0.0034904778
402	0.49078736	0.52036625	-0.029578894
403	0.49559662	0.4859106	0.009686023
404	0.53785354	0.5582503	-0.020396769
405	0.5342018	0.54415125	-0.009949446
406	0.33887354	0.33617616	0.0026973784
407	0.5613553	0.57246375	-0.011108458
408	0.42594203	0.42180443	0.0041376054
409	0.49037337	0.4695787	0.02079466
410	0.5451004	0.5499022	-0.00480181
411	0.46468863	0.47924316	-0.01455453
412	0.44798657	0.46758175	-0.019595176
413	0.41242498	0.41078287	0.001642108
414	0.38805786	0.38885918	-0.00080132484
415	0.4952033	0.50996083	-0.014757544
416	0.3564681	0.3825174	-0.026049286
417	0.5284303	0.5303433	-0.0019130111
418	0.53591263	0.53850585	-0.0025932193
419	0.5109772	0.5245032	-0.013525963
420	0.41208115	0.40934938	0.0027317703
421	0.40584478	0.40863046	-0.0027856827
422	0.4003426	0.4174628	-0.017120183
423	0.4703936	0.4691134	0.0012801886
424	0.54893166	0.56588954	-0.016957879
425	0.5822829	0.586372	-0.004089117
426	0.4931712	0.5082462	-0.015074998
427	0.5137109	0.52610815	-0.01239723
428	0.5016952	0.50023407	0.0014611483
429	0.4741714	0.46065116	0.013520241
430	0.55153084	0.5819357	-0.030404866
431	0.52489805	0.533666	-0.008767962
432	0.4965498	0.51831424	-0.021764457
433	0.49940395	0.52568614	-0.026282191
434	0.49916172	0.49774316	0.0014185607
435	0.5314565	0.531701	-0.00024455786
436	0.48191702	0.4862146	-0.0042975843
437	0.50817686	0.50535125	0.0028256178
438	0.41315156	0.42427087	-0.011119306
439	0.50058335	0.51060826	-0.010024905
440	0.4844257	0.49500278	-0.010577083
441	0.5584883	0.5577182	0.000770092
442	0.54582894	0.53929126	0.006537676
443	0.5683919	0.55566335	0.012728572
444	0.5218484	0.5239252	-0.0020768046
445	0.5077189	0.5461799	-0.03846097
446	0.3827582	0.37353367	0.009224534
447	0.44732735	0.46176565	-0.014438301
448	0.5421741	0.55068254	-0.008508444
449	0.51188505	0.52235496	-0.0104699135
450	0.6168062	0.6147559	0.0020502806
451	0.3498379	0.36938757	-0.019549668
452	0.42498055	0.41825023	0.006730318
453	0.4508822	0.46105647	-0.010174274
454	0.47449976	0.4788142	-0.0043144524
455	0.563253	0.5673119	-0.0040588975
456	0.47794467	0.488311	-0.010366321
457	0.338102	0.34445533	-0.0063533187
458	0.47903988	0.49268675	-0.013646871
459	0.3739715	0.36989048	0.004081011
460	0.44492993	0.4427696	0.0021603405
461	0.4826128	0.48279202	-0.00017923117
462	0.54545623	0.5488293	-0.0033730865
463	0.47770655	0.48802146	-0.010314912
464	0.38910526	0.3847232	0.004382074
465	0.3884344	0.40764084	-0.019206434
466	0.47331122	0.4935107	-0.020199478
467	0.6003273	0.5952119	0.00511539
468	0.47439617	0.4823211	-0.007924944
469	0.5431739	0.54211336	0.0010605454
470	0.37604713	0.38238093	-0.006333798
471	0.5895353	0.60710144	-0.017566144
472	0.4807696	0.4857379	-0.0049682856
473	0.49390376	0.49999067	-0.0060869157
474	0.56254363	0.5753585	-0.012814879
475	0.56017154	0.57203615	-0.011864603
476	0.40927997	0.41472563	-0.005445659
477	0.38606524	0.38782793	-0.0017626882
478	0.5303822	0.54496527	-0.014583051
479	0.62178254	0.6199856	0.0017969608
480	0.4928558	0.4969547	-0.004098922
481	0.5278672	0.5224056	0.0054615736
482	0.449497	0.45503482	-0.005537808
483	0.5083109	0.55910045	-0.050789535
484	0.4345394	0.43241668	0.00212273
485	0.42724413	0.45772284	-0.030478716
486	0.39044046	0.38722843	0.0032120347
487	0.34133077	0.35052794	-0.0091971755
488	0.55246204	0.54551256	0.0069494843
489	0.5605667	0.5721129	-0.011546195
490	0.48048294	0.49415794	-0.013675004
491	0.40547085	0.4141228	-0.008651942
492	0.4288085	0.43570876	-0.006900251
493	0.54958457	0.55152035	-0.00193578
494	0.49182564	0.5084359	-0.016610265
495	0.48473778	0.49448574	-0.009747952
496	0.4868316	0.4934852	-0.006653607
497	0.5135749	0.52169913	-0.008124232
498	0.52764505	0.56128794	-0.033642888
499	0.5727957	0.5757609	-0.0029652119
500	0.48836535	0.5126833	-0.02431792
501	0.5120083	0.5116676	0.00034070015
502	0.5343523	0.54458684	-0.010234535
503	0.5429009	0.5605377	-0.017636776
504	0.41925958	0.43475422	-0.015494645
505	0.55103874	0.5442948	0.0067439675
506	0.5146207	0.52601355	-0.011392832
507	0.5063796	0.5160266	-0.009647012
508	0.57047683	0.5611928	0.0092840195
509	0.43522897	0.43816018	-0.0029312074
510	0.5972078	0.63503385	-0.03782606
511	0.48378322	0.4911823	-0.007399082
512	0.38576823	0.40943748	-0.023669243
513	0.46682692	0.515162	-0.048335075
514	0.55428696	0.5873089	-0.033021927
515	0.5156322	0.52658	-0.010947764
516	0.28277844	0.3342266	-0.051448166
517	0.50280803	0.5467586	-0.043950558
518	0.4245988	0.44128394	-0.016685128
519	0.5266333	0.53737444	-0.010741115
520	0.41600373	0.4181019	-0.002098173
521	0.51075685	0.5412034	-0.03044653
522	0.45188072	0.4516261	0.00025463104
523	0.5071756	0.5660837	-0.058908105
524	0.51633143	0.5228142	-0.00648278
525	0.59087324	0.57142276	0.019450486
526	0.47492787	0.47909865	-0.0041707754
527	0.51109517	0.54019696	-0.029101789
528	0.3919871	0.3962124	-0.0042253137
529	0.46906784	0.4896359	-0.020568073
530	0.35151798	0.34093693	0.010581046
531	0.5453706	0.5661805	-0.020809948
532	0.5487139	0.5542512	-0.0055372715
533	0.44922578	0.4575925	-0.008366704
534	0.41549483	0.42370275	-0.008207917
535	0.485849	0.48475024	0.001098752
536	0.5285022	0.5524623	-0.023960054
537	0.49211177	0.49309358	-0.0009818077
538	0.5312741	0.5344512	-0.0031771064
539	0.42794213	0.41580635	0.012135774
540	0.46332887	0.49025196	-0.02692309
541	0.5422057	0.5555152	-0.013309538
542	0.56733024	0.5672766	5.364418e-05
543	0.4846597	0.48711175	-0.0024520457
544	0.4363756	0.46159804	-0.02522245
545	0.46037874	0.46929875	-0.008920014
546	0.37949726	0.38473955	-0.005242288
547	0.4901053	0.50605917	-0.015953869
548	0.51256645	0.5136143	-0.0010478497
549	0.5235246	0.5156846	0.007839978
550	0.4624426	0.48114246	-0.018699855
551	0.43746525	0.4342503	0.0032149553
552	0.59272593	0.5719541	0.020771861
553	0.56917655	0.5720391	-0.0028625727
554	0.558862	0.56656	-0.0076979995
555	0.5212409	0.52432513	-0.0030842423
556	0.5342225	0.5432216	-0.008999109
557	0.44372758	0.43812373	0.00560385
558	0.48027593	0.48661396	-0.00633803
559	0.52649605	0.5328928	-0.0063967705
560	0.5171114	0.5293592	-0.012247801
561	0.4886596	0.5184074	-0.029747814
562	0.49358645	0.5041804	-0.010593921
563	0.530459	0.5254103	0.005048692
564	0.5728557	0.58132935	-0.008473635
565	0.5789173	0.5820267	-0.0031093955
566	0.534607	0.5451613	-0.010554314
567	0.5492639	0.5764512	-0.027187288
568	0.5302326	0.54277873	-0.012546122
569	0.528866	0.5334105	-0.0045444965
570	0.4647046	0.46785823	-0.0031536222
571	0.5777592	0.5947471	-0.01698792
572	0.3277785	0.34715262	-0.019374132
573	0.49894762	0.48723274	0.011714876
574	0.5018303	0.49567035	0.0061599314
575	0.5309346	0.5349611	-0.004026532
576	0.6010349	0.62593454	-0.024899662
577	0.38402975	0.3845575	-0.0005277395
578	0.55541444	0.5655467	-0.010132253
579	0.4148663	0.40017447	0.01469183
580	0.5452559	0.55807495	-0.012819052
581	0.3915115	0.41414687	-0.02263537
582	0.5102633	0.5197626	-0.009499252
583	0.57068926	0.57081205	-0.00012278557
584	0.57752913	0.59637856	-0.018849432
585	0.42022446	0.43132243	-0.011097968
586	0.45870548	0.48685807	-0.028152585
587	0.58084726	0.59078485	-0.009937584
588	0.53471446	0.5617527	-0.027038217
589	0.497103	0.51135975	-0.014256746
590	0.5141862	0.5226923	-0.008506119
591	0.38758335	0.40105307	-0.013469726
592	0.33662	0.3474621	-0.010842085
593	0.5648125	0.5787278	-0.0139153
594	0.4606003	0.48103943	-0.020439148
595	0.4978007	0.488063	0.0097377
596	0.4646689	0.48106262	-0.016393721
597	0.39344576	0.4361383	-0.042692542
598	0.5496974	0.5436726	0.006024778
599	0.5417192	0.5512024	-0.009483218
600	0.4284563	0.43795663	-0.009500325
601	0.41855627	0.40173835	0.016817927
602	0.5188933	0.5232102	-0.004316926
603	0.47434208	0.48309457	-0.008752495
604	0.503165	0.50524783	-0.0020828247
605	0.46982673	0.49231666	-0.022489935
606	0.26585475	0.26298413	0.0028706193
607	0.48939967	0.5055603	-0.016160607
608	0.48859954	0.4925815	-0.003981948
609	0.47908893	0.47595787	0.0031310618
610	0.537128	0.540469	-0.0033410192
611	0.65467703	0.6524307	0.0022463202
612	0.5160662	0.50480884	0.01125735
613	0.5005889	0.53093445	-0.03034556
614	0.40950176	0.43542743	-0.025925666
615	0.52433777	0.52855647	-0.0042186975
616	0.38413373	0.39807966	-0.013945937
617	0.5667085	0.560001	0.0067074895
618	0.5002253	0.5012289	-0.001003623
619	0.58472073	0.58475655	-3.582239e-05
620	0.5483918	0.55817825	-0.009786427
621	0.47220868	0.4850582	-0.01284951
622	0.49790198	0.5052476	-0.007345617
623	0.4966784	0.5022758	-0.0055974126
624	0.4365498	0.4490238	-0.012474
625	0.48007756	0.488735	-0.008657426
626	0.5729963	0.5983354	-0.025339067
627	0.41242042	0.43586335	-0.023442924
628	0.49863654	0.5211102	-0.022473633
629	0.5433615	0.54500264	-0.0016411543
630	0.51967996	0.51792157	0.0017583966
631	0.5784537	0.5922234	-0.013769686
632	0.57291317	0.58380294	-0.010889769
633	0.43949154	0.4496083	-0.010116756
634	0.5749411	0.58915967	-0.014218569
635	0.5616715	0.5678706	-0.0061991215
636	0.5505484	0.55496037	-0.0044119954
637	0.4818031	0.49120829	-0.009405196
638	0.46153805	0.45997143	0.0015666187
639	0.5209935	0.5389224	-0.017928958
640	0.5278211	0.5269202	0.0009009242
641	0.37311983	0.38187772	-0.008757889
642	0.479529	0.5000087	-0.020479709
643	0.49753606	0.5062735	-0.008737445
644	0.3529944	0.35347676	-0.0004823506
645	0.35000297	0.37241226	-0.02240929
646	0.60068035	0.6119739	-0.01129353
647	0.55564326	0.5744092	-0.018765926
648	0.52891165	0.526495	0.0024166703
649	0.5075771	0.5195714	-0.011994302
650	0.4999803	0.5058083	-0.005827993
651	0.47154185	0.5079314	-0.03638956
652	0.5190024	0.5092476	0.009754777
653	0.45685378	0.44636858	0.010485202
654	0.439358	0.43375102	0.005606979
655	0.50605893	0.51944774	-0.013388813
656	0.4890924	0.49582675	-0.0067343414
657	0.4945458	0.48980352	0.0047422647
658	0.51949644	0.5174173	0.0020791292
659	0.58627826	0.58349836	0.002779901
660	0.47547242	0.4892533	-0.013780892
661	0.48315778	0.4890922	-0.0059344172
662	0.4582203	0.4573854	0.00083491206
663	0.33838078	0.35711548	-0.018734694
664	0.54085255	0.5393403	0.0015122294
665	0.51109356	0.5360119	-0.024918318
666	0.5173303	0.5286535	-0.011323214
667	0.4342891	0.47648785	-0.042198747
668	0.59666866	0.6073391	-0.0106704235
669	0.5507925	0.5691009	-0.018308401
670	0.42356494	0.4291082	-0.0055432618
671	0.48000655	0.5026525	-0.02264598
672	0.4592532	0.47496617	-0.015712976
673	0.4672671	0.49449503	-0.027227938
674	0.4114158	0.42077708	-0.009361297
675	0.33669138	0.3639369	-0.027245522
676	0.5059503	0.5075776	-0.001627326
677	0.5198591	0.5228797	-0.0030206442
678	0.3955511	0.3995018	-0.003950715
679	0.4282855	0.42973524	-0.001449734
680	0.5187211	0.52172	-0.0029988885
681	0.47340244	0.49794707	-0.024544626
682	0.43354607	0.42233473	0.011211336
683	0.46609512	0.4857625	-0.019667387
684	0.5686056	0.5831756	-0.014569998
685	0.4973228	0.50107396	-0.0037511587
686	0.4440747	0.4604043	-0.016329616
687	0.26940137	0.30664796	-0.037246585
688	0.4657344	0.4742226	-0.008488208
689	0.6084802	0.6177084	-0.00922817
690	0.49689782	0.5114167	-0.014518857
691	0.39730677	0.40404907	-0.0067422986
692	0.5054022	0.5054052	-2.9802322e-06
693	0.51094633	0.54229105	-0.03134471
694	0.48615402	0.502165	-0.016011
695	0.5787251	0.60727483	-0.02854973
696	0.51602036	0.54256386	-0.026543498
697	0.522292	0.5577962	-0.035504162
698	0.42608586	0.42919615	-0.0031102896
699	0.5761545	0.5895394	-0.013384938
700	0.4613708	0.46960565	-0.0082348585
701	0.37374032	0.3864187	-0.012678385
702	0.5197903	0.52251935	-0.0027290583
703	0.48185912	0.47966084	0.002198279
704	0.46655133	0.48246318	-0.015911847
705	0.58415633	0.58531123	-0.0011548996
706	0.6037187	0.6113589	-0.007640183
707	0.49615008	0.51666814	-0.020518064
708	0.5190134	0.5255744	-0.0065609813
709	0.5028621	0.5126496	-0.0097875
710	0.3654735	0.38031876	-0.014845252
711	0.5666754	0.58469766	-0.01802224
712	0.5213852	0.50945395	0.011931241
713	0.36676696	0.37421343	-0.007446468
714	0.48470378	0.49175313	-0.007049352
715	0.2961242	0.31851968	-0.022395492
716	0.51980764	0.5192782	0.00052940845
717	0.3783334	0.4327072	-0.0543738
718	0.47603893	0.4800485	-0.0040095747
719	0.42273077	0.43600547	-0.013274699
720	0.4540163	0.46295303	-0.008936733
721	0.42933753	0.43853763	-0.009200096
722	0.578304	0.5768043	0.0014997125
723	0.4847049	0.50978184	-0.025076926
724	0.38742772	0.39896214	-0.011534423
725	0.49315077	0.5092218	-0.016071022
726	0.47871855	0.50568557	-0.026967019
727	0.4892236	0.4952499	-0.006026298
728	0.37024277	0.4429365	-0.072693735
729	0.48355472	0.5055369	-0.021982193
730	0.44250432	0.4409911	0.0015132129
731	0.60412145	0.61607057	-0.011949122
732	0.3243941	0.35360146	-0.029207349
733	0.4934137	0.5016168	-0.008203089
734	0.5302033	0.5246856	0.0055176616
735	0.37014818	0.4212893	-0.051141113
736	0.53951514	0.53361917	0.0058959723
737	0.4027451	0.4086022	-0.00585711
738	0.5303499	0.53045017	-0.00010025501
739	0.35900593	0.37493235	-0.01592642
740	0.4671167	0.4868983	-0.01978159
741	0.38413668	0.40032762	-0.016190946
742	0.4655233	0.47358513	-0.008061826
743	0.592646	0.6023066	-0.009660602
744	0.5395533	0.5333227	0.0062305927
745	0.5717742	0.5647303	0.007043898
746	0.56483155	0.57847124	-0.0136396885
747	0.16260087	0.22246884	-0.059867963
748	0.49860457	0.5046647	-0.0060601532
749	0.35930935	0.37999552	-0.02068618
750	0.4454782	0.460546	-0.015067786
751	0.2817514	0.28904164	-0.007290244
752	0.53051674	0.5349669	-0.0044501424
753	0.48706383	0.49136478	-0.004300952
754	0.549303	0.5406476	0.008655369
755	0.48762432	0.48395133	0.0036729872
756	0.4125674	0.4330477	-0.020480305
757	0.5363291	0.5364004	-7.1287155e-05
758	0.4982006	0.50887644	-0.0106758475
759	0.33929685	0.40274605	-0.063449204
760	0.49307838	0.5117883	-0.018709928
761	0.5211173	0.5275716	-0.006454289
762	0.47075886	0.4922753	-0.021516442
763	0.49763623	0.5012138	-0.0035775602
764	0.34441048	0.3901891	-0.045778632
765	0.4719293	0.48769766	-0.01576835
766	0.5882112	0.6073315	-0.019120336
767	0.29146376	0.31395623	-0.022492468
768	0.3421796	0.34641978	-0.004240185
769	0.40692225	0.42696983	-0.020047575
770	0.58657765	0.6024187	-0.015841067
771	0.36817682	0.3675838	0.0005930066
772	0.44838536	0.45776078	-0.009375423
773	0.5045838	0.5149642	-0.010380447
774	0.4234072	0.42209226	0.0013149381
775	0.46443954	0.4875575	-0.02311796
776	0.5165805	0.52767473	-0.0110942125
777	0.46769542	0.48852497	-0.020829558
778	0.17272802	0.17183453	0.0008934885
779	0.47220707	0.4814257	-0.009218633
780	0.49489385	0.48381716	0.011076689
781	0.48003888	0.4931388	-0.013099909
782	0.5275741	0.55595165	-0.028377533
783	0.44882083	0.4490837	-0.00026285648
784	0.46721002	0.45920277	0.008007258
785	0.44995624	0.4492975	0.00065875053
786	0.4875329	0.46984425	0.017688662
787	0.55041844	0.5416842	0.008734226
788	0.43276033	0.45976016	-0.026999831
789	0.37906638	0.39962742	-0.02056104
790	0.34992197	0.36272675	-0.012804776
791	0.34160522	0.35414457	-0.012539357
792	0.32082984	0.35000664	-0.029176801
793	0.54838157	0.57782346	-0.029441893
794	0.408035	0.44875196	-0.040716946
795	0.32921806	0.3518006	-0.022582531
796	0.5080166	0.50955164	-0.001535058
797	0.53237635	0.5478578	-0.015481472
798	0.45679525	0.46906114	-0.012265891
799	0.49322417	0.50064147	-0.0074172914
800	0.52615976	0.52689195	-0.00073218346
801	0.5375395	0.54485846	-0.0073189735
802	0.43517044	0.4386328	-0.0034623444
803	0.5594052	0.54783726	0.01156795
804	0.51659495	0.5301635	-0.01356858
805	0.5994741	0.6019987	-0.0025246143
806	0.5059843	0.5101077	-0.0041233897
807	0.49016616	0.48837593	0.0017902255
808	0.3655096	0.38153255	-0.01602295
809	0.41585055	0.4482321	-0.032381564
810	0.50339407	0.50283784	0.00055623055
811	0.5734829	0.596526	-0.023043156
812	0.6082837	0.6006149	0.007668793
813	0.4633752	0.47330445	-0.00992924
814	0.47089103	0.46970487	0.0011861622
815	0.51053625	0.515374	-0.0048377514
816	0.3857715	0.3961186	-0.010347098
817	0.3836067	0.3983869	-0.014780194
818	0.5171841	0.53098	-0.013795912
819	0.48648548	0.5028271	-0.016341627
820	0.52162844	0.5319493	-0.010320842
821	0.5610889	0.568345	-0.0072560906
822	0.42614034	0.41618866	0.009951681
823	0.50567526	0.5198094	-0.014134169
824	0.55236185	0.5545458	-0.0021839738
825	0.4755411	0.47357774	0.001963377
826	0.393151	0.40332934	-0.010178357
827	0.28428957	0.29999268	-0.015703112
828	0.3800532	0.40802702	-0.02797383
829	0.51572585	0.5153893	0.00033652782
830	0.48021525	0.4527556	0.027459651
831	0.43581274	0.4406304	-0.0048176646
832	0.45711076	0.46248206	-0.0053713024
833	0.41979438	0.41545448	0.0043399036
834	0.42563695	0.45820358	-0.032566637
835	0.38559827	0.39371115	-0.008112878
836	0.5276422	0.5459994	-0.018357217
837	0.37059748	0.3678901	0.002707392
838	0.499289	0.5334277	-0.03413871
839	0.280272	0.30116263	-0.020890623
840	0.33646157	0.32181373	0.014647841
841	0.43471217	0.43584606	-0.001133889
842	0.44456136	0.45383486	-0.009273499
843	0.5698479	0.56542706	0.004420817
844	0.5820007	0.6054143	-0.023413599
845	0.4338094	0.43303	0.00077939034
846	0.43941048	0.4446235	-0.005213022
847	0.5029092	0.5064391	-0.0035299063
848	0.6351681	0.63278604	0.00238204
849	0.34908524	0.3709599	-0.021874666
850	0.4489741	0.45122203	-0.0022479296
851	0.5158641	0.5016845	0.014179587
852	0.46072572	0.4691104	-0.008384675
853	0.508809	0.51431507	-0.0055060983
854	0.48578012	0.4958172	-0.010037094
855	0.45589203	0.44017562	0.015716404
856	0.44416016	0.4591347	-0.0149745345
857	0.55125	0.5657985	-0.01454854
858	0.55004454	0.54408365	0.0059608817
859	0.3978412	0.40985158	-0.0120103955
860	0.54364896	0.5546171	-0.010968149
861	0.48377922	0.5070419	-0.02326265
862	0.5026872	0.498094	0.0045932233
863	0.46615788	0.48298568	-0.016827792
864	0.41196105	0.41229612	-0.0003350675
865	0.47039157	0.47614196	-0.005750388
866	0.66120905	0.67100006	-0.009791017
867	0.52889615	0.5363422	-0.0074460506
868	0.44533437	0.46506137	-0.019726992
869	0.37112495	0.37631768	-0.005192727
870	0.50518984	0.5088667	-0.0036768913
871	0.58665603	0.58862805	-0.0019720197
872	0.3377609	0.35068187	-0.012920976
873	0.41074833	0.39863878	0.012109548
874	0.4630265	0.45457947	0.008447021
875	0.51867574	0.53240156	-0.013725817
876	0.4342639	0.4375857	-0.0033217967
877	0.49332795	0.48057008	0.012757868
878	0.40558088	0.41119236	-0.0056114793
879	0.53404677	0.57713497	-0.043088198
880	0.5249438	0.5011467	0.023797154
881	0.40030453	0.41321075	-0.012906224
882	0.42079923	0.42136082	-0.00056159496
883	0.5273133	0.52945083	-0.0021375418
884	0.45456547	0.45151272	0.0030527413
885	0.45595488	0.46138066	-0.005425781
886	0.5462065	0.5151113	0.031095147
887	0.48393163	0.49261624	-0.008684605
888	0.5495625	0.52597773	0.023584783
889	0.50750417	0.51936173	-0.011857569
890	0.5127099	0.50574523	0.0069646835
891	0.37125197	0.37993592	-0.00868395
892	0.48835632	0.48051813	0.00783819
893	0.32503933	0.36485064	-0.039811313
894	0.55362797	0.55221474	0.0014132261
895	0.5348487	0.5252176	0.009631097
896	0.5377811	0.5562492	-0.018468082
897	0.49682096	0.5110426	-0.014221638
898	0.47719005	0.49080676	-0.013616711
899	0.4941881	0.50595236	-0.011764258
900	0.4038608	0.4256559	-0.021795094
901	0.41368926	0.42494974	-0.01126048
902	0.5235402	0.5240553	-0.00051510334
903	0.5394021	0.5446325	-0.005230367
904	0.46068722	0.4304798	0.030207425
905	0.2960819	0.30465353	-0.008571625
906	0.4983273	0.49704057	0.0012867451
907	0.40547693	0.44070762	-0.035230696
908	0.41881543	0.40545648	0.013358951
909	0.44908223	0.46380833	-0.014726102
910	0.50112575	0.5009773	0.00014847517
911	0.32772347	0.35746333	-0.029739857
912	0.4468398	0.43089852	0.015941292
913	0.48417422	0.5139296	-0.029755384
914	0.4542166	0.4615448	-0.0073282123
915	0.4473929	0.45672297	-0.009330064
916	0.46101943	0.4449452	0.01607424
917	0.46545938	0.46933785	-0.0038784742
918	0.452745	0.46622634	-0.013481349
919	0.39856437	0.4026925	-0.0041281283
920	0.50219595	0.5367869	-0.03459096
921	0.5219879	0.5297015	-0.0077135563
922	0.41539893	0.43399823	-0.018599302
923	0.5841324	0.5880039	-0.0038715005
924	0.38474965	0.42107907	-0.03632942
925	0.52248687	0.5336394	-0.011152506
926	0.5750718	0.5737318	0.0013400316
927	0.5223019	0.51450294	0.0077989697
928	0.5391194	0.55408305	-0.014963627
929	0.40417027	0.45068398	-0.046513706
930	0.45837766	0.45841184	-3.4183264e-05
931	0.42540342	0.43491942	-0.009516001
932	0.4757009	0.47316784	0.0025330782
933	0.52964747	0.5249308	0.0047166944
934	0.48246896	0.4945584	-0.012089431
935	0.54061854	0.53805643	0.0025621057
936	0.4745442	0.48202774	-0.007483542
937	0.5142841	0.5107619	0.0035221577
938	0.44990325	0.45462826	-0.004725009
939	0.55415565	0.5676083	-0.013452649
940	0.64066786	0.6576099	-0.016942024
941	0.51132417	0.5240164	-0.012692213
942	0.49778068	0.5058763	-0.008095622
943	0.45198178	0.45630392	-0.0043221414
944	0.47794527	0.47505578	0.0028894842
945	0.47474548	0.49448043	-0.019734949
946	0.48001993	0.47258815	0.0074317753
947	0.6090265	0.6109371	-0.0019106269
948	0.59696263	0.5958065	0.0011561513
949	0.50543374	0.50356585	0.0018678904
950	0.5518973	0.5565325	-0.004635215
951	0.4290271	0.45694652	-0.027919412
952	0.36134133	0.37455606	-0.013214737
953	0.36985967	0.36426467	0.0055949986
954	0.5072557	0.5285328	-0.02127713
955	0.40699738	0.41922858	-0.012231201
956	0.3977669	0.3864293	0.011337578
957	0.52664024	0.5307854	-0.0041451454
958	0.46552104	0.47785315	-0.012332112
959	0.4940591	0.50917685	-0.0151177645
960	0.5047694	0.5368794	-0.032110035
961	0.5000328	0.5148735	-0.014840722
962	0.5378462	0.5389407	-0.0010945201
963	0.33580786	0.38371998	-0.04791212
964	0.59120536	0.5929352	-0.001729846
965	0.5488108	0.5597978	-0.010987043
966	0.56780237	0.57970005	-0.011897683
967	0.43740538	0.44499528	-0.0075899065
968	0.58438367	0.6006523	-0.016268611
969	0.41886598	0.42117566	-0.00230968
970	0.44967678	0.44766793	0.0020088553
971	0.40776518	0.43779963	-0.030034453
972	0.47605312	0.49661827	-0.020565152
973	0.5253941	0.52510124	0.00029283762
974	0.3681951	0.39831147	-0.03011638
975	0.49703	0.49462494	0.0024050474
976	0.4621032	0.49264702	-0.030543834
977	0.47846892	0.49535754	-0.016888618
978	0.5077977	0.52419055	-0.016392827
979	0.4517122	0.4654982	-0.013786018
980	0.4484039	0.47190866	-0.023504764
981	0.4363921	0.44010824	-0.003716141
982	0.3391309	0.3591462	-0.0200153
983	0.61901814	0.61498475	0.0040333867
984	0.5175002	0.51591593	0.0015842915
985	0.3465137	0.36241987	-0.015906185
986	0.45186535	0.45948985	-0.007624507
987	0.3309745	0.33700502	-0.0060305297
988	0.4902657	0.5024696	-0.012203902
989	0.5049296	0.5275962	-0.022666574
990	0.43550676	0.4571148	-0.021608025
991	0.41790134	0.43988693	-0.02198559
992	0.4682311	0.4865136	-0.018282503
993	0.51571023	0.5167607	-0.0010504723
994	0.47433522	0.48634753	-0.012012303
995	0.53822106	0.53842413	-0.00020307302
996	0.49494117	0.508478	-0.013536811
997	0.38468477	0.38153076	0.0031540096
998	0.45069483	0.46636322	-0.015668392
999	0.5204077	0.52731174	-0.0069040656
1000	0.6680338	0.67087215	-0.0028383732
1001	0.33702376	0.3606117	-0.023587942
1002	0.52025354	0.52213484	-0.0018813014
1003	0.52261233	0.5414557	-0.018843353
1004	0.5072477	0.51148564	-0.00423795
1005	0.28708273	0.3287003	-0.041617572
1006	0.4544946	0.4603541	-0.005859494
1007	0.5098292	0.4950297	0.014799535
1008	0.5356029	0.54665697	-0.011054039
1009	0.49404854	0.5076597	-0.013611138
1010	0.37163237	0.37350777	-0.0018754005
1011	0.5620137	0.5752324	-0.013218701
1012	0.5506558	0.559748	-0.009092212
1013	0.37599766	0.36335495	0.012642711
1014	0.46868134	0.47748047	-0.008799136
1015	0.4702234	0.48305044	-0.012827039
1016	0.53848493	0.51379997	0.024684966
1017	0.52086276	0.5434359	-0.022573113
1018	0.49392462	0.49079388	0.003130734
1019	0.42841452	0.4417004	-0.013285875
1020	0.37995026	0.3938636	-0.013913333
1021	0.5298668	0.53246737	-0.0026005507
1022	0.3856273	0.380136	0.0054912865
1023	0.55720884	0.56482244	-0.0076135993
1024	0.5667708	0.56238407	0.004386723
1025	0.5448066	0.5557144	-0.010907829
1026	0.3646147	0.36140805	0.0032066405
1027	0.5403879	0.529528	0.010859907
1028	0.46622306	0.4823691	-0.016146034
1029	0.4184596	0.4445281	-0.026068509
1030	0.495269	0.5238253	-0.028556287
1031	0.55153483	0.5424146	0.009120226
1032	0.50212455	0.5044673	-0.0023427606
1033	0.47647396	0.47737405	-0.00090008974
1034	0.5504665	0.5477527	0.0027137995
1035	0.50474495	0.5294401	-0.024695158
1036	0.52200305	0.52475446	-0.00275141
1037	0.33428976	0.3536897	-0.019399941
1038	0.54876786	0.55360997	-0.0048421025
1039	0.53511083	0.5733907	-0.03827989
1040	0.353281	0.3599812	-0.0067002177
1041	0.40872735	0.41879246	-0.010065109
1042	0.5643896	0.5728022	-0.0084126
1043	0.47655365	0.4759852	0.0005684495
1044	0.46184483	0.4820761	-0.020231277
1045	0.55119187	0.5719878	-0.020795941
1046	0.5272133	0.5200694	0.007143855
1047	0.427462	0.43462577	-0.007163763
1048	0.42467615	0.4389135	-0.014237344
1049	0.3995557	0.39492938	0.0046263337
1050	0.46932635	0.49771184	-0.02838549
1051	0.3991128	0.404848	-0.0057352185
1052	0.49613523	0.50563335	-0.009498119
1053	0.4826123	0.48751342	-0.004901111
1054	0.437028	0.43886316	-0.0018351674
1055	0.34225777	0.33890435	0.003353417
1056	0.2249391	0.24274898	-0.017809883
1057	0.36261934	0.36596382	-0.0033444762
1058	0.44505957	0.45567426	-0.010614693
1059	0.4645673	0.46953154	-0.0049642324
1060	0.45966104	0.4838653	-0.024204254
1061	0.5199548	0.53574514	-0.015790343
1062	0.56581914	0.5669944	-0.0011752844
1063	0.5516415	0.56450224	-0.012860715
1064	0.5229634	0.5276329	-0.0046694875
1065	0.54817855	0.5394179	0.008760631
1066	0.5137036	0.53294134	-0.019237757
1067	0.4806827	0.49713835	-0.01645565
1068	0.44183642	0.45163298	-0.00979656
1069	0.5662617	0.55120116	0.015060544
1070	0.34768647	0.35734758	-0.009661108
1071	0.37092805	0.42656782	-0.055639774
1072	0.5712003	0.58083177	-0.009631455
1073	0.5742942	0.58399737	-0.009703159
1074	0.42136675	0.43207833	-0.0107115805
1075	0.48302937	0.51269686	-0.029667497
1076	0.46948388	0.47373652	-0.0042526424
1077	0.53484905	0.5551444	-0.020295382
1078	0.18896621	0.19851165	-0.009545431
1079	0.60142434	0.6083648	-0.006940484
1080	0.41647002	0.4358522	-0.019382179
1081	0.51230234	0.53252774	-0.020225406
1082	0.44632673	0.43375564	0.012571096
1083	0.4920632	0.4901004	0.001962781
1084	0.4869196	0.48313284	0.0037867725
1085	0.44533142	0.46412307	-0.018791646
1086	0.47845435	0.5030884	-0.024634063
1087	0.5233473	0.51248485	0.01086247
1088	0.56852746	0.5896499	-0.021122456
1089	0.44097692	0.44327006	-0.0022931397
1090	0.55891305	0.567172	-0.008258939
1091	0.592282	0.60075265	-0.0084706545
1092	0.47884732	0.48423618	-0.005388856
1093	0.48048234	0.47407156	0.0064107776
1094	0.48429602	0.4852994	-0.0010033846
1095	0.3212848	0.3292592	-0.007974386
1096	0.5187481	0.53538895	-0.016640842
1097	0.46193537	0.4685569	-0.0066215396
1098	0.50531435	0.5072121	-0.0018977523
1099	0.34716004	0.37715834	-0.029998302
1100	0.5176698	0.5146117	0.003058076
1101	0.3986011	0.4048983	-0.006297171
1102	0.3543345	0.35277486	0.0015596449
1103	0.46290195	0.46681276	-0.0039108098
1104	0.49709162	0.5160899	-0.018998295
1105	0.4949667	0.5243656	-0.029398918
1106	0.44524565	0.45978144	-0.014535785
1107	0.55364645	0.5623543	-0.008707881
1108	0.51704013	0.5121326	0.0049075484
1109	0.5258483	0.5660208	-0.040172458
1110	0.25095227	0.2737235	-0.02277124
1111	0.55574954	0.5701108	-0.014361262
1112	0.5132805	0.5057269	0.007553637
1113	0.39438382	0.39991814	-0.005534321
1114	0.5237474	0.52442485	-0.0006774664
1115	0.40212363	0.40343705	-0.0013134181
1116	0.5750161	0.57803684	-0.0030207634
1117	0.50559455	0.51304954	-0.0074549913
1118	0.46506622	0.4722473	-0.007181078
1119	0.53245604	0.539341	-0.0068849325
1120	0.29030064	0.30221444	-0.011913806
1121	0.5098342	0.5221111	-0.0122769475
1122	0.4395435	0.46564615	-0.026102662
1123	0.38598275	0.38768846	-0.0017057061
1124	0.5257788	0.532346	-0.0065672398
1125	0.5825541	0.5760017	0.006552398
1126	0.4868695	0.49381775	-0.0069482327
1127	0.31221026	0.31474262	-0.002532363
1128	0.5537277	0.5673331	-0.013605416
1129	0.52506334	0.49335966	0.03170368
1130	0.5635458	0.5773826	-0.013836801
1131	0.37524438	0.39246807	-0.017223686
1132	0.51125133	0.52042985	-0.009178519
1133	0.428354	0.4318385	-0.0034845173
1134	0.43202135	0.44385773	-0.01183638
1135	0.4055008	0.40491992	0.00058087707
1136	0.5394323	0.5341245	0.0053077936
1137	0.52326053	0.517696	0.005564511
1138	0.4536457	0.47180414	-0.018158436
1139	0.60500526	0.6054336	-0.00042831898
1140	0.5147459	0.51382357	0.0009223223
1141	0.40819818	0.39828387	0.009914309
1142	0.52970034	0.52592355	0.0037767887
1143	0.4104065	0.40346843	0.00693807
1144	0.45082563	0.45386413	-0.0030384958
1145	0.49934903	0.5110587	-0.01170966
1146	0.51935166	0.55252934	-0.033177674
1147	0.5645517	0.56452423	2.7477741e-05
1148	0.403202	0.39156067	0.011641324
1149	0.51569235	0.5336887	-0.01799637
1150	0.45177183	0.47495782	-0.023185998
1151	0.5481281	0.5619315	-0.013803363
1152	0.34920198	0.34394622	0.0052557588
1153	0.46032748	0.4538019	0.006525576
1154	0.48442882	0.4743877	0.010041118
1155	0.54315525	0.5430617	9.357929e-05
1156	0.5831489	0.5904836	-0.007334709
1157	0.3457946	0.3526483	-0.0068536997
1158	0.38684306	0.4500635	-0.06322044
1159	0.5263729	0.5094876	0.01688528
1160	0.45806834	0.47059563	-0.012527287
1161	0.61199784	0.6135769	-0.0015790462
1162	0.5651127	0.5694324	-0.004319668
1163	0.41987613	0.42696488	-0.0070887506
1164	0.40077695	0.39831993	0.0024570227
1165	0.61692405	0.62279654	-0.005872488
1166	0.31480157	0.32007486	-0.0052732825
1167	0.4409635	0.45991805	-0.018954545
1168	0.45757812	0.47488487	-0.017306745
1169	0.5586289	0.54645777	0.012171149
1170	0.39285025	0.40131545	-0.008465201
1171	0.25759387	0.24816492	0.009428948
1172	0.4616548	0.47032776	-0.008672953
1173	0.43028024	0.4251442	0.005136043
1174	0.5823485	0.57465845	0.007690072
1175	0.46310207	0.47374365	-0.010641575
1176	0.48215088	0.47805995	0.004090935
1177	0.39539325	0.41117588	-0.015782624
1178	0.45713776	0.4684866	-0.011348844
1179	0.5002924	0.5038467	-0.0035542846
1180	0.48903143	0.51240575	-0.02337432
1181	0.6331034	0.6454185	-0.012315154
1182	0.53303576	0.55391866	-0.020882905
1183	0.4919928	0.46195537	0.030037433
1184	0.5226702	0.52690053	-0.0042303205
1185	0.44125167	0.44812268	-0.006871015
1186	0.44377953	0.46155888	-0.01777935
1187	0.43532625	0.43224734	0.0030789077
1188	0.46379566	0.456687	0.0071086586
1189	0.5097399	0.51922065	-0.009480774
1190	0.47932127	0.47115174	0.008169532
1191	0.48232457	0.47936198	0.0029625893
1192	0.55477667	0.56055033	-0.0057736635
1193	0.4759922	0.4819531	-0.0059609115
1194	0.5535304	0.5638042	-0.010273814
1195	0.52477074	0.5413467	-0.016575992
1196	0.43352547	0.4400286	-0.006503135
1197	0.5133682	0.52095205	-0.0075838566
1198	0.56076646	0.5627894	-0.002022922
1199	0.52917033	0.5329628	-0.0037924647
1200	0.4577586	0.45661268	0.0011459291
1201	0.3931101	0.40848535	-0.015375257
1202	0.40802142	0.3907835	0.017237931
1203	0.5044253	0.5310703	-0.026645005
1204	0.38457215	0.3877835	-0.0032113492
1205	0.41756573	0.43726686	-0.019701123
1206	0.5572947	0.56184494	-0.0045502186
1207	0.5175479	0.5200223	-0.0024743676
1208	0.5524203	0.55494416	-0.0025238395
1209	0.5644453	0.57459086	-0.010145545
1210	0.4343266	0.4309501	0.003376484
1211	0.47909838	0.5074963	-0.028397918
1212	0.41826144	0.4256416	-0.0073801577
1213	0.537518	0.5308206	0.0066974163
1214	0.4169881	0.43760476	-0.02061665
1215	0.5141707	0.53783715	-0.023666441
1216	0.5202649	0.5383158	-0.01805085
1217	0.5043476	0.5018548	0.002492845
1218	0.49405903	0.499147	-0.0050879717
1219	0.45743418	0.45449728	0.0029368997
1220	0.5239456	0.5353374	-0.011391759
1221	0.5511253	0.55197126	-0.0008459687
1222	0.507414	0.5155718	-0.00815779
1223	0.4242997	0.44776592	-0.02346623
1224	0.4855735	0.48138088	0.0041926205
1225	0.4978311	0.5188026	-0.020971477
1226	0.41635352	0.43496126	-0.018607736
1227	0.47683254	0.48574284	-0.008910298
1228	0.501846	0.5279641	-0.0261181
1229	0.47781855	0.4855169	-0.007698357
1230	0.53620607	0.5410217	-0.004815638
1231	0.51069254	0.51341486	-0.002722323
1232	0.54654807	0.5579889	-0.011440814
1233	0.4504749	0.43211028	0.018364608
1234	0.44145963	0.46211657	-0.020656943
1235	0.5071578	0.5196948	-0.012537003
1236	0.35272107	0.38361806	-0.030896991
1237	0.4451096	0.4477619	-0.0026522875
1238	0.4624911	0.46838328	-0.0058921874
1239	0.68001705	0.6977092	-0.017692149
1240	0.5121365	0.52679694	-0.014660418
1241	0.37578115	0.4106353	-0.034854144
1242	0.5053122	0.5152503	-0.009938121
1243	0.4370964	0.45792744	-0.020831048
1244	0.4488372	0.4627935	-0.013956308
1245	0.376791	0.42445317	-0.04766217
1246	0.4612226	0.44632903	0.014893562
1247	0.5075886	0.51372457	-0.0061359406
1248	0.55116826	0.5555127	-0.0043444633
1249	0.5293986	0.5459626	-0.016563952
1250	0.544349	0.5478342	-0.0034852028
1251	0.37454927	0.41502282	-0.04047355
1252	0.5262707	0.5301132	-0.0038425326
1253	0.5385231	0.55524135	-0.016718268
1254	0.48825034	0.4887895	-0.0005391538
1255	0.32241747	0.30104387	0.0213736
1256	0.26860964	0.26500204	0.003607601
1257	0.56561565	0.5681135	-0.0024978518
1258	0.55818194	0.5441942	0.01398772
1259	0.52874064	0.53255033	-0.0038096905
1260	0.51968247	0.53918296	-0.019500494
1261	0.51552564	0.51905215	-0.0035265088
1262	0.46504486	0.46149883	0.0035460293
1263	0.44644699	0.49514747	-0.04870048
1264	0.47758722	0.48659846	-0.009011239
1265	0.48592937	0.49679834	-0.010868967
1266	0.46169776	0.45842168	0.00327608
1267	0.5352967	0.5638572	-0.02856052
1268	0.526944	0.5153585	0.011585474
1269	0.5293041	0.53141594	-0.0021118522
1270	0.47968513	0.5169764	-0.03729129
1271	0.48818058	0.48781064	0.00036993623
1272	0.5758426	0.5897273	-0.013884664
1273	0.41584525	0.43082073	-0.014975488
1274	0.4667086	0.4444368	0.022271812
1275	0.5685782	0.57948524	-0.010907054
1276	0.537925	0.5451997	-0.0072746873
1277	0.43703255	0.4617547	-0.024722159
1278	0.40864372	0.41503003	-0.00638631
1279	0.42729545	0.43901765	-0.011722207
1280	0.5461218	0.5520334	-0.0059116483
1281	0.61695164	0.634977	-0.018025339
1282	0.4589232	0.46589452	-0.0069713295
1283	0.49506718	0.4832549	0.01181227
1284	0.27452183	0.29279393	-0.018272102
1285	0.43743682	0.44411078	-0.006673962
1286	0.44279832	0.444539	-0.001740694
1287	0.3532311	0.35784578	-0.004614681
1288	0.5288191	0.5336047	-0.0047855973
1289	0.46695572	0.47162718	-0.0046714544
1290	0.31363183	0.29891163	0.0147202015
1291	0.4692217	0.4750283	-0.005806595
1292	0.54258615	0.54463255	-0.0020464063
1293	0.40583324	0.41130292	-0.00546968
1294	0.3952198	0.38399738	0.011222422
1295	0.48272783	0.5274225	-0.044694662
1296	0.3924362	0.4030462	-0.010609984
1297	0.585471	0.6057769	-0.020305932
1298	0.4666092	0.45760816	0.009001046
1299	0.49284396	0.5159615	-0.023117572
1300	0.43649957	0.46130526	-0.024805695
1301	0.34081763	0.3619082	-0.021090567
1302	0.50210977	0.513541	-0.011431217
1303	0.46635133	0.47205004	-0.0056987107
1304	0.5456249	0.56206316	-0.016438246
1305	0.41568553	0.4193859	-0.0037003756
1306	0.3620782	0.37183136	-0.009753168
1307	0.37994757	0.39337784	-0.013430268
1308	0.53350484	0.5355969	-0.0020920634
1309	0.37649348	0.4017806	-0.025287122
1310	0.51554495	0.5450299	-0.029484928
1311	0.5798068	0.5777382	0.0020685792
1312	0.4533725	0.4731392	-0.019766688
1313	0.5099095	0.50514466	0.004764855
1314	0.27398863	0.2807122	-0.006723553
1315	0.41811374	0.41444755	0.0036661923
1316	0.5407247	0.53679127	0.0039334297
1317	0.5392855	0.56047195	-0.021186471
1318	0.56288016	0.5669527	-0.004072547
1319	0.40288562	0.4271777	-0.024292082
1320	0.46972543	0.4679604	0.0017650425
1321	0.44395202	0.44760934	-0.0036573112
1322	0.54935586	0.55551875	-0.006162882
1323	0.56152576	0.5735656	-0.01203984
1324	0.56539446	0.5591011	0.0062933564
1325	0.52738726	0.5347841	-0.007396817
1326	0.491261	0.497906	-0.006644994
1327	0.4649559	0.46079364	0.004162252
1328	0.49960655	0.5150913	-0.01548475
1329	0.4050588	0.39600512	0.009053677
1330	0.5453433	0.55883175	-0.0134884715
1331	0.5118246	0.50842834	0.0033962727
1332	0.5395919	0.5363022	0.0032896996
1333	0.43373492	0.43878764	-0.0050527155
1334	0.45937228	0.48428527	-0.024912983
1335	0.5643433	0.56466436	-0.00032109022
1336	0.38050407	0.37434563	0.0061584413
1337	0.51780427	0.5196461	-0.0018418431
1338	0.39524457	0.39666796	-0.0014233887
1339	0.5034825	0.52275455	-0.01927203
1340	0.47784868	0.48170444	-0.0038557649
1341	0.5107286	0.53752506	-0.02679646
1342	0.3103818	0.33630577	-0.025923967
1343	0.54618776	0.53621966	0.009968102
1344	0.37752157	0.40336865	-0.025847077
1345	0.40109292	0.41523337	-0.014140457
1346	0.5765894	0.5820089	-0.0054194927
1347	0.17682634	0.19865017	-0.021823823
1348	0.4549632	0.46040708	-0.005443871
1349	0.44853035	0.44103754	0.0074928105
1350	0.561571	0.575246	-0.013674974
1351	0.381193	0.3869321	-0.005739093
1352	0.42796192	0.4250839	0.0028780103
1353	0.48221928	0.49520102	-0.012981743
1354	0.36531335	0.39185667	-0.02654332
1355	0.41662008	0.42098793	-0.004367858
1356	0.3731811	0.35539672	0.017784387
1357	0.52319455	0.52026063	0.0029339194
1358	0.46221107	0.4620577	0.00015336275
1359	0.48938975	0.49700782	-0.0076180696
1360	0.4577036	0.47166988	-0.013966292
1361	0.5738153	0.57706475	-0.0032494664
1362	0.45460248	0.44911048	0.005492002
1363	0.34545296	0.34010383	0.0053491294
1364	0.56336236	0.5649035	-0.0015411377
1365	0.5939681	0.5920003	0.0019677877
1366	0.5542292	0.5643316	-0.010102391
1367	0.60614413	0.6122915	-0.0061473846
1368	0.52777386	0.5401512	-0.012377322
1369	0.47892332	0.5091678	-0.03024447
1370	0.44420192	0.4673141	-0.023112178
1371	0.50075525	0.4967714	0.0039838552
1372	0.5478331	0.5462615	0.0015715957
1373	0.46629867	0.45163503	0.014663637
1374	0.43338865	0.43422598	-0.00083732605
1375	0.4580066	0.46112168	-0.0031150877
1376	0.5243629	0.5205873	0.0037755966
1377	0.4899527	0.48195755	0.007995158
1378	0.4134669	0.43736053	-0.023893625
1379	0.38152015	0.38365662	-0.002136469
1380	0.4957041	0.50745714	-0.011753023
1381	0.43999594	0.4698151	-0.02981916
1382	0.57902986	0.582672	-0.0036421418
1383	0.5785498	0.5785144	3.540516e-05
1384	0.41166645	0.4071902	0.004476249
1385	0.5448496	0.52599806	0.018851519
1386	0.50967133	0.5034367	0.006234646
1387	0.5205885	0.52303594	-0.0024474263
1388	0.46171156	0.4672747	-0.00556314
1389	0.496908	0.50716347	-0.010255456
1390	0.5168521	0.5079979	0.00885421
1391	0.48831114	0.49877185	-0.010460705
1392	0.5913894	0.59761834	-0.006228924
1393	0.57384336	0.57854426	-0.004700899
1394	0.55078596	0.5644939	-0.013707936
1395	0.4140618	0.43197584	-0.017914027
1396	0.46864614	0.4829023	-0.0142561495
1397	0.5042162	0.51767987	-0.013463676
1398	0.5326278	0.5500212	-0.01739335
1399	0.5184467	0.5270049	-0.008558214
1400	0.48123214	0.48183438	-0.00060224533
1401	0.24532264	0.24058467	0.004737973
1402	0.33993003	0.36919922	-0.029269189
1403	0.5231006	0.5231561	-5.5491924e-05
1404	0.52339387	0.5304953	-0.0071014166
1405	0.5234762	0.52961653	-0.0061403513
1406	0.5256239	0.5334986	-0.007874668
1407	0.47951648	0.47830984	0.0012066364
1408	0.6433776	0.6502172	-0.0068395734
1409	0.50898415	0.50917953	-0.00019538403
1410	0.5562082	0.5779019	-0.021693707
1411	0.52822334	0.53264034	-0.004417002
1412	0.49889824	0.50453764	-0.005639404
1413	0.3577895	0.3551826	0.0026068985
1414	0.48031572	0.45693657	0.023379147
1415	0.63738	0.64081824	-0.0034382343
1416	0.561923	0.58493215	-0.023009121
1417	0.4992511	0.5257867	-0.0265356
1418	0.5408127	0.53318274	0.007629931
1419	0.5072425	0.5164543	-0.009211779
1420	0.41457868	0.42130598	-0.006727308
1421	0.46190408	0.47252032	-0.010616243
1422	0.37917644	0.39076093	-0.011584491
1423	0.43012705	0.4473983	-0.01727125
1424	0.50942016	0.52027303	-0.010852873
1425	0.35082525	0.36115924	-0.010333985
1426	0.49387857	0.5108223	-0.016943723
1427	0.52589995	0.520944	0.0049559474
1428	0.56589174	0.5865752	-0.020683467
1429	0.44889274	0.4517116	-0.0028188527
1430	0.42025024	0.41982305	0.0004271865
1431	0.47614482	0.4950349	-0.018890083
1432	0.5175806	0.5190529	-0.0014722943
1433	0.4738307	0.4673266	0.0065040886
1434	0.37935552	0.38359454	-0.0042390227
1435	0.37383226	0.3710593	0.002772957
1436	0.55302894	0.5574515	-0.0044225454
1437	0.5117877	0.51714873	-0.0053610206
1438	0.54872566	0.55042815	-0.0017024875
1439	0.41615272	0.43694502	-0.020792305
1440	0.47424102	0.46566963	0.008571386
1441	0.5176546	0.52811456	-0.0104599595
1442	0.51749897	0.5254188	-0.007919848
1443	0.50533795	0.50994545	-0.0046074986
1444	0.46605283	0.49868232	-0.03262949
1445	0.49166167	0.48804465	0.0036170185
1446	0.44326675	0.454072	-0.010805249
1447	0.44615418	0.46963266	-0.023478478
1448	0.4948772	0.51184225	-0.016965061
1449	0.54098344	0.5400221	0.0009613633
1450	0.5344417	0.54378766	-0.009345949
1451	0.36192304	0.40005395	-0.03813091
1452	0.53531283	0.5278272	0.007485628
1453	0.42961067	0.4244239	0.0051867664
1454	0.3291313	0.34284964	-0.013718337
1455	0.51461923	0.5240054	-0.009386182
1456	0.5677409	0.5794113	-0.011670411
1457	0.39837146	0.41167635	-0.013304889
1458	0.51791966	0.51370317	0.004216492
1459	0.45381522	0.4491747	0.0046405196
1460	0.50971687	0.50174314	0.007973731
1461	0.40242177	0.4152965	-0.0128747225
1462	0.5300017	0.558859	-0.02885729
1463	0.4114743	0.41076437	0.0007099211
1464	0.43286273	0.44692042	-0.014057696
1465	0.44687435	0.47014242	-0.023268074
1466	0.50028175	0.50959283	-0.00931108
1467	0.5760834	0.5867817	-0.010698259
1468	0.56631947	0.57160604	-0.0052865744
1469	0.52951103	0.5422076	-0.012696564
1470	0.47548708	0.49296921	-0.017482132
1471	0.46940216	0.48642117	-0.017019004
1472	0.6099149	0.60741556	0.002499342
1473	0.09868694	0.07837347	0.020313472
1474	0.56712544	0.556952	0.01017344
1475	0.46574238	0.463834	0.0019083917
1476	0.574495	0.58153987	-0.007044852
1477	0.5607374	0.5771654	-0.016428053
1478	0.5661014	0.55956453	0.0065368414
1479	0.4416534	0.4492276	-0.0075742006
1480	0.54941034	0.5452913	0.0041190386
1481	0.43318388	0.43643266	-0.003248781
1482	0.3487054	0.36713395	-0.018428534
1483	0.48313543	0.48769957	-0.0045641363
1484	0.5521825	0.57331955	-0.021137059
1485	0.46007136	0.46109077	-0.0010194182
1486	0.45561862	0.47253984	-0.016921222
1487	0.626058	0.6285606	-0.0025026202
1488	0.47290683	0.49795896	-0.02505213
1489	0.5267247	0.5438915	-0.017166793
1490	0.42990345	0.41872364	0.011179805
1491	0.47167397	0.48904014	-0.01736617
1492	0.4582496	0.45716652	0.001083076
1493	0.4545767	0.44787252	0.0067041814
1494	0.48342696	0.50425607	-0.020829111
1495	0.5172746	0.52324635	-0.0059717298
1496	0.49412188	0.4951249	-0.001003027
1497	0.4526275	0.46781936	-0.015191853
1498	0.32976246	0.33159733	-0.0018348694
1499	0.55841297	0.56957376	-0.011160791
1500	0.46220198	0.468777	-0.006575018
1501	0.44973755	0.44304347	0.0066940784
1502	0.42127496	0.44590673	-0.024631768
1503	0.5950545	0.5862469	0.0088076
1504	0.54743177	0.56152046	-0.01408869
1505	0.4601374	0.45551464	0.0046227574
1506	0.4862474	0.48943883	-0.0031914413
1507	0.47624856	0.47146574	0.0047828257
1508	0.5103991	0.51530194	-0.0049028397
1509	0.5041365	0.51819456	-0.0140580535
1510	0.54927593	0.54167324	0.0076026917
1511	0.61217916	0.6104627	0.001716435
1512	0.49139702	0.49715582	-0.005758792
1513	0.5203813	0.5249291	-0.0045478344
1514	0.59652525	0.6029516	-0.0064263344
1515	0.38737187	0.41690817	-0.029536307
1516	0.4579112	0.46877587	-0.010864675
1517	0.4975335	0.5051391	-0.0076056123
1518	0.29227942	0.29540402	-0.0031245947
1519	0.3703538	0.39204025	-0.021686465
1520	0.42915383	0.44013268	-0.010978848
1521	0.34992635	0.36644787	-0.016521513
1522	0.46147746	0.45834634	0.0031311214
1523	0.51473534	0.5184087	-0.0036733747
1524	0.37451297	0.3968333	-0.02232033
1525	0.43968782	0.4572486	-0.01756078
1526	0.55156773	0.55899066	-0.007422924
1527	0.47330618	0.4652095	0.008096665
1528	0.46112692	0.46065053	0.00047639012
1529	0.51877713	0.5355025	-0.016725361
1530	0.48494244	0.49160075	-0.0066583157
1531	0.55014855	0.5514315	-0.0012829304
1532	0.6084959	0.6104627	-0.001966834
1533	0.562472	0.5716505	-0.009178519
1534	0.4902868	0.5159044	-0.02561763
1535	0.4269902	0.44405684	-0.017066628
1536	0.47190344	0.4821245	-0.010221064
1537	0.40297207	0.43339542	-0.030423343
1538	0.47414556	0.46239665	0.01174891
1539	0.5166665	0.52698326	-0.010316789
1540	0.45399445	0.4631278	-0.009133339
1541	0.41323778	0.41810024	-0.0048624575
1542	0.5695238	0.58856446	-0.019040644
1543	0.3325499	0.3443027	-0.011752814
1544	0.4371331	0.44538885	-0.00825575
1545	0.49383873	0.5025069	-0.008668184
1546	0.48334202	0.49647617	-0.013134152
1547	0.5303394	0.5404518	-0.010112405
1548	0.51534754	0.51968396	-0.0043364167
1549	0.58080775	0.6063854	-0.025577664
1550	0.501358	0.52282465	-0.021466672
1551	0.38749734	0.4316978	-0.04420045
1552	0.47932962	0.49720708	-0.01787746
1553	0.4605175	0.46938917	-0.008871675
1554	0.49019107	0.4864316	0.0037594736
1555	0.49004638	0.50257254	-0.0125261545
1556	0.5472016	0.5590415	-0.011839926
1557	0.3472722	0.3372593	0.010012895
1558	0.5036953	0.5052875	-0.0015922189
1559	0.39802364	0.39113545	0.006888181
1560	0.40292418	0.40699378	-0.0040695965
1561	0.46599433	0.47636452	-0.010370195
1562	0.37517238	0.40373817	-0.028565794
1563	0.38169342	0.38843834	-0.006744921
1564	0.4230263	0.4444733	-0.021447003
1565	0.611149	0.6179819	-0.0068328977
1566	0.49389264	0.49160326	0.0022893846
1567	0.51905394	0.5299904	-0.010936439
1568	0.5160606	0.52675146	-0.010690868
1569	0.5769169	0.58399886	-0.0070819855
1570	0.5072992	0.5096745	-0.0023753047
1571	0.44164947	0.45866463	-0.01701516
1572	0.4834925	0.48324326	0.00024923682
1573	0.49179232	0.4972116	-0.005419284
1574	0.4777097	0.48264068	-0.004930973
1575	0.43939322	0.45252112	-0.013127893
1576	0.49408776	0.48672792	0.0073598325
1577	0.56241316	0.5690966	-0.006683469
1578	0.5450895	0.5593547	-0.014265239
1579	0.47127485	0.46065706	0.010617793
1580	0.50107586	0.5186592	-0.01758331
1581	0.44390923	0.45511302	-0.011203796
1582	0.53862154	0.52869695	0.009924591
1583	0.42813256	0.44090438	-0.012771815
1584	0.47536582	0.48875374	-0.0133879185
1585	0.45959622	0.45980617	-0.00020995736
1586	0.51132894	0.5319803	-0.02065134
1587	0.5011603	0.51282996	-0.011669636
1588	0.5297503	0.5353905	-0.0056402087
1589	0.48021963	0.5022297	-0.022010058
1590	0.55193716	0.5575959	-0.0056587458
1591	0.43562898	0.45899352	-0.023364544
1592	0.44692737	0.47042277	-0.023495406
1593	0.4285988	0.43010083	-0.001502037
1594	0.63288355	0.6403288	-0.007445276
1595	0.5287994	0.5382489	-0.009449482
1596	0.52866715	0.54193777	-0.0132706165
1597	0.48787346	0.47983876	0.008034706
1598	0.4533138	0.4623553	-0.009041488
1599	0.3534684	0.35754058	-0.0040721893
1600	0.3673087	0.3792132	-0.011904508
1601	0.3778809	0.36939445	0.00848645
1602	0.5220757	0.5093499	0.01272583
1603	0.51712227	0.50701576	0.010106504
1604	0.3909766	0.39844218	-0.007465571
1605	0.4588418	0.45887977	-3.796816e-05
1606	0.4335004	0.4640597	-0.030559301
1607	0.60633147	0.58251435	0.023817122
1608	0.4182768	0.4200641	-0.0017873049
1609	0.56143326	0.5778411	-0.016407847
1610	0.5696192	0.57399297	-0.004373789
1611	0.48868495	0.48682773	0.0018572211
1612	0.47355232	0.4668742	0.0066781044
1613	0.53341997	0.5555063	-0.022086322
1614	0.5706104	0.59877723	-0.02816683
1615	0.2889905	0.29613823	-0.0071477294
1616	0.509962	0.4962016	0.013760418
1617	0.4727604	0.4908694	-0.018108994
1618	0.32266718	0.3120866	0.0105805695
1619	0.4644797	0.45624986	0.008229852
1620	0.41460204	0.42058024	-0.005978197
1621	0.47721195	0.48027936	-0.003067404
1622	0.32025218	0.35936987	-0.039117694
1623	0.4989712	0.4843566	0.014614582
1624	0.5119487	0.53027385	-0.01832515
1625	0.46933833	0.47197923	-0.002640903
1626	0.4504669	0.42929566	0.021171242
1627	0.46557215	0.4746102	-0.009038061
1628	0.5026693	0.5215128	-0.018843532
1629	0.55935204	0.5591704	0.00018161535
1630	0.44658855	0.44769576	-0.0011072159
1631	0.5907585	0.58946586	0.0012926459
1632	0.5260254	0.55519414	-0.029168725
1633	0.5262271	0.52537155	0.0008555651
1634	0.5051359	0.53124666	-0.026110768
1635	0.52372944	0.5284719	-0.0047424436
1636	0.4870878	0.4928358	-0.0057480037
1637	0.59557986	0.57376504	0.021814823
1638	0.50654745	0.52160865	-0.0150612
1639	0.5484203	0.5581758	-0.009755492
1640	0.49329373	0.5043855	-0.011091739
1641	0.44959867	0.46360853	-0.014009863
1642	0.49956024	0.5094091	-0.009848893
1643	0.49811965	0.49273255	0.0053870976
1644	0.43421784	0.43479043	-0.000572592
1645	0.53531206	0.5380311	-0.0027190447
1646	0.54364645	0.56717825	-0.023531795
1647	0.52801377	0.5193604	0.008653343
1648	0.43597615	0.43871665	-0.0027405024
1649	0.37255716	0.37837115	-0.005813986
1650	0.61836445	0.622898	-0.0045335293
1651	0.6005001	0.6067102	-0.0062100887
1652	0.5097126	0.51839805	-0.00868547
1653	0.5308019	0.5552577	-0.024455786
1654	0.4483316	0.44801304	0.00031855702
1655	0.48442605	0.5009175	-0.016491443
1656	0.4645345	0.46818146	-0.0036469698
1657	0.45580062	0.42226967	0.03353095
1658	0.43798712	0.46252218	-0.02453506
1659	0.5027192	0.5214969	-0.018777668
1660	0.3374435	0.3415842	-0.004140705
1661	0.5252953	0.53131473	-0.0060194135
1662	0.5979438	0.6281886	-0.030244827
1663	0.4450742	0.44344392	0.0016302764
1664	0.57672757	0.5845062	-0.0077786446
1665	0.48779905	0.5196479	-0.031848848
1666	0.39899796	0.4084754	-0.009477437
1667	0.5927904	0.59153914	0.0012512803
1668	0.42878345	0.46945804	-0.040674597
1669	0.47132078	0.4678932	0.003427565
1670	0.4502288	0.45784968	-0.007620871
1671	0.51570815	0.5273946	-0.011686444
1672	0.577538	0.5741166	0.0034214258
1673	0.4693686	0.47411644	-0.004747838
1674	0.38764292	0.39276674	-0.005123824
1675	0.47719184	0.47484386	0.002347976
1676	0.49641365	0.48552737	0.010886282
1677	0.47358546	0.47471133	-0.0011258721
1678	0.13659927	0.1417707	-0.005171433
1679	0.5021209	0.5024816	-0.0003606677
1680	0.52344054	0.521846	0.0015945435
1681	0.38075206	0.36547792	0.015274137
1682	0.35012507	0.3625957	-0.012470633
1683	0.5473049	0.5372595	0.010045409
1684	0.6396442	0.6390671	0.00057709217
1685	0.4477838	0.45727152	-0.009487718
1686	0.4923537	0.49979836	-0.00744465
1687	0.5045201	0.5061544	-0.0016342998
1688	0.58007455	0.5724621	0.007612467
1689	0.4064024	0.40598908	0.0004133284
1690	0.42827505	0.4331383	-0.004863262
1691	0.3341919	0.350805	-0.016613126
1692	0.49944025	0.49350053	0.005939722
1693	0.39232746	0.38851643	0.0038110316
1694	0.4848976	0.48558357	-0.00068596005
1695	0.5610263	0.5712446	-0.010218322
1696	0.57283425	0.5760986	-0.0032643676
1697	0.42224258	0.42843193	-0.0061893463
1698	0.4447102	0.44405237	0.00065782666
1699	0.3550487	0.3709539	-0.015905201
1700	0.5645239	0.56748295	-0.0029590726
1701	0.5722895	0.563174	0.009115517
1702	0.531819	0.5385412	-0.006722212
1703	0.5057541	0.50497955	0.00077456236
1704	0.5766286	0.5761092	0.0005194545
1705	0.40882704	0.4134516	-0.0046245754
1706	0.54460174	0.54273003	0.001871705
1707	0.45324227	0.45072225	0.0025200248
1708	0.56404585	0.5691691	-0.0051232576
1709	0.30864942	0.32145467	-0.012805253
1710	0.41729495	0.41292077	0.0043741763
1711	0.423282	0.4147798	0.008502185
1712	0.4919925	0.48717657	0.004815936
1713	0.33584785	0.3627105	-0.026862651
1714	0.40706444	0.41326043	-0.006195992
1715	0.4260181	0.43428725	-0.008269161
1716	0.5683681	0.5786701	-0.010302007
1717	0.6208709	0.6270288	-0.0061579347
1718	0.5606157	0.57582754	-0.015211821
1719	0.524145	0.5437924	-0.01964742
1720	0.3977424	0.38505128	0.01269111
1721	0.46634427	0.46027437	0.0060698986
1722	0.598842	0.60142136	-0.0025793314
1723	0.5245447	0.5453188	-0.020774066
1724	0.5474351	0.56932545	-0.021890342
1725	0.5429356	0.57025814	-0.02732253
1726	0.44469345	0.4089606	0.035732836
1727	0.5504759	0.5405129	0.009962976
1728	0.39508507	0.4068181	-0.011733025
1729	0.4463744	0.46531978	-0.018945396
1730	0.3774998	0.42813858	-0.050638795
1731	0.41196078	0.42837617	-0.016415387
1732	0.5198227	0.52957976	-0.009757042
1733	0.44740537	0.43892235	0.008483022
1734	0.594084	0.59053737	0.0035466552
1735	0.4898839	0.48378226	0.006101638
1736	0.47661108	0.48263627	-0.006025195
1737	0.47224084	0.47112513	0.0011157095
1738	0.64102477	0.63622206	0.004802704
1739	0.53868216	0.5428373	-0.004155159
1740	0.41238713	0.42066634	-0.008279204
1741	0.45275393	0.45006102	0.002692908
1742	0.5675737	0.57947534	-0.011901617
1743	0.46351373	0.4791893	-0.015675575
1744	0.44137526	0.47204298	-0.030667722
1745	0.36204737	0.36352202	-0.0014746487
1746	0.52135295	0.5365451	-0.015192151
1747	0.42594647	0.42753282	-0.0015863478
1748	0.47288063	0.48317355	-0.0102929175
1749	0.3287635	0.3591064	-0.030342877
