# Supplementary material for: Fixational eye movements enhance the precision of visual information transmitted by the primate retina
Source: Nat Commun. 2024 Sep 11;15:7964. doi: 10.1038/s41467-024-52304-7 (PMC11390888; doi:10.1038/s41467-024-52304-7)
Supplement: Supplementary file 4 — Source Data [file 41467_2024_52304_MOESM4_ESM.zip › exported_data_for_journal/Supplemental_FigureS7_correlations/FigureS7a/README.txt]

CSV files containing the LPIPS image quality for every test image used in the box plots of Supplemental Figure S7a, comparing reconstruction quality using the fully-coupled LNBRC model and the uncoupled LNBR model.

Each CSV contains the data for a different retina, as a different number of images were used to evaluate performance in each retina.

Each CSV has three columns. Column (1) contains the LPIPS of images reconstructed using the fully-coupled LNBRC model; column (2) contains the MS-SSIM of the same images reconstructed using the uncoupled LNBR model; and column (3) contains the pairwise difference of columns 1 and 2.
