# Supplementary material for: Fixational eye movements enhance the precision of visual information transmitted by the primate retina
Source: Nat Commun. 2024 Sep 11;15:7964. doi: 10.1038/s41467-024-52304-7 (PMC11390888; doi:10.1038/s41467-024-52304-7)
Supplement: Supplementary file 4 — Source Data [file 41467_2024_52304_MOESM4_ESM.zip › exported_data_for_journal/Supplemental_FigureS7_correlations/FigureS7a/orange retina.csv]

	coupled LPIPS	uncoupled LPIPS	difference
0	0.5331708	0.54025614	-0.0070853233
1	0.39073107	0.4066376	-0.015906543
2	0.46242318	0.4875669	-0.025143713
3	0.5140039	0.505686	0.008317888
4	0.5242528	0.52619225	-0.0019394755
5	0.58263737	0.58302885	-0.0003914833
6	0.2929904	0.2877161	0.005274296
7	0.57522404	0.59163153	-0.01640749
8	0.39980966	0.40561277	-0.005803108
9	0.5829158	0.6094147	-0.026498914
10	0.44818082	0.47216496	-0.023984134
11	0.54221594	0.56309533	-0.020879388
12	0.48971298	0.48872787	0.0009851158
13	0.46711677	0.47968015	-0.012563378
14	0.4164003	0.42240825	-0.0060079396
15	0.464729	0.45499384	0.009735167
16	0.27842343	0.27290592	0.0055175126
17	0.4902196	0.5198663	-0.029646695
18	0.555435	0.5467171	0.008717895
19	0.470712	0.47319996	-0.0024879575
20	0.47281715	0.4685951	0.004222065
21	0.5056901	0.5148179	-0.009127796
22	0.5741204	0.59375316	-0.019632757
23	0.4966626	0.46863177	0.028030813
24	0.59161305	0.590662	0.0009510517
25	0.44141278	0.44687787	-0.0054650903
26	0.5469675	0.5482375	-0.0012699962
27	0.46719053	0.5214995	-0.05430898
28	0.5068495	0.5167145	-0.009864986
29	0.5635521	0.57769054	-0.01413846
30	0.38843223	0.39366052	-0.005228281
31	0.5847396	0.5929838	-0.008244157
32	0.5046434	0.5261768	-0.02153343
33	0.50887555	0.52232116	-0.013445616
34	0.38264093	0.38737354	-0.004732609
35	0.4489826	0.4821995	-0.033216894
36	0.47746915	0.48468587	-0.007216722
37	0.5501495	0.5415468	0.008602679
38	0.30882442	0.3077163	0.00110811
39	0.43852386	0.45516273	-0.016638875
40	0.6025695	0.6255583	-0.022988796
41	0.5419328	0.53804845	0.003884375
42	0.5170087	0.50252354	0.01448518
43	0.5540012	0.5631018	-0.009100616
44	0.34297922	0.33938017	0.0035990477
45	0.4080057	0.4087852	-0.00077947974
46	0.40699324	0.39830914	0.008684099
47	0.39021897	0.42990252	-0.03968355
48	0.23714168	0.23322076	0.0039209276
49	0.57306427	0.57771385	-0.0046495795
50	0.5108585	0.51858115	-0.007722676
51	0.55708283	0.5449542	0.012128651
52	0.5683218	0.5958739	-0.027552068
53	0.47844574	0.48347488	-0.005029142
54	0.4219662	0.44026417	-0.01829797
55	0.4246276	0.43288866	-0.008261055
56	0.57249063	0.5810499	-0.008559287
57	0.38820976	0.40193942	-0.013729662
58	0.5006885	0.50868845	-0.007999957
59	0.43278012	0.4331908	-0.000410676
60	0.5679448	0.56451136	0.003433466
61	0.38336688	0.42090732	-0.037540436
62	0.44098964	0.43074098	0.010248661
63	0.5030915	0.50001657	0.003074944
64	0.5057478	0.5102635	-0.0045157075
65	0.42353225	0.45659348	-0.033061236
66	0.5936474	0.5981435	-0.0044960976
67	0.26182574	0.28576064	-0.0239349
68	0.3248685	0.35568166	-0.030813158
69	0.4410383	0.43626815	0.0047701597
70	0.46512523	0.5041676	-0.039042383
71	0.5430199	0.55005103	-0.0070311427
72	0.56883824	0.5732493	-0.0044110417
73	0.26925984	0.3228716	-0.053611755
74	0.57823277	0.5872764	-0.009043634
75	0.4830321	0.49075016	-0.0077180564
76	0.5608842	0.55327374	0.0076104403
77	0.547279	0.55482656	-0.0075475574
78	0.4110601	0.42503148	-0.013971388
79	0.28112763	0.26042563	0.020702004
80	0.55420536	0.53918076	0.015024602
81	0.52418745	0.5250912	-0.0009037256
82	0.45801902	0.45506513	0.002953887
83	0.4304397	0.45944157	-0.029001862
84	0.36288014	0.37717077	-0.014290631
85	0.458375	0.5163752	-0.058000177
86	0.35390508	0.3702032	-0.016298115
87	0.5302929	0.5173459	0.012947023
88	0.6157316	0.61899626	-0.0032646656
89	0.5273385	0.53564745	-0.008308947
90	0.53389543	0.51400554	0.019889891
91	0.32787836	0.34972915	-0.021850795
92	0.4655071	0.48571506	-0.020207971
93	0.5243219	0.49494183	0.029380083
94	0.48233864	0.48748618	-0.0051475465
95	0.4030144	0.4226234	-0.019609004
96	0.51970744	0.54495	-0.025242567
97	0.32647836	0.3363861	-0.009907752
98	0.56343955	0.5651565	-0.0017169714
99	0.5725688	0.57050455	0.002064228
100	0.40162823	0.43025076	-0.028622538
101	0.5175058	0.5290927	-0.0115869045
102	0.35415894	0.38608715	-0.03192821
103	0.45317948	0.46534318	-0.012163699
104	0.31997913	0.35167637	-0.031697243
105	0.4911767	0.4986259	-0.0074492097
106	0.5160725	0.53282386	-0.016751349
107	0.16470279	0.20639859	-0.041695803
108	0.48898295	0.5034719	-0.014488965
109	0.5089989	0.532623	-0.023624122
110	0.40711555	0.43656862	-0.029453069
111	0.4315169	0.5072391	-0.07572222
112	0.37591285	0.38444605	-0.00853321
113	0.41209874	0.43974584	-0.027647108
114	0.400654	0.4031334	-0.0024794042
115	0.49242193	0.49996924	-0.007547319
116	0.46585968	0.47867197	-0.012812287
117	0.5789601	0.57939756	-0.0004374385
118	0.44754648	0.44325837	0.004288107
119	0.4066193	0.42108065	-0.0144613385
120	0.3197552	0.3370624	-0.017307192
121	0.4457466	0.46267426	-0.01692766
122	0.4950708	0.48396397	0.011106819
123	0.49436125	0.5076826	-0.01332137
124	0.45751455	0.47018215	-0.012667596
125	0.44157287	0.43135995	0.010212928
126	0.55967975	0.5513594	0.008320332
127	0.50554717	0.51407385	-0.008526683
128	0.5298228	0.52852684	0.0012959838
129	0.5685077	0.57669955	-0.008191884
130	0.5141071	0.51791614	-0.0038090348
131	0.4470251	0.47574142	-0.028716326
132	0.48516318	0.49599925	-0.010836065
133	0.30922404	0.32542858	-0.016204536
134	0.45025817	0.469669	-0.019410849
135	0.44859642	0.43106204	0.017534375
136	0.52466375	0.5184274	0.0062363744
137	0.42626435	0.43850413	-0.012239784
138	0.39648125	0.4130117	-0.016530454
139	0.5161178	0.5178886	-0.0017707944
140	0.5540003	0.55139065	0.0026096702
141	0.2155681	0.229269	-0.013700902
142	0.48424366	0.47231776	0.011925906
143	0.42362824	0.43040836	-0.0067801178
144	0.4167616	0.41851214	-0.0017505288
145	0.45565167	0.4688048	-0.013153136
146	0.29987743	0.32972535	-0.02984792
147	0.39935356	0.4005422	-0.0011886358
148	0.5308444	0.5309606	-0.00011622906
149	0.45255804	0.46276814	-0.010210097
150	0.43716252	0.4711657	-0.03400317
151	0.45789996	0.47660533	-0.018705368
152	0.40709424	0.3938531	0.013241142
153	0.48368478	0.48068643	0.002998352
154	0.5363767	0.54297084	-0.0065941215
155	0.45740494	0.48295838	-0.025553435
156	0.45037514	0.45721605	-0.0068409145
157	0.45493445	0.47390997	-0.018975526
158	0.5394107	0.54563206	-0.006221354
159	0.45709276	0.47270966	-0.015616894
160	0.42312738	0.43730134	-0.014173955
161	0.5824291	0.59699005	-0.014560938
162	0.4117877	0.42168888	-0.009901196
163	0.37234402	0.36892036	0.003423661
164	0.49926093	0.5033896	-0.0041286647
165	0.5256511	0.52251506	0.0031360388
166	0.53790396	0.549313	-0.011409044
167	0.5355384	0.5396067	-0.004068315
168	0.47346902	0.46159306	0.011875957
169	0.39252305	0.39389822	-0.0013751686
170	0.5660332	0.5607234	0.0053097606
171	0.3700512	0.39877766	-0.028726459
172	0.49826834	0.4984397	-0.00017136335
173	0.42287168	0.48963034	-0.06675866
174	0.42757308	0.43346962	-0.0058965385
175	0.5052706	0.5037556	0.0015149713
176	0.2871044	0.30045623	-0.013351828
177	0.58480906	0.5861574	-0.0013483167
178	0.34017688	0.34553266	-0.0053557754
179	0.49707463	0.50091124	-0.003836602
180	0.36770523	0.38403723	-0.016332
181	0.46274263	0.4776131	-0.014870465
182	0.5424644	0.56118137	-0.018716991
183	0.4106653	0.41355392	-0.00288862
184	0.5290951	0.5688078	-0.039712667
185	0.5032137	0.4955909	0.007622808
186	0.48165777	0.49380526	-0.012147486
187	0.5407457	0.5311334	0.009612262
188	0.49873278	0.5093416	-0.010608822
189	0.53519285	0.55245215	-0.0172593
190	0.3603402	0.35891825	0.0014219582
191	0.52141565	0.5258064	-0.004390776
192	0.50485617	0.52955526	-0.024699092
193	0.52842444	0.5453063	-0.016881883
194	0.44591543	0.44730487	-0.0013894439
195	0.5621922	0.5657488	-0.0035566092
196	0.4976764	0.5139945	-0.016318113
197	0.5379795	0.5460464	-0.008066893
198	0.56208396	0.57949543	-0.01741147
199	0.57724446	0.57509595	0.002148509
200	0.506114	0.52057177	-0.014457762
201	0.43262032	0.4372977	-0.004677385
202	0.49875548	0.5024753	-0.0037198365
203	0.5106411	0.52471775	-0.01407665
204	0.30974168	0.31428057	-0.0045388937
205	0.51468694	0.5385067	-0.023819745
206	0.3369718	0.37833324	-0.04136145
207	0.38501623	0.38479972	0.00021651387
208	0.34608382	0.3650991	-0.019015282
209	0.49216455	0.4958229	-0.0036583543
210	0.49433917	0.4950237	-0.00068452954
211	0.60823584	0.60297674	0.0052590966
212	0.3367918	0.34623602	-0.009444207
213	0.5170055	0.51729804	-0.0002925396
214	0.49905074	0.51531893	-0.016268194
215	0.49794412	0.4887	0.009244114
216	0.51456195	0.5110113	0.0035506487
217	0.4778938	0.49037695	-0.01248315
218	0.52589434	0.5096932	0.016201138
219	0.36517867	0.34953228	0.015646398
220	0.48157412	0.49965763	-0.018083513
221	0.42641366	0.4413709	-0.014957249
222	0.49389666	0.5094433	-0.01554662
223	0.5066593	0.50821185	-0.0015525222
224	0.49576348	0.5154038	-0.019640326
225	0.37080574	0.37939128	-0.008585542
226	0.47055936	0.47959858	-0.009039223
227	0.54956466	0.54964954	-8.4877014e-05
228	0.63231754	0.6366884	-0.004370868
229	0.4794871	0.4920831	-0.012596011
230	0.48317355	0.50343597	-0.02026242
231	0.47675508	0.48798513	-0.0112300515
232	0.57160354	0.58310974	-0.0115062
233	0.51822513	0.5049605	0.013264656
234	0.60074437	0.6262745	-0.02553016
235	0.54848605	0.5531194	-0.004633367
236	0.48289236	0.49277464	-0.009882271
237	0.4566431	0.4721673	-0.015524209
238	0.45782384	0.46919385	-0.011370003
239	0.44923133	0.4798713	-0.030639976
240	0.41474393	0.42167205	-0.006928116
241	0.38030908	0.4327718	-0.052462727
242	0.40826476	0.42453864	-0.016273886
243	0.47484803	0.49991637	-0.025068343
244	0.5994901	0.60653406	-0.0070439577
245	0.52725387	0.5320748	-0.004820943
246	0.49727476	0.50635785	-0.009083092
247	0.46115732	0.48852542	-0.027368098
248	0.5853234	0.58543915	-0.00011575222
249	0.4606623	0.462381	-0.0017186999
250	0.6304497	0.6595661	-0.029116392
251	0.3545721	0.35708615	-0.0025140643
252	0.46725032	0.48602805	-0.018777728
253	0.55728257	0.5518279	0.0054546595
254	0.4655224	0.47107336	-0.0055509508
255	0.30607945	0.32779387	-0.02171442
256	0.42462054	0.441467	-0.016846448
257	0.47598445	0.47174907	0.004235387
258	0.5383978	0.5411293	-0.002731502
259	0.5259513	0.5327047	-0.006753385
260	0.37778875	0.4187574	-0.040968657
261	0.5112382	0.49734086	0.013897359
262	0.48624223	0.5096866	-0.023444355
263	0.34277132	0.34332797	-0.0005566478
264	0.45749676	0.4684056	-0.010908842
265	0.47169256	0.4619709	0.009721667
266	0.4632769	0.46263307	0.00064381957
267	0.5034699	0.5352324	-0.03176254
268	0.46188515	0.49417517	-0.03229001
269	0.44113857	0.46447775	-0.023339182
270	0.3489832	0.34956342	-0.0005802214
271	0.52631384	0.52195036	0.004363477
272	0.37870443	0.3808025	-0.0020980835
273	0.5577312	0.55389404	0.0038371682
274	0.52274203	0.52463067	-0.0018886328
275	0.56105167	0.56893146	-0.007879794
276	0.35351208	0.3490428	0.0044692755
277	0.53802264	0.51197904	0.026043594
278	0.487478	0.49197763	-0.004499644
279	0.35679027	0.37055644	-0.01376617
280	0.49476814	0.53348583	-0.038717687
281	0.5255227	0.52480125	0.0007214546
282	0.5615872	0.57054836	-0.008961141
283	0.4645793	0.45505786	0.009521455
284	0.4983768	0.50348276	-0.0051059723
285	0.5148113	0.52316374	-0.0083524585
286	0.46718323	0.48726076	-0.020077527
287	0.32380012	0.33796185	-0.014161736
288	0.549513	0.53734004	0.012172937
289	0.49559128	0.5389181	-0.043326795
290	0.31013733	0.33375138	-0.023614049
291	0.43756238	0.4381799	-0.0006175339
292	0.5512841	0.54815733	0.0031267405
293	0.43805525	0.45300582	-0.014950573
294	0.42083913	0.4395983	-0.018759161
295	0.5435807	0.55638444	-0.012803733
296	0.51571697	0.5049315	0.0107854605
297	0.4431242	0.43373296	0.009391248
298	0.42252052	0.4326329	-0.010112375
299	0.37118158	0.3777839	-0.006602317
300	0.5007901	0.50069076	9.936094e-05
301	0.4143586	0.4217878	-0.0074292123
302	0.47001824	0.4764968	-0.006478548
303	0.45767975	0.4708994	-0.013219655
304	0.40863964	0.41132197	-0.0026823282
305	0.31947893	0.36470702	-0.045228094
306	0.26974523	0.30526462	-0.03551939
307	0.29382125	0.33068192	-0.036860675
308	0.39677843	0.40013382	-0.0033553839
309	0.4616884	0.46731335	-0.00562495
310	0.42707494	0.49248856	-0.065413624
311	0.53627676	0.55017346	-0.013896704
312	0.56610405	0.57751805	-0.011413991
313	0.5557638	0.55095565	0.004808128
314	0.5470838	0.54511935	0.0019644499
315	0.5401088	0.54398805	-0.003879249
316	0.5376593	0.56101525	-0.02335596
317	0.47732767	0.4875341	-0.010206431
318	0.36823225	0.40655622	-0.03832397
319	0.5782493	0.58578306	-0.0075337887
320	0.34620255	0.37564462	-0.029442072
321	0.35544565	0.3872714	-0.03182575
322	0.5332491	0.53777593	-0.0045268536
323	0.57835656	0.5731403	0.005216241
324	0.36457917	0.38185266	-0.017273486
325	0.4761446	0.49277395	-0.016629338
326	0.39237556	0.39445972	-0.0020841658
327	0.51489323	0.50462407	0.010269165
328	0.17734088	0.19844198	-0.021101102
329	0.58345735	0.5797134	0.0037439466
330	0.44144678	0.46090257	-0.01945579
331	0.5103377	0.5178382	-0.0075004697
332	0.45129177	0.45591286	-0.0046210885
333	0.47735295	0.48546776	-0.008114815
334	0.48830765	0.47966447	0.00864318
335	0.4529606	0.46932092	-0.016360313
336	0.5101993	0.512164	-0.0019646883
337	0.49407738	0.49428266	-0.0002052784
338	0.5672464	0.57827157	-0.01102519
339	0.41530153	0.42873982	-0.013438284
340	0.54319274	0.54724616	-0.004053414
341	0.57776856	0.5857521	-0.007983565
342	0.49134746	0.49116093	0.00018653274
343	0.48268932	0.45211542	0.030573905
344	0.43124273	0.43871754	-0.00747481
345	0.34604594	0.35024968	-0.004203737
346	0.5285973	0.5553682	-0.02677089
347	0.44614652	0.44647828	-0.00033175945
348	0.53054255	0.5321159	-0.0015733242
349	0.30697352	0.3330097	-0.026036173
350	0.51376337	0.50460505	0.009158313
351	0.36750838	0.37091577	-0.003407389
352	0.3836354	0.38109744	0.0025379658
353	0.44829652	0.48129198	-0.032995462
354	0.5297037	0.52479917	0.0049045086
355	0.4840687	0.5216901	-0.03762138
356	0.42034099	0.40757206	0.012768924
357	0.5438981	0.5608296	-0.016931474
358	0.52874875	0.53994566	-0.011196911
359	0.56472033	0.55341095	0.011309385
360	0.25659746	0.28036195	-0.023764491
361	0.55046684	0.55485606	-0.0043892264
362	0.47359487	0.47664586	-0.003050983
363	0.4491681	0.45289955	-0.0037314594
364	0.5179287	0.5358539	-0.017925203
365	0.43976992	0.4545849	-0.014814973
366	0.50949335	0.510723	-0.0012296438
367	0.46964738	0.49127546	-0.021628082
368	0.4347508	0.46777612	-0.033025324
369	0.47779942	0.48975956	-0.011960149
370	0.2786816	0.31345424	-0.034772635
371	0.5229425	0.52749455	-0.0045520663
372	0.44081682	0.44979623	-0.00897941
373	0.38832006	0.39413336	-0.0058133006
374	0.5433541	0.56225955	-0.01890546
375	0.5893622	0.5909748	-0.0016126037
376	0.4785019	0.48065123	-0.0021493435
377	0.3410071	0.33490065	0.006106466
378	0.5695116	0.5696481	-0.00013649464
379	0.5497941	0.53760815	0.012185931
380	0.5587746	0.55319613	0.0055784583
381	0.3545222	0.35234493	0.0021772683
382	0.5004806	0.50091726	-0.00043666363
383	0.42197445	0.4423609	-0.020386457
384	0.43664497	0.43113196	0.0055130124
385	0.40084392	0.40777835	-0.006934434
386	0.53891206	0.5403414	-0.0014293194
387	0.47930804	0.4761569	0.0031511486
388	0.4309718	0.4404739	-0.009502113
389	0.5296969	0.5511214	-0.021424532
390	0.49458304	0.5013861	-0.0068030655
391	0.36807522	0.3713835	-0.0033082664
392	0.51487887	0.5155429	-0.00066405535
393	0.35695422	0.3593644	-0.0024101734
394	0.43440318	0.4391115	-0.00470832
395	0.5237335	0.5198349	0.0038986206
396	0.5516345	0.5567072	-0.005072713
397	0.55789	0.56086534	-0.0029753447
398	0.39358225	0.40774575	-0.014163494
399	0.4948747	0.50054085	-0.0056661665
400	0.44654596	0.46941632	-0.022870362
401	0.58004546	0.58964705	-0.009601593
402	0.32389498	0.37096852	-0.047073543
403	0.43113077	0.43493694	-0.0038061738
404	0.4605777	0.44423625	0.016341448
405	0.50075006	0.49811497	0.0026350915
406	0.5097218	0.5218351	-0.012113273
407	0.32997337	0.34000805	-0.01003468
408	0.37398943	0.39476046	-0.020771027
409	0.44376823	0.46165648	-0.017888248
410	0.3705179	0.40134028	-0.030822366
411	0.563286	0.55519694	0.008089066
412	0.54166406	0.54206675	-0.00040268898
413	0.42972863	0.42142472	0.0083039105
414	0.44607106	0.44971517	-0.0036441088
415	0.5507424	0.5641189	-0.013376534
416	0.32715794	0.3570991	-0.029941142
417	0.3784832	0.38418078	-0.005697578
418	0.44114625	0.45532706	-0.014180809
419	0.555614	0.54827857	0.0073354244
420	0.38740033	0.3800267	0.007373631
421	0.23263058	0.25537014	-0.02273956
422	0.451048	0.46669412	-0.01564613
423	0.4425609	0.44562727	-0.003066361
424	0.5635588	0.5664987	-0.00293988
425	0.4132428	0.4192624	-0.006019622
426	0.44713357	0.46459794	-0.01746437
427	0.37197116	0.39641634	-0.024445176
428	0.4691329	0.4839456	-0.014812708
429	0.48592857	0.49933586	-0.01340729
430	0.48688298	0.4822106	0.0046723783
431	0.6469997	0.63480276	0.012196958
432	0.54936576	0.56508017	-0.015714407
433	0.4867261	0.4954681	-0.008742005
434	0.52920866	0.53689635	-0.007687688
435	0.43501434	0.4400092	-0.004994869
436	0.46453172	0.5032145	-0.03868276
437	0.32216066	0.38102424	-0.05886358
438	0.46882832	0.4767493	-0.00792098
439	0.476816	0.48556376	-0.0087477565
440	0.45221913	0.4731513	-0.020932168
441	0.508508	0.5108798	-0.002371788
442	0.4806821	0.4881031	-0.007420987
443	0.48229492	0.47232834	0.009966582
444	0.5709303	0.5790395	-0.008109212
445	0.5048267	0.51902205	-0.014195323
446	0.3942831	0.43041283	-0.036129743
447	0.52037424	0.52730286	-0.0069286227
448	0.54617417	0.5513425	-0.0051683187
449	0.47642124	0.4915548	-0.01513356
450	0.46931756	0.46553403	0.003783524
451	0.3915967	0.39830372	-0.0067070127
452	0.36927924	0.37212703	-0.0028477907
453	0.5205602	0.526883	-0.006322801
454	0.32251996	0.33339578	-0.010875821
455	0.38009304	0.3885969	-0.008503854
456	0.570598	0.5632492	0.0073488355
457	0.49185094	0.48913887	0.002712071
458	0.58071655	0.58687377	-0.0061572194
459	0.54147595	0.5342299	0.007246077
460	0.3993393	0.4019923	-0.0026530027
461	0.48970103	0.5087671	-0.019066095
462	0.40118054	0.40121856	-3.8027763e-05
463	0.5426333	0.548386	-0.0057526827
464	0.44121987	0.47094485	-0.029724985
465	0.5328746	0.5240563	0.008818269
466	0.53016263	0.53361464	-0.003452003
467	0.4918521	0.4966917	-0.004839599
468	0.4732477	0.47610876	-0.0028610528
469	0.42433324	0.44146505	-0.017131805
470	0.53682804	0.5363223	0.0005057454
471	0.49717033	0.48792663	0.009243697
472	0.48957518	0.49285102	-0.0032758415
473	0.42714584	0.4230291	0.004116744
474	0.4384201	0.45394972	-0.015529633
475	0.49634087	0.5046141	-0.008273244
476	0.38933486	0.41825548	-0.02892062
477	0.51122284	0.4992315	0.011991352
478	0.50673753	0.52119416	-0.01445663
479	0.46159205	0.48377237	-0.022180319
480	0.542724	0.5496165	-0.0068925023
481	0.49281275	0.5111527	-0.018339932
482	0.5439008	0.55956954	-0.01566875
483	0.40632784	0.40456593	0.0017619133
484	0.4302085	0.45920873	-0.029000223
485	0.51345503	0.53959864	-0.02614361
486	0.33869675	0.37445763	-0.03576088
487	0.44241664	0.453895	-0.0114783645
488	0.46644548	0.491696	-0.025250524
489	0.6947757	0.70054567	-0.005769968
490	0.5047486	0.50325286	0.001495719
491	0.41234925	0.46980798	-0.05745873
492	0.49046397	0.49135745	-0.0008934736
493	0.45953304	0.48411804	-0.024585009
494	0.4445212	0.4674312	-0.022909999
495	0.34081557	0.40935573	-0.068540156
496	0.42509595	0.44978327	-0.02468732
497	0.4927341	0.50852555	-0.015791446
498	0.5373631	0.5401348	-0.0027716756
499	0.5347938	0.5374528	-0.0026590228
500	0.4676567	0.4711044	-0.0034477115
501	0.5879779	0.59089464	-0.0029167533
502	0.43852773	0.44105005	-0.0025223196
503	0.54848623	0.5504735	-0.0019872785
504	0.37986416	0.4055941	-0.025729954
505	0.5662964	0.5766998	-0.010403395
506	0.44172183	0.4862796	-0.04455778
507	0.4011025	0.413844	-0.012741476
508	0.53892344	0.5396297	-0.00070625544
509	0.52298594	0.5152219	0.0077640414
510	0.5490938	0.55571765	-0.006623864
511	0.2907262	0.3099617	-0.019235492
512	0.5054389	0.5003313	0.005107641
513	0.4771429	0.47035578	0.0067871213
514	0.36558118	0.38948542	-0.023904234
515	0.44026268	0.49650964	-0.056246966
516	0.3747476	0.380265	-0.0055173934
517	0.5575209	0.59568477	-0.03816384
518	0.45916387	0.46505636	-0.0058924854
519	0.49518034	0.4991576	-0.003977269
520	0.58844465	0.5881465	0.00029814243
521	0.45049223	0.4560273	-0.005535066
522	0.37286603	0.38735202	-0.014485985
523	0.457129	0.4880473	-0.0309183
524	0.52219063	0.5290451	-0.0068544745
525	0.5336043	0.54806495	-0.014460623
526	0.498106	0.48153326	0.016572744
527	0.5531164	0.54915226	0.003964126
528	0.54134756	0.54674506	-0.0053974986
529	0.47124875	0.46996137	0.0012873709
530	0.55719614	0.5549524	0.0022437572
531	0.5661136	0.5771895	-0.011075914
532	0.4905427	0.5132023	-0.0226596
533	0.45067343	0.47356972	-0.02289629
534	0.3630683	0.40756798	-0.044499665
535	0.4377084	0.44799492	-0.01028651
536	0.4748537	0.5017101	-0.026856422
537	0.50569135	0.48912945	0.016561896
538	0.34994787	0.37511885	-0.025170982
539	0.29608673	0.3130035	-0.016916782
540	0.5045752	0.5005323	0.004042864
541	0.55948675	0.5520296	0.007457137
542	0.5314493	0.5495126	-0.018063307
543	0.47424155	0.4794482	-0.0052066445
544	0.352246	0.3766389	-0.024392903
545	0.4739751	0.47885805	-0.0048829615
546	0.45076314	0.454022	-0.0032588542
547	0.61406076	0.62971544	-0.015654683
548	0.5178987	0.5205991	-0.002700448
549	0.52570945	0.5301637	-0.004454255
550	0.5480245	0.55588174	-0.007857263
551	0.4998276	0.50374466	-0.0039170682
552	0.45747817	0.4722662	-0.014788032
553	0.61251044	0.61559254	-0.0030820966
554	0.63140416	0.64557725	-0.01417309
555	0.5864229	0.5856178	0.00080513954
556	0.54146725	0.5499714	-0.008504152
557	0.47155485	0.4830601	-0.011505246
558	0.5220612	0.51275283	0.009308398
559	0.469639	0.4743616	-0.004722595
560	0.40794134	0.43454894	-0.026607603
561	0.5346437	0.54357874	-0.008935034
562	0.50242054	0.5077745	-0.0053539276
563	0.47368065	0.46828508	0.0053955615
564	0.4866049	0.50326127	-0.016656369
565	0.51697576	0.5237093	-0.0067335367
566	0.4273373	0.43407762	-0.0067403316
567	0.3858025	0.39345807	-0.007655561
568	0.52019835	0.53223145	-0.012033105
569	0.3840147	0.40266427	-0.018649578
570	0.5032323	0.513941	-0.01070869
571	0.5377898	0.5400066	-0.0022167563
572	0.32101154	0.3175277	0.0034838319
573	0.52629954	0.5317118	-0.0054122806
574	0.3367295	0.35113648	-0.014406979
575	0.5172766	0.51101875	0.006257832
576	0.52885395	0.5295256	-0.00067162514
577	0.33184427	0.3221053	0.009738982
578	0.42392915	0.42977962	-0.005850464
579	0.43040776	0.41812107	0.012286693
580	0.43317017	0.44309652	-0.009926349
581	0.38288388	0.39720276	-0.014318883
582	0.52205354	0.5251206	-0.0030670762
583	0.4434584	0.45150316	-0.0080447495
584	0.57827395	0.5767264	0.001547575
585	0.5248331	0.52863526	-0.0038021803
586	0.501301	0.51477575	-0.013474762
587	0.3590889	0.3767198	-0.017630905
588	0.48374218	0.5013021	-0.017559946
589	0.32247552	0.3508994	-0.028423876
590	0.43424955	0.45527524	-0.021025687
591	0.5338961	0.5532051	-0.019308984
592	0.5037859	0.5072594	-0.0034735203
593	0.51479113	0.5183914	-0.0036002398
594	0.5742362	0.5645768	0.0096594095
595	0.51640594	0.5220826	-0.0056766868
596	0.46727124	0.4699847	-0.0027134717
597	0.5689201	0.5682156	0.0007044673
598	0.5973769	0.58609986	0.01127702
599	0.5211302	0.51673794	0.0043922663
600	0.5032772	0.50472206	-0.0014448762
601	0.44805366	0.44334224	0.0047114193
602	0.38885346	0.39214903	-0.0032955706
603	0.5353904	0.5371905	-0.0018001199
604	0.55403805	0.54551697	0.00852108
605	0.6017289	0.60583854	-0.004109621
606	0.5030885	0.52743316	-0.024344683
607	0.4327432	0.43370014	-0.0009569526
608	0.5219958	0.5202665	0.0017293096
609	0.4202181	0.4328883	-0.012670189
610	0.50343806	0.5121972	-0.008759141
611	0.46071833	0.4615718	-0.0008534789
612	0.5677723	0.5684694	-0.0006970763
613	0.52403986	0.5304951	-0.0064552426
614	0.5290743	0.52763766	0.0014366508
615	0.48346442	0.47946358	0.0040008426
616	0.4128564	0.4132953	-0.0004388988
617	0.4997078	0.49277315	0.006934643
618	0.60665756	0.6019208	0.004736781
619	0.46712628	0.46893862	-0.0018123388
620	0.35191563	0.38315195	-0.03123632
621	0.51695067	0.51375663	0.003194034
622	0.5306909	0.5304737	0.00021719933
623	0.4967026	0.5091068	-0.012404203
624	0.20680818	0.23451442	-0.027706236
625	0.43057832	0.43349335	-0.0029150248
626	0.54569	0.5644066	-0.018716574
627	0.51805687	0.5150476	0.0030092597
628	0.5883996	0.5885745	-0.00017493963
629	0.514225	0.5257368	-0.011511803
630	0.5846302	0.5937885	-0.009158313
631	0.5532228	0.55768335	-0.004460573
632	0.47342476	0.47650382	-0.0030790567
633	0.45467648	0.46116874	-0.006492257
634	0.42712107	0.43602663	-0.00890556
635	0.5550523	0.53957283	0.015479445
636	0.352318	0.38623282	-0.033914834
637	0.52617836	0.53244376	-0.006265402
638	0.55887604	0.5328362	0.026039839
639	0.5772919	0.561296	0.01599592
640	0.3762457	0.38079008	-0.0045443773
641	0.2595443	0.27378127	-0.014236957
642	0.53346545	0.52174205	0.011723399
643	0.52077806	0.5251206	-0.004342556
644	0.5287091	0.5311119	-0.0024027824
645	0.48852754	0.49076667	-0.002239138
646	0.4888236	0.49351287	-0.004689276
647	0.48835453	0.4834172	0.004937321
648	0.515601	0.5007654	0.014835596
649	0.48000023	0.49235588	-0.012355655
650	0.42898062	0.42904466	-6.404519e-05
651	0.50249505	0.50211155	0.00038349628
652	0.52172023	0.51176775	0.009952486
653	0.20989901	0.21572714	-0.0058281273
654	0.5367741	0.54259	-0.005815923
655	0.5096998	0.5325436	-0.022843778
656	0.5632739	0.5648202	-0.0015462637
657	0.50001895	0.49682748	0.003191471
658	0.39564565	0.39763817	-0.0019925237
659	0.47317204	0.47842097	-0.005248934
660	0.56723183	0.57122034	-0.0039885044
661	0.45796862	0.47162864	-0.013660014
662	0.5416495	0.5495126	-0.007863104
663	0.5048405	0.5124939	-0.007653415
664	0.49758723	0.5025433	-0.004956037
665	0.51235396	0.5237213	-0.011367321
666	0.5042833	0.5078646	-0.0035812855
667	0.41902372	0.42355204	-0.004528314
668	0.54645467	0.54342127	0.0030333996
669	0.41215745	0.40776232	0.0043951273
670	0.5732567	0.579584	-0.006327331
671	0.3840136	0.40016824	-0.016154647
672	0.39818153	0.41702348	-0.018841952
673	0.598368	0.6111587	-0.01279074
674	0.52094316	0.53400236	-0.013059199
675	0.57416666	0.58244056	-0.0082739
676	0.49158525	0.5014349	-0.009849668
677	0.5335786	0.5375147	-0.003936112
678	0.47095957	0.48114923	-0.010189652
679	0.55374116	0.5614218	-0.0076806545
680	0.43181637	0.42993668	0.0018796921
681	0.34772083	0.3640786	-0.01635778
682	0.3987232	0.4142087	-0.015485495
683	0.46868747	0.47582453	-0.00713706
684	0.49300772	0.4974209	-0.0044131875
685	0.5196794	0.5267719	-0.007092476
686	0.5202574	0.5249106	-0.0046532154
687	0.56538796	0.56522334	0.00016462803
688	0.34798345	0.35210615	-0.0041227043
689	0.28926107	0.31175286	-0.022491783
690	0.54590917	0.55358744	-0.0076782703
691	0.63932127	0.65920115	-0.019879878
692	0.5405447	0.54083914	-0.00029444695
693	0.40397304	0.40520626	-0.0012332201
694	0.50771636	0.51973534	-0.012018979
695	0.46846998	0.4738171	-0.0053471327
696	0.4475863	0.44759125	-4.9471855e-06
697	0.5399057	0.5324281	0.007477641
698	0.35333166	0.35971987	-0.006388217
699	0.3403774	0.34992197	-0.009544581
700	0.45266262	0.4565462	-0.0038835704
701	0.52958983	0.54391694	-0.014327109
702	0.44108656	0.43465093	0.0064356327
703	0.503016	0.51356196	-0.010545969
704	0.47854313	0.4899436	-0.011400461
705	0.5170973	0.51092803	0.0061692595
706	0.37017116	0.3795582	-0.009387046
707	0.40203282	0.4220366	-0.020003766
708	0.34183705	0.3493928	-0.007555753
709	0.5359155	0.52897966	0.006935835
710	0.58232754	0.576139	0.0061885715
711	0.6042918	0.6080524	-0.0037605762
712	0.42822647	0.4241224	0.004104078
713	0.43921995	0.44951516	-0.010295212
714	0.5181891	0.51844	-0.00025093555
715	0.5334869	0.5448214	-0.011334479
716	0.52226055	0.523203	-0.00094246864
717	0.5333328	0.5411132	-0.007780373
718	0.39404026	0.39453945	-0.0004991889
719	0.5461501	0.5485957	-0.0024456382
720	0.50739986	0.52982605	-0.022426188
721	0.53110206	0.53598565	-0.0048835874
722	0.5877356	0.59006673	-0.0023311377
723	0.59188724	0.6018979	-0.01001066
724	0.46996	0.4700653	-0.000105291605
725	0.44178042	0.43413684	0.0076435804
726	0.33341184	0.3354529	-0.0020410717
727	0.5421689	0.5435665	-0.0013976097
728	0.34649444	0.3679283	-0.02143386
729	0.5517164	0.5500499	0.0016664863
730	0.5418601	0.5299149	0.011945188
731	0.45464614	0.45530468	-0.0006585419
732	0.3813165	0.38066036	0.00065615773
733	0.4690823	0.48409486	-0.015012562
734	0.5439958	0.56709695	-0.023101151
735	0.4364315	0.44369784	-0.0072663426
736	0.36999887	0.36768785	0.002311021
737	0.45704797	0.46725836	-0.010210395
738	0.280646	0.29388654	-0.013240546
739	0.4531133	0.45856053	-0.0054472387
740	0.48809224	0.49830613	-0.010213882
741	0.43039784	0.44517344	-0.014775604
742	0.45202902	0.45998457	-0.007955551
743	0.5240665	0.53327346	-0.009206951
744	0.5542701	0.55504996	-0.0007798672
745	0.40112123	0.40824515	-0.0071239173
746	0.46510983	0.45818827	0.0069215596
747	0.34391856	0.34530288	-0.0013843179
748	0.4354498	0.44060782	-0.005158007
749	0.37361717	0.38988483	-0.016267657
