# Supplementary material for: Fixational eye movements enhance the precision of visual information transmitted by the primate retina
Source: Nat Commun. 2024 Sep 11;15:7964. doi: 10.1038/s41467-024-52304-7 (PMC11390888; doi:10.1038/s41467-024-52304-7)
Supplement: Supplementary file 4 — Source Data [file 41467_2024_52304_MOESM4_ESM.zip › exported_data_for_journal/Supplemental_FigureS7_correlations/FigureS7a/green retina.csv]

	coupled LPIPS	uncoupled LPIPS	difference
0	0.5376511	0.5538375	-0.016186357
1	0.34389278	0.3582354	-0.014342606
2	0.44815782	0.45312285	-0.004965037
3	0.48703733	0.48622152	0.0008158088
4	0.4871515	0.48751345	-0.0003619492
5	0.5721609	0.5838494	-0.011688471
6	0.2597142	0.2668701	-0.007155925
7	0.5436112	0.5481586	-0.0045473576
8	0.36721957	0.38591975	-0.018700182
9	0.5864318	0.59880966	-0.012377858
10	0.44119215	0.43926212	0.0019300282
11	0.56523436	0.56739837	-0.0021640062
12	0.47597304	0.49825606	-0.022283018
13	0.451034	0.45930597	-0.008271962
14	0.4191946	0.41911566	7.894635e-05
15	0.40965787	0.42359498	-0.013937116
16	0.28589013	0.2957735	-0.009883374
17	0.49345392	0.5271529	-0.033698976
18	0.5168082	0.53780067	-0.020992458
19	0.46036267	0.46955317	-0.0091905
20	0.43263462	0.4536514	-0.021016777
21	0.4631896	0.4774933	-0.014303684
22	0.57609355	0.58219415	-0.006100595
23	0.46236733	0.4688798	-0.006512463
24	0.58558315	0.58200204	0.0035811067
25	0.4260859	0.44170013	-0.015614241
26	0.5062971	0.5128247	-0.0065276027
27	0.4406343	0.47362214	-0.032987833
28	0.52840763	0.5424647	-0.01405704
29	0.5723978	0.5949302	-0.022532344
30	0.3509961	0.38684425	-0.03584814
31	0.5812311	0.5829768	-0.0017457008
32	0.49431092	0.5160317	-0.021720767
33	0.5000564	0.5050038	-0.004947424
34	0.3628839	0.40120012	-0.03831622
35	0.43232757	0.44971603	-0.017388463
36	0.42908362	0.45827654	-0.029192924
37	0.5199099	0.51503277	0.00487715
38	0.27645576	0.25410923	0.022346526
39	0.36879975	0.40356797	-0.034768224
40	0.5829022	0.5931765	-0.010274291
41	0.46593782	0.4884123	-0.022474468
42	0.45162332	0.47796226	-0.026338935
43	0.53452927	0.56788987	-0.0333606
44	0.29875	0.31108916	-0.012339145
45	0.38157117	0.39404258	-0.012471408
46	0.39134935	0.44006705	-0.048717707
47	0.44235516	0.45524773	-0.012892574
48	0.24477059	0.25589338	-0.011122793
49	0.55340636	0.57480055	-0.021394193
50	0.46301323	0.49335068	-0.030337453
51	0.52309567	0.53399557	-0.010899901
52	0.57392704	0.5711677	0.0027593374
53	0.5185625	0.52846646	-0.009903967
54	0.398451	0.39681	0.0016410053
55	0.41966373	0.42149052	-0.001826793
56	0.54517096	0.57624197	-0.031071007
57	0.38186094	0.3904328	-0.008571863
58	0.47654173	0.4945745	-0.01803276
59	0.45972642	0.46428567	-0.0045592487
60	0.5579258	0.5682406	-0.010314763
61	0.41027114	0.41427994	-0.0040088
62	0.43176898	0.4289881	0.0027808845
63	0.5166704	0.5308491	-0.014178693
64	0.51718265	0.5303283	-0.013145626
65	0.4553349	0.4415047	0.013830215
66	0.56641537	0.56685275	-0.00043737888
67	0.28497884	0.3088264	-0.02384755
68	0.3456207	0.35795388	-0.0123331845
69	0.45252982	0.45275876	-0.00022894144
70	0.490778	0.5024392	-0.011661202
71	0.5062947	0.50113446	0.005160272
72	0.54472053	0.55632013	-0.0115996
73	0.2579773	0.30487052	-0.04689321
74	0.53740376	0.55828786	-0.020884097
75	0.4736199	0.48213422	-0.008514315
76	0.5030689	0.52857333	-0.02550441
77	0.54431486	0.5523143	-0.00799942
78	0.4006818	0.406769	-0.0060872138
79	0.27908492	0.28116003	-0.002075106
80	0.53449833	0.5414969	-0.006998539
81	0.50482684	0.51630694	-0.011480093
82	0.45218608	0.46548894	-0.013302863
83	0.3762573	0.41118112	-0.03492382
84	0.33171216	0.34354752	-0.0118353665
85	0.48222607	0.50602293	-0.023796856
86	0.34373292	0.36682144	-0.023088515
87	0.49163318	0.4948641	-0.0032309294
88	0.5973425	0.6103648	-0.013022304
89	0.49067354	0.511989	-0.021315455
90	0.5003952	0.51144326	-0.011048079
91	0.28209668	0.33383542	-0.05173874
92	0.43922883	0.45178673	-0.012557894
93	0.49667537	0.50284725	-0.006171882
94	0.46626353	0.47913402	-0.012870491
95	0.40738705	0.42481485	-0.017427802
96	0.5173248	0.52994573	-0.012620926
97	0.35999614	0.35870078	0.001295358
98	0.5389212	0.53757936	0.0013418198
99	0.5134183	0.5383662	-0.024947882
100	0.37521213	0.40235275	-0.027140617
101	0.51948535	0.52210176	-0.0026164055
102	0.4001381	0.41326264	-0.013124526
103	0.44912502	0.46861485	-0.019489825
104	0.3024876	0.3102113	-0.007723689
105	0.49873236	0.4995062	-0.0007738471
106	0.5045137	0.5111886	-0.0066749454
107	0.2319159	0.2331554	-0.0012394935
108	0.50547385	0.51430064	-0.008826792
109	0.49772117	0.5042674	-0.006546229
110	0.43622085	0.4494747	-0.013253838
111	0.44029027	0.43933302	0.0009572506
112	0.35454527	0.39262813	-0.038082868
113	0.46615294	0.48141807	-0.015265137
114	0.37687537	0.38416547	-0.007290095
115	0.47871906	0.5100234	-0.03130436
116	0.4345943	0.45264992	-0.018055618
117	0.5593232	0.55714154	0.0021816492
118	0.42131183	0.43593088	-0.014619052
119	0.42556533	0.43443817	-0.008872837
120	0.28558543	0.3080202	-0.022434771
121	0.45852494	0.45241117	0.0061137676
122	0.47872424	0.4829011	-0.004176855
123	0.46752405	0.48918626	-0.021662205
124	0.47010452	0.4919618	-0.021857291
125	0.41142482	0.40264687	0.008777946
126	0.52222735	0.5302881	-0.008060753
127	0.48043635	0.5094688	-0.029032439
128	0.5121113	0.52690387	-0.0147925615
129	0.5756408	0.5962298	-0.020588994
130	0.49079883	0.49251622	-0.0017173886
131	0.4692801	0.48186982	-0.012589723
132	0.49739525	0.50247276	-0.005077511
133	0.29661724	0.31754988	-0.020932645
134	0.43327954	0.42621365	0.007065892
135	0.3820197	0.39080223	-0.008782536
136	0.49766138	0.5133788	-0.015717417
137	0.42861453	0.46741304	-0.03879851
138	0.40498555	0.42585874	-0.020873189
139	0.49580455	0.5136937	-0.017889142
140	0.5363147	0.5450748	-0.008760095
141	0.2350257	0.2333006	0.0017251074
142	0.5019721	0.4931401	0.008831978
143	0.38821155	0.40016946	-0.011957914
144	0.45167208	0.466056	-0.014383912
145	0.44367382	0.4513841	-0.007710278
146	0.29494402	0.28231394	0.012630075
147	0.36224094	0.38474956	-0.022508621
148	0.5156749	0.5259559	-0.010281026
149	0.4467717	0.46276852	-0.015996814
150	0.43550235	0.45869306	-0.023190707
151	0.499059	0.5065965	-0.007537514
152	0.4160743	0.41086882	0.0052054822
153	0.45178917	0.46189302	-0.010103852
154	0.4959695	0.5154918	-0.01952228
155	0.45865893	0.47632477	-0.017665833
156	0.42124757	0.43275952	-0.011511952
157	0.45669678	0.46566635	-0.008969575
158	0.5298586	0.53851545	-0.008656859
159	0.43214792	0.4553442	-0.02319628
160	0.44211555	0.44521827	-0.0031027198
161	0.5677815	0.57508796	-0.0073064566
162	0.39551023	0.41042376	-0.014913529
163	0.38835073	0.39933547	-0.010984749
164	0.51486754	0.5207864	-0.0059188604
165	0.46607685	0.47047505	-0.004398197
166	0.5207668	0.5305869	-0.009820104
167	0.5071541	0.53363377	-0.026479661
168	0.43624777	0.43765715	-0.0014093816
169	0.3880625	0.4029443	-0.01488179
170	0.54176897	0.54889834	-0.007129371
171	0.37846008	0.40713105	-0.028670967
172	0.45806974	0.46103352	-0.0029637814
173	0.4149335	0.43921757	-0.024284065
174	0.4260027	0.4515153	-0.025512576
175	0.50243676	0.5135978	-0.011161029
176	0.31017658	0.32747516	-0.01729858
177	0.55364674	0.56783175	-0.014185011
178	0.31909326	0.3433602	-0.024266928
179	0.47707608	0.49689573	-0.019819647
180	0.34592625	0.37087876	-0.024952501
181	0.45310014	0.4646575	-0.011557341
182	0.50522566	0.5420512	-0.036825538
183	0.43361765	0.42646793	0.007149726
184	0.5536522	0.5566838	-0.0030315518
185	0.46394286	0.46850023	-0.004557371
186	0.48695794	0.50278574	-0.015827805
187	0.5347493	0.54844636	-0.013697028
188	0.47705686	0.4995945	-0.022537649
189	0.5168611	0.5280673	-0.01120621
190	0.31643954	0.3466259	-0.030186355
191	0.5043506	0.528621	-0.024270415
192	0.52203727	0.54102796	-0.018990695
193	0.52668905	0.5418223	-0.015133262
194	0.4527739	0.45423067	-0.0014567673
195	0.56467915	0.5876255	-0.022946358
196	0.45231366	0.45335424	-0.0010405779
197	0.5395897	0.57287943	-0.03328973
198	0.5339298	0.5436151	-0.009685278
199	0.53718394	0.55004686	-0.012862921
200	0.48194045	0.5182434	-0.036302924
201	0.4190711	0.44304168	-0.023970574
202	0.4697361	0.47316337	-0.003427267
203	0.5098897	0.5224157	-0.012525976
204	0.2702785	0.28030565	-0.01002714
205	0.5285805	0.54762197	-0.019041479
206	0.36620107	0.40001434	-0.033813268
207	0.3684436	0.37316033	-0.004716724
208	0.3391188	0.36110157	-0.02198276
209	0.46949518	0.49691504	-0.027419865
210	0.47728577	0.49782264	-0.02053687
211	0.5725085	0.5993718	-0.026863277
212	0.34669316	0.33447337	0.012219787
213	0.49987963	0.5218057	-0.021926075
214	0.4801147	0.48921624	-0.00910154
215	0.4746832	0.48893127	-0.014248073
216	0.4961304	0.5030458	-0.0069153905
217	0.44904554	0.44601467	0.0030308664
218	0.53274864	0.5323796	0.00036901236
219	0.3121165	0.3038767	0.008239806
220	0.4721576	0.49118552	-0.019027919
221	0.38349217	0.40277642	-0.019284248
222	0.49012202	0.5060132	-0.015891194
223	0.48535535	0.51120865	-0.025853306
224	0.48089314	0.47918245	0.0017106831
225	0.37994367	0.38716558	-0.0072219074
226	0.44681907	0.47324958	-0.026430517
227	0.49510273	0.5039694	-0.008866638
228	0.60481155	0.62159306	-0.016781509
229	0.47621346	0.49087152	-0.014658064
230	0.488007	0.49549264	-0.007485628
231	0.45305905	0.46532673	-0.012267679
232	0.5632462	0.56819445	-0.0049482584
233	0.4657479	0.48656955	-0.02082166
234	0.61274356	0.62633914	-0.013595581
235	0.5264338	0.52766097	-0.0012271404
236	0.4808038	0.4930511	-0.012247324
237	0.44041553	0.4612864	-0.020870864
238	0.45010185	0.4693557	-0.01925385
239	0.49004975	0.49658653	-0.006536782
240	0.37487236	0.39389196	-0.019019604
241	0.36643034	0.35826245	0.008167893
242	0.4572637	0.45235988	0.004903823
243	0.48437786	0.5120686	-0.027690768
244	0.5622095	0.58999413	-0.027784646
245	0.54031575	0.5596779	-0.019362152
246	0.4774686	0.48828837	-0.010819763
247	0.48698613	0.5044776	-0.01749149
248	0.546641	0.5570999	-0.010458887
249	0.43634447	0.45586568	-0.019521207
250	0.65307397	0.6628248	-0.009750843
251	0.36132294	0.37246868	-0.011145741
252	0.44081214	0.45497528	-0.0141631365
253	0.5414581	0.5569199	-0.0154618025
254	0.4727457	0.4878273	-0.015081614
255	0.27357227	0.29109567	-0.017523408
256	0.45674396	0.46488595	-0.0081419945
257	0.4509272	0.45705009	-0.006122887
258	0.519349	0.5282182	-0.008869231
259	0.51370007	0.52392584	-0.010225773
260	0.408557	0.41141656	-0.0028595626
261	0.52020365	0.5214752	-0.0012715459
262	0.48320207	0.5290057	-0.045803636
263	0.35358495	0.35111448	0.0024704635
264	0.45046207	0.46262196	-0.012159884
265	0.44427487	0.47085345	-0.026578575
266	0.5008371	0.5116466	-0.010809541
267	0.4703027	0.50222903	-0.031926334
268	0.4855137	0.496327	-0.010813326
269	0.44594204	0.45487487	-0.008932829
270	0.35808372	0.35704157	0.0010421574
271	0.5010653	0.49693915	0.0041261613
272	0.35475644	0.3726867	-0.01793027
273	0.54582363	0.5442824	0.0015412569
274	0.49214676	0.49179652	0.0003502369
275	0.51971066	0.5313856	-0.011674941
276	0.35185143	0.3536698	-0.0018183589
277	0.51973104	0.51049036	0.009240687
278	0.44912383	0.48781383	-0.03869
279	0.37821716	0.3728192	0.0053979754
280	0.5123693	0.52093726	-0.008567989
281	0.50137746	0.5097675	-0.008390009
282	0.5283792	0.53393114	-0.0055519342
283	0.42719027	0.45196897	-0.024778694
284	0.46870333	0.47930148	-0.010598153
285	0.49936882	0.5192916	-0.019922763
286	0.46697155	0.48522383	-0.018252283
287	0.3105596	0.3205873	-0.010027707
288	0.5208735	0.53050196	-0.009628475
289	0.52300763	0.5674569	-0.04444927
290	0.32411185	0.3373006	-0.01318875
291	0.40970513	0.43942228	-0.029717147
292	0.5244385	0.5305306	-0.0060920715
293	0.46990544	0.46158502	0.008320421
294	0.44892037	0.46340388	-0.014483511
295	0.54445857	0.5514952	-0.0070366263
296	0.49914688	0.5086596	-0.0095127225
297	0.40695018	0.4137698	-0.0068196356
298	0.4201405	0.42607147	-0.00593096
299	0.36160675	0.37890476	-0.017298013
300	0.48818505	0.48165217	0.0065328777
301	0.40558693	0.40822488	-0.0026379526
302	0.46276036	0.4735264	-0.010766029
303	0.47561857	0.4668591	0.008759469
304	0.3961316	0.39523506	0.00089654326
305	0.307269	0.33320114	-0.025932133
306	0.22796133	0.25006974	-0.022108406
307	0.31986535	0.40146425	-0.08159891
308	0.40028444	0.42711356	-0.026829123
309	0.45812955	0.46718875	-0.009059191
310	0.47131038	0.48986536	-0.018554986
311	0.54510677	0.56001	-0.014903247
312	0.5376387	0.5553949	-0.017756164
313	0.52920043	0.5406399	-0.011439443
314	0.52959275	0.5302933	-0.0007005334
315	0.53298944	0.53609145	-0.0031020045
316	0.5329325	0.54456383	-0.01163131
317	0.4894633	0.503825	-0.014361709
318	0.43965235	0.44796607	-0.008313715
319	0.5538889	0.57923275	-0.025343835
320	0.31096238	0.3314708	-0.020508409
321	0.3976905	0.4219713	-0.024280787
322	0.5396663	0.5566616	-0.01699531
323	0.5759149	0.57694393	-0.0010290146
324	0.37954843	0.38546252	-0.005914092
325	0.48018935	0.49963084	-0.019441485
326	0.40527603	0.3997528	0.0055232346
327	0.522446	0.51980835	0.0026376247
328	0.17571884	0.16771574	0.008003101
329	0.5402439	0.5616597	-0.02141577
330	0.4246264	0.44566467	-0.021038264
331	0.5126158	0.50121665	0.01139915
332	0.44049135	0.44510123	-0.004609883
333	0.45524687	0.45664078	-0.0013939142
334	0.45947486	0.4650745	-0.0055996478
335	0.43332484	0.4825313	-0.049206465
336	0.45850936	0.48867196	-0.030162603
337	0.50914305	0.50303996	0.0061030984
338	0.5509252	0.56855375	-0.01762855
339	0.42160973	0.42821178	-0.006602049
340	0.5236036	0.5368158	-0.013212204
341	0.54817903	0.5640715	-0.015892446
342	0.4655564	0.47317368	-0.007617265
343	0.46276614	0.4847991	-0.022032946
344	0.46497828	0.46517822	-0.00019994378
345	0.32641882	0.33252084	-0.0061020255
346	0.5153639	0.5184395	-0.0030755997
347	0.4288362	0.44383523	-0.014999032
348	0.5497033	0.55425936	-0.00455606
349	0.35378236	0.3651118	-0.011329442
350	0.504785	0.5065464	-0.0017613769
351	0.36483344	0.37011722	-0.005283773
352	0.37162042	0.38156644	-0.009946018
353	0.4412387	0.44444442	-0.0032057166
354	0.49332798	0.5081279	-0.0147999525
355	0.47530243	0.4995854	-0.024282962
356	0.38540685	0.37506658	0.010340273
357	0.5101544	0.5268006	-0.016646147
358	0.47719058	0.48869872	-0.011508137
359	0.5501089	0.5633305	-0.013221562
360	0.22779436	0.25925067	-0.031456307
361	0.54095876	0.554426	-0.013467252
362	0.4694562	0.47374973	-0.004293531
363	0.40780088	0.42872813	-0.02092725
364	0.5050102	0.51420045	-0.009190261
365	0.4429602	0.44732338	-0.004363179
366	0.5451402	0.54395634	0.0011838675
367	0.48066834	0.49745882	-0.01679048
368	0.45304233	0.4639626	-0.010920286
369	0.46709678	0.4768392	-0.009742439
370	0.2502276	0.26985696	-0.01962936
371	0.49118507	0.5123645	-0.021179438
372	0.4406175	0.42596233	0.014655173
373	0.36064753	0.3730905	-0.012442976
374	0.54066515	0.5559554	-0.01529026
375	0.5987894	0.58208233	0.016707063
376	0.46897817	0.47363257	-0.0046544075
377	0.34770697	0.3696352	-0.021928221
378	0.53860486	0.5521385	-0.013533652
379	0.4621712	0.4683956	-0.006224394
380	0.526167	0.5371589	-0.010991931
381	0.32616618	0.34087366	-0.014707476
382	0.49115622	0.50455666	-0.013400435
383	0.40106845	0.41255164	-0.011483192
384	0.41569826	0.42303285	-0.00733459
385	0.3621505	0.3892226	-0.027072102
386	0.52152866	0.5356616	-0.014132917
387	0.46188477	0.4662564	-0.004371643
388	0.49479854	0.47038218	0.024416357
389	0.5341522	0.53476256	-0.00061035156
390	0.4666995	0.47405058	-0.0073510706
391	0.33757076	0.34209183	-0.004521072
392	0.5019013	0.5028028	-0.00090146065
393	0.33142024	0.34236786	-0.010947615
394	0.4440335	0.43834728	0.0056862235
395	0.44896194	0.48366597	-0.03470403
396	0.5162697	0.53554606	-0.01927638
397	0.5171663	0.5165075	0.00065881014
398	0.37903553	0.41546392	-0.036428392
399	0.4775571	0.48132262	-0.0037655234
400	0.45435748	0.43500286	0.019354612
401	0.5450349	0.5418053	0.0032295585
402	0.34527862	0.3779973	-0.03271869
403	0.44085392	0.4517011	-0.010847181
404	0.45176017	0.47381526	-0.02205509
405	0.49020162	0.5099751	-0.019773453
406	0.53009534	0.5403467	-0.010251343
407	0.3339746	0.34794986	-0.013975263
408	0.4425505	0.4425751	-2.4586916e-05
409	0.45754096	0.48114666	-0.023605704
410	0.36829585	0.4032505	-0.034954637
411	0.551577	0.5537632	-0.0021862388
412	0.5211483	0.5352741	-0.014125764
413	0.41169667	0.41945177	-0.0077551007
414	0.4459895	0.47207636	-0.026086867
415	0.5512464	0.54028755	0.01095885
416	0.32286862	0.34609637	-0.023227751
417	0.39161348	0.39933226	-0.0077187717
418	0.42107025	0.43577248	-0.014702231
419	0.52845293	0.53006756	-0.0016146302
420	0.37842757	0.39468166	-0.016254097
421	0.22216827	0.2224019	-0.0002336353
422	0.42747208	0.44446045	-0.016988367
423	0.40139169	0.42144516	-0.020053476
424	0.5765791	0.5847559	-0.008176804
425	0.41591853	0.42031375	-0.0043952167
426	0.44484103	0.444845	-3.963709e-06
427	0.38663968	0.40039912	-0.013759434
428	0.42941827	0.4445864	-0.01516813
429	0.45322666	0.47498775	-0.02176109
430	0.4543318	0.46188235	-0.0075505674
431	0.613127	0.61996436	-0.006837368
432	0.5154898	0.53587013	-0.020380318
433	0.4178523	0.42225027	-0.0043979585
434	0.48973152	0.5031484	-0.0134168565
435	0.43995208	0.43630645	0.0036456287
436	0.4733871	0.48136848	-0.00798139
437	0.3805081	0.395205	-0.014696896
438	0.43733513	0.45296445	-0.015629321
439	0.46700433	0.47732618	-0.010321856
440	0.48949105	0.48164865	0.007842392
441	0.4982877	0.49900788	-0.0007201731
442	0.49698138	0.51162374	-0.014642358
443	0.46722212	0.46661896	0.0006031692
444	0.5340154	0.5484792	-0.014463782
445	0.50066257	0.5163965	-0.015733957
446	0.40101236	0.43175972	-0.030747354
447	0.501975	0.51707506	-0.015100062
448	0.5164512	0.52971995	-0.013268769
449	0.53114283	0.54064566	-0.009502828
450	0.44427028	0.45463267	-0.010362387
451	0.37942052	0.40646958	-0.027049065
452	0.3715166	0.37406453	-0.0025479496
453	0.5187532	0.5248059	-0.0060527325
454	0.31036574	0.3354173	-0.025051564
455	0.35559136	0.354301	0.0012903512
456	0.531094	0.5606739	-0.029579878
457	0.4973728	0.50110376	-0.0037309527
458	0.538736	0.5491566	-0.01042062
459	0.532178	0.53972447	-0.0075464845
460	0.386977	0.403627	-0.016650021
461	0.47183186	0.48470145	-0.0128695965
462	0.37347898	0.38259745	-0.009118468
463	0.52976066	0.53341764	-0.0036569834
464	0.43253732	0.44995847	-0.017421156
465	0.4661438	0.47678152	-0.01063773
466	0.52305037	0.52763444	-0.004584074
467	0.47317234	0.486276	-0.013103664
468	0.44391686	0.4614095	-0.017492652
469	0.42723826	0.436462	-0.009223729
470	0.50851846	0.53089535	-0.022376895
471	0.48696524	0.49348974	-0.006524503
472	0.47451273	0.48733965	-0.01282692
473	0.4252895	0.44685358	-0.021564066
474	0.4598995	0.4695471	-0.009647608
475	0.47980973	0.5030727	-0.023262948
476	0.412833	0.43794212	-0.025109112
477	0.45843753	0.46265095	-0.0042134225
478	0.5066097	0.51426625	-0.0076565742
479	0.46177232	0.45483664	0.006935686
480	0.51843935	0.54187953	-0.023440182
481	0.50876653	0.4904305	0.018336028
482	0.53590053	0.555669	-0.019768476
483	0.43452135	0.42124903	0.013272315
484	0.41646183	0.4369945	-0.020532668
485	0.5323761	0.534144	-0.0017678738
486	0.37758777	0.39544216	-0.017854393
487	0.40824693	0.4327423	-0.024495363
488	0.44006747	0.45647538	-0.016407907
489	0.6585856	0.6802899	-0.021704316
490	0.47890088	0.48952183	-0.010620952
491	0.4317964	0.41034827	0.021448135
492	0.49450496	0.505365	-0.010860056
493	0.44100574	0.4732053	-0.03219956
494	0.42768177	0.43806854	-0.010386765
495	0.35248068	0.37736595	-0.024885267
496	0.4448832	0.47033343	-0.02545023
497	0.4749842	0.49191067	-0.016926467
498	0.55094194	0.55225	-0.0013080835
499	0.5274491	0.54418975	-0.01674068
500	0.513465	0.52556986	-0.012104869
501	0.5633987	0.5743268	-0.010928094
502	0.41181925	0.4395685	-0.02774924
503	0.52533376	0.537227	-0.011893213
504	0.38090998	0.38969103	-0.008781046
505	0.5231213	0.5458087	-0.022687376
506	0.47108588	0.4830724	-0.011986524
507	0.3865477	0.40955392	-0.0230062
508	0.5229122	0.53260404	-0.009691834
509	0.4968404	0.50414735	-0.007306963
510	0.5159633	0.5411879	-0.025224566
511	0.29092857	0.32628536	-0.03535679
512	0.46636656	0.47544503	-0.009078473
513	0.41801137	0.44253317	-0.024521798
514	0.37775254	0.38368803	-0.00593549
515	0.43876418	0.48688734	-0.04812315
516	0.3492519	0.34888563	0.00036627054
517	0.57281893	0.6071283	-0.034309387
518	0.44621414	0.4554118	-0.009197652
519	0.48226526	0.48713338	-0.00486812
520	0.5725809	0.5881276	-0.015546739
521	0.44883016	0.4552622	-0.0064320564
522	0.34705308	0.3715771	-0.024524033
523	0.50513303	0.5243264	-0.019193351
524	0.5008982	0.51805764	-0.017159462
525	0.5303861	0.527512	0.0028740764
526	0.4861165	0.4891803	-0.003063798
527	0.52681845	0.5087543	0.018064141
528	0.52982956	0.5497384	-0.019908845
529	0.48858523	0.49871272	-0.010127485
530	0.5164862	0.5467891	-0.030302882
531	0.5500263	0.5512031	-0.0011767745
532	0.47287577	0.4962726	-0.02339682
533	0.47649333	0.499319	-0.022825658
534	0.40646985	0.40653405	-6.41942e-05
535	0.402503	0.41751868	-0.015015662
536	0.4757587	0.4971405	-0.021381795
537	0.45033893	0.4800457	-0.029706776
538	0.3027032	0.3108327	-0.008129507
539	0.2833527	0.31670666	-0.033353955
540	0.4894861	0.49585128	-0.00636518
541	0.53952175	0.56558293	-0.026061177
542	0.5504811	0.5473049	0.0031761527
543	0.4606221	0.48066705	-0.020044953
544	0.366175	0.3922714	-0.026096404
545	0.46532294	0.4633839	0.0019390285
546	0.44874492	0.45814383	-0.009398907
547	0.5845493	0.60290605	-0.01835674
548	0.5279288	0.53994566	-0.012016833
549	0.49106154	0.51782733	-0.026765794
550	0.55264163	0.55099636	0.001645267
551	0.4709899	0.4703788	0.0006111264
552	0.41790202	0.4388641	-0.02096209
553	0.59074295	0.5940309	-0.003287971
554	0.6252105	0.6276339	-0.0024234056
555	0.55070853	0.5606628	-0.009954274
556	0.5015262	0.5231103	-0.021584094
557	0.46239352	0.47474194	-0.0123484135
558	0.4909227	0.4940122	-0.0030895174
559	0.4204669	0.43804803	-0.017581135
560	0.46384227	0.47380325	-0.009960979
561	0.53002113	0.52657676	0.0034443736
562	0.5016012	0.52009463	-0.018493414
563	0.44639584	0.45527554	-0.008879691
564	0.49613035	0.5117237	-0.01559335
565	0.5076438	0.50441885	0.003224969
566	0.41463217	0.43341807	-0.018785894
567	0.36647093	0.37430745	-0.007836521
568	0.52255064	0.5303321	-0.007781446
569	0.40347376	0.4065946	-0.0031208396
570	0.49300304	0.49777657	-0.0047735274
571	0.5217523	0.5298381	-0.008085787
572	0.30931857	0.31723103	-0.007912457
573	0.5367297	0.5513779	-0.014648199
574	0.34585777	0.37024346	-0.02438569
575	0.47489855	0.48760512	-0.012706578
576	0.51217353	0.50914556	0.0030279756
577	0.3451288	0.35587513	-0.01074633
578	0.4185971	0.42364714	-0.0050500333
579	0.42462263	0.4349522	-0.010329574
580	0.40200636	0.40618473	-0.004178375
581	0.37152836	0.38636008	-0.014831722
582	0.5263982	0.5430267	-0.016628504
583	0.4816252	0.48915607	-0.007530868
584	0.5343397	0.54967517	-0.015335441
585	0.48704576	0.4945236	-0.0074778497
586	0.50384974	0.5260284	-0.02217865
587	0.35599384	0.37352014	-0.017526299
588	0.45374286	0.4694422	-0.015699327
589	0.30089995	0.33517957	-0.034279615
590	0.41880947	0.43144146	-0.012631983
591	0.5164679	0.51632136	0.00014656782
592	0.4873828	0.48322564	0.0041571558
593	0.5152821	0.5197587	-0.004476607
594	0.5565043	0.566746	-0.010241687
595	0.51777756	0.51835096	-0.0005733967
596	0.47880894	0.4990779	-0.020268947
597	0.5527386	0.56747633	-0.014737725
598	0.56384104	0.57325	-0.009408951
599	0.49003154	0.50157464	-0.011543095
600	0.47009557	0.48925954	-0.019163966
601	0.41960067	0.4319531	-0.012352437
602	0.39460728	0.39624476	-0.0016374886
603	0.5470242	0.54922426	-0.002200067
604	0.54037786	0.5601429	-0.01976502
605	0.59188104	0.61304355	-0.02116251
606	0.50770825	0.51678306	-0.009074807
607	0.39278448	0.3959797	-0.0031952262
608	0.5072639	0.5295004	-0.022236526
609	0.381502	0.40073696	-0.019234955
610	0.52468216	0.5380516	-0.013369441
611	0.44524792	0.44959176	-0.0043438375
612	0.54662234	0.5542942	-0.0076718926
613	0.50788	0.5302881	-0.022408128
614	0.49394262	0.5180247	-0.024082065
615	0.4623205	0.4606398	0.001680702
616	0.3584821	0.36885506	-0.0103729665
617	0.46677592	0.48125434	-0.014478415
618	0.5645273	0.57646966	-0.011942387
619	0.44874483	0.4581098	-0.009364963
620	0.36088583	0.40442714	-0.043541312
621	0.4859701	0.49823296	-0.012262851
622	0.513765	0.5224011	-0.008636117
623	0.46944487	0.47812206	-0.008677185
624	0.26201826	0.2989793	-0.03696105
625	0.425712	0.4103616	0.015350401
626	0.54325795	0.5641288	-0.020870864
627	0.48552346	0.48008397	0.00543949
628	0.56669414	0.5662372	0.0004569292
629	0.46332687	0.49497527	-0.031648397
630	0.5652941	0.580911	-0.015616894
631	0.51548386	0.5329169	-0.017433047
632	0.47332886	0.47644395	-0.0031150877
633	0.41117528	0.41601315	-0.0048378706
634	0.45820767	0.4617114	-0.0035037398
635	0.4983246	0.51426077	-0.015936166
636	0.38890615	0.40806782	-0.019161671
637	0.5173559	0.515587	0.0017689466
638	0.5343095	0.5328461	0.0014634132
639	0.5603142	0.56292886	-0.002614677
640	0.38010874	0.41353738	-0.03342864
641	0.23478231	0.25598204	-0.021199733
642	0.51488453	0.5157903	-0.0009057522
643	0.44196582	0.44823307	-0.0062672496
644	0.48843458	0.49935693	-0.010922343
645	0.44539815	0.46383086	-0.018432707
646	0.44923052	0.46605617	-0.016825646
647	0.48639688	0.49277353	-0.006376654
648	0.4794688	0.48888788	-0.009419084
649	0.4740963	0.48442236	-0.010326058
650	0.43152222	0.44578946	-0.014267236
651	0.48352912	0.4866563	-0.0031271875
652	0.5077399	0.5140159	-0.0062760115
653	0.22784187	0.23375235	-0.005910486
654	0.55552894	0.57021075	-0.014681816
655	0.52114505	0.5276912	-0.0065461397
656	0.55992955	0.5686962	-0.008766651
657	0.4730145	0.48239586	-0.009381354
658	0.3977952	0.40406206	-0.006266862
659	0.46509966	0.4747972	-0.009697527
660	0.546071	0.5718221	-0.025751114
661	0.4317274	0.43960628	-0.00787887
662	0.53361624	0.54416424	-0.010547996
663	0.49014175	0.4965607	-0.0064189434
664	0.48195872	0.5021143	-0.020155579
665	0.48326528	0.48482913	-0.0015638471
666	0.49207374	0.50207907	-0.010005325
667	0.42538625	0.402714	0.022672236
668	0.5037702	0.51543283	-0.011662662
669	0.40032163	0.40407696	-0.003755331
670	0.54989076	0.54584116	0.004049599
671	0.40228948	0.4137032	-0.011413723
672	0.41043288	0.41873336	-0.008300483
673	0.5961534	0.6170346	-0.020881236
674	0.51448154	0.52015996	-0.0056784153
675	0.5323717	0.55157167	-0.019199967
676	0.49185055	0.48735604	0.004494518
677	0.485713	0.5061006	-0.02038759
678	0.4748933	0.47660157	-0.0017082691
679	0.54079616	0.5439358	-0.003139615
680	0.40146825	0.41227743	-0.010809183
681	0.33085018	0.3450983	-0.014248103
682	0.39708087	0.4278886	-0.030807734
683	0.46794108	0.4871688	-0.019227713
684	0.47449234	0.4639263	0.010566056
685	0.49107847	0.5002329	-0.009154409
686	0.49741396	0.50493103	-0.0075170696
687	0.53319937	0.54575354	-0.012554169
688	0.31272346	0.31780085	-0.005077392
689	0.2949174	0.32978353	-0.034866124
690	0.5328004	0.5562498	-0.02344942
691	0.61919993	0.6296508	-0.01045084
692	0.4984731	0.51643866	-0.017965555
693	0.36902237	0.38660732	-0.01758495
694	0.48774964	0.51093304	-0.023183405
695	0.44916672	0.46713692	-0.017970204
696	0.4588355	0.47826004	-0.019424528
697	0.47287118	0.49765167	-0.024780482
698	0.350076	0.36988947	-0.019813478
699	0.32862344	0.34104195	-0.0124185085
700	0.43860966	0.46101892	-0.02240926
701	0.51117647	0.53243023	-0.021253765
702	0.43625033	0.43970972	-0.003459394
703	0.48933375	0.50911003	-0.019776285
704	0.47871366	0.47962904	-0.00091537833
705	0.4599174	0.47083777	-0.010920376
706	0.4004584	0.40926713	-0.008808732
707	0.36757267	0.38798374	-0.020411074
708	0.30392367	0.31866327	-0.014739603
709	0.51063627	0.52725995	-0.016623676
710	0.5500897	0.5481582	0.0019314885
711	0.5681166	0.56746566	0.0006509423
712	0.40988088	0.39652714	0.013353735
713	0.4296843	0.4312615	-0.0015771985
714	0.49183854	0.49616668	-0.0043281317
715	0.5128095	0.5269259	-0.014116406
716	0.49576494	0.5043056	-0.00854066
717	0.52314484	0.53092116	-0.00777632
718	0.4063012	0.416514	-0.010212809
719	0.5113346	0.51570004	-0.004365444
720	0.5339676	0.5676377	-0.033670068
721	0.49266592	0.5048679	-0.012201995
722	0.5482663	0.5645183	-0.016251981
723	0.5839795	0.60255235	-0.018572867
724	0.4965227	0.48905453	0.007468164
725	0.39928803	0.4173007	-0.018012673
726	0.28440732	0.31656486	-0.03215754
727	0.5255326	0.5322318	-0.0066992044
728	0.3414774	0.35201097	-0.010533571
729	0.53912884	0.5532146	-0.01408577
730	0.5127927	0.5234355	-0.010642767
731	0.4235051	0.44413602	-0.020630926
732	0.35618407	0.38047928	-0.02429521
733	0.45590797	0.47658688	-0.020678908
734	0.5037849	0.51658636	-0.012801468
735	0.44306257	0.44974598	-0.006683409
736	0.3928197	0.4084472	-0.015627503
737	0.44200248	0.44114792	0.0008545518
738	0.24980532	0.2684022	-0.018596873
739	0.4473996	0.45950678	-0.0121071935
740	0.4291283	0.43328214	-0.0041538477
741	0.41372824	0.41678935	-0.0030611157
742	0.42678094	0.44400173	-0.017220795
743	0.5095345	0.49928257	0.0102519095
744	0.5423713	0.5399284	0.0024428964
745	0.36148983	0.3711483	-0.009658456
746	0.44605038	0.45528242	-0.009232044
747	0.35280168	0.3529511	-0.00014942884
748	0.40447718	0.4227379	-0.018260717
749	0.34498462	0.36357218	-0.01858756
