# Supplementary material for: Fixational eye movements enhance the precision of visual information transmitted by the primate retina
Source: Nat Commun. 2024 Sep 11;15:7964. doi: 10.1038/s41467-024-52304-7 (PMC11390888; doi:10.1038/s41467-024-52304-7)
Supplement: Supplementary file 4 — Source Data [file 41467_2024_52304_MOESM4_ESM.zip › exported_data_for_journal/figure5_correlations/Figure5f/on_midget_var_explained.csv]

	full LNBRC frac. var. explained	uncoupled LNBR frac. var. explained
0	0.7617990435304329	0.6940752853045675
1	0.8543288364477858	0.7588994533853191
2	0.7759731856913462	0.6174434405668991
3	0.6904522223143412	-1.1634340229007072
4	0.7737393678679569	0.6725440413797755
5	0.7985239998272868	0.7088723578088899
6	0.6290022257552599	0.5416709086141263
7	0.7319104688254066	-1.5910369129842232
8	0.7559698920114994	0.6761362121749579
9	0.760665775259256	0.6621241371546549
10	0.7763656360130645	0.645442749037062
11	0.7701046963284475	0.6704757474428711
12	0.8118022627819927	0.7226214370083116
13	0.7882101016043327	-1.3204778525690184
14	0.7808557718141406	0.6934913530191809
15	0.8507871771245633	0.7404912108038193
16	0.8338877108351745	0.7672781723001896
17	0.8506003606264384	0.788985036717103
18	0.7670895774077077	0.681711486817209
19	0.8084152302852707	0.6641768159619033
20	0.8324632009495662	0.7239144167863287
21	0.6867617284799807	-0.7720083112715408
22	0.7395920760508529	0.686490831958053
23	0.8378126978443182	0.7243086510282849
24	0.47884263378742753	-8.22701921876775
25	0.7875636763096943	0.5792052241500023
26	0.823200426623297	0.7113665723570524
27	0.7817389165295939	0.6731657345095495
28	0.7727616350136342	0.7401957292684589
29	0.7244936826029903	0.6129770763545234
30	0.710508095782264	0.5759888720532663
31	0.7943749010465966	0.7147790507472382
32	0.7224337889754968	0.5130691424649796
33	0.5948174608132233	-10.209205408789089
34	0.7956893944864877	0.7265916672403623
35	0.7670628204728076	0.6778511856213494
36	0.8303837361964905	0.7332687232852402
37	0.8341589820556075	0.7426882685797418
38	0.7715198362434148	0.6892786932242851
39	0.7871096013366975	0.6404941771861243
40	0.6617643102734048	-5.010774685587655
41	0.795425961311278	0.6861077935308195
42	0.7002440249111042	-0.0858518051387327
43	0.7774243729947588	-6.518975666798775
44	0.8242439017832952	0.7093358600077937
45	0.7422420389024498	0.6481116599788799
46	0.7821375704230946	0.6882012185934185
47	0.837607128976776	0.7308318797474169
48	0.8838038896269359	0.8124063395540092
49	0.7825930225922599	-3.4912613781017594
50	0.8087376469243659	0.72737776871232
51	0.8024078039772353	0.6995326886633967
52	0.8076778155674793	0.6964546325299992
53	0.8104725250517054	0.7129706653736028
54	0.7682216682028591	0.6763989921087894
55	0.7589325668084816	0.6879182560660653
56	0.7612779976301929	0.5430305140949554
57	0.7787621856874805	0.5861912541554603
58	0.8407911231751977	0.7692588212364433
59	0.8105490092068575	0.7134868539201399
60	0.7847539106002015	0.6444491147515601
61	0.8252412291019691	0.7352463377574499
62	0.794011903799939	-1.227961473273405
63	0.775468467650251	0.6982120345275762
64	0.7399400138805547	0.6392976979264473
65	0.8569930217484121	0.7515663869818208
66	0.6221988069934679	0.5528228841416165
67	0.7797772210178824	0.6189825243244449
68	0.8100383927260202	0.7142466908541001
69	0.7976562412238526	0.6887608076944836
70	0.833306533769425	0.7382495437506285
71	0.7781926949066791	0.6837592727058845
72	0.7900236460733921	0.6478398549343194
73	0.740513825986735	0.6113725729362698
74	0.8392905188603048	0.7746925930635767
75	0.8061066862974101	0.6519752724218597
76	0.7107172143109012	-4.093375125095805
77	0.799326591672508	0.7173800082975061
78	0.5894074221370548	0.021535008442616133
79	0.8267187990583907	0.7346629539718039
80	0.8345899791355712	0.7326103288232853
81	0.8129900949012488	0.7279845480788479
82	0.8024778365200504	0.6877208576012349
83	0.8423739972981459	0.7161237100998041
84	0.8212575278390231	0.7239336935623698
85	0.8193209301505205	0.7541378102429586
86	0.7598322459111201	0.6657564316178233
87	0.8229156521156665	0.683652961935344
88	0.7313560166729394	0.6445594021351211
89	0.7943884613066904	0.687391694767044
90	0.8300999403224046	0.7370004994970767
91	0.7776044171388733	0.6999565534898424
92	0.7749416602454242	0.6819436753291712
93	0.7033998094435883	0.43729119260799
94	0.7815667328676235	0.6574203995404113
95	0.790552611316619	-2.4048272711836067
96	0.791413920555417	0.7067238689263518
97	0.8362080808049823	0.759131008373119
98	0.6847201852210856	0.4312910970789815
99	0.756143466348904	0.6852954961673147
100	0.7005673694159709	0.4731920065253672
101	-0.7906037499534384	-3.3351778027757284
102	0.7761185531833836	0.5891522252154913
103	0.7839235561834628	0.6358701607792991
104	0.7440838223775721	0.665487091214821
105	0.7888394739026491	0.6183130560292656
106	0.8051040371532806	0.72014525316705
107	0.8179486338540913	0.7224474021316141
108	0.536904969902194	-0.20245862503347878
109	0.8203840418399535	0.7263093975170256
110	0.7776142561619188	0.6808892578640782
111	0.8169777671071747	0.7275105480782189
112	0.8422995938105389	0.7364832776291583
113	0.7970869176923958	0.29547849911376045
114	0.8367805185427042	0.3427638896918347
115	0.679179482271316	-12.36125314167312
116	0.7637200513940536	0.677630000814201
117	0.8148142818743795	0.7391535314418313
118	0.7666823342596164	0.6710665465889567
119	0.7672478162568097	-0.32521328225467094
120	0.6481339495511711	-0.5375852413739572
121	0.8228500562653003	0.7374604776726519
122	0.817627943927066	0.7268585769665258
123	0.7791399249880816	0.6231396094258586
124	0.8265446897339267	0.7649694124302793
125	0.7705603220519848	0.6764999349139238
126	0.7167639690948686	-6.70649601292162
127	0.7746357588691332	0.6630111742940372
128	0.687237832337864	0.6035340010933514
129	0.7427853177199608	0.5892109957508954
130	0.7550083897252454	0.6390940553172375
131	0.8164634283283244	0.7418987288078521
132	0.7322294845093011	0.6563975429208303
133	0.7850149887515085	0.6877156420461923
134	0.7666745607732022	0.6564406908608539
135	0.8546823283468623	0.7913390537336734
136	0.8455295370111242	0.7568576001064213
137	0.8364941105037997	0.7410168052170599
138	0.8040856967802817	0.6991819860812565
139	0.8036897254399648	0.689783204455962
140	-0.6445850248852003	-11.202233682822456
141	0.7662243191961126	0.6152766759350825
142	0.8137005968594804	0.6773372856295355
143	0.7079587676922372	0.6854801841406137
144	0.8061231246693321	0.7264080764535246
145	0.7933970800169183	0.6984093279968742
146	0.7702750368863895	0.6828511496131668
147	0.7867201610777158	0.7103547617209245
148	0.7100561121515104	0.6202502147030993
149	0.7469636879088553	0.660543920234234
150	0.3438632410731962	-0.5508968581344249
151	0.7790857285611915	0.6896654811721242
152	0.8253942456281337	0.7373119757028661
153	0.7871549815942823	0.7052631852820763
154	0.7403847102473142	0.6913997771345338
155	0.8137227025166682	0.7373914120719831
156	0.7944527462773248	0.7165637108129547
157	0.7930397892964687	0.7175329734982541
158	0.7370350396841958	0.5824328474222198
159	0.7533092289615234	0.7012120283362273
160	0.7568081718501874	0.673519117120976
161	0.7971731041043644	0.7105950476034479
162	0.8158744932447737	0.7228723420578145
163	0.8298371259094867	0.7660335467871253
164	0.7555004603119798	0.6065116130649786
165	0.7909460288566921	0.6636846528424608
166	0.8117224179482396	0.7012436911471269
167	0.7897422584078971	0.7046318856426426
168	0.8335663414530687	0.7534787402852491
169	0.8169889740525287	0.7526215482629538
170	0.7579673986958125	0.6315000193393359
171	0.8365077367046814	0.7385979632273172
172	0.8172445236145031	0.7363646017559757
173	0.7540391744170307	0.6317515652907835
174	0.8434856083203333	0.7296713146497463
175	0.7458622149011398	0.623746548983536
176	0.8326594938324771	0.7305479143170435
177	0.783736579923602	0.6617908380421661
178	0.7957313393999338	0.42629216404709425
179	0.7965147129445472	0.7139500951926636
180	0.814157725193024	0.7210436034013726
181	0.802854918412361	0.7382294125519828
182	0.8281034144984741	0.7243540096727905
183	0.8137589898733305	0.7099977090847445
184	0.8016758613587232	0.6521507350116573
185	0.7970281926459977	0.6858386728222612
186	0.7759931035652426	0.6831186340452526
187	0.7207527606078016	-5.23799871763502
188	0.8296613594349329	0.7159918799981415
189	0.7781580573704279	0.6746186538247516
190	0.814349530943964	0.6981905829405082
191	0.8369817605924925	0.7475796326234455
192	0.7271023211681786	0.639118490060828
193	0.8344277091161926	0.7472709922888512
194	0.8112414752710583	0.7057744498195855
195	0.506265921923528	0.399635202916399
196	0.7284496589943525	0.5956901476275847
197	0.724233390180423	-2.878693783144637
198	0.8121226115195378	0.690400219227419
199	0.7418155798792637	-7.276345287562965
200	0.8307172328790564	0.7230229674322103
201	0.7716899566612926	0.6683812349237035
202	0.7421565588392447	0.658748304146652
203	0.8129841773668405	0.7091746134869931
204	0.7836737461339089	0.7098067054701409
205	0.7559767074077658	0.6769403696792287
206	0.8365720417964084	0.7293265609061301
207	0.7128645362607067	-7.314983127546178
208	0.7110892915428229	-3.2005138195647076
209	0.8232043098600202	0.6699675922308503
210	0.7957219133164632	0.5452335045464018
211	0.8083372986206956	-4.856765091764412
212	0.7817341609064852	0.6901677584712199
213	0.8237616943451425	0.7291523951170935
214	0.8255258356288897	0.724903241220207
215	0.7631460166082997	0.6895442877171831
216	0.8055860764302134	0.7344085669693903
217	0.8298797290757777	0.7302892984548935
218	0.8162996023127176	0.695496456136232
219	0.7782128247005096	0.6640717923839259
220	0.8215553640129093	0.742616393437487
221	0.4183722478524793	0.4246969917941349
