# Supplementary material for: Fixational eye movements enhance the precision of visual information transmitted by the primate retina
Source: Nat Commun. 2024 Sep 11;15:7964. doi: 10.1038/s41467-024-52304-7 (PMC11390888; doi:10.1038/s41467-024-52304-7)
Supplement: Supplementary file 4 — Source Data [file 41467_2024_52304_MOESM4_ESM.zip › exported_data_for_journal/figure5_correlations/Figure5f/on_parasol_var_explained.csv]

	full LNBRC frac. var. explained	uncoupled LNBR frac. var. explained
0	0.8618221799344066	0.654431757636691
1	0.9392023837319273	0.7130675358936966
2	0.8724800756884868	0.599457277474187
3	0.9241492384965383	0.711131427984543
4	0.9443853381621153	0.7712539816178291
5	0.924237042698328	0.7450706866689363
6	0.9182763351025786	0.7459303386446381
7	0.8838372209323639	0.6326456195382031
8	0.8723495535597274	0.6244660709569343
9	0.8987320551895984	0.7309983797465891
10	0.9110795745436071	0.7169111971622437
11	0.9144221375398065	0.7026514960305094
12	0.9180488225986424	0.7559539131713902
13	0.8983827211108364	0.7008187068558217
14	0.9392288348386338	0.7895497984967104
15	0.9146954822082274	0.7149670762824445
16	0.7351777897067747	0.39169601171839763
17	0.9299667859414417	0.7191964902335826
18	0.7075477463714701	-0.4877991721717363
19	0.888971395699104	0.6780183021018826
20	0.9321165186488507	0.7150329284393636
21	0.8989547858256576	0.7380674887972891
22	0.9170847438226825	0.7309897033980056
23	0.895566467445193	0.6795838928095754
24	0.9358772743090091	0.7347412732733967
25	0.9248412221326159	0.7095364527880911
26	0.8143654119541563	0.48286840097048367
27	0.9245565525588036	0.6952903962979433
28	0.9341553874574695	0.7637625330005019
29	0.9075199935674236	0.6924847869021389
30	0.6865077711884038	0.024775799465392656
31	0.8063191602556259	0.5928826729182924
32	0.897854744634019	0.6382032927911885
33	0.7971560968565263	-0.5847337040950098
34	0.9422006458827918	0.7794936420235388
35	0.936389668671977	0.7698770753003857
36	0.9259554654894271	0.7074836029486649
37	0.9387791464658501	0.7600770145570412
38	0.9315662823940551	0.7341666290300374
39	0.832092581550328	0.4606221467368422
40	0.8872452778904825	0.6511593819528214
41	0.9242022486269903	0.7564359606350683
42	0.9245586841921812	0.8000971154680624
43	0.900254176309321	0.6976384525945483
44	0.8660191879237995	0.6019619053153025
45	0.8695913165202135	0.6449628362918642
46	0.9194854975780266	0.7458105185308255
47	0.9094497739862315	0.7178617211702483
48	0.9379041790183358	0.7565270922229529
49	0.9288379796561058	0.7467993697997539
50	0.6949343759178115	0.09970940247771276
51	0.9112882683426742	0.7286121809669799
52	0.9326563870525449	0.7145531958080472
53	0.9218820140360544	0.7033727199021444
54	0.7990962402073173	0.5851323364381785
55	0.8029419724560571	0.47054404846348274
56	0.9381670566469222	0.7744956130039429
57	0.9150508941220074	0.6500218291162188
58	0.9094122252149393	0.627894163665666
59	0.9246423797625242	0.7120261308118268
60	0.9367938715251615	0.6773091543821257
61	0.9265061026542363	0.7483117369785542
62	0.9076947805127425	0.7380170770334957
63	0.8948279849619089	0.6813300374267703
64	0.9201124986103077	0.6735288580102448
65	0.8977430675319598	0.6560111778142426
66	0.8369063045967938	0.3992754459730805
67	0.9096957212253779	0.736119003681761
68	0.9227458291691921	0.7397979191948987
69	0.8293008074813378	0.5704089393548248
70	0.9365889527965933	0.7602162028604209
71	0.8998602538602972	0.6959725661578255
72	0.8987592095324465	0.7388279017101544
73	0.7448181252002171	0.47714820799930713
74	0.7168425109056713	0.10150967599900429
75	0.7490198972727291	0.25942263587395153
76	0.9199672030024444	0.6888748898151775
77	0.9144213790035962	0.7299335134927063
78	0.8002228281519254	0.5170355870680137
