# Supplementary material for: Fixational eye movements enhance the precision of visual information transmitted by the primate retina
Source: Nat Commun. 2024 Sep 11;15:7964. doi: 10.1038/s41467-024-52304-7 (PMC11390888; doi:10.1038/s41467-024-52304-7)
Supplement: Supplementary file 4 — Source Data [file 41467_2024_52304_MOESM4_ESM.zip › exported_data_for_journal/figure5_correlations/Figure5f/off_parasol_var_explained.csv]

	full LNBRC frac. var. explained	uncoupled LNBR frac. var. explained
0	0.8481280873245184	0.6663007950071778
1	0.835377929686209	0.5673788052705753
2	0.8281924066969643	0.6884768767955585
3	0.7999624339347605	0.6443504163074787
4	0.7678702798421149	0.6683567384516428
5	0.8724982164313841	0.6856356669159545
6	0.8677280036849881	0.7040041192016335
7	0.8168730361883982	0.6201200201884176
8	0.8485273591897745	0.647881695215204
9	0.8528600647908738	0.6980284110514263
10	0.8781304132740039	0.6615114412597145
11	0.7987396785811004	0.6439311018300597
12	0.8709756335105778	0.723748393332942
13	0.860568657330254	0.6997209621520566
14	0.8682310458503649	0.703521608574336
15	0.8335890287067768	0.7158202053781606
16	0.8612676747712221	0.6973159300738754
17	0.8390956885389054	0.6977846943701382
18	0.8457055294957672	0.740232276882135
19	0.8876344175955785	0.7241373024250775
20	0.8242030427808518	0.6758508050166896
21	0.8458151155953813	0.7146011124512754
22	0.8376374105035448	0.6696169223043698
23	0.854910966234368	0.6738297820795169
24	0.8852333777731345	0.7461865827734906
25	0.8410964220382148	0.6712181288808903
26	0.8693460611883141	0.6138661711856435
27	0.823266559626335	0.6630542961973498
28	0.8511373955102246	0.7174355203526814
29	0.8607266596397494	0.7121928879310416
30	0.7850773254149117	0.6448847487531559
31	0.8113958289291713	0.6789135893669622
32	0.8256748228775485	0.6667579661238661
33	0.8566622364068492	0.7010606163235951
34	0.8533076588009147	0.7075357031982276
35	0.6940096205824215	0.29463665870186195
36	0.7949255500073471	0.6807920254475461
37	0.7035246251959154	-0.4732052673192566
38	0.8607243593816192	0.6906307264266716
39	0.8367279131423064	0.6348733597513295
40	0.8214587683084029	0.614636179918968
41	0.853416862208545	0.5946387685627782
42	0.8587939168909731	0.6915153650878041
43	0.7678341307645008	0.6231294699986529
44	0.8534960765834596	0.6978806090740367
45	0.8838616574962748	0.7727921694348665
46	0.83219465725322	0.6784211132268376
47	0.8007059522435815	0.6264269868236245
48	0.8126286360810835	0.6287982709364714
49	0.8326296489997571	0.7336691671678595
50	0.8755333546691434	0.7322340712014779
51	0.8896847299304641	0.7096060891409379
52	0.7802699759693819	0.5425655027982192
53	0.8621076139856789	0.6623036552120113
54	0.839580760641645	0.669253009730882
55	0.8576150993700233	0.6601308729767743
56	0.8575978710665983	0.6308810108583192
57	0.7608041078182515	0.6315310628255149
58	0.8597580246352852	0.7153134908691938
59	0.857560893937736	0.7094681382816208
60	0.8428188507562817	0.6897249151681051
61	0.8745684379558513	0.7417940734982738
62	0.8710449555045872	0.7179803516775787
63	0.8267223799079199	0.6939719669561776
64	0.8611508772402339	0.7033064566755824
65	0.7978748258371963	0.6777898323301544
66	0.8538038475567677	0.6279537137168084
67	0.8046362274492618	0.6367823199178737
68	0.8498352163721323	0.7104174898842823
69	0.8509051034876097	0.65816579469802
70	0.8429731898726978	0.7351018787679364
71	0.8395651265822098	0.6398745463990217
72	0.8516187961609353	0.7406043080686422
73	0.831307714215878	0.670823882777174
74	0.8636094979165974	0.7012170870004236
75	0.8621127420423725	0.7014670312771285
76	0.8571270584981621	0.6586523454895725
77	0.8612553711130044	0.7056914698609169
78	0.8077336084448612	0.663674190195737
79	0.8096055708374248	0.648801728231378
80	0.84151432138287	0.6627261648317911
81	0.8737528717599778	0.7600280857901649
82	0.8657212897472701	0.7006080696909018
83	0.8189757205150334	0.6642504261163652
84	0.8541517968415145	0.6879744440821436
85	0.8415655655423362	0.684859183432228
86	0.8376204400357813	0.6956184167901489
87	0.7249436276037295	0.5518356208038468
88	0.8633144922546215	0.7096619060143976
89	0.827937225488421	0.7079872037633412
90	0.8739680456066117	0.694957470886266
91	0.8497519012962541	0.6702130639733541
92	0.8805395836194203	0.730501491575395
93	0.8009470238841849	0.6813087754824485
94	0.8664322262668825	0.7091670999224661
95	0.6607740761286429	0.2495326491617783
96	0.8451213891660012	0.6580472039526807
97	0.8601432940407292	0.6723735405320385
98	0.8226352047950609	0.6451679879109113
99	0.8351153828816819	0.6603981451417974
100	0.8871359954960091	0.7208517007223425
101	0.8392833581233915	0.6930880022399981
102	0.8154425139331726	0.6940459859657766
103	0.8369629215982421	0.7078858931492552
104	0.8758141421317087	0.7315367669568794
105	0.8122054421984964	0.6026143503701482
106	0.7944177380834636	0.6232953514558889
107	0.8234492359823709	0.4437441570059827
