# Supplementary material for: Fixational eye movements enhance the precision of visual information transmitted by the primate retina
Source: Nat Commun. 2024 Sep 11;15:7964. doi: 10.1038/s41467-024-52304-7 (PMC11390888; doi:10.1038/s41467-024-52304-7)
Supplement: Supplementary file 4 — Source Data [file 41467_2024_52304_MOESM4_ESM.zip › exported_data_for_journal/figure5_correlations/Figure5f/off_midget_var_explained.csv]

	full LNBRC frac. var. explained	uncoupled LNBR frac. var. explained
0	0.6991404713791001	0.4303420237542339
1	0.6415732380178536	-0.16007390076854744
2	0.7447278640124539	-5.0172697383906035
3	0.7887502119805909	0.7339295524779468
4	0.6451427574614206	0.5823328015426176
5	0.7711016720303779	0.7287523328825899
6	0.6574156471571502	0.6253237993854632
7	0.757980903661514	0.6278095780275746
8	0.7115951890468077	-0.5015701611741274
9	0.7467818328974005	0.6809991571382431
10	0.7059985168511119	0.5606851443676393
11	0.767077967499006	0.6869295325627496
12	0.7058472657516407	0.6363351355186284
13	0.7513397335175287	0.716440784871631
14	0.6995022055558944	0.6150096605588313
15	0.7066948780917196	0.6118840917049276
16	0.8141935360552106	0.7456677924764572
17	0.7462250100822803	0.6697056831050114
18	0.7104077087870961	0.6124896099610552
19	0.7806177333879807	0.7468988106328112
20	0.7443354727287457	-0.8363722636736677
21	0.6972134330594737	0.612585183227901
22	0.7471798767121081	0.052835343193520345
23	0.7660585545884341	0.7109832760305055
24	0.7218525402382479	0.6807119826838579
25	0.7342929429600351	-1.4024947631863998
26	0.721735556204359	0.6053684430734031
27	0.7436853115875701	0.7131731033707616
28	0.6664559048803927	0.5954042206774572
29	0.7101511438117318	0.625309671652599
30	0.759559855183354	0.6719327197489492
31	0.6730547951446648	0.46070090334704383
32	0.6783870174607507	-1.5919954658844313
33	0.7891474840997835	0.7604002420331951
34	0.6950798325272061	0.6249925299528427
35	0.7366902187593061	0.680329496565395
36	0.7094720937773071	0.6665362248492848
37	0.6853075335083153	0.6255528207020941
38	0.7590302522912742	0.6928745282092885
39	0.6867613967251982	0.6394359464012096
40	0.676948597239785	0.567361949579047
41	0.7203032255083532	0.6331472572578877
42	0.7543621121281894	0.7021406300541996
43	0.5001589028670752	0.3211898928894499
44	0.7341441244302472	0.6439643859636736
45	0.7493685706762961	0.7032439455796236
46	0.7827853026655309	0.7369306129691673
47	0.6819806689908043	0.6155908362512379
48	0.7549526453663152	0.38749053748083817
49	0.6387326908440024	0.5816666232914284
50	0.7322087955486509	0.6991497578694815
51	0.7179709085392332	0.6738143756789108
52	0.8105223496446926	0.7665547125586941
53	0.7169260157621762	0.6709606755132405
54	0.6712809713939998	0.5073280078800213
55	0.7398398506202066	0.6888193743651119
56	0.7338690641138232	0.7013849237851018
57	0.7850001870574983	0.7231529358761486
58	0.7334246329490363	0.6952538167526472
59	0.7166133638779042	0.5821166536339213
60	0.6526518941635742	0.5835287993424191
61	0.7561859798527956	0.6681828101443927
62	0.7686163012278723	0.7332804126040307
63	0.7115207732983149	0.6399435235894515
64	0.6984112304136023	0.5886337383113835
65	0.6677279261688667	0.5542227821285104
66	0.7076682030166775	0.6345051034341118
67	0.7712890142578006	-2.1637529906585886
68	0.7405365331177534	0.5929664546160114
69	0.7976309273579036	0.7526875178187906
70	0.6380897247621372	0.5691353653395043
71	0.7240192958154561	0.6774706936708814
72	0.7269267197583561	0.6417928481029253
73	0.7525620360117105	-7.504784191511504
74	0.6860214724324715	-0.08893968439433353
75	0.7321366307209853	0.6502448137266288
76	0.7065179025613362	0.5741064760081194
77	0.6799254785673868	0.5748142440079662
78	0.71984962182077	0.6876125559823378
79	0.8094208061004404	0.7576439195255382
80	0.7813916994949806	0.7579876857690127
81	0.6765309346811019	0.6148065903692116
82	0.6688923935106136	0.589988146696569
83	0.7014768356415537	0.5517561189532192
84	0.6828815554963253	0.6019878749400223
85	0.7722334073940897	0.7357874071694899
86	0.6733420706606816	0.5487065813938837
87	0.6900634119743181	0.6433047536289884
88	0.7557753498909037	0.7077916440050585
89	0.6749839745027585	0.2912898672371991
90	0.7146872068355059	0.6324734202444018
91	0.6515403217112341	0.5955922906159107
92	0.6826382776090096	0.4216096723173359
93	0.7569734623798736	0.7118160963560336
94	0.7741446146435498	0.7090696391288791
95	0.7276227198432486	0.6784933814561163
96	0.724185193133054	0.6721652315689781
97	0.7578300089557921	0.6979469767994075
98	0.7495627926933509	0.6941444043189449
99	0.7558528064927338	-4.2665016371087825
100	0.08171532873737608	-9.949346837832964
101	0.7641669937550568	0.720994667861513
102	0.7200140303444278	0.6737865407238406
103	0.7298139556685335	0.6569287117172389
104	0.7361715236791104	-6.518897584622805
105	0.6833891821386298	0.5956521032283465
106	0.7246674852381175	0.6975407654590073
107	0.7461492326678136	0.6954078536526376
108	0.7103344753868515	0.6337130211713771
109	0.7006619462082737	-2.91449540728356
110	0.6657421316208716	0.5948112646173891
111	0.67929253763337	0.6219748213889011
112	0.6999667366607359	0.6068091668913063
113	0.6534328464732754	0.6165042794691333
114	0.740689746578421	0.6185983407265441
115	0.7473491618943363	0.7196138845923579
116	0.7916515331729382	0.7513459116234594
117	0.7561520513401907	0.7297682580702987
118	0.735253744006988	0.7006020659727952
119	0.7522604754894504	-2.489233203759355
120	0.6593177438772622	0.5833085593745522
121	0.7492324064568627	0.7127309315660777
122	0.7681163398147091	0.7195883551602529
123	0.7496641831906563	0.7134950262185595
124	0.754565655760332	0.7197136843801525
125	0.6936784751853935	0.6364329849619277
126	0.7270551931801605	0.6842369760039803
127	0.7227213976822218	0.7059231148336031
128	0.7230569418593942	0.6313333283129305
129	0.7909529908468769	0.7379235401614954
130	0.6880624095720403	-3.810046252171724
131	0.6112153422375795	0.48408299409458533
132	0.7174464308204441	0.6623459350107084
133	0.6930714650894828	0.6640162508228248
134	0.7621591205635496	-5.227099383283961
135	0.7902181354316395	-3.0264762476893328
136	0.7810245204490803	0.72793664001047
137	0.7499250576051207	0.6388872593564743
138	0.7605317369597204	0.7033577581911916
139	0.7513280336404268	0.7314788090964992
140	0.5441744936262647	0.4921299987769282
141	0.7087049195012571	0.5550519275479723
142	0.6771886219945126	0.6036972701569552
143	0.7218203307256699	0.472686399295021
144	0.7744438741206249	0.733094604759257
145	0.7400834011627344	0.6288336308538697
146	0.7531481131392899	0.6825615831457248
147	0.7634063302066213	-9.067801946805055
148	0.6260426444460794	0.6027595388510856
149	0.6400699626346933	0.5030016906573611
150	0.6753818178896466	0.5921924951253369
151	0.7038700628738286	0.6366275203338871
152	0.7670586898609888	0.7197174459879834
153	0.6874400315217228	0.5681517409190081
154	0.7642514939513191	0.7159693516026857
155	0.6911133521271049	0.6520565388108914
156	0.6953563708667803	0.6451717788397529
157	0.7578233236791315	0.6927534267162677
158	0.7670143409800887	0.7090584343287887
159	0.7290658483785594	-0.6448252863253037
160	0.6678092952017922	0.6088518374719432
161	0.7305943949221875	0.6784139284099153
162	0.6465524551957601	0.5234032975542202
163	0.7284792316397484	0.5706849328401591
164	0.7447365336606424	0.6992776612109886
165	0.7575646280226286	0.7192360429910649
166	0.7450889570129133	-0.6947258105952383
167	0.7429741587611147	0.6501451140636829
168	0.7572529426498001	0.7146043354458506
169	0.7282171480086117	0.6644714714521136
170	0.7226383511568414	-0.49319617605377686
171	0.7703169203810774	0.7100018793053673
172	0.7104008227997021	0.6271712758808736
173	0.6008085398998725	0.5425533744757632
174	0.7078624293164806	-3.1952224559456317
175	0.7560570727854546	0.6847730422405307
176	0.6809613053853873	0.6165787365201283
177	0.712283402709852	0.6815985211475639
178	0.6637112760335053	0.6082895512638892
179	0.7414227816713201	0.6725248628789005
180	0.752029646875928	-2.668855322310038
181	0.678619317027128	0.6178492320803344
182	0.7798239685274855	0.7039747453781533
183	0.7354414417349628	0.6898945362287778
184	0.5243442092307904	0.16177116108248168
185	0.7275654493898613	0.6729992157048307
186	0.6794788794287243	0.528284380912662
187	0.7458909976117798	0.7001346484105371
188	0.7256938735569656	0.6783125938004073
189	0.6893153014775197	0.6132598570646568
190	0.7240210942753365	0.6641769759865843
191	0.7219908199686434	0.6690797316068839
192	0.6929525242915844	0.5170883572712305
193	0.7281872468175612	0.6724079426701957
194	0.6976081513019806	0.6100210393417307
195	0.7457432954932279	0.6267429348465767
196	0.7307221083174119	0.6599088983304648
197	0.7221453629491741	0.6854909732635235
198	0.7010819767954686	0.6434603385438815
199	0.6560200585724828	-0.34407817910671223
200	0.6540376400143872	-1.0223342549047674
201	0.561909967049571	0.4856883742259619
202	0.7729655183309312	0.7009839984859618
203	0.7185998804598317	-1.5799983965422895
204	0.6107290523961819	0.542996783115191
205	0.7526538085280885	0.6983870613231655
206	0.6803299923490964	0.6199683808172124
207	0.7170907440655836	-2.4672820264102295
208	0.730904856561627	0.6584606967790669
209	0.7897204248357551	0.7372302911280597
210	0.34987154350880467	0.2760760913554948
211	0.758333036677274	-3.628436014188658
212	0.7480958455350029	0.6739251215921942
213	0.7243255214402586	0.5287287484493104
214	0.7361272178946294	0.6099583401640214
215	0.7298465208963796	0.6839187741076035
216	0.780585604623382	-0.35400114503369284
217	0.6848938483325968	0.5092167704463116
218	0.6195885729177433	0.5899387166367795
219	0.7362115012262205	0.6164385971387978
220	0.7864897874294632	0.7246961304170696
221	0.7066129074811209	0.6288736668683388
222	0.8260664143944637	0.7700804614442336
223	0.7541227841679644	0.7109252171126668
224	0.7155110217807324	0.6873882339465409
225	0.7670691861478711	0.6976693216689152
226	0.6515638736352996	0.5485238913562481
227	0.7429415133329822	0.6881385271400511
228	0.7186878241502999	0.6672391557015933
229	0.6418429809626719	0.6267346376050966
230	0.7281740460929715	0.6855062733156976
231	0.7600473895339871	0.7117772875694858
232	0.6133206122283286	0.5335238850149352
233	0.7736658440180757	0.7219293377927157
234	0.5798792853528415	0.5098122125825642
235	0.7094466727804798	0.37324046788067755
236	0.7670185862278319	0.7037806403119071
237	0.6975080724383953	0.6312829437404262
238	0.37781000447716384	0.2876726362176706
239	0.6395450520529611	-5.200050790090741
240	0.6701604421894132	0.6288576679257747
241	0.7066750834458833	0.6599860236926003
242	0.7168993367047033	0.5485485035859587
243	0.6198456083381492	0.5473399371562394
244	0.7526318222675877	0.6997235696474503
245	0.7551146408385527	0.7106906475602603
246	0.7078015708765458	0.6698233791115795
247	0.7109311242228977	0.6458970175308576
248	0.7050688923738926	0.700453209959104
249	0.7453656428824555	0.7057711694092794
250	0.7249302754970182	-6.444577909787986
251	0.7371266161564638	0.6889810041159208
252	0.6940661411910674	0.5989122746554403
253	0.6758580926805221	0.5507366436587255
254	0.7718733206635593	0.727913816828537
255	0.6171300242524278	0.55249697257131
256	0.6169062448351119	0.5836874458544263
257	0.7108301397346011	0.6600550612415608
258	0.7466176986289306	0.6943309094866058
259	0.7593381348774914	0.6917945541172708
260	0.7070161966434656	0.6763061569571271
261	0.4963677131786103	-3.210633694761639
262	0.75775135558165	-1.8381115771644985
263	0.6819278567650557	0.6238202012015126
264	0.7680542903209437	0.7043035686073786
265	0.67585470511132	0.567734828899802
266	0.7159575801643925	0.594782221411204
267	0.728301308954084	0.5698731174672137
268	0.7725595109339636	0.7364254928169938
269	0.6792091909450615	0.5890735136448498
270	0.7524355003187648	0.5813543942232501
271	0.7771876109069489	-4.895742065276107
272	0.7541817428009008	0.7295319063196283
273	0.6783640383662961	-1.3265057495614427
274	0.7140325601073672	0.6798049100171601
275	0.7706942326786194	0.7255922560692913
276	0.6792456397188004	-0.32580383355918996
277	0.741603786149228	0.5740306629527765
278	0.5606490820137878	0.48921704118396414
279	0.7366572667816493	0.6945850388351826
280	0.7918940944667228	0.7633018839757597
281	0.7653000846131232	0.6865433637884407
282	0.7165009461689686	0.6666606314891009
283	0.6671702428308461	0.5348089915400422
284	0.7116018417948027	0.5502665112473866
285	0.7581632986083049	0.722545630397974
286	0.7505344292558599	-1.5680879417980407
287	0.6412250923526557	0.5471109295971813
288	0.6498796438657171	0.513738033057739
289	0.7576684426776251	-1.5153852641540015
290	0.7505149391544029	0.26420897536300836
291	0.7030197707653549	0.6426463337465337
292	0.7024369065040426	0.650360808937317
293	0.6810867275952794	0.5700851486255711
294	0.760864055739973	0.7034410806227472
295	0.7256134843763657	0.6632429346562099
296	0.7306630996140151	0.6893483917137195
297	0.6483087893123611	0.5417034503456615
298	0.736960212442171	0.6838038773442779
299	0.7422071564127366	0.3056159947210667
300	0.7363183502824817	0.5651686542388736
301	0.7016776531474991	0.6423264270221926
302	0.6276633135932173	0.5232143679853252
303	0.7217616289991369	-6.06466476086855
304	0.5371633867471008	-2.9860927163756252
305	-23.06439371348659	-50.93390085984837
