# Supplementary material for: Fixational eye movements enhance the precision of visual information transmitted by the primate retina
Source: Nat Commun. 2024 Sep 11;15:7964. doi: 10.1038/s41467-024-52304-7 (PMC11390888; doi:10.1038/s41467-024-52304-7)
Supplement: Supplementary file 4 — Source Data [file 41467_2024_52304_MOESM4_ESM.zip › exported_data_for_journal/figure5_correlations/Figure5a/blue retina.csv]

	coupled MS-SSIM	uncoupled MS-SSIM	difference
0	0.6492738	0.61339843	0.03587538
1	0.79233515	0.732069	0.060266137
2	0.67752516	0.65956885	0.017956316
3	0.7229122	0.6724273	0.050484896
4	0.6526288	0.6330148	0.019613981
5	0.60289127	0.58184874	0.021042526
6	0.88530797	0.8859438	-0.00063580275
7	0.6090556	0.5584303	0.050625265
8	0.7526606	0.7142553	0.0384053
9	0.40284294	0.34345666	0.059386283
10	0.78764254	0.78403085	0.0036116838
11	0.5944449	0.522792	0.07165289
12	0.6893495	0.66924554	0.020103931
13	0.65664744	0.56031126	0.096336186
14	0.756584	0.7607869	-0.0042029023
15	0.75829834	0.7341257	0.024172664
16	0.817461	0.8120033	0.0054576993
17	0.5442311	0.51249254	0.03173858
18	0.6526551	0.5910426	0.061612546
19	0.7014491	0.6667996	0.03464949
20	0.7891395	0.7684978	0.020641685
21	0.6699223	0.6548791	0.015043199
22	0.44453615	0.43534145	0.009194702
23	0.684539	0.6484378	0.036101222
24	0.6075745	0.58511764	0.022456884
25	0.70588684	0.66600853	0.03987831
26	0.6902904	0.7214067	-0.031116307
27	0.6449506	0.5915237	0.05342692
28	0.6088155	0.6038541	0.0049613714
29	0.5297188	0.4765067	0.053212106
30	0.7830409	0.73803794	0.045002937
31	0.59428287	0.5925645	0.0017183423
32	0.7026082	0.6834909	0.019117355
33	0.71937805	0.7109339	0.00844413
34	0.79506534	0.7765016	0.018563747
35	0.66945606	0.6467698	0.022686243
36	0.66962385	0.6116841	0.057939768
37	0.6047123	0.614089	-0.009376705
38	0.77714145	0.7918036	-0.014662147
39	0.69690573	0.64585435	0.05105138
40	0.5251614	0.44738558	0.077775806
41	0.6884393	0.67741984	0.011019468
42	0.72023994	0.70396847	0.016271472
43	0.634753	0.608834	0.02591896
44	0.78948927	0.8352612	-0.045771956
45	0.7183026	0.69802517	0.02027744
46	0.7543662	0.72784287	0.026523352
47	0.7208118	0.69455767	0.026254117
48	0.88744485	0.8614913	0.025953531
49	0.61770475	0.577421	0.04028374
50	0.6578766	0.6343496	0.023527026
51	0.5447751	0.5238448	0.02093035
52	0.62816036	0.5778992	0.05026114
53	0.54114026	0.5270139	0.01412636
54	0.81042457	0.7924966	0.017927945
55	0.77075994	0.7476703	0.023089647
56	0.5971963	0.55470043	0.042495847
57	0.7379653	0.72435004	0.013615251
58	0.7135009	0.6471629	0.066338
59	0.66064906	0.65580034	0.0048487186
60	0.55825126	0.5537324	0.0045188665
61	0.7598973	0.7690195	-0.009122193
62	0.8181951	0.7794828	0.038712323
63	0.56597054	0.5420548	0.023915768
64	0.64499855	0.6225567	0.022441864
65	0.7068562	0.66060865	0.046247542
66	0.4644791	0.4277517	0.0367274
67	0.84453195	0.8582579	-0.013725936
68	0.773897	0.7506427	0.023254275
69	0.7783001	0.7644339	0.013866186
70	0.663757	0.6553515	0.008405507
71	0.5365943	0.53481615	0.0017781258
72	0.64018387	0.6169447	0.023239195
73	0.83022755	0.7556549	0.07457268
74	0.58867705	0.56914437	0.01953268
75	0.7203532	0.6686253	0.05172789
76	0.5587597	0.49519908	0.063560605
77	0.55710924	0.50090086	0.056208372
78	0.6924729	0.67199963	0.020473242
79	0.83022296	0.81605846	0.014164507
80	0.6547827	0.6548077	-2.4974346e-05
81	0.6722259	0.64495045	0.027275443
82	0.68092394	0.6116696	0.06925434
83	0.58020365	0.55725646	0.022947192
84	0.8344656	0.8196304	0.014835238
85	0.694532	0.6300243	0.06450766
86	0.83166534	0.7837483	0.04791701
87	0.73020256	0.74747306	-0.017270505
88	0.28365892	0.2729739	0.010685027
89	0.6480579	0.6580866	-0.01002872
90	0.68036324	0.67042303	0.009940207
91	0.8277493	0.7980721	0.029677212
92	0.6620057	0.66588795	-0.0038822293
93	0.65845937	0.6678973	-0.009437919
94	0.57481825	0.5622731	0.012545168
95	0.725008	0.696738	0.028270006
96	0.6822067	0.6599339	0.022272766
97	0.7753382	0.7596078	0.015730381
98	0.60620934	0.60659814	-0.0003888011
99	0.6475425	0.6038108	0.04373169
100	0.7622453	0.7236197	0.038625598
101	0.67327344	0.64686906	0.02640438
102	0.64741343	0.65311784	-0.005704403
103	0.7803184	0.76878804	0.01153034
104	0.7577913	0.7596377	-0.0018464327
105	0.6844216	0.64809525	0.03632635
106	0.7575117	0.71612495	0.041386724
107	0.90628535	0.84796125	0.0583241
108	0.6223364	0.59480655	0.027529836
109	0.6747462	0.6179305	0.056815743
110	0.75682664	0.7312177	0.025608957
111	0.7090347	0.63128376	0.07775092
112	0.73178744	0.7382679	-0.0064804554
113	0.6556532	0.61954737	0.03610581
114	0.7858719	0.77241635	0.01345557
115	0.5310597	0.46254614	0.06851354
116	0.7532749	0.7406446	0.012630343
117	0.59680235	0.5390471	0.05775523
118	0.7240817	0.7073086	0.016773105
119	0.7383362	0.6829705	0.05536568
120	0.8282209	0.83368963	-0.005468726
121	0.72218865	0.70398927	0.018199384
122	0.65489686	0.6527608	0.0021360517
123	0.6782815	0.627877	0.05040449
124	0.72829527	0.6927902	0.035505056
125	0.804979	0.808033	-0.0030539632
126	0.6925047	0.69273657	-0.00023186207
127	0.6108955	0.59173393	0.019161582
128	0.6038573	0.56447256	0.039384723
129	0.60207826	0.5825951	0.019483149
130	0.577956	0.5845149	-0.006558895
131	0.77814513	0.7451694	0.032975733
132	0.6495975	0.62772113	0.021876395
133	0.81665933	0.8059136	0.010745704
134	0.7486962	0.7486621	3.4093857e-05
135	0.8173333	0.7966379	0.020695388
136	0.65149987	0.6249185	0.026581347
137	0.6521001	0.6460297	0.0060703754
138	0.63302267	0.61331064	0.01971203
139	0.67073846	0.66272926	0.008009195
140	0.666225	0.64987063	0.016354382
141	0.7982783	0.826543	-0.028264701
142	0.8134748	0.7867038	0.02677095
143	0.70526624	0.6575698	0.04769641
144	0.6756425	0.649996	0.025646508
145	0.63638735	0.6107366	0.02565074
146	0.88333625	0.89875853	-0.015422285
147	0.75305474	0.74105275	0.012001991
148	0.6223483	0.5917244	0.030623913
149	0.62184036	0.58277166	0.0390687
150	0.6404735	0.61590517	0.02456832
151	0.7206761	0.68774277	0.032933354
152	0.73795426	0.68948	0.048474252
153	0.72472465	0.69724166	0.027482986
154	0.5485458	0.5045946	0.043951154
155	0.5746134	0.57030725	0.0043061376
156	0.7047161	0.6935278	0.011188269
157	0.7637083	0.7435907	0.02011758
158	0.5419087	0.5302177	0.011690974
159	0.6330349	0.6186935	0.014341414
160	0.6383918	0.6240329	0.014358878
161	0.6164386	0.6037268	0.012711823
162	0.79171	0.74071926	0.05099076
163	0.771659	0.7135283	0.05813074
164	0.62681997	0.6015276	0.025292397
165	0.7367247	0.71595454	0.020770133
166	0.5980206	0.5496458	0.04837483
167	0.6521456	0.60745525	0.04469037
168	0.80598575	0.80229425	0.0036914945
169	0.7767623	0.8053181	-0.02855581
170	0.69600314	0.66991186	0.026091278
171	0.75347114	0.7338895	0.019581616
172	0.75468117	0.766246	-0.011564851
173	0.7841422	0.7505186	0.033623576
174	0.68380195	0.671098	0.012703955
175	0.6915811	0.69640523	-0.0048241615
176	0.685605	0.6766378	0.008967161
177	0.6096048	0.5971196	0.0124851465
178	0.7167722	0.6586411	0.0581311
179	0.6228442	0.59966165	0.023182571
180	0.7740824	0.74142224	0.032660186
181	0.69213766	0.65181756	0.0403201
182	0.64301574	0.5910788	0.051936924
183	0.67220426	0.6599915	0.012212753
184	0.61722666	0.5831044	0.03412229
185	0.8163815	0.7914878	0.024893701
186	0.7129291	0.69858044	0.014348686
187	0.6001431	0.5489218	0.05122125
188	0.65619504	0.6519945	0.004200518
189	0.6344106	0.57534057	0.05907005
190	0.78245604	0.7544852	0.02797085
191	0.543387	0.48417	0.059217006
192	0.51726985	0.50228226	0.014987588
193	0.72100073	0.7000855	0.02091521
194	0.7560471	0.73063993	0.025407195
195	0.5572153	0.52915466	0.028060615
196	0.7327095	0.74289185	-0.010182321
197	0.6721066	0.5736476	0.098459005
198	0.5769024	0.56664926	0.010253131
199	0.6376583	0.61298037	0.024677932
200	0.6940073	0.6855053	0.0085020065
201	0.66929036	0.6624824	0.006807983
202	0.69046843	0.6858226	0.0046458244
203	0.6655817	0.6257784	0.039803326
204	0.8739953	0.87251174	0.0014835596
205	0.6104821	0.5925595	0.01792258
206	0.6546706	0.62900853	0.025662065
207	0.8144456	0.7714447	0.043000937
208	0.77042985	0.7664148	0.0040150285
209	0.71935886	0.63913393	0.08022493
210	0.8377349	0.8406548	-0.0029199123
211	0.44415787	0.39265245	0.051505417
212	0.7740207	0.7925078	-0.018487155
213	0.74720395	0.7018105	0.045393467
214	0.64175874	0.6157539	0.02600485
215	0.63889605	0.6221116	0.01678443
216	0.6895476	0.6823502	0.00719738
217	0.7594277	0.7472149	0.012212813
218	0.39806867	0.3920203	0.0060483813
219	0.8223814	0.83366275	-0.011281371
220	0.6568551	0.6040427	0.052812397
221	0.8328605	0.8144634	0.018397152
222	0.6937506	0.6745971	0.019153535
223	0.61491615	0.5856109	0.02930522
224	0.68818516	0.6872435	0.0009416342
225	0.8178876	0.82135355	-0.0034659505
226	0.6322426	0.58856183	0.043680787
227	0.7310875	0.6976398	0.033447683
228	0.49596325	0.49134505	0.0046181977
229	0.7056621	0.6705388	0.03512329
230	0.71544325	0.68931395	0.026129305
231	0.7099067	0.71273994	-0.0028332472
232	0.5611715	0.52933335	0.03183812
233	0.70309794	0.6932044	0.009893537
234	0.603815	0.5798952	0.02391982
235	0.66034144	0.656389	0.0039524436
236	0.686443	0.6928017	-0.0063587427
237	0.74573493	0.7201185	0.025616407
238	0.71908367	0.73612714	-0.017043471
239	0.6632538	0.6345522	0.028701603
240	0.7791024	0.7577706	0.021331787
241	0.7939506	0.7715855	0.022365093
242	0.65753627	0.6302767	0.027259588
243	0.65987486	0.6090532	0.050821662
244	0.5378496	0.523487	0.014362633
245	0.6987009	0.64934844	0.049352467
246	0.76125216	0.7257404	0.03551179
247	0.6586864	0.654737	0.0039494038
248	0.56380504	0.53592014	0.0278849
249	0.6925477	0.65754426	0.035003424
250	0.35640317	0.25765646	0.09874672
251	0.73238975	0.71302855	0.019361198
252	0.5824453	0.6529991	-0.07055378
253	0.6643511	0.62625784	0.03809327
254	0.654561	0.60955846	0.04500252
255	0.87044495	0.84368944	0.026755512
256	0.72307754	0.68936926	0.033708274
257	0.68225026	0.6919735	-0.009723246
258	0.59368604	0.5420631	0.051622927
259	0.593916	0.5760119	0.017904103
260	0.74919283	0.7202583	0.028934538
261	0.6203473	0.5550311	0.0653162
262	0.5977329	0.54776824	0.049964666
263	0.81681514	0.81430644	0.0025087
264	0.63291144	0.59355414	0.039357305
265	0.6119069	0.5928596	0.01904726
266	0.6830023	0.68569326	-0.002690971
267	0.7001979	0.6364953	0.06370258
268	0.67036945	0.60980874	0.060560703
269	0.74830437	0.71069056	0.03761381
270	0.7909449	0.78619415	0.0047507286
271	0.6900104	0.65902966	0.030980766
272	0.78313375	0.77115786	0.011975884
273	0.620093	0.61968607	0.0004069209
274	0.432285	0.45424598	-0.021960974
275	0.59832203	0.5770473	0.021274745
276	0.7969933	0.790711	0.0062823296
277	0.73387694	0.7357596	-0.0018826723
278	0.59530336	0.5607326	0.034570754
279	0.70362175	0.6461285	0.05749327
280	0.65757036	0.64367175	0.013898611
281	0.6781624	0.6421827	0.03597969
282	0.73544735	0.7428158	-0.0073684454
283	0.7142894	0.7111871	0.0031023026
284	0.6869633	0.6667109	0.020252407
285	0.7470373	0.7068939	0.04014337
286	0.7162397	0.711897	0.004342675
287	0.7696068	0.79756063	-0.027953804
288	0.5652614	0.5156866	0.049574852
289	0.4379975	0.4052579	0.03273958
290	0.82726294	0.74088377	0.08637917
291	0.75632566	0.7453903	0.010935366
292	0.55882436	0.55043864	0.008385718
293	0.69476706	0.680363	0.014404058
294	0.6761074	0.6699651	0.0061423182
295	0.76217026	0.71226823	0.049902022
296	0.7078415	0.7017775	0.0060639977
297	0.8207067	0.7792983	0.04140842
298	0.66743904	0.64674264	0.020696402
299	0.76732355	0.7650421	0.0022814274
300	0.5594141	0.549483	0.0099310875
301	0.7623736	0.77199	-0.009616375
302	0.6878566	0.6744561	0.013400495
303	0.7359354	0.71447706	0.021458328
304	0.80538017	0.8074598	-0.002079606
305	0.7927615	0.7734188	0.01934272
306	0.9266649	0.92573285	0.00093203783
307	0.85191846	0.76547325	0.08644521
308	0.7402512	0.70507866	0.035172522
309	0.65080154	0.62583745	0.024964094
310	0.596334	0.5386357	0.05769831
311	0.61883277	0.5893661	0.029466689
312	0.56550306	0.55999684	0.0055062175
313	0.57217413	0.5525243	0.019649804
314	0.5398629	0.49668154	0.04318133
315	0.7272684	0.7216986	0.0055698156
316	0.6440271	0.6363436	0.0076835155
317	0.6128662	0.59338796	0.019478261
318	0.7924686	0.80858976	-0.016121149
319	0.66506684	0.63075376	0.034313083
320	0.8499691	0.8197176	0.030251503
321	0.79667944	0.7725411	0.024138331
322	0.6033272	0.56638163	0.03694558
323	0.6620727	0.6511822	0.010890543
324	0.818331	0.8054562	0.012874782
325	0.71172863	0.69464815	0.017080486
326	0.6800427	0.64920855	0.030834138
327	0.6576155	0.62808216	0.029533327
328	0.91143316	0.9122522	-0.0008190274
329	0.62229675	0.59253985	0.029756904
330	0.7550678	0.72316045	0.03190738
331	0.7144353	0.6807963	0.033638954
332	0.77514017	0.7734935	0.0016466379
333	0.7516095	0.7369427	0.014666796
334	0.62218946	0.62118626	0.0010032058
335	0.7501291	0.7480578	0.002071321
336	0.7250388	0.71782386	0.0072149634
337	0.59115607	0.5376676	0.053488493
338	0.6551873	0.61788076	0.037306547
339	0.77191913	0.75526834	0.016650796
340	0.6496243	0.646677	0.0029472709
341	0.54871166	0.5451453	0.0035663843
342	0.66840196	0.6675028	0.00089913607
343	0.7753158	0.7566742	0.01864165
344	0.6513863	0.58935726	0.062029064
345	0.7628545	0.76278955	6.496906e-05
346	0.6947801	0.658611	0.03616911
347	0.806258	0.7828755	0.023382545
348	0.58837223	0.5431436	0.04522866
349	0.780706	0.7673644	0.013341606
350	0.6574403	0.65606016	0.0013801455
351	0.7091908	0.67684627	0.03234452
352	0.84834236	0.83998597	0.008356392
353	0.71129936	0.6818103	0.02948904
354	0.59903115	0.582002	0.017029166
355	0.7073278	0.69507104	0.0122567415
356	0.77618736	0.7819366	-0.0057492256
357	0.4967519	0.46224147	0.034510434
358	0.7073065	0.69817924	0.009127259
359	0.6227611	0.58852094	0.034240127
360	0.8724162	0.87938994	-0.0069737434
361	0.5925852	0.52720267	0.06538254
362	0.6900621	0.6601248	0.029937327
363	0.7614482	0.7311032	0.030345023
364	0.72069436	0.6766779	0.04401648
365	0.67784935	0.65597886	0.021870494
366	0.6005972	0.5722008	0.028396428
367	0.67500424	0.63098735	0.044016898
368	0.7039748	0.64836305	0.05561173
369	0.6496576	0.62313277	0.026524842
370	0.7708681	0.7858812	-0.015013099
371	0.64831	0.6323515	0.015958488
372	0.68087184	0.67166	0.009211838
373	0.7533778	0.73575425	0.017623544
374	0.61893654	0.60739297	0.011543572
375	0.6819443	0.63909185	0.04285246
376	0.6706257	0.64555764	0.025068045
377	0.79532146	0.7678653	0.027456164
378	0.5468476	0.59514076	-0.048293173
379	0.8101962	0.7940863	0.016109943
380	0.56207407	0.5524333	0.009640753
381	0.7203995	0.73533297	-0.014933467
382	0.7270516	0.7009406	0.026111007
383	0.762924	0.7524572	0.010466814
384	0.78205514	0.77983254	0.0022225976
385	0.80605286	0.7904733	0.015579581
386	0.62852246	0.6239162	0.004606247
387	0.7570413	0.71339726	0.04364401
388	0.7247084	0.74856573	-0.023857355
389	0.5586719	0.50743514	0.05123675
390	0.75143445	0.7369341	0.01450032
391	0.7519964	0.72062	0.03137642
392	0.6560094	0.6420086	0.014000773
393	0.7798202	0.7814715	-0.0016512871
394	0.5373541	0.63671565	-0.09936154
395	0.7055972	0.6123156	0.09328163
396	0.7129118	0.71079355	0.0021182299
397	0.5904252	0.58775145	0.0026737452
398	0.6639016	0.68683636	-0.022934735
399	0.66962403	0.6697438	-0.00011974573
400	0.711425	0.68857354	0.022851467
401	0.64346415	0.6144702	0.028993964
402	0.7661542	0.7215347	0.0446195
403	0.7429188	0.7336724	0.009246409
404	0.60918444	0.62169766	-0.01251322
405	0.6324779	0.6336233	-0.0011454225
406	0.56036603	0.5188867	0.04147935
407	0.8763745	0.87720686	-0.00083237886
408	0.7079346	0.537719	0.1702156
409	0.76598084	0.73735136	0.028629482
410	0.7116553	0.6756504	0.0360049
411	0.6230181	0.6025529	0.020465195
412	0.6777315	0.6609988	0.016732693
413	0.7434107	0.71856964	0.02484107
414	0.7783898	0.7612648	0.01712501
415	0.6172088	0.57048535	0.046723425
416	0.82054013	0.76767355	0.052866578
417	0.7523241	0.7659088	-0.013584673
418	0.76066697	0.711758	0.04890895
419	0.6823771	0.642302	0.040075123
420	0.71200204	0.7233407	-0.011338651
421	0.88840395	0.8785151	0.009888828
422	0.7642212	0.75829476	0.00592643
423	0.82024974	0.79206735	0.028182387
424	0.55605125	0.5281501	0.027901173
425	0.81319356	0.8012219	0.0119716525
426	0.79666185	0.7764481	0.020213783
427	0.77000797	0.71833193	0.051676035
428	0.7420375	0.7086689	0.033368587
429	0.71503526	0.688719	0.026316285
430	0.639014	0.61694753	0.022066474
431	0.49341887	0.48367396	0.009744912
432	0.6443632	0.6224667	0.021896541
433	0.75784194	0.7433406	0.014501333
434	0.6886444	0.6775409	0.011103511
435	0.71585625	0.6957665	0.020089746
436	0.6828028	0.65411985	0.028682947
437	0.7370292	0.70180273	0.035226464
438	0.6568608	0.63754815	0.01931268
439	0.6617871	0.6218424	0.03994471
440	0.7753906	0.7755127	-0.00012207031
441	0.73434937	0.7337414	0.0006079674
442	0.7010493	0.6629777	0.038071632
443	0.7096888	0.73164654	-0.021957755
444	0.48655388	0.44850925	0.03804463
445	0.6349092	0.60921466	0.02569455
446	0.6897969	0.6868836	0.0029132962
447	0.7038683	0.67906827	0.024800062
448	0.6708727	0.6412169	0.029655814
449	0.6008119	0.5527495	0.048062384
450	0.7419164	0.75052524	-0.008608818
451	0.7524855	0.72824645	0.024239063
452	0.74897367	0.73199266	0.016981006
453	0.61594385	0.61872244	-0.0027785897
454	0.7818184	0.7824272	-0.00060880184
455	0.7941438	0.7640644	0.030079424
456	0.5249513	0.54061544	-0.01566416
457	0.6020557	0.5803233	0.02173245
458	0.634233	0.59920794	0.03502506
459	0.53236353	0.53394055	-0.0015770197
460	0.7899327	0.7089305	0.081002235
461	0.7110235	0.6618651	0.049158394
462	0.7797388	0.7913701	-0.01163131
463	0.5340693	0.5078564	0.026212871
464	0.76082635	0.69922155	0.061604798
465	0.77272266	0.72106814	0.051654518
466	0.63922095	0.59520763	0.04401332
467	0.7095484	0.6887	0.020848393
468	0.69720817	0.6474436	0.049764574
469	0.7464658	0.710222	0.036243796
470	0.61756945	0.6109837	0.006585717
471	0.39343497	0.38967016	0.0037648082
472	0.62347883	0.6005187	0.022960126
473	0.7837408	0.7492505	0.034490347
474	0.74350226	0.7452122	-0.001709938
475	0.6261505	0.5896633	0.036487162
476	0.7583164	0.72487205	0.033444345
477	0.763457	0.7375313	0.025925696
478	0.6563936	0.6343398	0.022053778
479	0.7253397	0.69884586	0.026493847
480	0.5595048	0.5422963	0.017208517
481	0.6746313	0.6049158	0.0697155
482	0.6087663	0.58066213	0.028104186
483	0.75760645	0.775512	-0.017905533
484	0.7705901	0.7359461	0.034644008
485	0.63104063	0.6163889	0.014651716
486	0.74603105	0.73203576	0.01399529
487	0.7689463	0.7420244	0.026921868
488	0.7185169	0.6837683	0.034748614
489	0.4271557	0.410044	0.017111689
490	0.6383126	0.6063465	0.03196609
491	0.8241374	0.7567505	0.067386866
492	0.6749477	0.66420454	0.010743141
493	0.7880193	0.7837134	0.004305899
494	0.70244557	0.679799	0.022646546
495	0.72770834	0.7041028	0.023605525
496	0.67098564	0.64832145	0.02266419
497	0.61446595	0.57833374	0.036132216
498	0.66199374	0.63154346	0.030450284
499	0.56752944	0.5269774	0.04055202
500	0.6206521	0.6229641	-0.0023120046
501	0.4660348	0.55061525	-0.08458045
502	0.81125695	0.817497	-0.00624007
503	0.71458924	0.6871998	0.027389467
504	0.765904	0.73438984	0.031514168
505	0.69680685	0.66128546	0.035521388
506	0.5090835	0.49687815	0.012205362
507	0.64482474	0.64066505	0.004159689
508	0.8213506	0.8014822	0.019868374
509	0.64483356	0.572108	0.072725594
510	0.56368566	0.5557093	0.007976353
511	0.69630915	0.6682477	0.02806145
512	0.73235124	0.6938091	0.03854215
513	0.74354035	0.7261118	0.017428517
514	0.7670162	0.73318946	0.03382671
515	0.498008	0.4598896	0.038118422
516	0.63570493	0.6397897	-0.004084766
517	0.5348693	0.50044614	0.034423172
518	0.8586902	0.85918236	-0.00049215555
519	0.60508657	0.58376116	0.02132541
520	0.6329027	0.5895317	0.043370962
521	0.70464146	0.6872519	0.017389536
522	0.69876444	0.66422886	0.034535587
523	0.55675536	0.5060541	0.05070126
524	0.7586835	0.7489533	0.00973022
525	0.7842682	0.7814065	0.0028616786
526	0.6330832	0.5925566	0.04052663
527	0.6464869	0.6316808	0.014806092
528	0.69158524	0.7019777	-0.010392487
529	0.7095405	0.6452355	0.06430501
530	0.8291216	0.83560205	-0.0064804554
531	0.7926365	0.7708256	0.02181089
532	0.583961	0.553907	0.030054033
533	0.907035	0.9011063	0.005928695
534	0.7862142	0.7735436	0.012670577
535	0.7252294	0.7048635	0.020365894
536	0.52927876	0.52261436	0.0066643953
537	0.7125089	0.68870234	0.023806572
538	0.5274103	0.4954267	0.031983614
539	0.7044862	0.71107364	-0.0065874457
540	0.7105142	0.6973061	0.013208091
541	0.72408736	0.68419456	0.039892793
542	0.5808263	0.5623182	0.018508077
543	0.65730405	0.6339902	0.02331382
544	0.47704452	0.44429845	0.032746077
545	0.750917	0.72400683	0.026910186
546	0.73911226	0.6607106	0.078401685
547	0.66923153	0.64989185	0.01933968
548	0.65632313	0.62256926	0.033753872
549	0.7490405	0.7108529	0.038187563
550	0.5122244	0.4858288	0.02639559
551	0.72611225	0.7250839	0.0010283589
552	0.598994	0.57921416	0.019779861
553	0.7422102	0.6733452	0.068865
554	0.65380174	0.5925676	0.061234117
555	0.682943	0.6846791	-0.0017361045
556	0.7582851	0.7392624	0.019022703
557	0.67415154	0.6775314	-0.0033798814
558	0.62281233	0.57914317	0.043669164
559	0.66591734	0.68954253	-0.023625195
560	0.5431404	0.5137115	0.0294289
561	0.6637356	0.5999855	0.06375015
562	0.68215454	0.6402663	0.041888237
563	0.6913322	0.6679709	0.023361325
564	0.6482797	0.6180454	0.030234337
565	0.7446288	0.7372554	0.0073733926
566	0.79553723	0.72068477	0.07485247
567	0.80092484	0.8032629	-0.0023380518
568	0.71350646	0.65723604	0.05627042
569	0.8490269	0.82604045	0.022986472
570	0.64649487	0.5951989	0.051295936
571	0.69582427	0.63386875	0.06195551
572	0.57811993	0.5317997	0.04632026
573	0.63404113	0.60407096	0.029970169
574	0.6400024	0.6333249	0.0066775084
575	0.609574	0.58083516	0.028738856
576	0.5791107	0.5749406	0.00417006
577	0.7874962	0.7438399	0.04365629
578	0.7494181	0.7589273	-0.009509206
579	0.7285967	0.6988656	0.029731095
580	0.6592505	0.58440006	0.07485044
581	0.6759754	0.6374553	0.038520098
582	0.6708223	0.6296499	0.041172445
583	0.75822544	0.72053576	0.037689686
584	0.7015985	0.67125946	0.030339062
585	0.50938946	0.47795153	0.031437933
586	0.78970546	0.7804101	0.009295344
587	0.75349575	0.7552451	-0.0017493367
588	0.6840032	0.62311167	0.06089151
589	0.5792588	0.5461817	0.03307712
590	0.80858177	0.7644964	0.044085383
591	0.75741047	0.7111057	0.046304762
592	0.80888563	0.78798294	0.020902693
593	0.7741057	0.7665235	0.0075822473
594	0.7035538	0.65527564	0.048278153
595	0.64441425	0.6219171	0.022497118
596	0.67944294	0.64618105	0.033261895
597	0.7216187	0.72729075	-0.0056720376
598	0.60451704	0.55440676	0.05011028
599	0.66329694	0.6636588	-0.0003618598
600	0.5677782	0.5542704	0.013507843
601	0.7264995	0.6954665	0.03103298
602	0.6729796	0.65215486	0.02082473
603	0.47022015	0.46358964	0.00663051
604	0.6424267	0.61243844	0.029988289
605	0.83619803	0.81730825	0.018889785
606	0.6762192	0.6782673	-0.0020480752
607	0.7046133	0.6762085	0.028404832
608	0.75728905	0.71893495	0.0383541
609	0.7043178	0.6632854	0.041032434
610	0.7948804	0.7884072	0.0064731836
611	0.62957233	0.5412107	0.08836162
612	0.55447406	0.4791468	0.07532725
613	0.7207671	0.6423694	0.07839769
614	0.5293944	0.528089	0.0013054013
615	0.6625209	0.65586674	0.0066541433
616	0.5683663	0.5720727	-0.0037063956
617	0.5486493	0.5296672	0.018982112
618	0.61024606	0.6074419	0.0028041601
619	0.7009978	0.6866246	0.014373243
620	0.76769614	0.7250626	0.042633533
621	0.68567187	0.65312356	0.03254831
622	0.7717301	0.7325808	0.039149344
623	0.736667	0.71595395	0.020713031
624	0.69445133	0.6801637	0.014287651
625	0.65351963	0.65257895	0.0009406805
626	0.746101	0.73655045	0.009550571
627	0.735596	0.6834618	0.052134216
628	0.6691076	0.6360751	0.033032537
629	0.7792307	0.79672873	-0.017498016
630	0.6754318	0.6359586	0.039473176
631	0.545357	0.49813566	0.047221333
632	0.6308187	0.5645994	0.06621933
633	0.61486363	0.5711871	0.043676555
634	0.75248235	0.73797804	0.0145043135
635	0.689874	0.64287865	0.04699534
636	0.85945535	0.8547133	0.0047420263
637	0.7084979	0.6921285	0.016369402
638	0.7281903	0.6822069	0.045983374
639	0.8083899	0.7944424	0.013947487
640	0.6450468	0.5926646	0.05238217
641	0.77864116	0.750628	0.02801317
642	0.6952921	0.6764214	0.018870711
643	0.74790424	0.733801	0.014103234
644	0.6674912	0.61398166	0.053509533
645	0.7544745	0.7493001	0.0051743984
646	0.7845933	0.75688934	0.02770394
647	0.6046036	0.5901032	0.01450038
648	0.6788376	0.65017873	0.028658867
649	0.8111938	0.7955437	0.015650153
650	0.7235724	0.68710554	0.036466837
651	0.5433149	0.5122604	0.031054497
652	0.6694521	0.6437941	0.025657952
653	0.72985345	0.6906812	0.039172232
654	0.5978203	0.56938034	0.028439939
655	0.7033282	0.6767456	0.026582599
656	0.74390143	0.7306926	0.0132088065
657	0.7979321	0.76026964	0.037662446
658	0.74271905	0.7024006	0.04031843
659	0.6047845	0.578434	0.026350498
660	0.75740635	0.69626474	0.06114161
661	0.72138906	0.7034827	0.017906368
662	0.63086724	0.6207717	0.010095537
663	0.5988125	0.5445257	0.054286838
664	0.7050752	0.6678884	0.0371868
665	0.5781453	0.5545307	0.023614645
666	0.597395	0.5798224	0.017572582
667	0.7402928	0.7026615	0.037631273
668	0.73440963	0.68084484	0.053564787
669	0.74685585	0.70416486	0.042690992
670	0.72967964	0.7286062	0.00107342
671	0.69854164	0.67564195	0.022899687
672	0.7300058	0.72849834	0.0015074611
673	0.5501903	0.5388619	0.011328459
674	0.69180435	0.68008167	0.011722684
675	0.63262063	0.6060692	0.026551425
676	0.65944844	0.6343197	0.025128722
677	0.7309534	0.6896715	0.04128188
678	0.7334114	0.71107185	0.022339523
679	0.7483148	0.7160205	0.032294273
680	0.8256534	0.79987556	0.025777817
681	0.5751871	0.54866797	0.02651912
682	0.5791375	0.5497355	0.029402018
683	0.78637743	0.7696557	0.016721725
684	0.7096821	0.7109113	-0.001229167
685	0.6305001	0.6075748	0.022925258
686	0.6678611	0.64427346	0.023587644
687	0.69898516	0.68961215	0.009373009
688	0.5696596	0.5512904	0.018369198
689	0.5879503	0.58589965	0.0020506382
690	0.56319225	0.5427125	0.020479739
691	0.6216447	0.61305225	0.008592427
692	0.70013684	0.67389774	0.026239097
693	0.7431881	0.7132345	0.029953599
694	0.7073183	0.6860545	0.021263778
695	0.58666605	0.5675262	0.019139826
696	0.7267037	0.6841652	0.042538524
697	0.69095826	0.61802876	0.0729295
698	0.74671155	0.69183016	0.054881394
699	0.7530375	0.73566866	0.017368853
700	0.82438135	0.8024339	0.021947443
701	0.79468846	0.7648793	0.029809177
702	0.56569064	0.551909	0.013781607
703	0.74764174	0.7246751	0.022966623
704	0.6620331	0.629994	0.032039106
705	0.69496226	0.67560035	0.019361913
706	0.924601	0.9034479	0.021153092
707	0.8428954	0.80229855	0.040596843
708	0.7216767	0.69963175	0.022044957
709	0.6937242	0.66736746	0.026356757
710	0.40501317	0.3986184	0.0063947737
711	0.620623	0.58751875	0.03310424
712	0.9157978	0.91898793	-0.0031901002
713	0.7272885	0.70797855	0.019309938
714	0.63923925	0.6447914	-0.0055521727
715	0.684517	0.6415672	0.042949855
716	0.7220993	0.69736964	0.02472967
717	0.36864176	0.33450052	0.034141243
718	0.6256308	0.61134434	0.0142864585
719	0.6956511	0.6043166	0.09133452
720	0.71299934	0.64461553	0.06838381
721	0.6033739	0.6114644	-0.008090496
722	0.69156945	0.6720225	0.019546926
723	0.7428746	0.7086312	0.034243405
724	0.7144664	0.6822911	0.032175303
725	0.6598246	0.6332436	0.02658099
726	0.7405901	0.7321788	0.008411288
727	0.6714457	0.65458703	0.016858697
728	0.6994416	0.71700174	-0.017560124
729	0.6940979	0.695692	-0.0015941262
730	0.66878027	0.63550395	0.03327632
731	0.6849994	0.6775604	0.0074390173
732	0.5265212	0.5506028	-0.024081588
733	0.65519726	0.61944705	0.03575021
734	0.6367371	0.6026473	0.034089804
735	0.64895695	0.63126355	0.0176934
736	0.617735	0.58192897	0.03580606
737	0.7880471	0.79536873	-0.0073216558
738	0.5755589	0.54231536	0.033243537
739	0.72539693	0.67998135	0.04541558
740	0.7726489	0.7402657	0.032383144
741	0.61247015	0.5856093	0.026860833
742	0.6475244	0.63645947	0.011064947
743	0.73855364	0.6101346	0.12841904
744	0.57983804	0.5358943	0.043943763
745	0.74726546	0.72705734	0.02020812
746	0.58081424	0.5647501	0.016064167
747	0.54230756	0.4976202	0.04468736
748	0.65482247	0.6350204	0.019802094
749	0.7131507	0.7472531	-0.03410244
750	0.6328138	0.58668697	0.046126842
751	0.5413564	0.5288754	0.012480974
752	0.69086	0.6724058	0.018454194
753	0.6845347	0.6632592	0.02127552
754	0.7783734	0.74549127	0.032882154
755	0.53960407	0.48281658	0.05678749
756	0.7049652	0.6720318	0.032933354
757	0.6589985	0.6598691	-0.00087058544
758	0.560734	0.53378636	0.026947618
759	0.6401751	0.6288266	0.011348486
760	0.6295717	0.6055397	0.024031997
761	0.75423	0.74609643	0.00813359
762	0.7127179	0.6722352	0.0404827
763	0.7425614	0.7285304	0.014030993
764	0.67803556	0.6355412	0.042494357
765	0.74660623	0.7129302	0.03367603
766	0.67681634	0.6346886	0.04212773
767	0.8110686	0.7845185	0.026550114
768	0.8219412	0.796906	0.025035203
769	0.6457463	0.6360466	0.009699702
770	0.59937376	0.54763854	0.051735222
771	0.83599615	0.812893	0.023103178
772	0.73893654	0.73343813	0.0054984093
773	0.4488151	0.4321469	0.0166682
774	0.6284144	0.62118316	0.0072312355
775	0.58822286	0.59108824	-0.002865374
776	0.6049806	0.578148	0.02683258
777	0.7389252	0.724872	0.0140532255
778	0.5775707	0.5833843	-0.0058135986
779	0.60061485	0.5643552	0.03625965
780	0.7106152	0.7047489	0.005866289
781	0.62708694	0.5877658	0.039321125
782	0.72453284	0.70860934	0.0159235
783	0.87902606	0.8741701	0.004855931
784	0.61258817	0.55093545	0.06165272
785	0.8043495	0.7923531	0.011996388
786	0.7816225	0.76876587	0.012856662
787	0.6245781	0.57008505	0.05449307
788	0.7101414	0.65998083	0.050160587
789	0.67048126	0.6450916	0.025389671
790	0.6024904	0.60543275	-0.0029423237
791	0.57454634	0.54034245	0.034203887
792	0.72368	0.6992081	0.024471939
793	0.6040072	0.58169484	0.022312343
794	0.7051562	0.66802853	0.037127674
795	0.6331987	0.59931433	0.033884346
796	0.74015015	0.71179914	0.028351009
797	0.7040317	0.6888545	0.01517719
798	0.6982014	0.6638987	0.03430271
799	0.7165767	0.7040605	0.012516201
800	0.6663752	0.66068846	0.00568676
801	0.531913	0.5111262	0.020786762
802	0.8287824	0.86649007	-0.037707686
803	0.68342006	0.6502132	0.03320688
804	0.71906596	0.69487536	0.024190605
805	0.644992	0.6390048	0.0059871674
806	0.70694345	0.6734408	0.03350264
807	0.76599234	0.7484881	0.017504215
808	0.6680302	0.660823	0.007207215
809	0.72226393	0.68933517	0.032928765
810	0.6736258	0.6645296	0.009096205
811	0.61710745	0.6143513	0.0027561784
812	0.6240202	0.60794896	0.01607126
813	0.6437292	0.62863284	0.015096366
814	0.8140287	0.81307626	0.0009524226
815	0.72387207	0.6871283	0.03674376
816	0.68211263	0.6202135	0.061899126
817	0.58342314	0.5300187	0.05340445
818	0.49501893	0.47058418	0.024434745
819	0.6691687	0.6237923	0.04537642
820	0.7068858	0.6649605	0.04192531
821	0.4612865	0.37591538	0.08537111
822	0.75677454	0.76859534	-0.011820793
823	0.75128925	0.7598225	-0.008533239
824	0.65583163	0.65279424	0.003037393
825	0.5998163	0.544033	0.05578333
826	0.7136328	0.6412736	0.072359204
827	0.6296304	0.5951605	0.034469903
828	0.60380024	0.57447124	0.029329002
829	0.7143465	0.69508	0.019266546
830	0.73463845	0.69002444	0.044614017
831	0.71580243	0.7149945	0.00080794096
832	0.6393843	0.49113578	0.14824855
833	0.82954866	0.8231002	0.0064484477
834	0.6833016	0.6709171	0.012384534
835	0.60095906	0.56066895	0.040290117
836	0.7581458	0.7578358	0.00031000376
837	0.8549794	0.9014311	-0.046451688
838	0.7124412	0.7028392	0.00960201
839	0.48426938	0.4983841	-0.014114708
840	0.75110555	0.7170262	0.034079373
841	0.83430946	0.7757392	0.058570266
842	0.78285515	0.77548283	0.0073723197
843	0.72370785	0.72159505	0.0021128058
844	0.7268512	0.6719907	0.054860532
845	0.6085182	0.60527825	0.0032399297
846	0.765717	0.7635356	0.0021814108
847	0.5931384	0.5707865	0.02235192
848	0.75887316	0.74137974	0.017493427
849	0.7006575	0.69075185	0.009905636
850	0.70825297	0.6909403	0.017312646
851	0.8788208	0.81899357	0.05982721
852	0.85891306	0.84083784	0.018075228
853	0.7225347	0.6977787	0.024756014
854	0.69101965	0.6520563	0.038963377
855	0.58531797	0.57047594	0.014842033
856	0.5795425	0.55443984	0.025102675
857	0.61484885	0.58955	0.025298834
858	0.7003542	0.68363994	0.016714275
859	0.7132026	0.6891829	0.024019718
860	0.46992972	0.4477392	0.022190511
861	0.72715086	0.7074966	0.019654274
862	0.77205855	0.74451715	0.027541399
863	0.8149708	0.85192025	-0.036949456
864	0.6426934	0.6397763	0.002917111
865	0.8129044	0.75924397	0.053660452
866	0.67015487	0.63166976	0.03848511
867	0.6593974	0.60808957	0.051307857
868	0.652189	0.62818485	0.024004161
869	0.6060947	0.5680646	0.038030148
870	0.7849284	0.75582767	0.029100716
871	0.78536135	0.75829405	0.027067304
872	0.774133	0.7799437	-0.005810678
873	0.624825	0.5319697	0.092855275
874	0.5401535	0.51951545	0.020638049
875	0.75296277	0.7051493	0.047813475
876	0.6907245	0.67668355	0.014040947
877	0.75667256	0.7304373	0.026235282
878	0.6185565	0.61264974	0.0059067607
879	0.75860524	0.743382	0.015223265
880	0.6090268	0.56507474	0.043952048
881	0.74962115	0.72985995	0.019761205
882	0.70697504	0.6910977	0.015877366
883	0.5668261	0.55875045	0.0080756545
884	0.675274	0.6108803	0.0643937
885	0.7186827	0.6565214	0.062161326
886	0.67840683	0.57991064	0.0984962
887	0.78149617	0.74150133	0.039994836
888	0.6228615	0.61807364	0.0047878623
889	0.704365	0.73042524	-0.026060224
890	0.65539587	0.63171494	0.023680925
891	0.5894755	0.56871694	0.02075857
892	0.70333534	0.6550702	0.04826516
893	0.7329818	0.72113544	0.011846364
894	0.59989625	0.58013123	0.01976502
895	0.6545967	0.56897837	0.08561832
896	0.6587012	0.63432896	0.02437222
897	0.74312645	0.7043952	0.038731277
898	0.6740028	0.63993335	0.03406948
899	0.6833003	0.68738145	-0.00408113
900	0.662832	0.6373456	0.02548641
901	0.8005968	0.791148	0.009448767
902	0.6214735	0.5734609	0.048012614
903	0.6872089	0.67485636	0.012352526
904	0.59272945	0.56751585	0.0252136
905	0.54111546	0.5335923	0.007523179
906	0.7961321	0.80222565	-0.0060935616
907	0.6439031	0.6333601	0.010542989
908	0.75617063	0.7325357	0.02363491
909	0.7469952	0.73522365	0.01177156
910	0.61694086	0.60142195	0.015518904
911	0.5825946	0.569417	0.013177574
912	0.72123563	0.69105124	0.030184388
913	0.8860404	0.86121327	0.024827123
914	0.7766305	0.7590887	0.017541826
915	0.69952506	0.682336	0.017189085
916	0.7831426	0.8170989	-0.03395629
917	0.68030405	0.6414728	0.038831234
918	0.6245922	0.5850468	0.039545357
919	0.7172589	0.68963885	0.027620018
920	0.7658206	0.74951327	0.016307354
921	0.6938077	0.6548182	0.038989544
922	0.7921485	0.80190843	-0.009759963
923	0.6252121	0.58761585	0.037596226
924	0.6536685	0.6392505	0.014418006
925	0.57878625	0.5465212	0.032265067
926	0.6502732	0.6013955	0.048877716
927	0.6566676	0.6465506	0.010116994
928	0.6715062	0.5872754	0.08423084
929	0.74632084	0.74789685	-0.0015760064
930	0.5582012	0.5468804	0.01132077
931	0.63509625	0.6123119	0.022784352
932	0.69110173	0.6699725	0.02112925
933	0.6125715	0.5800926	0.03247887
934	0.6426694	0.6366293	0.0060400963
935	0.67019945	0.63101274	0.039186716
936	0.6368699	0.6134099	0.02346003
937	0.72278816	0.70661145	0.0161767
938	0.74010587	0.69956326	0.040542603
939	0.7498403	0.7349918	0.01484853
940	0.6518522	0.60366243	0.04818976
941	0.6559691	0.65031403	0.0056550503
942	0.46186864	0.42668486	0.035183787
943	0.64421886	0.6085998	0.03561908
944	0.66509545	0.6486249	0.016470551
945	0.5720836	0.5515361	0.02054751
946	0.8232034	0.81457144	0.008631945
947	0.77951753	0.7630831	0.016434431
948	0.6139228	0.5896789	0.024243891
949	0.72494763	0.69510853	0.029839098
950	0.52251565	0.50302094	0.019494712
951	0.7222308	0.6941872	0.028043568
952	0.8068755	0.8170397	-0.010164201
953	0.7546646	0.71541387	0.03925073
954	0.72882825	0.69969344	0.02913481
955	0.61212224	0.58110845	0.031013787
956	0.7472353	0.70826775	0.03896755
957	0.6904512	0.67802376	0.012427449
958	0.6072262	0.58423805	0.02298814
959	0.80042523	0.7533666	0.047058642
960	0.7790048	0.7772514	0.0017533898
961	0.56593543	0.5280474	0.03788805
962	0.6601149	0.5940766	0.06603831
963	0.6502452	0.62482435	0.025420845
964	0.75365484	0.79030544	-0.036650598
965	0.7326005	0.72290397	0.009696543
966	0.7073289	0.68872756	0.018601358
967	0.56916183	0.5275672	0.041594625
968	0.6977778	0.6935511	0.0042266846
969	0.63504314	0.61088043	0.02416271
970	0.74060804	0.7099934	0.030614614
971	0.633516	0.6193288	0.014187217
972	0.6842012	0.69907105	-0.014869869
973	0.76230764	0.7327322	0.029575467
974	0.59873646	0.59245837	0.0062780976
975	0.69297224	0.69345045	-0.00047820807
976	0.8175891	0.78492486	0.03266424
977	0.77547663	0.7544842	0.020992458
978	0.68977785	0.608591	0.08118683
979	0.56826574	0.50578487	0.062480867
980	0.6998389	0.6793468	0.020492077
981	0.6204948	0.5986029	0.021891892
982	0.70825	0.67245185	0.035798132
983	0.6625307	0.63349545	0.02903527
984	0.7352287	0.700387	0.034841716
985	0.7275185	0.6854889	0.04202962
986	0.84280276	0.8406843	0.0021184683
987	0.7559155	0.7595275	-0.0036119819
988	0.6481094	0.63915735	0.008952022
989	0.6640729	0.6521012	0.0119716525
990	0.68827015	0.6654064	0.022863746
991	0.75353736	0.7403387	0.013198674
992	0.72420865	0.7588139	-0.034605265
993	0.5807492	0.5510196	0.029729605
994	0.62109655	0.60720026	0.0138962865
995	0.7070067	0.6938219	0.013184786
996	0.72683823	0.71617734	0.010660887
997	0.7326219	0.70357335	0.029048562
998	0.58453065	0.5362481	0.048282564
999	0.58948517	0.5753687	0.014116466
1000	0.5554106	0.54169965	0.013710976
1001	0.52872384	0.4970744	0.03164944
1002	0.7190013	0.70564926	0.0133520365
1003	0.64380985	0.6291824	0.014627457
1004	0.6751223	0.6341656	0.040956736
1005	0.6056556	0.59689575	0.008759856
1006	0.7221098	0.67968917	0.042420626
1007	0.76237625	0.7489359	0.013440371
1008	0.53003246	0.5182891	0.011743367
1009	0.6174966	0.5889256	0.02857101
1010	0.5986103	0.540201	0.058409274
1011	0.86415905	0.8380566	0.026102424
1012	0.6781189	0.6916747	-0.013555825
1013	0.7750118	0.77499896	1.2814999e-05
1014	0.76437783	0.7314904	0.03288746
1015	0.7405833	0.71094716	0.029636145
1016	0.718225	0.7359705	-0.017745495
1017	0.61926925	0.4297425	0.18952677
1018	0.7869429	0.772335	0.014607906
1019	0.68193954	0.6667942	0.015145361
1020	0.61275685	0.5507048	0.06205207
1021	0.6449008	0.6352787	0.009622097
1022	0.758271	0.7489773	0.009293675
1023	0.60279346	0.5672725	0.03552097
1024	0.61557007	0.59905946	0.016510606
1025	0.6024098	0.5703574	0.032052398
1026	0.71519965	0.70797354	0.0072261095
1027	0.7435806	0.73242104	0.011159539
1028	0.52170354	0.48061287	0.041090667
1029	0.70099604	0.6898023	0.011193752
1030	0.6510357	0.6252195	0.025816202
1031	0.59118575	0.581722	0.0094637275
1032	0.70848596	0.6419025	0.066583455
1033	0.6326019	0.62014973	0.012452185
1034	0.6527188	0.6714872	-0.01876843
1035	0.73642576	0.7254037	0.011022031
1036	0.6799316	0.6523797	0.02755189
1037	0.7347165	0.7407072	-0.0059907436
1038	0.836691	0.8181113	0.018579721
1039	0.7961579	0.7237782	0.07237971
1040	0.69774204	0.63910836	0.058633685
1041	0.5511397	0.53987736	0.011262357
1042	0.6597999	0.6058505	0.053949356
1043	0.58932173	0.5903819	-0.0010601878
1044	0.7708344	0.7637676	0.0070667863
1045	0.66800517	0.6257883	0.042216897
1046	0.5908491	0.55799526	0.03285384
1047	0.5546359	0.48305863	0.07157725
1048	0.6149832	0.60845006	0.006533146
1049	0.5453357	0.5324243	0.012911439
1050	0.5713901	0.5006968	0.070693314
1051	0.7609056	0.74579674	0.015108883
1052	0.61479384	0.60333216	0.011461675
1053	0.45951977	0.43428177	0.025238007
1054	0.37881696	0.35913917	0.019677788
1055	0.5885122	0.5528755	0.035636663
1056	0.70187116	0.66525096	0.0366202
1057	0.6949526	0.66399485	0.030957758
1058	0.7451277	0.7276197	0.01750797
1059	0.65777063	0.61437154	0.043399096
1060	0.71617216	0.69111776	0.025054395
1061	0.66911024	0.66452944	0.0045807958
1062	0.63088995	0.59895104	0.03193891
1063	0.8436186	0.854394	-0.010775447
1064	0.69755006	0.6949946	0.00255543
1065	0.69992477	0.6765672	0.02335757
1066	0.6914878	0.66654396	0.024943829
1067	0.7481089	0.7031853	0.044923604
1068	0.64016736	0.64185476	-0.0016874075
1069	0.6854668	0.65303934	0.03242749
1070	0.66203386	0.6007187	0.06131518
1071	0.66215825	0.67158055	-0.009422302
1072	0.8064141	0.8119894	-0.0055752993
1073	0.6215457	0.59369344	0.027852237
1074	0.79722756	0.77391815	0.02330941
1075	0.68440205	0.65256095	0.0318411
1076	0.6919087	0.6767333	0.015175402
1077	0.78885275	0.7928342	-0.003981471
1078	0.7162168	0.6929876	0.023229182
1079	0.7705956	0.77419865	-0.0036030412
1080	0.7299252	0.7248725	0.0050526857
1081	0.7184692	0.71715283	0.0013163686
1082	0.5977174	0.5374757	0.0602417
1083	0.65336734	0.6608196	-0.0074522495
1084	0.6444266	0.6327832	0.01164341
1085	0.74669904	0.745606	0.00109303
1086	0.6597683	0.6214165	0.038351774
1087	0.7493511	0.764886	-0.015534937
1088	0.59516007	0.5693414	0.025818646
1089	0.844891	0.820736	0.02415502
1090	0.67222613	0.6798554	-0.0076292753
1091	0.64257723	0.6389431	0.0036341548
1092	0.74751633	0.73613894	0.011377394
1093	0.6525009	0.6270852	0.025415719
1094	0.5711307	0.5282775	0.042853177
1095	0.66416436	0.64260554	0.021558821
1096	0.6808922	0.64975446	0.031137764
1097	0.5327704	0.52278113	0.009989262
1098	0.54313725	0.5238126	0.01932466
1099	0.7001735	0.67919326	0.020980239
1100	0.74501324	0.7047537	0.04025954
1101	0.72351474	0.6884196	0.035095155
1102	0.7711148	0.76986194	0.0012528896
1103	0.55223596	0.53281146	0.019424498
1104	0.6573463	0.6572615	8.481741e-05
1105	0.45449847	0.44784167	0.0066567957
1106	0.6364534	0.63887525	-0.002421856
1107	0.72742766	0.72392297	0.0035046935
1108	0.6451168	0.62264055	0.022476256
1109	0.7805222	0.77380353	0.006718695
1110	0.6808486	0.65150845	0.029340148
1111	0.7104393	0.68780345	0.022635877
1112	0.6289847	0.6178702	0.011114478
1113	0.6306771	0.62587017	0.004806936
1114	0.65765166	0.6522926	0.0053590536
1115	0.7090699	0.6790465	0.030023396
1116	0.80785495	0.8095483	-0.001693368
1117	0.5993213	0.5899203	0.009401023
1118	0.6087174	0.5828818	0.025835574
1119	0.69364864	0.70708436	-0.013435721
1120	0.7557129	0.71472317	0.040989757
1121	0.5968797	0.5470799	0.0497998
1122	0.6861186	0.641914	0.044204593
1123	0.68097305	0.6802365	0.0007365346
1124	0.8448176	0.81898737	0.02583021
1125	0.69252723	0.68262416	0.009903073
1126	0.6069715	0.5976264	0.009345114
1127	0.70635253	0.73492414	-0.028571606
1128	0.6104062	0.60152173	0.00888449
1129	0.5917218	0.5451387	0.046583056
1130	0.5250722	0.51014113	0.014931083
1131	0.6778003	0.61356765	0.06423265
1132	0.7766834	0.7559181	0.020765305
1133	0.7427981	0.76559913	-0.022801042
1134	0.6625977	0.658123	0.0044746995
1135	0.6515671	0.66164833	-0.010081232
1136	0.80840063	0.7424576	0.065943
1137	0.640461	0.60469705	0.03576398
1138	0.5162106	0.5013709	0.014839709
1139	0.54932874	0.54702127	0.0023074746
1140	0.7714563	0.7227047	0.048751593
1141	0.83193946	0.76273346	0.069206
1142	0.5726404	0.59102017	-0.018379748
1143	0.5624455	0.5884511	-0.026005566
1144	0.61803275	0.5919299	0.02610284
1145	0.68886614	0.6113104	0.077555716
1146	0.75689125	0.7269777	0.029913545
1147	0.6757148	0.6565881	0.019126713
1148	0.6846058	0.6833602	0.0012455583
1149	0.69617957	0.6826927	0.013486862
1150	0.7602234	0.7516544	0.008569002
1151	0.67423874	0.6817691	-0.0075303316
1152	0.6837814	0.6370139	0.046767473
1153	0.9269465	0.9043505	0.022596002
1154	0.6308207	0.6125183	0.018302381
1155	0.635594	0.63128823	0.00430578
1156	0.60160255	0.5805011	0.021101475
1157	0.68952113	0.6615615	0.027959645
1158	0.7733201	0.75043744	0.02288264
1159	0.7063507	0.65046644	0.055884242
1160	0.53463405	0.5150814	0.019552648
1161	0.71965116	0.67511094	0.044540226
1162	0.6237904	0.581666	0.04212439
1163	0.6533702	0.62228376	0.031086445
1164	0.5605847	0.53057766	0.030007064
1165	0.69236034	0.6661627	0.026197612
1166	0.64443374	0.6223024	0.022131324
1167	0.753847	0.73510826	0.018738747
1168	0.63918316	0.65087277	-0.011689603
1169	0.7065938	0.6697426	0.036851227
1170	0.58555	0.5948595	-0.009309471
1171	0.670712	0.5669426	0.10376942
1172	0.6873406	0.63835037	0.04899025
1173	0.5076505	0.4799498	0.027700692
1174	0.7168301	0.6898762	0.026953876
1175	0.6132086	0.5881463	0.025062263
1176	0.75630647	0.73932886	0.016977608
1177	0.7289301	0.69553256	0.033397555
1178	0.7793994	0.7492633	0.030136108
1179	0.5251057	0.48228744	0.042818278
1180	0.6670792	0.6878692	-0.02078998
1181	0.80427843	0.7852629	0.01901555
1182	0.82233363	0.77663064	0.045702994
1183	0.753518	0.71144897	0.042069018
1184	0.75484115	0.7562997	-0.0014585257
1185	0.68729895	0.6638627	0.023436248
1186	0.5893202	0.5858549	0.0034652948
1187	0.72214353	0.70003444	0.022109091
1188	0.7764422	0.78000206	-0.0035598278
1189	0.7923548	0.73946196	0.052892864
1190	0.6817983	0.65572226	0.026076019
1191	0.54230773	0.54225695	5.0783157e-05
1192	0.70588183	0.6593457	0.046536148
1193	0.78918713	0.77040195	0.018785179
1194	0.6290356	0.5941688	0.03486681
1195	0.6809415	0.6581658	0.02277571
1196	0.6682699	0.64923537	0.019034505
1197	0.6553228	0.6032479	0.05207491
1198	0.80205303	0.7518526	0.050200462
1199	0.8338544	0.81446	0.019394398
1200	0.7581762	0.740071	0.018105209
1201	0.6083332	0.58732957	0.021003604
1202	0.6768156	0.6718435	0.0049721003
1203	0.69395655	0.6810356	0.012920976
1204	0.67075366	0.6686479	0.0021057725
1205	0.78797376	0.7683292	0.019644558
1206	0.78353924	0.7720824	0.011456847
1207	0.78548473	0.74270445	0.04278028
1208	0.8943494	0.8890516	0.00529778
1209	0.6358489	0.5999125	0.035936356
1210	0.48214233	0.47152808	0.010614246
1211	0.4454298	0.40795165	0.03747815
1212	0.74751294	0.7672238	-0.019710839
1213	0.7188664	0.6733412	0.045525193
1214	0.6321265	0.6189974	0.013129115
1215	0.6794739	0.6574155	0.022058368
1216	0.6822841	0.6480498	0.034234345
1217	0.6009786	0.5797651	0.021213531
1218	0.66664916	0.6553706	0.01127857
1219	0.5694873	0.5789443	-0.009457052
1220	0.63626415	0.55588406	0.08038008
1221	0.6652092	0.62238485	0.042824328
1222	0.5812102	0.5724008	0.008809388
1223	0.44440866	0.42404756	0.020361096
1224	0.57054037	0.5808252	-0.010284841
1225	0.73703384	0.73575455	0.0012792945
1226	0.82713354	0.7976215	0.029512048
1227	0.5544105	0.5344799	0.019930601
1228	0.7917765	0.74915195	0.042624533
1229	0.5280287	0.5041198	0.023908913
1230	0.65123576	0.6213317	0.029904068
1231	0.59811246	0.5832221	0.014890373
1232	0.7489172	0.7626817	-0.013764501
1233	0.73675483	0.71858186	0.01817298
1234	0.6509945	0.6184138	0.032580674
1235	0.7545943	0.72977316	0.024821162
1236	0.8157224	0.7915515	0.024170935
1237	0.7712798	0.7506853	0.020594537
1238	0.8441876	0.8375304	0.006657243
1239	0.80140376	0.7906371	0.010766685
1240	0.709597	0.6722112	0.03738576
1241	0.79820824	0.79219687	0.006011367
1242	0.68138987	0.6729319	0.008457959
1243	0.6889546	0.6547316	0.03422302
1244	0.6831372	0.65251464	0.030622542
1245	0.80728394	0.8160148	-0.008730888
1246	0.6788218	0.6654182	0.0134035945
1247	0.7623612	0.8150713	-0.052710056
1248	0.7388823	0.7260812	0.012801111
1249	0.8269771	0.8105616	0.016415477
1250	0.5228064	0.52233386	0.00047254562
1251	0.78252405	0.7654161	0.017107964
1252	0.63922495	0.6249943	0.014230669
1253	0.49716124	0.48723188	0.009929359
1254	0.7232653	0.72181076	0.0014545321
1255	0.8524211	0.86767966	-0.015258551
1256	0.8975905	0.88141626	0.016174257
1257	0.6569788	0.61586213	0.041116655
1258	0.67282474	0.65429527	0.018529475
1259	0.70971143	0.7011716	0.0085398555
1260	0.6084854	0.5796671	0.02881831
1261	0.49438304	0.48495895	0.00942409
1262	0.77982837	0.7780144	0.0018139482
1263	0.71221733	0.65175027	0.060467064
1264	0.7045	0.6907723	0.013727725
1265	0.66646594	0.6506751	0.01579082
1266	0.78605187	0.7796542	0.0063976645
1267	0.53766596	0.49706692	0.04059905
1268	0.6386951	0.63311595	0.0055791736
1269	0.60330474	0.605059	-0.0017542839
1270	0.69320685	0.6286701	0.06453675
1271	0.77653587	0.7616912	0.014844656
1272	0.6169877	0.58792824	0.02905947
1273	0.568522	0.5810428	-0.01252085
1274	0.8380261	0.84004164	-0.002015531
1275	0.5871217	0.6056547	-0.018532991
1276	0.6404514	0.62526524	0.015186131
1277	0.77944934	0.7327371	0.04671222
1278	0.8204366	0.74309707	0.07733953
1279	0.8061705	0.78146327	0.024707258
1280	0.59179264	0.5892325	0.0025601387
1281	0.6146591	0.61888427	-0.0042251945
1282	0.6739766	0.63429517	0.039681435
1283	0.64572227	0.61491215	0.030810118
1284	0.84441185	0.82635695	0.018054903
1285	0.7084295	0.6775815	0.030848026
1286	0.6754762	0.60402685	0.07144934
1287	0.8232936	0.8266404	-0.0033468008
1288	0.66961837	0.6579937	0.011624694
1289	0.72073317	0.709197	0.011536181
1290	0.81190926	0.8169802	-0.0050709248
1291	0.68738467	0.6502776	0.03710705
1292	0.72484004	0.7321417	-0.0073016286
1293	0.6660499	0.6484605	0.01758939
1294	0.8187119	0.8258562	-0.007144332
1295	0.70540977	0.63561374	0.069796026
1296	0.7618324	0.7556405	0.0061919093
1297	0.6107366	0.56613076	0.04460585
1298	0.69250286	0.67868966	0.013813198
1299	0.6342391	0.60811466	0.026124418
1300	0.7222272	0.6926434	0.029583812
1301	0.82180405	0.7906405	0.031163573
1302	0.6683491	0.6643336	0.0040155053
1303	0.5920913	0.5613394	0.030751944
1304	0.6326956	0.63750297	-0.004807353
1305	0.73024637	0.6871094	0.043136954
1306	0.6910425	0.68217444	0.008868039
1307	0.74085045	0.73492736	0.0059230924
1308	0.63238394	0.6155879	0.016796052
1309	0.82035786	0.787402	0.032955885
1310	0.62122905	0.5649365	0.056292534
1311	0.6029867	0.5688808	0.034105897
1312	0.64483887	0.6088533	0.03598559
1313	0.72012395	0.7387543	-0.018630326
1314	0.88140416	0.8877619	-0.0063577294
1315	0.8122193	0.8448395	-0.03262019
1316	0.66223377	0.6001131	0.062120676
1317	0.6438171	0.6227747	0.021042407
1318	0.63760734	0.6316341	0.00597322
1319	0.7128948	0.6913241	0.021570683
1320	0.75945234	0.7220242	0.03742814
1321	0.6869825	0.6519269	0.035055637
1322	0.5796287	0.54573506	0.033893645
1323	0.608059	0.5507416	0.057317376
1324	0.668606	0.6522987	0.016307294
1325	0.6970107	0.69300747	0.0040032268
1326	0.67729336	0.66680056	0.010492802
1327	0.6420838	0.6240422	0.01804161
1328	0.57599765	0.5364897	0.039507926
1329	0.7667354	0.78026253	-0.013527155
1330	0.66234857	0.66930425	-0.006955683
1331	0.6241811	0.59791607	0.026265025
1332	0.66606677	0.64287543	0.023191333
1333	0.7869543	0.7914032	-0.0044488907
1334	0.5999145	0.57876164	0.021152854
1335	0.6344498	0.60084206	0.03360772
1336	0.80757475	0.76946604	0.038108706
1337	0.6791627	0.6662769	0.012885809
1338	0.7457102	0.72732323	0.01838696
1339	0.68136317	0.6709803	0.010382891
1340	0.62832963	0.60266775	0.025661886
1341	0.6655513	0.6522475	0.013303816
1342	0.79601425	0.7838185	0.012195766
1343	0.6328706	0.6064167	0.026453912
1344	0.78503585	0.7098075	0.07522833
1345	0.80235016	0.77778935	0.02456081
1346	0.5731473	0.53021544	0.042931855
1347	0.9031225	0.89410853	0.009013951
1348	0.75881505	0.7337724	0.025042653
1349	0.7527379	0.7711896	-0.01845169
1350	0.5190019	0.48861924	0.030382663
1351	0.7046782	0.6546785	0.049999654
1352	0.7298682	0.70727295	0.022595227
1353	0.61033845	0.5809528	0.029385626
1354	0.78779787	0.79112756	-0.0033296943
1355	0.61454064	0.5828186	0.03172201
1356	0.8742324	0.83564717	0.038585246
1357	0.66123265	0.61887807	0.042354584
1358	0.699178	0.704148	-0.004970014
1359	0.70693934	0.64748853	0.059450805
1360	0.7829262	0.74887586	0.034050345
1361	0.56835306	0.5338282	0.034524858
1362	0.7271516	0.6875122	0.039639354
1363	0.8815055	0.88070303	0.00080245733
1364	0.5811093	0.5246239	0.056485415
1365	0.35436717	0.34963694	0.0047302246
1366	0.65767473	0.64940464	0.008270085
1367	0.619239	0.59979916	0.019439816
1368	0.6133792	0.6036348	0.009744406
1369	0.6867139	0.65797675	0.028737128
1370	0.6686254	0.6358177	0.032807708
1371	0.67626995	0.645902	0.03036797
1372	0.6939172	0.6405104	0.053406835
1373	0.74272376	0.78297955	-0.040255785
1374	0.6946746	0.6804841	0.014190495
1375	0.6317945	0.6182659	0.013528585
1376	0.72200316	0.71156776	0.010435402
1377	0.6627993	0.6922074	-0.029408097
1378	0.7967832	0.7574762	0.039307
1379	0.82079536	0.8238821	-0.0030867457
1380	0.5961633	0.56913936	0.027023911
1381	0.6968472	0.5959769	0.10087031
1382	0.5536733	0.52158475	0.032088578
1383	0.5510861	0.5258074	0.025278747
1384	0.7837754	0.7835511	0.00022429228
1385	0.5364635	0.5667394	-0.030275881
1386	0.6104001	0.60994184	0.0004582405
1387	0.6270079	0.594676	0.032331884
1388	0.62769824	0.60132784	0.026370406
1389	0.6908516	0.69275403	-0.0019024014
1390	0.65745264	0.66987014	-0.012417495
1391	0.5105901	0.50769114	0.0028989315
1392	0.55363107	0.5301455	0.023485541
1393	0.45775086	0.45089716	0.0068536997
1394	0.59571445	0.5958626	-0.00014817715
1395	0.7715009	0.7411138	0.030387104
1396	0.7145713	0.69027317	0.024298131
1397	0.52958906	0.51192576	0.0176633
1398	0.7206688	0.71872073	0.0019480586
1399	0.64518	0.6395881	0.0055918694
1400	0.68385184	0.66333705	0.020514786
1401	0.8160301	0.81826174	-0.0022316575
1402	0.75987226	0.7449724	0.01489985
1403	0.73358524	0.730538	0.0030472279
1404	0.67596203	0.6412796	0.034682453
1405	0.739993	0.7429045	-0.002911508
1406	0.6139942	0.5936245	0.020369709
1407	0.69756866	0.70130926	-0.0037406087
1408	0.5937673	0.585711	0.008056283
1409	0.6701479	0.64621717	0.023930728
1410	0.5775086	0.55965024	0.017858386
1411	0.64700097	0.647311	-0.00031000376
1412	0.63917065	0.6151117	0.024058938
1413	0.81359166	0.8231232	-0.009531558
1414	0.83202547	0.81571925	0.016306221
1415	0.58094555	0.56265527	0.018290281
1416	0.61920035	0.5790138	0.040186524
1417	0.6531305	0.640274	0.012856483
1418	0.63301575	0.6118043	0.021211445
1419	0.6301151	0.60716385	0.022951245
1420	0.70509803	0.67454785	0.030550182
1421	0.62399256	0.57308704	0.050905526
1422	0.8440818	0.75003785	0.09404397
1423	0.7795422	0.7202961	0.059246123
1424	0.7303638	0.68610173	0.04426205
1425	0.8436511	0.8224026	0.02124852
1426	0.73307663	0.71605587	0.017020762
1427	0.6257382	0.56985563	0.055882573
1428	0.67456937	0.6461535	0.028415859
1429	0.6941975	0.6611493	0.033048153
1430	0.7139931	0.6838489	0.030144155
1431	0.6837861	0.6409698	0.04281628
1432	0.6573937	0.65040034	0.0069933534
1433	0.6989827	0.6690257	0.029956996
1434	0.84140676	0.8462401	-0.0048333406
1435	0.8221387	0.8291306	-0.0069918633
1436	0.7255202	0.7081843	0.017335892
1437	0.71447754	0.68904734	0.025430202
1438	0.57188666	0.5500287	0.021857977
1439	0.724069	0.74877846	-0.024709463
1440	0.6788515	0.7048554	-0.026003897
1441	0.660703	0.63805574	0.022647262
1442	0.7188164	0.6875363	0.0312801
1443	0.6774614	0.6833588	-0.0058974028
1444	0.6780982	0.63094795	0.047150254
1445	0.7676262	0.73246807	0.035158157
1446	0.73580354	0.68179756	0.05400598
1447	0.6994318	0.65484184	0.044589937
1448	0.5519603	0.57232744	-0.020367146
1449	0.63313746	0.61462635	0.018511117
1450	0.6513714	0.6285168	0.022854626
1451	0.6888741	0.65366894	0.035205185
1452	0.648944	0.62012154	0.028822482
1453	0.86958003	0.9014559	-0.03187585
1454	0.8251572	0.8197006	0.0054566264
1455	0.5392324	0.519313	0.019919395
1456	0.48538145	0.47628966	0.0090917945
1457	0.73924196	0.69589263	0.043349326
1458	0.6932857	0.6688146	0.024471104
1459	0.7657634	0.79927975	-0.033516347
1460	0.63358456	0.667646	-0.034061432
1461	0.7464908	0.74539065	0.0011001229
1462	0.5718406	0.5808903	-0.009049714
1463	0.793249	0.77660394	0.016645074
1464	0.7339699	0.71524847	0.018721461
1465	0.61706126	0.58450216	0.032559097
1466	0.7914735	0.76970077	0.021772742
1467	0.604019	0.5571803	0.0468387
1468	0.5431806	0.5366819	0.0064986944
1469	0.49062014	0.45317715	0.037442982
1470	0.65733004	0.63103956	0.026290476
1471	0.71157	0.72495663	-0.013386607
1472	0.6128091	0.6093904	0.0034187436
1473	0.9708323	0.95847553	0.012356758
1474	0.590548	0.5205143	0.07003367
1475	0.697829	0.62089163	0.07693738
1476	0.6874428	0.68970203	-0.0022592545
1477	0.54085475	0.52358687	0.017267883
1478	0.5609987	0.5409289	0.020069778
1479	0.695946	0.6662747	0.029671252
1480	0.70694226	0.7043164	0.0026258826
1481	0.76456714	0.7298436	0.03472352
1482	0.7406681	0.7417891	-0.0011209846
1483	0.76726353	0.7147064	0.05255711
1484	0.6614685	0.6448704	0.016598105
1485	0.7513234	0.72506267	0.026260734
1486	0.71463984	0.6732169	0.041422963
1487	0.5269508	0.5192836	0.007667184
1488	0.66192883	0.6103864	0.05154246
1489	0.68807304	0.65917784	0.0288952
1490	0.81799275	0.83588827	-0.01789552
1491	0.6706327	0.6440614	0.026571333
1492	0.7553238	0.7190632	0.036260605
1493	0.7543077	0.72226244	0.032045245
1494	0.67122185	0.6220184	0.049203455
1495	0.53745484	0.5234047	0.014050126
1496	0.6422362	0.6187806	0.02345556
1497	0.69291663	0.6894433	0.0034733415
1498	0.8266845	0.7884434	0.03824109
1499	0.63812417	0.58603126	0.05209291
