# Supplementary material for: Fixational eye movements enhance the precision of visual information transmitted by the primate retina
Source: Nat Commun. 2024 Sep 11;15:7964. doi: 10.1038/s41467-024-52304-7 (PMC11390888; doi:10.1038/s41467-024-52304-7)
Supplement: Supplementary file 4 — Source Data [file 41467_2024_52304_MOESM4_ESM.zip › exported_data_for_journal/figure5_correlations/Figure5a/black retina.csv]

	coupled MS-SSIM	uncoupled MS-SSIM	difference
0	0.61091346	0.5928881	0.018025339
1	0.56548923	0.5310831	0.034406126
2	0.7591632	0.78754485	-0.028381646
3	0.7505712	0.70842284	0.04214835
4	0.73034376	0.721465	0.0088787675
5	0.6783914	0.6446225	0.033768892
6	0.5237352	0.48839423	0.035340995
7	0.61200094	0.5980571	0.013943851
8	0.8018762	0.7905429	0.011333287
9	0.6519639	0.6323976	0.019566298
10	0.5525747	0.5412402	0.011334479
11	0.6486097	0.6312273	0.017382383
12	0.67847323	0.68417996	-0.0057067275
13	0.70982563	0.688371	0.021454632
14	0.7063496	0.69623727	0.010112345
15	0.48048723	0.44799912	0.032488108
16	0.5887117	0.60127634	-0.012564659
17	0.5214545	0.50319767	0.018256843
18	0.8235195	0.79462385	0.028895676
19	0.60488194	0.57098734	0.0338946
20	0.63602895	0.58429444	0.051734507
21	0.6873896	0.6717842	0.01560539
22	0.6466184	0.62163365	0.024984777
23	0.5298999	0.50390744	0.025992453
24	0.7440795	0.71910936	0.024970114
25	0.7705346	0.7469783	0.023556292
26	0.596125	0.55138445	0.044740558
27	0.63846695	0.6053513	0.033115625
28	0.6861523	0.6983431	-0.012190819
29	0.68951374	0.65891665	0.03059709
30	0.7366133	0.7497279	-0.013114631
31	0.7265522	0.7260565	0.0004956722
32	0.5224672	0.47245002	0.050017178
33	0.8682775	0.83922815	0.029049337
34	0.76170784	0.75468904	0.0070188046
35	0.68293977	0.67716056	0.0057792068
36	0.5207913	0.510426	0.010365307
37	0.6959178	0.66172177	0.03419602
38	0.5128094	0.480717	0.032092392
39	0.69177616	0.683279	0.008497179
40	0.66145164	0.66851383	-0.0070621967
41	0.6855173	0.63470274	0.05081457
42	0.5628475	0.5410358	0.021811724
43	0.60666823	0.57599014	0.030678093
44	0.4375542	0.40513095	0.032423258
45	0.72317284	0.69991624	0.0232566
46	0.71497184	0.69275415	0.022217691
47	0.64150697	0.62854224	0.0129647255
48	0.617863	0.57577646	0.04208654
49	0.74006385	0.70905024	0.031013608
50	0.4827464	0.4636247	0.019121706
51	0.7037568	0.70378643	-2.9623508e-05
52	0.58104485	0.5668597	0.014185131
53	0.68038803	0.6767079	0.00368011
54	0.62850153	0.56778854	0.060712993
55	0.6786918	0.69143885	-0.012747049
56	0.74572265	0.6999694	0.04575324
57	0.6568002	0.6436099	0.013190329
58	0.58881974	0.55596924	0.032850504
59	0.6722397	0.6898015	-0.017561793
60	0.5486836	0.51491815	0.033765435
61	0.6465202	0.59963626	0.04688394
62	0.617701	0.6008687	0.016832292
63	0.68336076	0.67006457	0.013296187
64	0.60763925	0.6031835	0.004455745
65	0.69270587	0.6992462	-0.006540358
66	0.7381937	0.6876864	0.050507307
67	0.7674013	0.756374	0.0110272765
68	0.726567	0.6707792	0.055787742
69	0.82200396	0.79460585	0.02739811
70	0.6312209	0.60199994	0.029220939
71	0.6608037	0.6096003	0.05120337
72	0.5633755	0.51040846	0.052967012
73	0.5981534	0.59074825	0.007405162
74	0.6336369	0.62199485	0.011642039
75	0.5759308	0.5352093	0.040721476
76	0.55076766	0.54143155	0.009336114
77	0.76813906	0.7126948	0.05544424
78	0.75184715	0.7646495	-0.012802362
79	0.6901378	0.63907224	0.051065564
80	0.6247458	0.5571833	0.06756246
81	0.6361882	0.5786361	0.0575521
82	0.64378434	0.6187155	0.02506882
83	0.6648293	0.6541791	0.0106502175
84	0.6916014	0.64127165	0.050329745
85	0.47912607	0.4519142	0.027211875
86	0.7452216	0.6954897	0.04973191
87	0.7256563	0.7258155	-0.000159204
88	0.6918761	0.6228029	0.0690732
89	0.5602262	0.5179447	0.04228151
90	0.77889	0.72831213	0.05057788
91	0.7237232	0.67460656	0.04911661
92	0.7711906	0.74236876	0.028821826
93	0.740454	0.7245129	0.015941143
94	0.62962687	0.59062254	0.039004326
95	0.6298409	0.6286994	0.0011414886
96	0.64449203	0.60092515	0.043566883
97	0.7012279	0.6880101	0.013217807
98	0.5252219	0.48504153	0.040180355
99	0.6049294	0.6020549	0.0028744936
100	0.557088	0.54618925	0.010898769
101	0.72982687	0.6742031	0.05562377
102	0.63932616	0.63754934	0.0017768145
103	0.46070927	0.4668354	-0.0061261356
104	0.60765886	0.587297	0.02036184
105	0.8281427	0.7841342	0.044008493
106	0.6477647	0.6494572	-0.0016925335
107	0.5952461	0.57300323	0.022242844
108	0.74179596	0.6834763	0.05831963
109	0.6657743	0.63313216	0.032642126
110	0.73007274	0.73672926	-0.0066565275
111	0.62741226	0.56046915	0.06694311
112	0.5089936	0.48495728	0.024036348
113	0.6223783	0.61664253	0.005735755
114	0.47261754	0.45264	0.01997754
115	0.6339943	0.61561364	0.018380642
116	0.5615653	0.54378444	0.01778084
117	0.51302814	0.47701517	0.036012977
118	0.5922075	0.5587542	0.033453286
119	0.6472422	0.6339238	0.01331836
120	0.76190645	0.7380968	0.023809671
121	0.64898914	0.63054377	0.018445373
122	0.73296094	0.709001	0.023959935
123	0.7200852	0.6987796	0.02130562
124	0.7213312	0.7048187	0.016512454
125	0.6025364	0.60485333	-0.0023169518
126	0.69974846	0.6832699	0.016478539
127	0.71445966	0.6947851	0.01967454
128	0.67982495	0.6396052	0.040219724
129	0.72685635	0.7364966	-0.009640276
130	0.68659455	0.64578843	0.040806115
131	0.54105896	0.4763119	0.064747065
132	0.56345016	0.52871597	0.03473419
133	0.5523966	0.5196361	0.0327605
134	0.7091313	0.7149597	-0.0058283806
135	0.6834623	0.6476498	0.035812497
136	0.8332012	0.80958605	0.023615181
137	0.67090195	0.6359169	0.034985065
138	0.6948074	0.6876022	0.0072051883
139	0.7318513	0.78208244	-0.05023116
140	0.6528819	0.60096616	0.051915765
141	0.7274841	0.68160254	0.04588157
142	0.6440504	0.63835424	0.0056961775
143	0.68847877	0.66469043	0.023788333
144	0.6677831	0.6174904	0.05029267
145	0.71959144	0.73259443	-0.013002992
146	0.77183676	0.73441577	0.037420988
147	0.61209613	0.59985685	0.012239277
148	0.60993433	0.5828709	0.02706343
149	0.77304715	0.7709751	0.0020720363
150	0.6722112	0.6664578	0.0057534575
151	0.55009866	0.52699065	0.023108006
152	0.6435493	0.6069218	0.03662753
153	0.7094383	0.6790911	0.030347228
154	0.5685572	0.5345409	0.03401631
155	0.65185475	0.61684054	0.035014212
156	0.7364715	0.74816513	-0.011693656
157	0.74261564	0.7231273	0.019488335
158	0.7609099	0.7259565	0.034953415
159	0.525011	0.503361	0.021650016
160	0.68682814	0.66128916	0.025538981
161	0.74235487	0.7144602	0.027894676
162	0.5943219	0.5782628	0.0160591
163	0.5884862	0.55541766	0.033068538
164	0.65119445	0.62642634	0.024768114
165	0.56916505	0.524734	0.04443103
166	0.5804046	0.5651377	0.015266895
167	0.6971734	0.6806354	0.016538024
168	0.6862772	0.6484815	0.037795722
169	0.69603103	0.66982937	0.026201665
170	0.7062608	0.64449507	0.06176573
171	0.6806083	0.67294466	0.0076636076
172	0.67442304	0.6522447	0.022178352
173	0.5196518	0.49460432	0.025047451
174	0.6440595	0.6437571	0.00030237436
175	0.60288614	0.58570564	0.017180502
176	0.6379508	0.6325758	0.005374968
177	0.69682676	0.6917025	0.005124271
178	0.66754645	0.6689877	-0.0014412403
179	0.69892496	0.6849244	0.014000535
180	0.7645479	0.74878895	0.015758932
181	0.5300484	0.49497008	0.035078287
182	0.54611	0.52234286	0.023767114
183	0.7472912	0.7408947	0.006396532
184	0.67287993	0.63597107	0.036908865
185	0.58440614	0.5731859	0.011220217
186	0.6502235	0.65844405	-0.008220553
187	0.6207424	0.63144314	-0.010700762
188	0.5343284	0.5194789	0.014849484
189	0.5918998	0.58519226	0.006707549
190	0.50666773	0.50341386	0.0032538772
191	0.63159645	0.5816914	0.04990506
192	0.66942483	0.6506616	0.018763244
193	0.7293567	0.6775788	0.0517779
194	0.6728142	0.6528411	0.0199731
195	0.5844976	0.53820604	0.04629153
196	0.72726995	0.6464815	0.08078843
197	0.6362882	0.5925131	0.04377514
198	0.7153619	0.7097828	0.005579114
199	0.73438543	0.7375852	-0.0031997561
200	0.81689686	0.7828686	0.034028232
201	0.7236585	0.714502	0.009156525
202	0.54765266	0.53158814	0.016064525
203	0.73714125	0.72108346	0.01605779
204	0.6102948	0.58066636	0.029628456
205	0.67429525	0.6574851	0.01681012
206	0.8653381	0.845011	0.020327091
207	0.8037431	0.73508644	0.06865668
208	0.6936261	0.68048066	0.013145447
209	0.6191973	0.5979516	0.021245718
210	0.42501083	0.41865885	0.0063519776
211	0.5900953	0.5762051	0.013890207
212	0.90394604	0.8947119	0.00923413
213	0.6806961	0.65998226	0.020713866
214	0.61549354	0.6198273	-0.0043337345
215	0.6559809	0.60089415	0.055086732
216	0.70383304	0.6467753	0.05705774
217	0.3278529	0.3046577	0.023195207
218	0.5880602	0.5822868	0.005773425
219	0.6705988	0.62035936	0.050239444
220	0.6570789	0.6014194	0.055659533
221	0.57915854	0.58760446	-0.008445919
222	0.6561038	0.636384	0.01971978
223	0.69423383	0.6884728	0.0057610273
224	0.6924271	0.6715259	0.020901203
225	0.68345106	0.6378335	0.04561758
226	0.74293494	0.71142817	0.031506777
227	0.6461094	0.60712075	0.03898865
228	0.698715	0.7000548	-0.0013398528
229	0.67366254	0.636725	0.036937535
230	0.6553741	0.6375496	0.01782453
231	0.6791179	0.65382946	0.025288463
232	0.5213113	0.5310801	-0.009768844
233	0.6406964	0.6082201	0.032476306
234	0.6871731	0.61516273	0.0720104
235	0.6543858	0.61509	0.039295793
236	0.6101142	0.5810981	0.029016137
237	0.7294148	0.75997645	-0.030561626
238	0.54823285	0.53631383	0.011919022
239	0.6852889	0.64831	0.0369789
240	0.7365362	0.7020616	0.03447461
241	0.66311085	0.6395228	0.023588061
242	0.60128486	0.5778608	0.023424089
243	0.71150905	0.6771134	0.034395635
244	0.54051524	0.5141241	0.026391149
245	0.73166895	0.6948682	0.036800742
246	0.57114494	0.54102653	0.030118406
247	0.49344698	0.45737398	0.036073
248	0.649389	0.61202544	0.03736359
249	0.7037445	0.69465375	0.009090722
250	0.60353357	0.5662706	0.037262976
251	0.5268849	0.49206185	0.03482306
252	0.6321802	0.6398149	-0.0076346993
253	0.6386813	0.60942256	0.029258728
254	0.7427125	0.708227	0.03448552
255	0.4956848	0.48106694	0.01461786
256	0.69431615	0.6389355	0.055380642
257	0.6412508	0.6296491	0.0116016865
258	0.56630945	0.5295363	0.036773145
259	0.59279084	0.5700912	0.022699654
260	0.61193764	0.58808863	0.02384901
261	0.7090806	0.70707047	0.002010107
262	0.71354395	0.64761996	0.06592399
263	0.70851076	0.71285844	-0.004347682
264	0.66254807	0.6202438	0.042304277
265	0.72457665	0.68329203	0.04128462
266	0.6690455	0.6402589	0.0287866
267	0.78705263	0.7294702	0.057582438
268	0.78113693	0.77373224	0.007404685
269	0.59008586	0.54948795	0.040597916
270	0.5754289	0.49419236	0.08123654
271	0.817423	0.79549956	0.021923423
272	0.71782106	0.70468014	0.013140917
273	0.44682732	0.40544948	0.041377842
274	0.5928366	0.5998635	-0.007026911
275	0.56118405	0.5807152	-0.01953113
276	0.60161376	0.56019545	0.041418314
277	0.69731027	0.70253885	-0.005228579
278	0.554635	0.54167724	0.012957752
279	0.5824134	0.5548292	0.027584195
280	0.6772979	0.68389934	-0.006601453
281	0.6489886	0.61147314	0.03751546
282	0.68708885	0.6662082	0.02088064
283	0.8550334	0.8495339	0.005499482
284	0.5402694	0.5228222	0.017447174
285	0.7748995	0.752536	0.022363484
286	0.73929906	0.7458492	-0.006550133
287	0.5726301	0.5369816	0.035648525
288	0.7097351	0.61179185	0.09794325
289	0.6234761	0.6061344	0.017341673
290	0.5606153	0.54876584	0.011849463
291	0.5765931	0.5546103	0.021982789
292	0.6832646	0.674953	0.008311629
293	0.61637664	0.59738886	0.018987775
294	0.64804757	0.61285263	0.035194933
295	0.6443678	0.5852266	0.05914122
296	0.68413883	0.6632981	0.020840764
297	0.67434484	0.64648867	0.027856171
298	0.6690394	0.63759637	0.03144306
299	0.68529546	0.63868964	0.046605825
300	0.6535491	0.6581948	-0.004645705
301	0.5016274	0.45813334	0.043494046
302	0.83869034	0.83077997	0.007910371
303	0.60137385	0.53480184	0.06657201
304	0.7054426	0.6881977	0.017244935
305	0.61200106	0.59742564	0.014575422
306	0.6917881	0.6873141	0.0044739842
307	0.7631311	0.74127024	0.021860838
308	0.6290665	0.63375294	-0.004686415
309	0.67176574	0.6343041	0.03746164
310	0.67550504	0.6520252	0.02347982
311	0.62346846	0.614292	0.009176433
312	0.6492098	0.6127426	0.036467195
313	0.59996516	0.5995196	0.00044554472
314	0.8126075	0.8091868	0.0034207106
315	0.67943287	0.62793005	0.051502824
316	0.62545973	0.52336717	0.102092564
317	0.55059797	0.5248574	0.025740564
318	0.4763082	0.47078642	0.0055217743
319	0.6351178	0.62685245	0.008265376
320	0.66050744	0.57722884	0.0832786
321	0.44083723	0.3401	0.100737244
322	0.7276677	0.7172932	0.010374486
323	0.7155562	0.73612165	-0.02056545
324	0.6587062	0.62536794	0.03333825
325	0.56975687	0.4546093	0.11514756
326	0.68898314	0.65360427	0.035378873
327	0.6421771	0.6056925	0.0364846
328	0.6294706	0.60387576	0.02559483
329	0.6493689	0.64542526	0.003943622
330	0.7213711	0.6696723	0.051698804
331	0.6864034	0.653631	0.03277242
332	0.6815101	0.5334656	0.14804447
333	0.7926405	0.76041543	0.032225072
334	0.6628631	0.642938	0.019925058
335	0.50206476	0.4930507	0.00901407
336	0.7565727	0.7384332	0.018139541
337	0.85873437	0.87033784	-0.011603475
338	0.698653	0.65707976	0.041573226
339	0.44963402	0.434931	0.014703006
340	0.7052543	0.6490434	0.056210935
341	0.74695784	0.75347733	-0.0065194964
342	0.70675266	0.6928978	0.013854861
343	0.7110112	0.6879032	0.023107946
344	0.7066523	0.6833198	0.023332477
345	0.6076234	0.60821265	-0.0005892515
346	0.7738598	0.7422643	0.031595528
347	0.58767855	0.57208836	0.015590191
348	0.7428648	0.71859336	0.024271429
349	0.7060109	0.6721279	0.033882976
350	0.67644787	0.649367	0.027080894
351	0.8593772	0.79695535	0.06242186
352	0.8249575	0.81002146	0.01493603
353	0.64269686	0.6073133	0.035383582
354	0.64095193	0.6121036	0.02884835
355	0.5211193	0.5236894	-0.0025700927
356	0.52000314	0.5154553	0.0045478344
357	0.5415066	0.53201365	0.009492934
358	0.65781087	0.61582375	0.04198712
359	0.62259173	0.61040163	0.0121901035
360	0.48157173	0.44626823	0.035303503
361	0.7285075	0.694265	0.03424251
362	0.75101984	0.7118725	0.039147317
363	0.79175866	0.8267467	-0.034988046
364	0.6153967	0.58509654	0.03030014
365	0.7433167	0.7234072	0.019909501
366	0.67722535	0.6331895	0.044035852
367	0.59369177	0.55547583	0.038215935
368	0.71304834	0.6559908	0.05705756
369	0.5553616	0.5286451	0.02671653
370	0.7583538	0.7057011	0.052652717
371	0.65510094	0.6498908	0.005210161
372	0.7929275	0.69424653	0.09868097
373	0.56823856	0.51032746	0.057911098
374	0.53931296	0.4987433	0.040569663
375	0.69378227	0.67221236	0.021569908
376	0.65944993	0.636161	0.023288906
377	0.6552697	0.6721509	-0.016881227
378	0.6118223	0.6166503	-0.004827976
379	0.6498681	0.65524465	-0.0053765774
380	0.57581943	0.5419656	0.03385383
381	0.6012813	0.644822	-0.043540716
382	0.66820234	0.65491533	0.013287008
383	0.5112409	0.509703	0.001537919
384	0.6171432	0.5510452	0.066098034
385	0.57332546	0.57635087	-0.0030254126
386	0.6023493	0.57056516	0.031784117
387	0.71742165	0.66523105	0.0521906
388	0.629419	0.5891139	0.040305138
389	0.70620936	0.72380114	-0.017591774
390	0.6259506	0.6202198	0.005730748
391	0.546162	0.5331854	0.012976587
392	0.6629837	0.6054613	0.057522416
393	0.6716672	0.6749472	-0.003279984
394	0.57304156	0.54921275	0.023828804
395	0.5167165	0.4833455	0.03337097
396	0.6544094	0.5858793	0.06853008
397	0.6810492	0.6620961	0.018953145
398	0.6315984	0.60124284	0.030355573
399	0.64530003	0.63893926	0.0063607693
400	0.6414148	0.60811734	0.03329748
401	0.7232197	0.6938932	0.029326499
402	0.5919388	0.5555159	0.03642291
403	0.572614	0.5652484	0.0073655844
404	0.58059114	0.5453071	0.035284042
405	0.5135497	0.50486654	0.008683145
406	0.7239588	0.7180945	0.0058642626
407	0.61074585	0.60556954	0.005176306
408	0.73756737	0.7261104	0.011456966
409	0.70267564	0.70860934	-0.005933702
410	0.6145076	0.6015991	0.012908518
411	0.5625045	0.533794	0.028710485
412	0.71583456	0.61772025	0.09811431
413	0.8373233	0.8026355	0.034687817
414	0.79052097	0.75839746	0.032123506
415	0.68255377	0.6621301	0.02042365
416	0.7917668	0.777232	0.014534831
417	0.64012647	0.62242234	0.01770413
418	0.6366456	0.5857118	0.050933838
419	0.6698105	0.6435088	0.026301682
420	0.7399028	0.72786987	0.012032926
421	0.63776314	0.61564684	0.022116303
422	0.7965502	0.7747277	0.021822512
423	0.6040277	0.5862755	0.01775217
424	0.63983977	0.6137602	0.026079595
425	0.52019405	0.49740145	0.022792608
426	0.6657428	0.60872906	0.05701375
427	0.6376747	0.615147	0.022527695
428	0.57949585	0.5724124	0.0070834756
429	0.70692927	0.72926694	-0.022337675
430	0.52907926	0.50172096	0.027358294
431	0.62152994	0.60642874	0.015101194
432	0.64638275	0.6122819	0.03410083
433	0.59837747	0.5523016	0.04607588
434	0.6116553	0.6030081	0.008647203
435	0.618792	0.59055924	0.028232753
436	0.5998724	0.594169	0.0057033896
437	0.6733482	0.6635439	0.009804308
438	0.73702526	0.6951161	0.04190916
439	0.6944338	0.6995631	-0.0051292777
440	0.5880775	0.54842573	0.03965175
441	0.6522362	0.62224835	0.029987872
442	0.443277	0.42341223	0.019864768
443	0.62643546	0.595116	0.03131944
444	0.6493015	0.6177367	0.03156483
445	0.6436854	0.49786726	0.14581814
446	0.77968115	0.7857754	-0.006094277
447	0.7756575	0.7568629	0.018794596
448	0.5851322	0.54230934	0.042822838
449	0.6733126	0.643803	0.029509604
450	0.46763882	0.4735215	-0.0058826804
451	0.72874224	0.6826288	0.04611343
452	0.75232357	0.77047485	-0.018151283
453	0.67932904	0.6473105	0.032018542
454	0.6759671	0.65068835	0.025278747
455	0.5925003	0.55386776	0.03863257
456	0.66839427	0.652621	0.015773296
457	0.75064045	0.7287367	0.021903753
458	0.5908086	0.56770486	0.023103714
459	0.77321696	0.72985286	0.043364108
460	0.7175209	0.7017335	0.015787363
461	0.53695875	0.48394752	0.05301124
462	0.58939874	0.5473809	0.042017817
463	0.63010186	0.6173368	0.01276505
464	0.7243225	0.747575	-0.023252487
465	0.7344769	0.6922199	0.04225701
466	0.67714995	0.6503897	0.02676028
467	0.52313334	0.50574595	0.01738739
468	0.7197827	0.710496	0.009286702
469	0.6091606	0.570177	0.038983583
470	0.71906775	0.6916006	0.027467132
471	0.5871937	0.56467736	0.02251637
472	0.6813599	0.6615889	0.01977098
473	0.7569583	0.7235887	0.0333696
474	0.5489212	0.5437126	0.0052086115
475	0.6758413	0.6542873	0.021553993
476	0.8157302	0.80111325	0.014616966
477	0.69847184	0.6908691	0.0076027513
478	0.6257801	0.5748166	0.05096352
479	0.563018	0.5145165	0.04850155
480	0.6637049	0.64521194	0.018492937
481	0.5923495	0.56758934	0.024760187
482	0.6614709	0.6324499	0.029020965
483	0.56617594	0.4565252	0.10965073
484	0.68963754	0.69806963	-0.00843209
485	0.7070288	0.67802006	0.029008746
486	0.8121752	0.8065746	0.0056006312
487	0.7324754	0.7223999	0.01007551
488	0.6285141	0.58681935	0.04169476
489	0.6351641	0.6256589	0.009505153
490	0.62984645	0.5955079	0.034338534
491	0.7400293	0.7302495	0.009779751
492	0.7037091	0.71962994	-0.015920818
493	0.5979546	0.5488552	0.049099386
494	0.60684216	0.55422705	0.052615106
495	0.66126466	0.65316457	0.008100092
496	0.69535524	0.6247018	0.07065344
497	0.7206072	0.6716718	0.048935413
498	0.5414435	0.5216491	0.019794405
499	0.5800182	0.573723	0.006295204
500	0.5431403	0.48500448	0.058135808
501	0.75579315	0.7560814	-0.00028824806
502	0.53478575	0.5040574	0.03072834
503	0.6659765	0.60645205	0.059524477
504	0.6873538	0.65744394	0.02990985
505	0.6406739	0.63502485	0.00564903
506	0.58198184	0.5620094	0.019972444
507	0.661643	0.6251553	0.0364877
508	0.521864	0.48836797	0.033496022
509	0.68424094	0.6763587	0.007882237
510	0.5532879	0.49690154	0.05638638
511	0.74175507	0.70594054	0.035814524
512	0.57734907	0.5550092	0.02233988
513	0.62157446	0.56388044	0.057694018
514	0.6268366	0.5774506	0.049386024
515	0.58370376	0.6072438	-0.02354002
516	0.7749781	0.74523073	0.029747367
517	0.5799028	0.5324411	0.047461748
518	0.7014477	0.64975977	0.051687956
519	0.554008	0.4814872	0.07252079
520	0.7172042	0.73182064	-0.01461643
521	0.63988113	0.54370034	0.0961808
522	0.70114356	0.67373127	0.027412295
523	0.6151972	0.50884813	0.10634905
524	0.6337384	0.6010389	0.032699525
525	0.5229959	0.5174965	0.005499363
526	0.65193	0.6279197	0.0240103
527	0.6086215	0.49202657	0.11659491
528	0.73775595	0.761878	-0.02412206
529	0.64497095	0.5583552	0.08661574
530	0.7288229	0.7358791	-0.0070562363
531	0.60615605	0.50341153	0.10274452
532	0.6313305	0.59031504	0.041015446
533	0.65227646	0.6115394	0.040737033
534	0.75917137	0.71108085	0.048090518
535	0.6343973	0.62596273	0.008434594
536	0.61842626	0.57110345	0.04732281
537	0.722362	0.6847991	0.037562907
538	0.5828609	0.5394852	0.04337567
539	0.79926723	0.7797431	0.019524157
540	0.68812615	0.67685324	0.011272907
541	0.6086307	0.5331706	0.075460136
542	0.47811314	0.45804045	0.020072699
543	0.58028495	0.5750186	0.0052663684
544	0.67200965	0.6668838	0.0051258206
545	0.7290784	0.70550364	0.02357477
546	0.71611583	0.7117954	0.0043204427
547	0.6182217	0.57440203	0.043819666
548	0.6163266	0.6108811	0.0054454803
549	0.59238356	0.5620587	0.030324876
550	0.67958367	0.67597634	0.0036073327
551	0.7275572	0.7315231	-0.0039659142
552	0.43821675	0.37238565	0.065831095
553	0.5146513	0.50792104	0.0067302585
554	0.58684236	0.5448141	0.04202825
555	0.6474268	0.6015505	0.045876265
556	0.63292277	0.58270264	0.050220132
557	0.6900253	0.648728	0.041297317
558	0.60774213	0.5632667	0.044475436
559	0.59365666	0.553982	0.03967464
560	0.70501405	0.6658084	0.03920567
561	0.6390862	0.5845587	0.05452746
562	0.595265	0.58571744	0.009547532
563	0.5542326	0.55225164	0.0019809604
564	0.5919118	0.5659215	0.025990307
565	0.571615	0.5307834	0.040831566
566	0.6009525	0.5497895	0.051163018
567	0.57807446	0.49305215	0.0850223
568	0.6829479	0.671705	0.0112428665
569	0.64534104	0.63271844	0.012622595
570	0.79787433	0.7882183	0.009656012
571	0.6201337	0.61038107	0.009752631
572	0.7208692	0.71526015	0.0056090355
573	0.648519	0.62875754	0.019761443
574	0.79186153	0.78445834	0.007403195
575	0.65222937	0.65897894	-0.0067495704
576	0.51771986	0.4894688	0.028251052
577	0.7097717	0.7078734	0.0018982887
578	0.6551971	0.60373735	0.05145973
579	0.7485975	0.7618823	-0.013284802
580	0.5230638	0.5121221	0.010941684
581	0.6331784	0.628562	0.0046164393
582	0.57752806	0.5861229	-0.008594811
583	0.59836	0.56076276	0.03759724
584	0.5578315	0.5176378	0.040193737
585	0.68907976	0.6445217	0.04455805
586	0.6468807	0.64745706	-0.0005763769
587	0.6390384	0.6509018	-0.0118634105
588	0.5936437	0.5046679	0.08897585
589	0.8291828	0.8120911	0.017091691
590	0.65625805	0.57185906	0.084398985
591	0.6214322	0.661593	-0.040160835
592	0.7972721	0.7675901	0.02968198
593	0.58106804	0.532374	0.048694015
594	0.69006824	0.63976413	0.050304115
595	0.6172581	0.61425966	0.0029984117
596	0.6917467	0.6511803	0.040566385
597	0.7431074	0.68025684	0.062850535
598	0.6171391	0.59343004	0.023709059
599	0.5820514	0.55213314	0.029918253
600	0.71838176	0.7011542	0.01722759
601	0.8159985	0.8170878	-0.0010893345
602	0.6288169	0.600337	0.028479874
603	0.70578647	0.68264467	0.023141801
604	0.66974443	0.6282686	0.041475832
605	0.69144374	0.59656817	0.094875574
606	0.85885435	0.8555897	0.0032646656
607	0.6363391	0.5435557	0.09278345
608	0.64875233	0.6123157	0.036436617
609	0.5951312	0.60326654	-0.008135319
610	0.49360636	0.4631774	0.030428946
611	0.3443967	0.33711883	0.007277876
612	0.58952296	0.60158575	-0.012062788
613	0.49362445	0.38341513	0.110209316
614	0.64808697	0.6513804	-0.0032934546
615	0.60633785	0.5865328	0.019805074
616	0.6503831	0.6409031	0.00948
617	0.59099287	0.58409226	0.0069006085
618	0.6095271	0.5848966	0.024630487
619	0.5547547	0.53982836	0.014926314
620	0.5879228	0.57226396	0.015658855
621	0.6997855	0.6777259	0.02205956
622	0.7309037	0.7103527	0.020550966
623	0.554806	0.50044954	0.054356456
624	0.72497386	0.7328095	-0.007835627
625	0.667893	0.6694406	-0.0015476346
626	0.39903516	0.36379576	0.0352394
627	0.6689115	0.651503	0.01740849
628	0.61816216	0.6199357	-0.0017735362
629	0.6225454	0.5756021	0.046943307
630	0.57685894	0.52237856	0.054480374
631	0.5010968	0.4742894	0.026807398
632	0.5317657	0.5296789	0.0020868182
633	0.6494802	0.6411726	0.008307636
634	0.60510695	0.5942768	0.010830164
635	0.6531348	0.63058704	0.022547781
636	0.62909526	0.5687799	0.06031537
637	0.6909673	0.63665164	0.054315686
638	0.7430343	0.7446402	-0.0016058683
639	0.66001993	0.61609817	0.04392177
640	0.57226866	0.56540465	0.0068640113
641	0.79610837	0.76681864	0.029289722
642	0.71013963	0.65785223	0.0522874
643	0.5894152	0.5672852	0.022130013
644	0.7358258	0.71459496	0.021230817
645	0.70988125	0.6176149	0.09226632
646	0.51122427	0.49269593	0.018528342
647	0.5157438	0.47811434	0.037629455
648	0.5704267	0.556823	0.013603687
649	0.67358077	0.6446166	0.028964162
650	0.5868348	0.57088065	0.015954137
651	0.63394135	0.56300366	0.07093769
652	0.64908266	0.6480929	0.0009897351
653	0.6571131	0.6796774	-0.022564352
654	0.6846113	0.7122033	-0.027592003
655	0.7060373	0.65726286	0.04877442
656	0.6680784	0.6500534	0.01802504
657	0.6761256	0.6714299	0.0046957135
658	0.5483436	0.5224975	0.025846124
659	0.5801874	0.5623767	0.017810702
660	0.62295395	0.5765023	0.04645163
661	0.7085536	0.5588298	0.14972383
662	0.61223936	0.6131171	-0.000877738
663	0.7801424	0.7833921	-0.0032496452
664	0.6433361	0.6380198	0.005316317
665	0.6992396	0.6764218	0.02281779
666	0.6065815	0.6082252	-0.0016437173
667	0.7598298	0.7241981	0.035631716
668	0.60792315	0.57816875	0.0297544
669	0.5339861	0.4815616	0.05242449
670	0.731924	0.7344071	-0.0024831295
671	0.62040937	0.5779142	0.04249519
672	0.5620336	0.5408259	0.02120769
673	0.605224	0.5482353	0.056988716
674	0.7244453	0.6894772	0.034968078
675	0.8167854	0.7950853	0.021700084
676	0.62690055	0.56376207	0.063138485
677	0.6268656	0.5968484	0.030017197
678	0.80107445	0.7848571	0.016217351
679	0.68321055	0.66880155	0.014409006
680	0.6639882	0.63827515	0.025713027
681	0.70820475	0.6007388	0.10746592
682	0.7848701	0.79458445	-0.009714365
683	0.6936091	0.6484363	0.04517281
684	0.643166	0.6419837	0.0011823177
685	0.70665914	0.6823837	0.024275422
686	0.68311816	0.62893283	0.05418533
687	0.83536774	0.81698066	0.01838708
688	0.60405385	0.5751809	0.028872967
689	0.38941112	0.3719891	0.01742202
690	0.65346193	0.62934214	0.024119794
691	0.7300052	0.70299155	0.02701366
692	0.52980465	0.51975656	0.010048091
693	0.58798546	0.5132358	0.07474965
694	0.66091913	0.62043524	0.040483892
695	0.5524238	0.5123264	0.040097356
696	0.6121222	0.60483015	0.0072920322
697	0.6016554	0.50393206	0.097723365
698	0.6984392	0.6317264	0.0667128
699	0.52247405	0.52826655	-0.0057924986
700	0.6916955	0.6982683	-0.006572783
701	0.7073923	0.6485237	0.058868587
702	0.61353403	0.5762483	0.037285745
703	0.69558567	0.67760193	0.017983735
704	0.6459118	0.65384287	-0.007931054
705	0.5164828	0.50069875	0.015784025
706	0.5033599	0.4764245	0.026935428
707	0.57806236	0.5445028	0.03355956
708	0.691134	0.67024225	0.020891726
709	0.5443674	0.52691597	0.017451406
710	0.73312926	0.71216613	0.020963132
711	0.6415532	0.5680843	0.07346892
712	0.6591771	0.59827024	0.060906887
713	0.80072033	0.7556564	0.045063913
714	0.6956598	0.70152277	-0.0058629513
715	0.7094881	0.7192493	-0.009761214
716	0.57247543	0.5530799	0.01939553
717	0.7374279	0.64123374	0.09619415
718	0.6408833	0.63085645	0.010026872
719	0.6283374	0.6180478	0.010289609
720	0.7597534	0.7259344	0.03381902
721	0.62098855	0.5778101	0.04317844
722	0.56466866	0.556557	0.008111656
723	0.6039978	0.56966025	0.03433758
724	0.78432894	0.7257988	0.05853015
725	0.7160168	0.7017288	0.014288008
726	0.57828206	0.52915186	0.0491302
727	0.67883265	0.6525637	0.026268959
728	0.8045327	0.7442887	0.060244024
729	0.6821571	0.6471101	0.035046995
730	0.6786545	0.6696382	0.009016275
731	0.46768847	0.44001007	0.0276784
732	0.84630287	0.7789353	0.06736755
733	0.64293045	0.61754614	0.025384307
734	0.5488371	0.5132855	0.035551608
735	0.7568034	0.6521628	0.1046406
736	0.6190073	0.607943	0.011064291
737	0.68711454	0.6898517	-0.0027371645
738	0.54064095	0.44576457	0.09487638
739	0.72941065	0.70208144	0.027329206
740	0.5229275	0.48961854	0.033308983
741	0.7126514	0.6378112	0.07484019
742	0.66225433	0.6304957	0.031758606
743	0.5681104	0.57290596	-0.0047955513
744	0.6848589	0.6688518	0.016007125
745	0.5509744	0.53766906	0.013305366
746	0.61357623	0.59372663	0.019849598
747	0.9204295	0.9081167	0.0123128295
748	0.65417486	0.6376882	0.016486645
749	0.68183035	0.6268226	0.055007756
750	0.7588739	0.7128917	0.045982182
751	0.90419346	0.90239745	0.0017960072
752	0.6916403	0.6822052	0.009435117
753	0.6988537	0.6927311	0.006122589
754	0.46966925	0.47861904	-0.008949786
755	0.7032703	0.68783236	0.015437961
756	0.7060748	0.67227435	0.033800423
757	0.5781253	0.50640595	0.07171935
758	0.71569514	0.6929658	0.022729337
759	0.62194914	0.50055784	0.1213913
760	0.7005635	0.6489933	0.051570177
761	0.63249314	0.6103641	0.022129059
762	0.683429	0.69276804	-0.009339035
763	0.63840413	0.59088975	0.04751438
764	0.76741576	0.6516363	0.11577946
765	0.66337633	0.64592624	0.017450094
766	0.4835894	0.4660328	0.017556608
767	0.81648105	0.841449	-0.024967968
768	0.771903	0.76087135	0.011031628
769	0.71757287	0.69956785	0.018005013
770	0.5350587	0.5052133	0.029845357
771	0.7668807	0.7662992	0.0005815029
772	0.6746184	0.6451181	0.029500306
773	0.6124586	0.58605355	0.026405036
774	0.66589886	0.674146	-0.008247137
775	0.74185723	0.71672267	0.025134563
776	0.6361593	0.59498054	0.041178763
777	0.69597167	0.66198426	0.033987403
778	0.8827407	0.88523513	-0.0024944544
779	0.6378864	0.62886727	0.009019136
780	0.7122473	0.7225898	-0.010342479
781	0.6813533	0.6429383	0.038414955
782	0.62581843	0.54881686	0.07700157
783	0.7356116	0.7340216	0.0015900135
784	0.7845334	0.7881134	-0.0035800338
785	0.7209497	0.6920938	0.02885592
786	0.686233	0.6946573	-0.008424342
787	0.6518954	0.6510961	0.0007992983
788	0.6905051	0.630813	0.059692085
789	0.71432954	0.66670734	0.047622204
790	0.77450734	0.7302445	0.044262826
791	0.6602145	0.6421971	0.018017411
792	0.7686437	0.7293887	0.039254963
793	0.5432539	0.5031653	0.040088594
794	0.6812153	0.6246357	0.05657959
795	0.7801365	0.7622479	0.017888606
796	0.658954	0.6650955	-0.006141484
797	0.62364924	0.5746954	0.04895383
798	0.74933434	0.7513228	-0.0019884706
799	0.66225964	0.6619204	0.00033921003
800	0.64519465	0.6240143	0.021180332
801	0.5233118	0.5249783	-0.0016664863
802	0.71762234	0.6938092	0.023813128
803	0.45485026	0.45570296	-0.00085270405
804	0.6535001	0.617003	0.036497056
805	0.5292031	0.52533436	0.0038687587
806	0.6427383	0.63073677	0.012001514
807	0.61973625	0.62689674	-0.007160485
808	0.75175816	0.7078932	0.043864965
809	0.73057836	0.64770246	0.08287591
810	0.61579067	0.59769535	0.018095315
811	0.5634767	0.53748375	0.02599293
812	0.53417575	0.5251538	0.009021938
813	0.60723263	0.5032999	0.10393274
814	0.70656145	0.697742	0.008819461
815	0.699931	0.6628219	0.037109137
816	0.686384	0.65318924	0.03319478
817	0.71899635	0.7304594	-0.011463046
818	0.62630296	0.5970299	0.029273033
819	0.621813	0.60743016	0.014382839
820	0.57712775	0.55123395	0.025893807
821	0.54657567	0.4905294	0.056046277
822	0.69761837	0.7006344	-0.0030160546
823	0.569494	0.53437984	0.03511417
824	0.5379548	0.51664954	0.021305263
825	0.7112022	0.71381044	-0.0026082397
826	0.6497369	0.5968163	0.05292058
827	0.7129575	0.6924286	0.020528913
828	0.69401157	0.66698205	0.027029514
829	0.6331597	0.61018807	0.02297163
830	0.6680589	0.6899932	-0.02193433
831	0.6942633	0.65425146	0.040011823
832	0.6166696	0.593198	0.023471594
833	0.6555574	0.70607924	-0.05052185
834	0.7195683	0.6908733	0.028694987
835	0.76837647	0.7553059	0.013070583
836	0.5824454	0.4982035	0.0842419
837	0.7150722	0.7224522	-0.0073800087
838	0.7185283	0.6699849	0.048543394
839	0.79744554	0.7822592	0.01518631
840	0.7535347	0.74672735	0.0068073273
841	0.76875836	0.75373673	0.015021622
842	0.62950414	0.5914993	0.038004816
843	0.50018567	0.45240518	0.047780484
844	0.5394509	0.5196064	0.019844472
845	0.67567295	0.6433007	0.032372236
846	0.63157487	0.6403452	-0.008770347
847	0.7115044	0.68163323	0.029871166
848	0.45189244	0.4703008	-0.018408358
849	0.7985951	0.760802	0.0377931
850	0.6836353	0.6400571	0.043578207
851	0.68774575	0.6907998	-0.0030540228
852	0.6430836	0.6191251	0.023958445
853	0.65962666	0.6267858	0.032840848
854	0.55362916	0.552475	0.0011541843
855	0.64685655	0.63761955	0.009236991
856	0.7015276	0.6944571	0.007070482
857	0.63284266	0.57686377	0.055978894
858	0.579083	0.5739715	0.0051115155
859	0.6614838	0.575394	0.08608985
860	0.61879504	0.59983075	0.01896429
861	0.7146628	0.6821636	0.032499194
862	0.6248322	0.5982005	0.026631713
863	0.59837604	0.60735005	-0.008974016
864	0.63177824	0.67409086	-0.042312622
865	0.6947022	0.70378476	-0.009082556
866	0.36593843	0.33086047	0.03507796
867	0.5627917	0.54162586	0.021165848
868	0.6015528	0.55683243	0.04472035
869	0.8229714	0.8099038	0.013067603
870	0.5132883	0.5071283	0.006160021
871	0.47647667	0.46844095	0.008035719
872	0.7800089	0.7538018	0.02620709
873	0.7082618	0.7292363	-0.020974517
874	0.522657	0.5614397	-0.038782716
875	0.6640716	0.63797206	0.026099563
876	0.71915376	0.6962335	0.02292025
877	0.6729295	0.63431805	0.03861147
878	0.69233775	0.69009334	0.002244413
879	0.56477404	0.489052	0.07572204
880	0.5112743	0.59022295	-0.07894868
881	0.72393364	0.7053382	0.018595457
882	0.61012346	0.5863739	0.02374953
883	0.6146641	0.5936491	0.021014988
884	0.521355	0.53577095	-0.014415979
885	0.7311508	0.6990587	0.032092094
886	0.517663	0.5641045	-0.046441495
887	0.70242846	0.68096685	0.021461606
888	0.4941929	0.5484526	-0.054259717
889	0.64668256	0.5825011	0.06418145
890	0.62617147	0.60776085	0.018410623
891	0.7530686	0.7546099	-0.0015412569
892	0.63542503	0.63123995	0.0041850805
893	0.7009406	0.6886719	0.012268722
894	0.5441108	0.53536165	0.008749127
895	0.57211924	0.5779583	-0.00583905
896	0.6324167	0.6095965	0.022820234
897	0.6111637	0.5693839	0.041779757
898	0.7528932	0.7156575	0.037235737
899	0.6522826	0.60834664	0.043935955
900	0.70969003	0.6818911	0.02779895
901	0.65389013	0.64907	0.0048201084
902	0.64298975	0.6133744	0.029615343
903	0.3691212	0.36221933	0.0069018602
904	0.56645817	0.5753936	-0.0089354515
905	0.7373574	0.69674355	0.04061383
906	0.67646134	0.6828729	-0.0064115524
907	0.80492675	0.7166591	0.088267624
908	0.74948627	0.730544	0.018942297
909	0.7025281	0.69218427	0.01034385
910	0.7101273	0.70071745	0.009409845
911	0.7263331	0.6930288	0.033304274
912	0.74458206	0.7273888	0.017193258
913	0.60774934	0.61311454	-0.005365193
914	0.64513105	0.6098646	0.03526646
915	0.7066709	0.6844012	0.022269666
916	0.69536084	0.69047153	0.0048893094
917	0.549772	0.5464226	0.0033494234
918	0.6010537	0.56946605	0.03158766
919	0.66153765	0.65183383	0.009703815
920	0.50809467	0.43284932	0.07524535
921	0.70727855	0.68765205	0.019626498
922	0.7484347	0.7280581	0.020376623
923	0.5471904	0.5176528	0.029537618
924	0.7389485	0.6960019	0.042946637
925	0.6209486	0.5687465	0.052202106
926	0.62042964	0.5863669	0.034062743
927	0.6298289	0.63518167	-0.005352795
928	0.6076896	0.5531075	0.05458212
929	0.7450971	0.6919952	0.053101897
930	0.63865405	0.6168909	0.021763146
931	0.70777327	0.65413487	0.0536384
932	0.71996266	0.7254451	-0.005482435
933	0.70465636	0.6949869	0.009669483
934	0.6704778	0.6257243	0.044753492
935	0.5872113	0.5748906	0.012320697
936	0.690591	0.68411374	0.0064772367
937	0.6051191	0.58133507	0.023784041
938	0.7785706	0.7540108	0.024559796
939	0.50611085	0.48069665	0.025414199
940	0.4721773	0.47526354	-0.003086239
941	0.6804566	0.66261196	0.017844617
942	0.67270446	0.6431257	0.029578745
943	0.6650636	0.6746927	-0.009629071
944	0.63469183	0.60318613	0.031505704
945	0.53287566	0.5148918	0.017983854
946	0.62981886	0.6025831	0.027235746
947	0.5901117	0.56694615	0.023165524
948	0.4849436	0.4865773	-0.0016337037
949	0.71308136	0.6890865	0.023994863
950	0.5573706	0.55876964	-0.0013990402
951	0.67895925	0.6251564	0.053802848
952	0.74639505	0.7149958	0.03139925
953	0.8300741	0.84246224	-0.01238817
954	0.63064134	0.6062851	0.024356246
955	0.69427043	0.64786655	0.046403885
956	0.7777025	0.7972912	-0.019588709
957	0.6519716	0.63957435	0.01239723
958	0.59382313	0.5490287	0.04479444
959	0.62376946	0.6075668	0.016202688
960	0.5904435	0.52953154	0.060911953
961	0.69331586	0.6606852	0.032630682
962	0.6698333	0.63497585	0.034857452
963	0.7040363	0.66091514	0.04312116
964	0.51339257	0.50513893	0.008253634
965	0.60194266	0.57502586	0.026916802
966	0.42061645	0.392001	0.028615445
967	0.6461917	0.64522904	0.0009626746
968	0.63066894	0.59360254	0.0370664
969	0.78767514	0.79943794	-0.011762798
970	0.69313264	0.6717057	0.021426916
971	0.6149034	0.54610455	0.06879884
972	0.74353385	0.6938839	0.049649954
973	0.6070452	0.5730138	0.03403139
974	0.7665755	0.73708147	0.029494047
975	0.6641331	0.6158811	0.048251987
976	0.6773301	0.6547289	0.022601187
977	0.63692904	0.6342358	0.0026932359
978	0.55251884	0.54189426	0.010624588
979	0.6791653	0.6607044	0.01846093
980	0.6805561	0.63495785	0.04559827
981	0.7547096	0.7327867	0.021922886
982	0.7057891	0.6878165	0.017972589
983	0.39335415	0.37471902	0.018635124
984	0.55946517	0.54680675	0.012658417
985	0.73934287	0.71654606	0.02279681
986	0.63836926	0.62343025	0.01493901
987	0.7745138	0.76585966	0.008654118
988	0.6238793	0.53769344	0.08618587
989	0.63616574	0.63649863	-0.00033289194
990	0.72220385	0.6823409	0.03986293
991	0.6498974	0.5809987	0.06889868
992	0.7233797	0.64756435	0.07581532
993	0.68747467	0.64170015	0.04577452
994	0.75288945	0.70006245	0.052827
995	0.6396778	0.6183569	0.021320939
996	0.66759306	0.5848165	0.08277655
997	0.7554496	0.7381613	0.017288268
998	0.69273424	0.6493525	0.04338175
999	0.65805435	0.61633956	0.041714787
1000	0.27094355	0.19582444	0.07511911
1001	0.7165934	0.6718001	0.044793308
1002	0.5947417	0.5725257	0.022216022
1003	0.6426757	0.5887268	0.05394888
1004	0.580237	0.5561652	0.024071753
1005	0.79456824	0.7855975	0.008970737
1006	0.6649044	0.65003115	0.014873266
1007	0.61032206	0.63038665	-0.020064592
1008	0.52142644	0.48536155	0.036064893
1009	0.55753815	0.54481137	0.012726784
1010	0.7480087	0.7743325	-0.026323795
1011	0.5993828	0.5451434	0.054239392
1012	0.5578521	0.5337092	0.024142861
1013	0.819504	0.79860103	0.020902991
1014	0.62030655	0.60528445	0.015022099
1015	0.5853782	0.57010657	0.015271664
1016	0.6390112	0.6563979	-0.017386675
1017	0.6370928	0.56976825	0.06732458
1018	0.58255905	0.56472605	0.017832994
1019	0.6995133	0.6258478	0.0736655
1020	0.7420847	0.7484072	-0.006322503
1021	0.6446651	0.64556754	-0.0009024143
1022	0.7388681	0.7286263	0.0102418065
1023	0.5765847	0.5633273	0.013257384
1024	0.4351025	0.43459624	0.00050625205
1025	0.5329459	0.5072031	0.02574277
1026	0.788128	0.7880531	7.492304e-05
1027	0.688735	0.68920296	-0.00046795607
1028	0.5303616	0.49843535	0.031926244
1029	0.67665887	0.6455708	0.031088054
1030	0.6008907	0.55729324	0.04359746
1031	0.6230944	0.59359324	0.02950114
1032	0.71646005	0.7086406	0.007819474
1033	0.6346151	0.6222404	0.012374699
1034	0.60196793	0.5692743	0.032693624
1035	0.67928374	0.639858	0.03942573
1036	0.7050464	0.70651805	-0.0014716387
1037	0.72089994	0.7507014	-0.029801488
1038	0.5186919	0.4780642	0.04062769
1039	0.41798288	0.37858334	0.039399534
1040	0.72056234	0.70343244	0.017129898
1041	0.7181203	0.70040166	0.017718613
1042	0.5363993	0.5222067	0.014192581
1043	0.61259246	0.59757084	0.015021622
1044	0.61519825	0.5871926	0.02800566
1045	0.71668595	0.6734747	0.04321122
1046	0.6958981	0.65879565	0.03710246
1047	0.77165604	0.7682879	0.0033681393
1048	0.6409346	0.6271276	0.013806999
1049	0.7766673	0.76449627	0.01217103
1050	0.54565513	0.51498866	0.03066647
1051	0.74806875	0.75941575	-0.011346996
1052	0.6918938	0.67392683	0.017966986
1053	0.66777515	0.62308544	0.044689715
1054	0.7297848	0.7122423	0.017542481
1055	0.74751216	0.71955544	0.027956724
1056	0.88939565	0.87812597	0.011269689
1057	0.75954366	0.70035106	0.059192598
1058	0.69747114	0.66573274	0.0317384
1059	0.6197035	0.60278237	0.016921103
1060	0.6185851	0.5536501	0.06493503
1061	0.5722924	0.55090004	0.021392345
1062	0.54557246	0.51280916	0.032763302
1063	0.502233	0.48091596	0.021317065
1064	0.532692	0.5026716	0.030020416
1065	0.65329874	0.66909695	-0.015798211
1066	0.62065375	0.5845753	0.036078453
1067	0.5891958	0.5677094	0.021486402
1068	0.7574474	0.7347525	0.022694945
1069	0.63768	0.6256072	0.012072802
1070	0.8105286	0.7854384	0.025090158
1071	0.7475321	0.67406994	0.07346219
1072	0.5353263	0.51008284	0.025243461
1073	0.6277265	0.6223331	0.005393386
1074	0.7132353	0.6894595	0.023775816
1075	0.66697824	0.6372907	0.029687524
1076	0.6233809	0.60523206	0.01814884
1077	0.59795403	0.573603	0.02435106
1078	0.90325457	0.88649523	0.016759336
1079	0.57649887	0.5344455	0.042053342
1080	0.6785322	0.6352476	0.043284595
1081	0.6784011	0.6353956	0.043005526
1082	0.74263453	0.7330562	0.009578347
1083	0.70696604	0.6807802	0.02618587
1084	0.6104209	0.6119651	-0.0015442371
1085	0.69758356	0.6783072	0.01927638
1086	0.66319305	0.6506614	0.012531638
1087	0.5603207	0.54050595	0.01981473
1088	0.6084552	0.5662634	0.042191803
1089	0.6956205	0.70457727	-0.00895679
1090	0.59700197	0.56523263	0.031769335
1091	0.5254474	0.50517464	0.020272791
1092	0.66808814	0.6550425	0.013045609
1093	0.70604223	0.687464	0.018578231
1094	0.542539	0.5269214	0.015617609
1095	0.7110204	0.7140954	-0.0030750036
1096	0.66060597	0.6328427	0.027763247
1097	0.778	0.705749	0.07225102
1098	0.576937	0.5468144	0.030122638
1099	0.75614554	0.7427132	0.013432324
1100	0.6300143	0.6071269	0.022887409
1101	0.6584744	0.6556274	0.0028469563
1102	0.82036644	0.82144636	-0.001079917
1103	0.65010643	0.62510765	0.024998784
1104	0.5918528	0.52757174	0.06428105
1105	0.6838783	0.670807	0.013071299
1106	0.6981645	0.66437405	0.03379047
1107	0.477665	0.45870093	0.018964082
1108	0.66387117	0.6616852	0.0021859407
1109	0.5925304	0.4949595	0.097570926
1110	0.8423003	0.8358001	0.0065001845
1111	0.5158743	0.4799584	0.03591594
1112	0.6500058	0.6270519	0.022953928
1113	0.7129292	0.7110913	0.0018379092
1114	0.7210306	0.7014197	0.019610882
1115	0.66172206	0.65057456	0.011147499
1116	0.54294294	0.52379394	0.019149005
1117	0.5947011	0.5830872	0.011613905
1118	0.65068156	0.6171725	0.033509076
1119	0.5943827	0.5610183	0.033364415
1120	0.753498	0.7532105	0.0002875328
1121	0.6335145	0.6192381	0.014276445
1122	0.6913289	0.60230184	0.08902705
1123	0.7070672	0.70920426	-0.002137065
1124	0.66971594	0.625816	0.043899953
1125	0.6436202	0.60924196	0.03437823
1126	0.62567383	0.60041595	0.025257885
1127	0.7801168	0.7811921	-0.0010753274
1128	0.51433164	0.5378407	-0.023509085
1129	0.71302015	0.7170212	-0.004001081
1130	0.5357956	0.51267076	0.023124874
1131	0.65792596	0.6571935	0.0007324815
1132	0.70089227	0.68535024	0.01554203
1133	0.71966004	0.695105	0.024555027
1134	0.7610835	0.7527449	0.008338571
1135	0.7550999	0.74379593	0.011303961
1136	0.6219922	0.60732114	0.014671028
1137	0.6298073	0.6539896	-0.02418232
1138	0.7167635	0.7067732	0.009990275
1139	0.4156465	0.40485904	0.010787457
1140	0.732997	0.70505816	0.027938843
1141	0.6906725	0.6838601	0.0068123937
1142	0.582514	0.5822942	0.00021976233
1143	0.69681716	0.6978137	-0.00099653
1144	0.701272	0.6471484	0.05412364
1145	0.60886246	0.5811637	0.027698755
1146	0.7154376	0.68852925	0.026908338
1147	0.5331625	0.5288588	0.004303694
1148	0.6398725	0.66590255	-0.026030064
1149	0.6147845	0.5887581	0.026026368
1150	0.6804504	0.63267165	0.047778726
1151	0.5653436	0.54759026	0.017753363
1152	0.6823644	0.6762337	0.0061306953
1153	0.60451865	0.62221766	-0.017699003
1154	0.5791415	0.5851126	-0.005971074
1155	0.5546752	0.54936844	0.0053067803
1156	0.47917658	0.42255527	0.056621313
1157	0.88075703	0.8750664	0.0056906343
1158	0.6136901	0.47632483	0.13736525
1159	0.6489449	0.66071093	-0.0117660165
1160	0.6357763	0.59969294	0.03608334
1161	0.52265435	0.5378162	-0.015161872
1162	0.6464893	0.6378808	0.00860852
1163	0.7045881	0.6848392	0.019748926
1164	0.77507776	0.7514851	0.02359265
1165	0.41539404	0.38042486	0.03496918
1166	0.7900749	0.76075524	0.029319644
1167	0.6952654	0.6947343	0.000531137
1168	0.70881826	0.6499996	0.05881864
1169	0.5638003	0.5582603	0.0055399537
1170	0.68410355	0.6862367	-0.002133131
1171	0.8170443	0.8096599	0.0073844194
1172	0.7249806	0.72379494	0.0011856556
1173	0.73972344	0.70547754	0.03424591
1174	0.5260983	0.5060747	0.020023584
1175	0.73944557	0.71581715	0.023628414
1176	0.7320694	0.7188825	0.013186872
1177	0.6820153	0.6864393	-0.004423976
1178	0.71307576	0.6835276	0.029548168
1179	0.6667001	0.6426545	0.024045646
1180	0.594735	0.55857897	0.03615606
1181	0.4697547	0.4292992	0.04045549
1182	0.6247866	0.59670264	0.02808398
1183	0.6649715	0.6574164	0.0075550675
1184	0.6454568	0.64218974	0.0032670498
1185	0.68292606	0.6714743	0.011451781
1186	0.63776493	0.58576137	0.052003562
1187	0.64375764	0.64642256	-0.0026649237
1188	0.6108797	0.5892724	0.02160734
1189	0.591952	0.56314814	0.028803885
1190	0.7402596	0.7171464	0.023113191
1191	0.71188045	0.7001023	0.011778116
1192	0.61600864	0.5979293	0.01807934
1193	0.68714887	0.73986477	-0.052715898
1194	0.44645727	0.41552052	0.030936748
1195	0.5579812	0.5145928	0.043388367
1196	0.5995306	0.57702994	0.022500634
1197	0.68084264	0.65094537	0.029897273
1198	0.6084443	0.5797388	0.028705478
1199	0.5613026	0.46983603	0.091466576
1200	0.71270293	0.6934742	0.019228756
1201	0.71590513	0.68316424	0.03274089
1202	0.6955434	0.70391405	-0.008370638
1203	0.6342593	0.5892066	0.045052707
1204	0.7261569	0.73152655	-0.0053696632
1205	0.68939936	0.62018394	0.06921542
1206	0.50191504	0.51515007	-0.013235033
1207	0.5642934	0.53769755	0.02659583
1208	0.56623626	0.5211396	0.045096636
1209	0.485511	0.48791674	-0.0024057329
1210	0.6927612	0.656963	0.035798192
1211	0.67256206	0.6329915	0.03957057
1212	0.7272133	0.719759	0.0074543357
1213	0.46915293	0.45665142	0.012501508
1214	0.7010399	0.6834949	0.017544985
1215	0.68975043	0.6367654	0.052985013
1216	0.6060942	0.5661632	0.039931
1217	0.6761248	0.6507544	0.025370419
1218	0.653278	0.6256289	0.027649105
1219	0.6772009	0.6478046	0.029396296
1220	0.57078934	0.54739153	0.023397803
1221	0.38937154	0.38850877	0.00086277723
1222	0.5915738	0.5527652	0.038808584
1223	0.74995023	0.7291494	0.020800829
1224	0.69532394	0.7109169	-0.015592933
1225	0.6028235	0.5563089	0.04651457
1226	0.6763429	0.6340311	0.042311788
1227	0.71782136	0.7071941	0.01062727
1228	0.6306075	0.6169964	0.013611078
1229	0.6760514	0.6643971	0.011654258
1230	0.52459604	0.5012443	0.023351729
1231	0.6118969	0.56576186	0.04613501
1232	0.52302635	0.5024762	0.020550132
1233	0.7311639	0.7487868	-0.017622888
1234	0.71858263	0.65315354	0.06542909
1235	0.6275818	0.61094064	0.01664114
1236	0.7054537	0.65679055	0.04866314
1237	0.6928393	0.6824613	0.010378003
1238	0.6683115	0.6371875	0.031123996
1239	0.41986424	0.39227298	0.027591258
1240	0.5865028	0.55957437	0.026928425
1241	0.73366547	0.6649084	0.06875706
1242	0.65697473	0.6365856	0.02038914
1243	0.7536521	0.7548299	-0.0011777878
1244	0.63860214	0.6333866	0.0052155256
1245	0.735092	0.61922294	0.115869045
1246	0.63720095	0.61104506	0.026155889
1247	0.57082653	0.52922344	0.04160309
1248	0.60151714	0.57089865	0.030618489
1249	0.5316756	0.4809323	0.05074328
1250	0.52911264	0.50742525	0.021687388
1251	0.7531513	0.6193989	0.1337524
1252	0.60436475	0.57982445	0.024540305
1253	0.4864015	0.47079423	0.015607268
1254	0.6869803	0.705392	-0.018411696
1255	0.8263266	0.83084357	-0.004516959
1256	0.8682659	0.86112547	0.0071404576
1257	0.6050139	0.5694638	0.035550117
1258	0.6305828	0.61862475	0.011958063
1259	0.66328454	0.6722337	-0.008949161
1260	0.5531817	0.52302784	0.03015387
1261	0.4824704	0.48019028	0.002280116
1262	0.7554216	0.7473661	0.008055508
1263	0.69503427	0.60230464	0.09272963
1264	0.68892837	0.6834856	0.0054427385
1265	0.6405338	0.61991215	0.020621657
1266	0.726372	0.7360334	-0.0096613765
1267	0.5451286	0.5056055	0.039523065
1268	0.6207967	0.6168971	0.0038995743
1269	0.58996844	0.5709653	0.019003153
1270	0.66506493	0.6051417	0.05992323
1271	0.73934376	0.71211356	0.027230203
1272	0.5676782	0.5460979	0.021580338
1273	0.49316075	0.47599816	0.017162591
1274	0.78667945	0.7776318	0.009047627
1275	0.54945266	0.5318837	0.017568946
1276	0.61966866	0.6004433	0.019225359
1277	0.73768747	0.7058365	0.031850994
1278	0.7357859	0.7037569	0.032028973
1279	0.75633407	0.7358854	0.020448685
1280	0.5901173	0.5535023	0.036614954
1281	0.5909043	0.58882606	0.0020782351
1282	0.6182058	0.5871211	0.031084657
1283	0.63346565	0.61122787	0.022237778
1284	0.79384947	0.7844916	0.00935787
1285	0.6633576	0.65054876	0.012808859
1286	0.67936945	0.65770435	0.021665096
1287	0.80697775	0.7579338	0.049043953
1288	0.6462727	0.6361267	0.010146022
1289	0.67534584	0.64500546	0.030340374
1290	0.7761313	0.833267	-0.0571357
1291	0.6215489	0.62701243	-0.0054635406
1292	0.67821896	0.6675874	0.010631561
1293	0.61917025	0.631995	-0.012824774
1294	0.82969874	0.8250307	0.004668057
1295	0.67319757	0.5801766	0.093020976
1296	0.759133	0.7380915	0.021041453
1297	0.5783382	0.5321396	0.046198606
1298	0.7011826	0.7124398	-0.011257172
1299	0.64214504	0.6106157	0.031529367
1300	0.6606006	0.62247145	0.03812915
1301	0.80289567	0.7801178	0.022777855
1302	0.6506897	0.6151044	0.035585344
1303	0.6084623	0.5917727	0.016689599
1304	0.64819145	0.5795248	0.06866664
1305	0.6826319	0.65926355	0.023368359
1306	0.69965285	0.6825211	0.017131746
1307	0.71989906	0.7121988	0.0077002645
1308	0.64455396	0.612724	0.031829953
1309	0.7914976	0.7451732	0.046324372
1310	0.63323843	0.5993946	0.033843815
1311	0.58993405	0.5827763	0.007157743
1312	0.6549093	0.5649225	0.0899868
1313	0.6821874	0.69515395	-0.012966573
1314	0.819837	0.79479146	0.025045514
1315	0.80735534	0.81614876	-0.008793414
1316	0.63947284	0.61111933	0.028353512
1317	0.66087943	0.5780248	0.08285463
1318	0.6251875	0.6174256	0.0077618957
1319	0.7278286	0.68188196	0.045946658
1320	0.7413845	0.7215654	0.01981908
1321	0.65067756	0.64250356	0.008174002
1322	0.5549768	0.51718867	0.037788153
1323	0.5630376	0.5355738	0.027463794
1324	0.63610256	0.629016	0.007086575
1325	0.66120905	0.63080907	0.030399978
1326	0.6658029	0.6574361	0.008366823
1327	0.6009364	0.5742449	0.026691496
1328	0.5169974	0.47944024	0.037557155
1329	0.77873117	0.7784313	0.00029987097
1330	0.65217847	0.6488939	0.0032845736
1331	0.6254528	0.58245766	0.042995155
1332	0.6204958	0.5565404	0.06395537
1333	0.7207844	0.7101156	0.010668814
1334	0.6223606	0.598842	0.023518562
1335	0.62635505	0.6059767	0.020378351
1336	0.76991695	0.7371443	0.03277266
1337	0.64766586	0.6409434	0.0067224503
1338	0.67957795	0.6888394	-0.009261429
1339	0.65246737	0.64830446	0.0041629076
1340	0.61997217	0.62139314	-0.0014209747
1341	0.6528606	0.63741815	0.015442431
1342	0.7538985	0.72214496	0.03175354
1343	0.5949065	0.56805104	0.026855469
1344	0.75041157	0.6911616	0.059249997
1345	0.7526478	0.74300873	0.009639084
1346	0.5358038	0.5109996	0.024804175
1347	0.9086935	0.887295	0.021398485
1348	0.73471063	0.7190325	0.015678108
1349	0.7105587	0.7276177	-0.017058969
1350	0.5623006	0.51174927	0.050551355
1351	0.68746394	0.6563145	0.031149447
1352	0.7176464	0.69498044	0.022665977
1353	0.56730616	0.55753565	0.009770513
1354	0.787822	0.7714614	0.01636058
1355	0.60657936	0.6022262	0.0043531656
1356	0.8626722	0.8712199	-0.008547664
1357	0.60640943	0.5891815	0.017227948
1358	0.6634952	0.65998954	0.0035056472
1359	0.6371311	0.6060392	0.031091869
1360	0.7478259	0.7132406	0.034585297
1361	0.5506858	0.5252938	0.025391996
1362	0.6624803	0.6523504	0.010129869
1363	0.8241991	0.8139261	0.01027298
1364	0.5565709	0.52872694	0.027843952
1365	0.35131744	0.34211034	0.0092071
1366	0.6217618	0.60942864	0.012333155
1367	0.56180906	0.54573286	0.016076207
1368	0.54384845	0.5424062	0.0014422536
1369	0.67403424	0.66195995	0.012074292
1370	0.6870361	0.649009	0.038027108
1371	0.66525126	0.6628691	0.0023821592
1372	0.6830897	0.6226058	0.060483873
1373	0.69822	0.7472094	-0.048989415
1374	0.6934638	0.6830202	0.010443628
1375	0.59251815	0.56848365	0.0240345
1376	0.6486422	0.655957	-0.007314801
1377	0.6104301	0.5964253	0.014004827
1378	0.7435658	0.7001381	0.043427706
1379	0.68650234	0.7066227	-0.020120382
1380	0.59965307	0.5799105	0.019742548
1381	0.6893972	0.6183934	0.071003795
1382	0.50044465	0.4624513	0.03799334
1383	0.54918784	0.5304555	0.01873231
1384	0.7461482	0.7482868	-0.002138555
1385	0.5278964	0.55735797	-0.029461563
1386	0.588936	0.58456814	0.0043678284
1387	0.58745	0.56956667	0.01788336
1388	0.64634436	0.62351084	0.022833526
1389	0.6524515	0.65862536	-0.006173849
1390	0.6445554	0.6555394	-0.010984004
1391	0.50276387	0.5022328	0.0005310774
1392	0.5283025	0.5183034	0.009999096
1393	0.40587077	0.4006103	0.0052604675
1394	0.59793115	0.59611666	0.0018144846
1395	0.68232423	0.6872165	-0.0048922896
1396	0.6794721	0.6232038	0.056268275
1397	0.48729274	0.4750121	0.012280643
1398	0.68953806	0.6887633	0.0007747412
1399	0.668616	0.64379764	0.02481836
1400	0.65265584	0.6423543	0.01030153
1401	0.8320026	0.82002854	0.011974037
1402	0.7357953	0.73126715	0.004528165
1403	0.7168435	0.681586	0.03525746
1404	0.6494255	0.6286299	0.020795584
1405	0.6819484	0.67760414	0.0043442845
1406	0.59399086	0.54587406	0.048116803
1407	0.651562	0.6133831	0.03817886
1408	0.584313	0.5746749	0.009638071
1409	0.6442151	0.6074072	0.036807895
1410	0.55490917	0.52644324	0.028465927
1411	0.64662653	0.6131521	0.033474445
1412	0.5843345	0.57000387	0.0143306255
1413	0.7587797	0.75045836	0.008321345
1414	0.7799647	0.7904995	-0.010534823
1415	0.52708596	0.5102014	0.016884565
1416	0.62467736	0.6015122	0.023165166
1417	0.619079	0.58147186	0.037607133
1418	0.5725002	0.5225067	0.049993515
1419	0.61538535	0.58671737	0.028667986
1420	0.69717896	0.6800864	0.017092586
1421	0.6051439	0.52361184	0.08153206
1422	0.8068624	0.7459655	0.060896933
1423	0.7436161	0.6941681	0.049448013
1424	0.67262214	0.6495417	0.023080468
1425	0.78537655	0.76365775	0.0217188
1426	0.69343334	0.64814734	0.045286
1427	0.5469666	0.51120454	0.03576207
1428	0.6816024	0.61240745	0.06919497
1429	0.6532713	0.65386176	-0.0005904436
1430	0.68930095	0.64481413	0.04448682
1431	0.6500381	0.6216383	0.028399825
1432	0.60623604	0.598012	0.00822407
1433	0.70009726	0.657957	0.042140245
1434	0.78783774	0.78235817	0.005479574
1435	0.82406324	0.8192635	0.0047997236
1436	0.6700343	0.64870584	0.02132845
1437	0.708316	0.68520755	0.023108482
1438	0.56410295	0.5490419	0.015061021
1439	0.6885191	0.7060118	-0.017492652
1440	0.62865573	0.6362798	-0.0076240897
1441	0.6454292	0.60942054	0.036008656
1442	0.69052917	0.65595925	0.03456992
1443	0.67283505	0.6599711	0.012863934
1444	0.6748405	0.6425367	0.03230381
1445	0.7194332	0.6667186	0.052714586
1446	0.7200179	0.70938313	0.01063478
1447	0.6604708	0.5978777	0.0625931
1448	0.593409	0.53256667	0.060842335
1449	0.59552175	0.5966108	-0.0010890365
1450	0.5677153	0.53582215	0.031893134
1451	0.7037678	0.65007263	0.053695142
1452	0.62560356	0.592265	0.033338547
1453	0.85782313	0.87036926	-0.012546122
1454	0.7962434	0.7800988	0.016144633
1455	0.47646502	0.4623824	0.014082611
1456	0.4518237	0.42973864	0.02208507
1457	0.70112383	0.688628	0.012495816
1458	0.67305183	0.67186904	0.0011827946
1459	0.73409724	0.74566805	-0.011570811
1460	0.65468514	0.67074287	-0.01605773
1461	0.73748535	0.7399299	-0.0024445653
1462	0.5679055	0.5615815	0.006323993
1463	0.7121948	0.7124672	-0.00027239323
1464	0.7323216	0.71582115	0.016500473
1465	0.62014514	0.54407054	0.0760746
1466	0.7628645	0.74060726	0.022257209
1467	0.5450316	0.51232696	0.03270465
1468	0.50091153	0.502302	-0.0013904572
1469	0.4842813	0.44344735	0.04083395
1470	0.65751654	0.62707067	0.030445874
1471	0.66804665	0.6732955	-0.0052488446
1472	0.5910599	0.5717784	0.019281507
1473	0.9591008	0.95182115	0.0072796345
1474	0.59211165	0.56535864	0.026753008
1475	0.64469725	0.5724167	0.072280526
1476	0.65853953	0.6663229	-0.0077833533
1477	0.52571577	0.49700814	0.028707623
1478	0.56513786	0.5523663	0.012771547
1479	0.6755185	0.6545669	0.020951629
1480	0.63952893	0.6305011	0.009027839
1481	0.7434048	0.7191644	0.024240434
1482	0.7473325	0.72601974	0.021312773
1483	0.7809706	0.74619013	0.034780443
1484	0.64398974	0.60820353	0.03578621
1485	0.6872828	0.68828756	-0.0010047555
1486	0.7259549	0.6010122	0.12494272
1487	0.4955928	0.49884444	-0.003251642
1488	0.6632477	0.6142893	0.04895842
1489	0.6436948	0.60504943	0.038645387
1490	0.7875217	0.8042296	-0.016707897
1491	0.6120607	0.596919	0.015141726
1492	0.6805541	0.6622363	0.018317819
1493	0.7053453	0.7016969	0.0036484003
1494	0.644548	0.5723634	0.07218462
1495	0.5133643	0.48982903	0.023535281
1496	0.6171999	0.5978358	0.019364119
1497	0.6756177	0.65189004	0.023727655
1498	0.7717288	0.7430044	0.028724432
1499	0.5555075	0.5247874	0.030720055
1500	0.68367326	0.6606586	0.023014665
1501	0.7703049	0.7546845	0.01562041
1502	0.76635206	0.7019305	0.064421535
1503	0.5204043	0.4922767	0.02812758
1504	0.5365959	0.49519038	0.0414055
1505	0.6898721	0.6685187	0.021353364
1506	0.70364237	0.68462086	0.019021511
1507	0.72005045	0.7206167	-0.0005662441
1508	0.6502989	0.6402168	0.010082066
1509	0.63736683	0.6087169	0.028649926
1510	0.6142221	0.62722176	-0.012999654
1511	0.5060635	0.48249164	0.023571879
1512	0.6029022	0.5988451	0.0040570498
1513	0.597637	0.59686375	0.00077325106
1514	0.62714773	0.5986958	0.02845192
1515	0.79138446	0.72584516	0.0655393
1516	0.7300018	0.7056074	0.024394393
1517	0.64950514	0.57915974	0.0703454
1518	0.84939927	0.82456625	0.024833024
1519	0.78810334	0.7813557	0.006747663
1520	0.6852706	0.6130821	0.0721885
1521	0.8303142	0.7848525	0.045461714
1522	0.7066288	0.7105138	-0.0038849711
1523	0.63845265	0.63216454	0.006288111
1524	0.62069535	0.62063634	5.90086e-05
1525	0.6933158	0.66669273	0.02662307
1526	0.5207222	0.51352334	0.00719887
1527	0.7945881	0.8097594	-0.015171289
1528	0.7716943	0.7569816	0.014712691
1529	0.62489986	0.60189867	0.023001194
1530	0.6070898	0.5746529	0.032436907
1531	0.4979295	0.47726345	0.020666063
1532	0.49843976	0.48630112	0.012138635
1533	0.64015985	0.6130235	0.027136326
1534	0.67212236	0.6514363	0.02068603
1535	0.73373526	0.6771361	0.05659914
1536	0.6841907	0.6455583	0.038632393
1537	0.6667898	0.6137289	0.05306095
1538	0.68143404	0.6981562	-0.016722143
1539	0.59293395	0.5759858	0.016948164
1540	0.6255591	0.6092011	0.016358018
1541	0.6241832	0.59136504	0.03281814
1542	0.5808575	0.53097486	0.04988265
1543	0.7681371	0.75508773	0.013049364
1544	0.81954134	0.768128	0.051413357
1545	0.6156595	0.58773774	0.027921736
1546	0.7364392	0.71906894	0.017370284
1547	0.6376347	0.6104422	0.027192473
1548	0.6510211	0.6290257	0.021995425
1549	0.565472	0.5412715	0.024200499
1550	0.662494	0.6537554	0.008738577
1551	0.737234	0.7020352	0.035198808
1552	0.6825267	0.6128259	0.06970084
1553	0.69154835	0.69458306	-0.003034711
1554	0.6371082	0.62998825	0.0071199536
1555	0.66525054	0.6302932	0.03495735
1556	0.58738446	0.5784173	0.008967161
1557	0.6631328	0.67200357	-0.0088707805
1558	0.6489644	0.61519355	0.03377086
1559	0.69318056	0.6840209	0.009159684
1560	0.7532548	0.7347706	0.018484175
1561	0.700084	0.67143214	0.028651834
1562	0.76051736	0.6844247	0.07609266
1563	0.7160082	0.6597137	0.0562945
1564	0.61851805	0.6090096	0.009508431
1565	0.56007993	0.5424461	0.017633855
1566	0.684478	0.6940173	-0.009539306
1567	0.5183479	0.5015526	0.016795337
1568	0.76053023	0.74657476	0.013955474
1569	0.54704946	0.5377304	0.009319067
1570	0.6605621	0.61149126	0.049070835
1571	0.68461406	0.63788396	0.0467301
1572	0.71637344	0.73431605	-0.017942607
1573	0.57723236	0.51632726	0.0609051
1574	0.75907326	0.780667	-0.02159375
1575	0.5097174	0.4972366	0.012480795
1576	0.7804637	0.7793101	0.0011535883
1577	0.66596454	0.6462179	0.019746661
1578	0.6011793	0.56671876	0.034460545
1579	0.6929329	0.66267157	0.030261338
1580	0.5704171	0.564188	0.0062291026
1581	0.70203656	0.6885276	0.0135089755
1582	0.61608803	0.61301666	0.0030713677
1583	0.7112595	0.67326796	0.037991524
1584	0.64324886	0.62836504	0.014883816
1585	0.6647001	0.67287564	-0.008175552
1586	0.6497544	0.6172994	0.032455027
1587	0.595376	0.57505083	0.020325184
1588	0.64697826	0.61882234	0.028155923
1589	0.6745548	0.6468234	0.027731419
1590	0.6452009	0.60572875	0.039472163
1591	0.59702665	0.56600803	0.031018615
1592	0.70219326	0.67178696	0.030406296
1593	0.6178001	0.60292953	0.014870584
1594	0.46307164	0.44746798	0.015603662
1595	0.61205846	0.5852919	0.026766539
1596	0.70379233	0.6589293	0.044863045
1597	0.69693565	0.6879381	0.00899756
1598	0.6169564	0.57676125	0.040195167
1599	0.78909695	0.8129559	-0.023858964
1600	0.74203926	0.7423394	-0.0003001094
1601	0.70774347	0.70562	0.002123475
1602	0.5836213	0.5552958	0.028325498
1603	0.5645308	0.5731031	-0.00857228
1604	0.7046543	0.6914915	0.013162792
1605	0.69975466	0.6833484	0.016406238
1606	0.6334399	0.6028014	0.030638516
1607	0.57172585	0.5564893	0.0152365565
1608	0.6090874	0.5963601	0.01272732
1609	0.60845965	0.5984996	0.009960055
1610	0.6190982	0.58248633	0.036611855
1611	0.6064252	0.58279014	0.02363509
1612	0.6329918	0.6707923	-0.03780049
1613	0.5352496	0.48922488	0.04602471
1614	0.66968596	0.59656245	0.073123515
1615	0.78058743	0.7997963	-0.019208848
1616	0.56925535	0.5181748	0.051080525
1617	0.67852974	0.6677295	0.010800242
1618	0.8116814	0.86151767	-0.049836278
1619	0.6536953	0.63636917	0.017326117
1620	0.7131446	0.70736635	0.005778253
1621	0.682532	0.6654402	0.01709181
1622	0.8322252	0.792083	0.04014218
1623	0.5108333	0.5266165	-0.01578319
1624	0.6834419	0.6357351	0.047706783
1625	0.7640472	0.7481786	0.015868604
1626	0.72257745	0.73596466	-0.013387203
1627	0.56068426	0.5107162	0.049968064
1628	0.6203614	0.5750164	0.04534501
1629	0.4330039	0.3926409	0.040363014
1630	0.7333594	0.7369364	-0.003576994
1631	0.49303353	0.5097103	-0.016676784
1632	0.6392003	0.5811621	0.058038235
1633	0.5976172	0.586707	0.010910213
1634	0.6607832	0.62924623	0.031536937
1635	0.570207	0.5582263	0.011980712
1636	0.65567064	0.6334531	0.022217572
1637	0.4539821	0.49406916	-0.040087044
1638	0.5987195	0.58486015	0.013859332
1639	0.53967756	0.530359	0.009318531
1640	0.66293	0.61587787	0.047052145
1641	0.67165774	0.6723533	-0.0006955862
1642	0.63760686	0.6446968	-0.007089913
1643	0.6599796	0.6596214	0.0003581643
1644	0.7334372	0.72419626	0.009240925
1645	0.5900596	0.5903755	-0.00031590462
1646	0.579015	0.48298988	0.09602514
1647	0.44583276	0.5223911	-0.07655832
1648	0.67095333	0.6735281	-0.0025747418
1649	0.77133477	0.7308281	0.04050666
1650	0.5608978	0.5439035	0.016994298
1651	0.5902742	0.57539105	0.014883161
1652	0.6787398	0.6155198	0.063219965
1653	0.68767047	0.6831719	0.0044985414
1654	0.6952152	0.62484986	0.07036537
1655	0.64733785	0.64218974	0.005148113
1656	0.7396786	0.73612493	0.0035536885
1657	0.68131924	0.7228766	-0.04155737
1658	0.6575766	0.6215736	0.036002994
1659	0.7181439	0.6996264	0.018517494
1660	0.7731208	0.7496358	0.023485005
1661	0.59088564	0.54693186	0.043953776
1662	0.5911326	0.5573409	0.03379166
1663	0.6811551	0.63857746	0.042577624
1664	0.5748885	0.54391944	0.030969083
1665	0.68153954	0.63345176	0.048087776
1666	0.6617369	0.60759836	0.05413854
1667	0.5779307	0.49810055	0.07983014
1668	0.67111987	0.6404184	0.030701458
1669	0.72381604	0.6830562	0.04075986
1670	0.5601688	0.56345576	-0.0032869577
1671	0.5000248	0.47354254	0.026482254
1672	0.55037194	0.519394	0.030977964
1673	0.7260231	0.67252195	0.05350113
1674	0.7668411	0.76547164	0.0013694763
1675	0.7120094	0.7050179	0.006991446
1676	0.6066957	0.6064846	0.00021111965
1677	0.61513233	0.5459015	0.069230855
1678	0.9505321	0.9649139	-0.014381826
1679	0.6654891	0.6437597	0.02172935
1680	0.5966345	0.57281965	0.023814857
1681	0.67374974	0.72487926	-0.05112952
1682	0.8069387	0.79395366	0.012985051
1683	0.58986527	0.53496295	0.054902315
1684	0.50910574	0.5084969	0.00060886145
1685	0.6227627	0.6013165	0.021446168
1686	0.65585023	0.6447287	0.011121511
1687	0.67624575	0.6761382	0.00010752678
1688	0.56175613	0.548822	0.012934148
1689	0.70910347	0.6512069	0.057896554
1690	0.734973	0.7395169	-0.0045439005
1691	0.77778405	0.76667786	0.011106193
1692	0.6449445	0.5837626	0.061181903
1693	0.7496622	0.7767982	-0.027135968
1694	0.63264936	0.59524	0.037409365
1695	0.5848177	0.5779069	0.006910801
1696	0.5758255	0.5592401	0.01658541
1697	0.67950225	0.6596195	0.019882739
1698	0.7009347	0.700634	0.00030070543
1699	0.7666279	0.7477302	0.018897712
1700	0.6115741	0.6022164	0.009357691
1701	0.43259287	0.4308371	0.001755774
1702	0.6278428	0.5973151	0.03052771
1703	0.7917471	0.79705614	-0.0053090453
1704	0.571385	0.5502667	0.021118343
1705	0.7734571	0.747022	0.026435137
1706	0.6617538	0.63535184	0.026401937
1707	0.6711796	0.66800165	0.0031779408
1708	0.6464942	0.6150783	0.03141594
1709	0.80155945	0.77834076	0.023218691
1710	0.66346186	0.62268376	0.0407781
1711	0.68064946	0.66820854	0.01244092
1712	0.6305659	0.57848614	0.052079737
1713	0.7915329	0.7267109	0.06482196
1714	0.71781784	0.71154857	0.006269276
1715	0.6951849	0.6977358	-0.0025509
1716	0.55949825	0.5385665	0.02093172
1717	0.58290565	0.5495303	0.033375323
1718	0.61221236	0.5918005	0.020411849
1719	0.5527449	0.49668407	0.05606085
1720	0.8511171	0.83935076	0.0117663145
1721	0.69531727	0.64092964	0.05438763
1722	0.48881087	0.4675747	0.021236181
1723	0.6428595	0.5785693	0.064290226
1724	0.6039955	0.5549963	0.04899919
1725	0.35551438	0.31446236	0.041052014
1726	0.67970157	0.7180005	-0.038298905
1727	0.63303983	0.6000753	0.032964528
1728	0.8131918	0.77610487	0.037086904
1729	0.7070616	0.681491	0.025570571
1730	0.63432074	0.55223155	0.082089186
1731	0.7336694	0.72163963	0.012029767
1732	0.6225253	0.59689236	0.025632918
1733	0.58157086	0.54689795	0.034672916
1734	0.7146367	0.6970259	0.017610788
1735	0.57978284	0.56480575	0.0149770975
1736	0.55007607	0.5552084	-0.0051323175
1737	0.68316096	0.67931217	0.0038487911
1738	0.5896142	0.5688847	0.020729542
1739	0.6284968	0.5909336	0.037563205
1740	0.6527736	0.65411127	-0.0013376474
1741	0.63699526	0.61120033	0.025794923
1742	0.47506547	0.4402297	0.034835756
1743	0.6984314	0.6637685	0.034662902
1744	0.72673625	0.7008757	0.025860548
1745	0.7424607	0.7624569	-0.019996166
1746	0.6477442	0.6153838	0.032360375
1747	0.6519446	0.6370229	0.014921665
1748	0.60647106	0.59086055	0.015610516
1749	0.64388627	0.5927288	0.051157475
