# Supplementary material for: Fixational eye movements enhance the precision of visual information transmitted by the primate retina
Source: Nat Commun. 2024 Sep 11;15:7964. doi: 10.1038/s41467-024-52304-7 (PMC11390888; doi:10.1038/s41467-024-52304-7)
Supplement: Supplementary file 4 — Source Data [file 41467_2024_52304_MOESM4_ESM.zip › exported_data_for_journal/figure5_correlations/Figure5a/orange retina.csv]

	coupled MS-SSIM	uncoupled MS-SSIM	difference
0	0.61034834	0.6144985	-0.004150152
1	0.69948924	0.6970267	0.0024625063
2	0.6175232	0.60304594	0.014477253
3	0.6796569	0.64392215	0.035734773
4	0.62158936	0.62129754	0.00029182434
5	0.5927862	0.56014	0.03264618
6	0.81694096	0.78865176	0.028289199
7	0.53238386	0.5096333	0.022750556
8	0.7106447	0.6708099	0.039834797
9	0.42279398	0.34800768	0.074786305
10	0.7199142	0.7183165	0.0015977025
11	0.5820785	0.5198894	0.062189102
12	0.65792257	0.6599282	-0.0020056367
13	0.6445567	0.6311054	0.013451278
14	0.7256341	0.72282994	0.0028041601
15	0.7452612	0.74019647	0.005064726
16	0.7634283	0.77378654	-0.010358274
17	0.54762125	0.5202408	0.027380466
18	0.58071196	0.5621196	0.018592358
19	0.65665793	0.6446582	0.011999726
20	0.740879	0.7121075	0.02877152
21	0.5818846	0.56546843	0.016416192
22	0.42437327	0.42065054	0.0037227273
23	0.62246466	0.62410975	-0.0016450882
24	0.5890391	0.56699526	0.022043824
25	0.68917805	0.65444773	0.034730315
26	0.66237754	0.6536929	0.008684635
27	0.6607818	0.56652725	0.09425455
28	0.5620698	0.5428817	0.019188046
29	0.53239316	0.48970017	0.04269299
30	0.725192	0.74011874	-0.014926732
31	0.5575114	0.5431785	0.0143328905
32	0.5707383	0.5645702	0.006168127
33	0.67824984	0.6564204	0.021829426
34	0.74951816	0.73682487	0.012693286
35	0.6500568	0.58063686	0.06941992
36	0.6198688	0.61580217	0.004066646
37	0.6175242	0.60083586	0.016688347
38	0.8184858	0.85556054	-0.037074745
39	0.63801855	0.6176491	0.02036947
40	0.49307576	0.44982672	0.04324904
41	0.6481985	0.63758093	0.010617554
42	0.65184927	0.64556557	0.0062837005
43	0.636886	0.61561435	0.021271646
44	0.68812734	0.7090666	-0.02093929
45	0.7099922	0.6675703	0.042421877
46	0.73243403	0.7399842	-0.00755018
47	0.69728035	0.67676926	0.02051109
48	0.85499984	0.845918	0.0090818405
49	0.5741321	0.56603426	0.008097827
50	0.55563277	0.5455196	0.01011318
51	0.51909244	0.51479155	0.0043008924
52	0.59423804	0.5404378	0.053800225
53	0.61727816	0.61659056	0.0006875992
54	0.753718	0.73879266	0.014925361
55	0.74443763	0.7410549	0.0033827424
56	0.5088888	0.49594086	0.012947917
57	0.7303206	0.7138721	0.016448498
58	0.6528982	0.62873256	0.02416563
59	0.72935873	0.71029216	0.019066572
60	0.5791023	0.519979	0.059123278
61	0.74417937	0.7221242	0.02205515
62	0.7846593	0.78442705	0.0002322793
63	0.5693594	0.5662271	0.0031323433
64	0.6013099	0.5931678	0.008142114
65	0.6939195	0.6617412	0.032178283
66	0.4414261	0.38464862	0.056777477
67	0.8336887	0.81675124	0.016937435
68	0.7433142	0.729852	0.013462186
69	0.7605006	0.7512584	0.009242237
70	0.64266646	0.61047065	0.032195807
71	0.5075974	0.50339097	0.004206419
72	0.59515816	0.5837713	0.011386871
73	0.8268295	0.7644518	0.06237769
74	0.53898394	0.52492696	0.014056981
75	0.66109115	0.6462421	0.014849067
76	0.5199821	0.4985544	0.021427691
77	0.52980554	0.4955754	0.034230143
78	0.68330693	0.66398686	0.01932007
79	0.8616761	0.85105777	0.010618329
80	0.62811124	0.6168966	0.011214614
81	0.57951206	0.55494374	0.02456832
82	0.67665935	0.5882044	0.08845496
83	0.5225807	0.5053817	0.01719898
84	0.82980037	0.8036417	0.02615869
85	0.67070884	0.6030064	0.06770241
86	0.7224497	0.69899017	0.023459554
87	0.66969913	0.68455964	-0.014860511
88	0.30003858	0.29291403	0.007124543
89	0.6105463	0.59938747	0.011158824
90	0.6336129	0.6191358	0.014477074
91	0.6990448	0.6730661	0.025978744
92	0.60149324	0.5555379	0.04595536
93	0.65506357	0.649377	0.005686581
94	0.50625443	0.51157695	-0.005322516
95	0.6687817	0.62090737	0.04787433
96	0.6417484	0.6236492	0.018099248
97	0.6908517	0.69281304	-0.0019613504
98	0.6102424	0.58495295	0.025289476
99	0.5940999	0.5661462	0.027953684
100	0.68456537	0.64782995	0.036735415
101	0.6265249	0.6150649	0.011460006
102	0.736152	0.6934605	0.04269147
103	0.77725315	0.73551124	0.041741908
104	0.6943613	0.6907551	0.0036062002
105	0.69808644	0.69207084	0.006015599
106	0.72467357	0.70714283	0.01753074
107	0.9150573	0.8840362	0.031021118
108	0.6325607	0.6061335	0.02642715
109	0.61402714	0.5622721	0.05175507
110	0.7781307	0.742602	0.03552872
111	0.64453787	0.57607454	0.068463326
112	0.717838	0.70993274	0.007905245
113	0.63919383	0.59712017	0.042073667
114	0.7449166	0.74491566	9.536743e-07
115	0.4878193	0.46318522	0.024634093
116	0.6588468	0.6575951	0.0012516975
117	0.53302044	0.5184252	0.014595211
118	0.67431223	0.6483684	0.025943816
119	0.6733323	0.6520624	0.021269858
120	0.76914656	0.7421806	0.026965976
121	0.71634024	0.67634	0.04000026
122	0.6307208	0.61013585	0.02058494
123	0.60109586	0.55219644	0.048899412
124	0.68680775	0.6593613	0.027446449
125	0.733887	0.74158907	-0.0077020526
126	0.62156284	0.62595	-0.0043871403
127	0.61613476	0.58929664	0.026838124
128	0.53744864	0.5219441	0.015504539
129	0.5930535	0.56515384	0.027899683
130	0.529714	0.5149848	0.014729202
131	0.67521983	0.664259	0.010960817
132	0.61557674	0.57906324	0.036513507
133	0.73699194	0.7425512	-0.0055592656
134	0.72624403	0.7056866	0.020557404
135	0.700875	0.70623785	-0.0053628683
136	0.6364044	0.62030923	0.016095161
137	0.67564857	0.6454708	0.030177772
138	0.6761034	0.66324663	0.0128567815
139	0.62204003	0.61011696	0.011923075
140	0.6484167	0.6447631	0.003653586
141	0.86519164	0.87164104	-0.0064494014
142	0.74093026	0.73206156	0.008868694
143	0.6949376	0.6584839	0.036453664
144	0.6585084	0.64669675	0.011811674
145	0.6153005	0.59211254	0.023187935
146	0.81700504	0.8050089	0.01199615
147	0.7017069	0.69975144	0.0019554496
148	0.5651444	0.53898585	0.026158571
149	0.59051275	0.5623546	0.028158128
150	0.69331425	0.6540754	0.03923887
151	0.6925784	0.6940374	-0.0014590025
152	0.7524093	0.7512775	0.001131773
153	0.6890954	0.6833625	0.005732894
154	0.444828	0.41855663	0.026271373
155	0.5925754	0.56153756	0.031037807
156	0.6751677	0.6596692	0.015498459
157	0.770652	0.7448741	0.025777876
158	0.5273474	0.5175971	0.009750307
159	0.63865167	0.6018491	0.03680259
160	0.67926615	0.6607887	0.01847744
161	0.5258782	0.5252253	0.0006529093
162	0.73034275	0.71207756	0.018265188
163	0.7197096	0.6999272	0.019782364
164	0.6237958	0.61283094	0.01096487
165	0.6858311	0.676356	0.009475112
166	0.5124441	0.4942163	0.018227786
167	0.6095793	0.5670268	0.04255253
168	0.7493428	0.7292701	0.020072699
169	0.75993145	0.7493967	0.010534763
170	0.61466426	0.5967463	0.017917931
171	0.74141604	0.68998045	0.05143559
172	0.7408589	0.7222031	0.018655837
173	0.67908406	0.65048516	0.028598905
174	0.65568733	0.6445049	0.011182427
175	0.65217865	0.6399443	0.01223433
176	0.72049016	0.6981351	0.02235508
177	0.5888585	0.5677503	0.02110821
178	0.6865634	0.67239445	0.014168918
179	0.6174288	0.5884742	0.028954566
180	0.7221858	0.69058573	0.031600058
181	0.69941133	0.60913974	0.09027159
182	0.5572855	0.51010877	0.04717672
183	0.6495228	0.62877727	0.020745516
184	0.6281642	0.5906984	0.03746575
185	0.7243291	0.6944167	0.029912412
186	0.7201084	0.6798925	0.04021591
187	0.5870052	0.56323975	0.023765445
188	0.5733873	0.55770016	0.015687168
189	0.5975191	0.57311535	0.02440375
190	0.7801294	0.76154006	0.018589318
191	0.5028734	0.48562333	0.01725009
192	0.5328545	0.5065476	0.026306927
193	0.6366247	0.6291254	0.0074992776
194	0.74824077	0.7188644	0.029376388
195	0.51560736	0.4986216	0.016985744
196	0.6745251	0.6693011	0.0052239895
197	0.6042554	0.56042093	0.043834448
198	0.5250135	0.5037471	0.0212664
199	0.5980788	0.5812899	0.0167889
200	0.655116	0.6333005	0.021815538
201	0.59932005	0.5971879	0.0021321774
202	0.6718089	0.6527581	0.019050777
203	0.6318245	0.62293774	0.0088867545
204	0.8390157	0.8268555	0.012160242
205	0.6210909	0.5715052	0.0495857
206	0.6829307	0.60185266	0.08107805
207	0.75225234	0.7237529	0.028499424
208	0.7271108	0.70656097	0.020549834
209	0.6692968	0.6315051	0.03779173
210	0.78552055	0.75958663	0.025933921
211	0.3848613	0.35019526	0.03466603
212	0.7466068	0.7454604	0.0011464357
213	0.7108259	0.6938614	0.016964495
214	0.6189228	0.5811677	0.03775513
215	0.58848745	0.57579356	0.012693882
216	0.69440717	0.6673803	0.027026892
217	0.6879767	0.66613406	0.021842659
218	0.52858967	0.524466	0.0041236877
219	0.7529605	0.7478563	0.005104184
220	0.6290271	0.58947206	0.039555073
221	0.72523695	0.7017286	0.02350837
222	0.68294024	0.66465163	0.018288612
223	0.56362987	0.5419842	0.021645665
224	0.64577043	0.6161126	0.02965784
225	0.77000856	0.7647486	0.0052599907
226	0.57798165	0.56977063	0.008211017
227	0.62060887	0.5808248	0.039784074
228	0.48148784	0.48689446	-0.005406618
229	0.6523437	0.6158056	0.036538064
230	0.7112748	0.68172026	0.029554546
231	0.6371716	0.6340717	0.0030999184
232	0.52066696	0.4948352	0.025831759
233	0.636726	0.6259396	0.010786414
234	0.5511059	0.50712836	0.04397756
235	0.60331184	0.60010034	0.0032114983
236	0.6379956	0.615474	0.022521615
237	0.6613553	0.657309	0.004046321
238	0.6911469	0.6820669	0.009079993
239	0.6788517	0.62922317	0.049628556
240	0.7525901	0.7229727	0.029617429
241	0.7694727	0.74443233	0.025040388
242	0.7243403	0.69209766	0.032242656
243	0.60213363	0.5821262	0.020007432
244	0.49219957	0.4718749	0.020324677
245	0.73876595	0.7015672	0.037198782
246	0.6461727	0.62280375	0.023368955
247	0.65538615	0.6365992	0.018786967
248	0.53886664	0.51459646	0.024270177
249	0.69732803	0.68030775	0.017020285
250	0.39133528	0.3321414	0.05919388
251	0.73600864	0.70302826	0.032980382
252	0.67818284	0.639542	0.038640857
253	0.6260926	0.55057186	0.075520754
254	0.6090326	0.5760333	0.032999277
255	0.7854616	0.7365564	0.048905194
256	0.6557525	0.64317244	0.012580037
257	0.63042057	0.62678623	0.0036343336
258	0.5501073	0.47902426	0.07108304
259	0.50985736	0.4999896	0.009867758
260	0.6649474	0.6533689	0.0115785
261	0.61866826	0.5844599	0.034208357
262	0.6136998	0.55896384	0.05473596
263	0.794248	0.800154	-0.005905986
264	0.5943438	0.56834036	0.02600342
265	0.57946527	0.5781998	0.0012654662
266	0.738849	0.71225613	0.02659285
267	0.6840378	0.61791515	0.06612265
268	0.63622195	0.567781	0.068440974
269	0.710565	0.68119717	0.029367805
270	0.75607914	0.74149674	0.014582396
271	0.6582933	0.6446867	0.013606608
272	0.7455674	0.733704	0.0118634105
273	0.61129385	0.5648187	0.046475172
274	0.4673206	0.46501276	0.0023078322
275	0.5634086	0.52938837	0.034020245
276	0.8022385	0.784586	0.017652512
277	0.7197443	0.7215656	-0.0018212795
278	0.5509626	0.5152714	0.0356912
279	0.7115751	0.65942895	0.052146137
280	0.58846843	0.50903356	0.07943487
281	0.6554643	0.5979893	0.05747497
282	0.6967303	0.66602033	0.030709982
283	0.66561866	0.65719396	0.008424699
284	0.6852738	0.63794595	0.047327876
285	0.7219345	0.6681144	0.053820074
286	0.7077815	0.6800294	0.027752101
287	0.7853491	0.77916086	0.006188214
288	0.5375408	0.5233646	0.01417619
289	0.5029262	0.41411483	0.08881134
290	0.73385507	0.7298205	0.004034579
291	0.69776666	0.69795483	-0.00018817186
292	0.53857213	0.5260863	0.012485862
293	0.64492065	0.6074488	0.03747183
294	0.6074916	0.6069427	0.0005488992
295	0.7250044	0.6836964	0.041307986
296	0.7006931	0.68256724	0.018125832
297	0.7683461	0.78155035	-0.013204277
298	0.65948015	0.6312552	0.028224945
299	0.78948927	0.7715127	0.017976582
300	0.5313185	0.51674914	0.014569342
301	0.73415774	0.7337315	0.00042623281
302	0.6901758	0.67176324	0.01841253
303	0.7128246	0.66460216	0.048222423
304	0.7614349	0.7653156	-0.0038806796
305	0.7662006	0.70886004	0.057340562
306	0.77275926	0.75100684	0.021752417
307	0.81498384	0.76837975	0.046604097
308	0.75092083	0.68847877	0.062442064
309	0.59913915	0.5608599	0.038279235
310	0.60874313	0.52162725	0.087115884
311	0.5847675	0.54424256	0.04052496
312	0.5174359	0.5084718	0.008964121
313	0.5457307	0.5471637	-0.0014330149
314	0.51969445	0.4988705	0.020823956
315	0.6926983	0.6495744	0.0431239
316	0.6186712	0.58373207	0.03493911
317	0.5955087	0.5737566	0.021752119
318	0.7762434	0.7432335	0.033009887
319	0.5831046	0.548922	0.034182608
320	0.8036565	0.76681995	0.036836565
321	0.7416932	0.69241357	0.04927963
322	0.57494056	0.56850946	0.0064311028
323	0.621698	0.61248314	0.009214878
324	0.7880097	0.7499558	0.03805393
325	0.65879685	0.6153562	0.04344064
326	0.6621146	0.6509244	0.011190236
327	0.6922874	0.6765092	0.015778184
328	0.8788681	0.8554391	0.023428977
329	0.5810391	0.5549801	0.026058972
330	0.6634362	0.6544234	0.009012759
331	0.63283724	0.59183383	0.041003406
332	0.7405642	0.7143106	0.02625364
333	0.70468324	0.6971461	0.0075371265
334	0.6314447	0.6256073	0.005837381
335	0.6174429	0.5967745	0.020668387
336	0.6130484	0.59458095	0.018467426
337	0.58414763	0.54573804	0.03840959
338	0.5910976	0.5773253	0.013772309
339	0.7354448	0.7207426	0.014702201
340	0.6050566	0.59323657	0.011820018
341	0.49636266	0.48702797	0.009334683
342	0.6222795	0.59160626	0.030673265
343	0.7603869	0.7392938	0.02109307
344	0.6408896	0.5796114	0.061278164
345	0.6828664	0.6889191	-0.0060527325
346	0.69447154	0.6596267	0.034844816
347	0.7272712	0.67542845	0.05184275
348	0.57235	0.55677783	0.01557219
349	0.7887802	0.76378846	0.02499175
350	0.6153424	0.6063998	0.008942604
351	0.66211414	0.669462	-0.007347882
352	0.7947842	0.77693707	0.01784712
353	0.6631889	0.6152662	0.04792267
354	0.5629993	0.52442133	0.038577974
355	0.6604127	0.6535606	0.00685215
356	0.7295088	0.72528803	0.0042207837
357	0.48479506	0.46150556	0.023289502
358	0.6370419	0.63488764	0.0021542907
359	0.5909137	0.5604439	0.030469835
360	0.79636264	0.78981364	0.0065490007
361	0.5786497	0.5451936	0.033456087
362	0.65120995	0.5993158	0.05189413
363	0.6442179	0.64357895	0.0006389618
364	0.6979122	0.67725706	0.020655155
365	0.61025685	0.5995448	0.010712028
366	0.6157479	0.6060718	0.009676099
367	0.6374466	0.61777425	0.019672334
368	0.66041094	0.63934	0.021070957
369	0.6296983	0.6138885	0.015809774
370	0.739658	0.72447723	0.015180767
371	0.5891787	0.5714225	0.017756164
372	0.73189086	0.6713645	0.06052637
373	0.71330446	0.7184083	-0.0051038265
374	0.6084961	0.56454617	0.04394996
375	0.6329856	0.63006943	0.0029161572
376	0.63811046	0.61560416	0.022506297
377	0.76328397	0.7402708	0.023013175
378	0.53760123	0.5520978	-0.014496565
379	0.61236507	0.6635418	-0.051176727
380	0.53174955	0.5252675	0.0064820647
381	0.6766459	0.68026584	-0.003619969
382	0.70822227	0.6932843	0.014937997
383	0.7578235	0.70092064	0.056902885
384	0.700317	0.69815475	0.0021622777
385	0.7666894	0.7847728	-0.018083394
386	0.63412863	0.62504613	0.009082496
387	0.7287203	0.6971228	0.031597495
388	0.74118453	0.7140264	0.027158141
389	0.53881675	0.49283737	0.04597938
390	0.7240229	0.6971828	0.02684015
391	0.71304226	0.70721406	0.005828202
392	0.6124885	0.609448	0.0030404925
393	0.7362806	0.73415387	0.0021267533
394	0.7311799	0.6672995	0.063880384
395	0.54286444	0.54442066	-0.0015562177
396	0.6672967	0.66641736	0.0008793473
397	0.49889338	0.4944245	0.004468888
398	0.6603679	0.65139073	0.008977175
399	0.61605036	0.61617655	-0.00012618303
400	0.6874704	0.6596977	0.027772665
401	0.54307145	0.530656	0.012415469
402	0.718682	0.68773544	0.030946553
403	0.62548196	0.60105526	0.024426699
404	0.6139075	0.6081414	0.0057660937
405	0.6159151	0.6026871	0.013227999
406	0.5631076	0.5339687	0.029138923
407	0.8560529	0.8419872	0.014065683
408	0.72460634	0.6560563	0.06855005
409	0.6911209	0.65489286	0.03622806
410	0.7335136	0.7023674	0.031146169
411	0.60733104	0.5991118	0.008219242
412	0.64303017	0.64912015	-0.0060899854
413	0.6620848	0.6751655	-0.0130806565
414	0.7156098	0.683581	0.032028794
415	0.52107877	0.47496894	0.046109825
416	0.80448896	0.7586638	0.045825183
417	0.7270437	0.7146301	0.012413561
418	0.734587	0.6829773	0.051609695
419	0.6101328	0.57802147	0.032111347
420	0.71246165	0.70635194	0.0061097145
421	0.867492	0.8362172	0.031274796
422	0.7362583	0.70123553	0.035022795
423	0.69785243	0.6554126	0.04243982
424	0.5216768	0.5080367	0.013640106
425	0.76614547	0.73505545	0.031090021
426	0.762503	0.743739	0.018764019
427	0.75266576	0.71346265	0.039203107
428	0.72977465	0.6794157	0.05035895
429	0.68154866	0.6489238	0.03262484
430	0.61966735	0.57578	0.043887377
431	0.44563666	0.44265378	0.0029828846
432	0.61804587	0.57138115	0.046664715
433	0.7135901	0.67656094	0.037029147
434	0.6836602	0.6674297	0.016230524
435	0.6747876	0.6618683	0.012919307
436	0.5758459	0.5504574	0.02538848
437	0.7492312	0.6985725	0.050658703
438	0.63430876	0.6059123	0.028396428
439	0.67185205	0.60903925	0.062812805
440	0.7524783	0.7065748	0.045903504
441	0.7071354	0.68337226	0.02376312
442	0.68292683	0.67615354	0.006773293
443	0.6854965	0.6906721	-0.0051755905
444	0.47705197	0.45890915	0.01814282
445	0.57473075	0.5523285	0.022402227
446	0.6820114	0.6189977	0.06301373
447	0.6587391	0.6286607	0.030078411
448	0.6342291	0.61014193	0.02408719
449	0.6410121	0.60543895	0.035573125
450	0.6991177	0.6995684	-0.00045067072
451	0.755901	0.7363844	0.019516587
452	0.7266535	0.761527	-0.034873486
453	0.57289076	0.56490487	0.00798589
454	0.77398986	0.7492932	0.024696648
455	0.7573282	0.7222998	0.035028398
456	0.51433146	0.502872	0.01145947
457	0.61386484	0.6045403	0.009324551
458	0.52894896	0.475041	0.05390796
459	0.5529697	0.5335112	0.019458473
460	0.7148092	0.6803761	0.034433067
461	0.6536134	0.6302113	0.023402095
462	0.7598317	0.7383012	0.021530509
463	0.45321974	0.44039267	0.012827069
464	0.6776015	0.61418605	0.06341547
465	0.68312204	0.6689404	0.014181614
466	0.6012016	0.57174397	0.029457629
467	0.66711843	0.6309692	0.036149204
468	0.65670246	0.62411076	0.0325917
469	0.7072626	0.6750958	0.03216678
470	0.5609881	0.55495095	0.0060371757
471	0.44938615	0.45861125	-0.0092251
472	0.58965385	0.6020771	-0.012423277
473	0.7638707	0.74116844	0.022702277
474	0.7356904	0.7097274	0.025963008
475	0.62583756	0.56160146	0.064236104
476	0.7365809	0.6685767	0.06800419
477	0.7237484	0.6934893	0.030259073
478	0.61832154	0.60469085	0.013630688
479	0.71121323	0.6582643	0.05294895
480	0.52816147	0.52801675	0.00014472008
481	0.64408845	0.5897759	0.054312527
482	0.5766905	0.56946635	0.0072241426
483	0.785179	0.7772619	0.007917106
484	0.69005257	0.6329133	0.057139277
485	0.5795835	0.55802536	0.021558166
486	0.74895895	0.6926934	0.056265533
487	0.72755736	0.6998723	0.027685046
488	0.67546105	0.63652205	0.038939
489	0.39978194	0.36432573	0.03545621
490	0.58511776	0.57844615	0.0066716075
491	0.72741747	0.593922	0.13349545
492	0.64668995	0.62942374	0.017266214
493	0.7473073	0.7334621	0.013845205
494	0.6697049	0.6484168	0.021288097
495	0.7783987	0.6854226	0.09297609
496	0.67458534	0.56709355	0.10749179
497	0.58724004	0.5568542	0.030385852
498	0.636279	0.5807763	0.055502713
499	0.5223964	0.51295525	0.009441137
500	0.61181337	0.58896464	0.022848725
501	0.48179254	0.4784171	0.0033754408
502	0.69559276	0.68573207	0.009860694
503	0.598912	0.58661896	0.012293041
504	0.65645176	0.62948364	0.026968122
505	0.5674176	0.54399496	0.023422658
506	0.6577758	0.6137334	0.04404241
507	0.7578922	0.73959666	0.018295527
508	0.4634073	0.45236364	0.011043668
509	0.61491	0.60509837	0.00981164
510	0.5388884	0.49524897	0.04363942
511	0.81461525	0.7888302	0.025785029
512	0.6292536	0.6271798	0.0020738244
513	0.7402358	0.71688336	0.023352444
514	0.7847843	0.7742761	0.010508239
515	0.70895517	0.6694633	0.03949189
516	0.69291186	0.68047315	0.0124387145
517	0.46929255	0.3734041	0.095888466
518	0.7140569	0.6733214	0.040735483
519	0.65465176	0.6427946	0.011857152
520	0.57716775	0.53772604	0.039441705
521	0.6287854	0.6203438	0.008441567
522	0.7027219	0.6766097	0.026112199
523	0.6315935	0.5855618	0.046031713
524	0.5691672	0.57062143	-0.0014542341
525	0.5830622	0.56185085	0.021211326
526	0.66458935	0.6474942	0.017095149
527	0.7613931	0.7204559	0.040937185
528	0.5241683	0.49010608	0.034062237
529	0.6481374	0.6141655	0.033971906
530	0.6164206	0.5902553	0.026165307
531	0.58684266	0.58138895	0.005453706
532	0.63096964	0.5694206	0.061549067
533	0.60281044	0.5621448	0.040665627
534	0.67274565	0.6118129	0.060932755
535	0.70593655	0.6611869	0.044749677
536	0.68460935	0.62851036	0.056098998
537	0.6702273	0.67966735	-0.009440064
538	0.8058431	0.7583271	0.04751599
539	0.7348655	0.7015528	0.03331268
540	0.64872015	0.6039823	0.044737816
541	0.50477946	0.4936183	0.011161149
542	0.6131283	0.57611865	0.037009656
543	0.5783399	0.56266373	0.01567614
544	0.75945765	0.69667584	0.06278181
545	0.63847876	0.6216398	0.016838968
546	0.5786299	0.5768694	0.0017604828
547	0.5343247	0.48395768	0.050367028
548	0.58960557	0.57744277	0.012162805
549	0.48115185	0.47410136	0.0070504844
550	0.55218554	0.5036559	0.048529625
551	0.7187062	0.7014314	0.017274797
552	0.60891354	0.58162576	0.027287781
553	0.4573373	0.42549488	0.03184241
554	0.33093768	0.3102925	0.020645171
555	0.5382666	0.51283747	0.02542913
556	0.66459936	0.625346	0.039253354
557	0.686871	0.658865	0.028006017
558	0.67404413	0.66211355	0.011930585
559	0.6044198	0.57832426	0.02609557
560	0.72241837	0.7047399	0.01767844
561	0.68881655	0.6689498	0.019866765
562	0.600161	0.5876297	0.01253134
563	0.78047466	0.77709246	0.003382206
564	0.68420684	0.6620397	0.022167146
565	0.6727705	0.6584156	0.014354885
566	0.67622805	0.64410394	0.032124102
567	0.74178046	0.71647304	0.025307417
568	0.627012	0.5967883	0.030223727
569	0.6815233	0.67982	0.0017033219
570	0.6334882	0.5899957	0.043492496
571	0.6490134	0.626307	0.02270639
572	0.84705496	0.8513752	-0.004320264
573	0.6127344	0.6062278	0.0065065622
574	0.75694287	0.7437193	0.0132235885
575	0.68113595	0.65649545	0.0246405
576	0.65622795	0.6413714	0.014856517
577	0.82736415	0.814967	0.01239717
578	0.7213627	0.69852	0.022842705
579	0.75163275	0.74926955	0.002363205
580	0.7001341	0.68025887	0.019875228
581	0.648876	0.6492541	-0.00037807226
582	0.62207866	0.56728065	0.054798007
583	0.7053413	0.683004	0.022337258
584	0.55787003	0.5497098	0.0081602335
585	0.6666011	0.65892965	0.0076714754
586	0.6354382	0.58740735	0.048030853
587	0.7232208	0.71624035	0.0069804788
588	0.5744524	0.55169654	0.022755861
589	0.7704584	0.7418989	0.028559506
590	0.63103634	0.60342157	0.027614772
591	0.59086174	0.582995	0.00786674
592	0.69283366	0.6674278	0.025405884
593	0.60090065	0.5918344	0.009066224
594	0.5481588	0.54923797	-0.0010791421
595	0.64732766	0.6348336	0.012494087
596	0.6559179	0.65387505	0.00204283
597	0.4981186	0.4824739	0.0156447
598	0.5302372	0.5077916	0.02244562
599	0.6466881	0.6328197	0.0138683915
600	0.67553395	0.65969485	0.0158391
601	0.6712458	0.6625485	0.008697331
602	0.7689842	0.7462776	0.022706628
603	0.56916225	0.55278134	0.016380906
604	0.6464197	0.6391226	0.0072970986
605	0.38285255	0.3791914	0.0036611557
606	0.6241147	0.5964855	0.027629197
607	0.6867684	0.66998637	0.016782045
608	0.6084307	0.5880137	0.020416975
609	0.71979403	0.67682904	0.042964995
610	0.72946686	0.6729803	0.056486547
611	0.6330402	0.6009878	0.032052398
612	0.61429495	0.5919397	0.022355258
613	0.6075043	0.59078336	0.01672095
614	0.626725	0.63040566	-0.0036806464
615	0.6311826	0.6079452	0.023237407
616	0.705798	0.6608846	0.04491335
617	0.53452677	0.538581	-0.0040542483
618	0.5676226	0.5514453	0.016177297
619	0.6500186	0.6391061	0.010912478
620	0.7528306	0.71204853	0.040782094
621	0.5717718	0.54078615	0.030985653
622	0.61411667	0.5959893	0.018127382
623	0.61492425	0.59939426	0.01552999
624	0.8447657	0.848831	-0.004065275
625	0.6791995	0.6833054	-0.004105866
626	0.60719854	0.57591224	0.0312863
627	0.6796045	0.6756223	0.0039821863
628	0.586506	0.5709775	0.0155285
629	0.5365459	0.4910331	0.045512766
630	0.4609936	0.45268798	0.008305609
631	0.6080728	0.58565825	0.022414565
632	0.7467898	0.7363303	0.010459542
633	0.6768741	0.66396374	0.012910366
634	0.6837007	0.66309136	0.02060932
635	0.4954532	0.550587	-0.05513379
636	0.78580606	0.74102163	0.044784427
637	0.5666549	0.55669385	0.009961069
638	0.50313413	0.48841405	0.014720082
639	0.44520473	0.41546282	0.029741913
640	0.71813333	0.6948731	0.023260236
641	0.79683214	0.7715885	0.02524364
642	0.5222701	0.519412	0.0028581023
643	0.4791979	0.51151234	-0.03231445
644	0.5755662	0.55350983	0.022056341
645	0.59571236	0.5615881	0.034124255
646	0.70089644	0.65757114	0.043325305
647	0.65432125	0.6504155	0.0039057732
648	0.643958	0.6357131	0.008244872
649	0.6775774	0.66621596	0.01136142
650	0.7421328	0.71314925	0.028983533
651	0.6630683	0.63765574	0.02541256
652	0.6712336	0.6311377	0.040095866
653	0.85004574	0.849607	0.0004387498
654	0.6165537	0.60405797	0.012495756
655	0.61311674	0.58112615	0.031990588
656	0.5565831	0.5405722	0.01601088
657	0.62372154	0.6161855	0.0075360537
658	0.7545403	0.73504573	0.019494593
659	0.6618724	0.6427086	0.019163787
660	0.4876086	0.46498	0.022628605
661	0.6565946	0.62802047	0.02857411
662	0.56161094	0.5273985	0.03421241
663	0.64766705	0.6186462	0.029020846
664	0.56427425	0.5500835	0.014190733
665	0.6489858	0.60332054	0.045665264
666	0.5953599	0.57897896	0.016380966
667	0.7639096	0.7378357	0.026073873
668	0.6183643	0.60265094	0.015713334
669	0.634058	0.6227392	0.011318803
670	0.58829856	0.56113076	0.027167797
671	0.6778576	0.6385942	0.039263368
672	0.66987336	0.6387083	0.031165063
673	0.48013654	0.45411387	0.026022673
674	0.6471448	0.6288615	0.018283308
675	0.5229517	0.5132851	0.009666622
676	0.72557646	0.68816525	0.037411213
677	0.63719076	0.615463	0.02172774
678	0.7742995	0.7542664	0.020033121
679	0.55033267	0.50412375	0.046208918
680	0.6160563	0.6215621	-0.0055058002
681	0.7883948	0.74978113	0.038613677
682	0.7664509	0.73347455	0.03297633
683	0.705869	0.65534174	0.050527275
684	0.7144442	0.68384343	0.030600786
685	0.6357912	0.61374575	0.022045434
686	0.58100843	0.5757984	0.005210042
687	0.644275	0.62998426	0.01429075
688	0.7062774	0.67728055	0.028996825
689	0.78900427	0.75973713	0.029267132
690	0.64242876	0.6168577	0.025571048
691	0.49408183	0.4800204	0.014061421
692	0.6252088	0.6106383	0.014570475
693	0.7337957	0.7101188	0.023676932
694	0.6006858	0.5820033	0.01868248
695	0.6182328	0.5993024	0.018930376
696	0.6679664	0.6357039	0.032262504
697	0.55430216	0.5393433	0.0149588585
698	0.7620434	0.7558197	0.006223738
699	0.8316411	0.79649705	0.03514403
700	0.6954134	0.6869511	0.00846231
701	0.5542906	0.551525	0.002765596
702	0.6389453	0.61813414	0.02081114
703	0.70865303	0.6775125	0.031140506
704	0.67732054	0.65844786	0.018872678
705	0.6848779	0.6765639	0.008313954
706	0.7776993	0.75873464	0.018964648
707	0.735282	0.6988239	0.036458075
708	0.80190575	0.79525745	0.006648302
709	0.6706563	0.63659066	0.034065664
710	0.41335452	0.40021566	0.01313886
711	0.4299686	0.40893963	0.021028966
712	0.76274896	0.7274242	0.035324752
713	0.65526485	0.63012666	0.0251382
714	0.60193145	0.58798635	0.013945103
715	0.57950383	0.5742996	0.0052042603
716	0.6020363	0.5808721	0.021164179
717	0.5515796	0.5321937	0.019385874
718	0.6928034	0.6892166	0.003586769
719	0.57487714	0.5405154	0.03436172
720	0.623414	0.57621825	0.047195733
721	0.59461826	0.574031	0.020587265
722	0.5924717	0.5815138	0.010957897
723	0.4009277	0.3786803	0.022247404
724	0.6169663	0.609771	0.007195294
725	0.6892384	0.67504954	0.014188886
726	0.7680803	0.7336841	0.03439617
727	0.47259378	0.46738747	0.0052063167
728	0.7584492	0.68441993	0.07402927
729	0.49096188	0.47893575	0.012026131
730	0.59871554	0.5796601	0.019055426
731	0.63904786	0.5872507	0.05179715
732	0.74124885	0.74182504	-0.0005761981
733	0.64540946	0.63132054	0.014088929
734	0.5724735	0.5487121	0.023761451
735	0.70896584	0.6927398	0.016226053
736	0.7749563	0.7569099	0.01804638
737	0.69648254	0.6743206	0.02216196
738	0.7901673	0.7748106	0.01535666
739	0.7498684	0.74192345	0.0079449415
740	0.6818321	0.6477316	0.034100473
741	0.74000704	0.71018267	0.029824376
742	0.6344448	0.6068515	0.027593255
743	0.6460482	0.6133556	0.03269261
744	0.6431869	0.62869245	0.014494479
745	0.7523531	0.751005	0.0013480783
746	0.64890254	0.6426322	0.006270349
747	0.7431109	0.74643815	-0.0033272505
748	0.7312207	0.6997428	0.03147793
749	0.7805803	0.7399773	0.040602982
