# Supplementary material for: Fixational eye movements enhance the precision of visual information transmitted by the primate retina
Source: Nat Commun. 2024 Sep 11;15:7964. doi: 10.1038/s41467-024-52304-7 (PMC11390888; doi:10.1038/s41467-024-52304-7)
Supplement: Supplementary file 4 — Source Data [file 41467_2024_52304_MOESM4_ESM.zip › exported_data_for_journal/figure5_correlations/Figure5a/green retina.csv]

	coupled MS-SSIM	uncoupled MS-SSIM	difference
0	0.61196744	0.5592164	0.052751064
1	0.78619516	0.7146919	0.07150328
2	0.6462077	0.6145105	0.031697214
3	0.71543974	0.6547179	0.060721815
4	0.62404746	0.5880932	0.035954237
5	0.56671035	0.51245725	0.0542531
6	0.8277754	0.8380292	-0.010253787
7	0.5327833	0.4986873	0.034096032
8	0.7000168	0.67731005	0.022706747
9	0.34843874	0.26618755	0.08225119
10	0.75166106	0.7232156	0.028445482
11	0.5717181	0.46569467	0.10602343
12	0.68714654	0.64646286	0.040683687
13	0.6766934	0.5729859	0.10370749
14	0.71955884	0.70927864	0.010280192
15	0.752198	0.73018247	0.022015512
16	0.7840606	0.7458989	0.038161695
17	0.5156402	0.44811538	0.06752482
18	0.5923146	0.54565585	0.046658754
19	0.6606393	0.62528664	0.035352647
20	0.76763755	0.73137736	0.036260188
21	0.6416284	0.6023228	0.039305568
22	0.41211367	0.37614036	0.03597331
23	0.6053609	0.57888114	0.02647978
24	0.5854034	0.5612841	0.024119258
25	0.6771384	0.6341456	0.04299277
26	0.6868376	0.67124873	0.01558888
27	0.68369627	0.62994736	0.053748906
28	0.54027957	0.50375617	0.0365234
29	0.51998866	0.4356074	0.08438125
30	0.77649045	0.7250573	0.051433146
31	0.5482988	0.5463728	0.0019260049
32	0.60677624	0.55660987	0.05016637
33	0.6748435	0.65165335	0.02319014
34	0.760921	0.69437397	0.066547036
35	0.69964695	0.6462748	0.053372145
36	0.6510862	0.58750963	0.06357658
37	0.58504075	0.5584166	0.026624143
38	0.82239276	0.8172562	0.0051365495
39	0.6795183	0.6003501	0.0791682
40	0.49330434	0.43030703	0.06299731
41	0.6845705	0.6492152	0.03535527
42	0.65617394	0.610324	0.04584992
43	0.65235585	0.59798217	0.05437368
44	0.788655	0.78700024	0.0016547441
45	0.7011704	0.6750212	0.026149213
46	0.7683309	0.7050457	0.06328517
47	0.7163723	0.66610056	0.05027175
48	0.8139689	0.7424918	0.071477115
49	0.56388783	0.49680597	0.06708187
50	0.6136346	0.5482377	0.065396905
51	0.5567932	0.51320297	0.043590248
52	0.6098585	0.5717729	0.03808564
53	0.5368383	0.5083936	0.028444707
54	0.79329336	0.7536291	0.03966427
55	0.7441671	0.72530824	0.01885885
56	0.5163289	0.44693843	0.069390446
57	0.7520609	0.7007546	0.051306307
58	0.6957953	0.6249225	0.07087278
59	0.6910444	0.66973186	0.021312535
60	0.58922297	0.5447712	0.044451773
61	0.7082179	0.7223239	-0.014105976
62	0.76297057	0.7300421	0.032928467
63	0.55682516	0.5010144	0.05581075
64	0.6010265	0.56494296	0.03608352
65	0.698185	0.66213197	0.03605306
66	0.45478415	0.39458793	0.06019622
67	0.8181687	0.80084336	0.017325342
68	0.74615985	0.6884343	0.05772555
69	0.74934685	0.71694154	0.032405317
70	0.6594073	0.61288345	0.04652387
71	0.47012138	0.47737455	-0.00725317
72	0.6015285	0.5725436	0.028984904
73	0.8124008	0.77462226	0.037778556
74	0.5773382	0.5197288	0.05760944
75	0.66389465	0.6299865	0.03390813
76	0.5363021	0.4226701	0.11363199
77	0.52657336	0.4868959	0.03967747
78	0.6790876	0.6404421	0.038645506
79	0.8508248	0.849457	0.0013677478
80	0.6206305	0.5760508	0.044579685
81	0.5965117	0.56026924	0.036242485
82	0.6508067	0.574714	0.07609272
83	0.59230447	0.5355949	0.056709588
84	0.86098945	0.8101955	0.050793946
85	0.6276084	0.57577634	0.05183208
86	0.6954655	0.6616814	0.03378409
87	0.72612476	0.7267273	-0.00060254335
88	0.25105593	0.24555282	0.005503103
89	0.6481582	0.60470927	0.043448925
90	0.6214683	0.6041617	0.017306626
91	0.79870445	0.73074156	0.067962885
92	0.65108806	0.6332303	0.01785773
93	0.66131556	0.6494259	0.0118896365
94	0.5280064	0.5050304	0.022975981
95	0.6792004	0.6309707	0.048229694
96	0.6535939	0.6057137	0.047880173
97	0.6347929	0.6085146	0.026278317
98	0.5579007	0.5503231	0.007577598
99	0.6620764	0.6156408	0.046435595
100	0.7411154	0.7216178	0.019497573
101	0.6440223	0.59235966	0.051662624
102	0.6687789	0.65456575	0.014213145
103	0.7744279	0.73339856	0.041029334
104	0.73264873	0.72299355	0.009655178
105	0.6863144	0.65919507	0.027119339
106	0.7122713	0.66301024	0.049261034
107	0.8897104	0.8325146	0.057195842
108	0.6134856	0.56919056	0.044295013
109	0.65774876	0.5963016	0.061447144
110	0.7310313	0.71805745	0.012973845
111	0.6441461	0.63801837	0.006127715
112	0.77909815	0.73146194	0.04763621
113	0.6446187	0.59954137	0.045077324
114	0.77872175	0.73480034	0.04392141
115	0.4953886	0.42072666	0.07466194
116	0.695202	0.66995126	0.025250733
117	0.5464162	0.5048725	0.041543722
118	0.6987458	0.6714542	0.027291596
119	0.64422643	0.61258876	0.03163767
120	0.8026368	0.785592	0.017044783
121	0.71531737	0.67279655	0.04252082
122	0.65649676	0.63034326	0.026153505
123	0.63491607	0.57251304	0.062403023
124	0.6731545	0.6163107	0.056843758
125	0.6996944	0.689156	0.010538399
126	0.6551304	0.6115685	0.043561876
127	0.6316606	0.5798113	0.051849306
128	0.5851741	0.5436478	0.041526258
129	0.55687606	0.52288145	0.033994615
130	0.51790094	0.52508515	-0.0071842074
131	0.70394456	0.6668465	0.03709805
132	0.6134635	0.58243144	0.031032085
133	0.7941753	0.74924433	0.044930995
134	0.7308301	0.7245815	0.0062485933
135	0.7810988	0.7541609	0.026937902
136	0.63628596	0.6097428	0.02654314
137	0.63749444	0.59173566	0.045758784
138	0.6692069	0.6386874	0.030519545
139	0.62109786	0.58204925	0.039048612
140	0.6229586	0.6039494	0.019009173
141	0.8615141	0.8615174	-3.33786e-06
142	0.74669427	0.73166114	0.015033126
143	0.712588	0.67368054	0.03890747
144	0.634735	0.55768293	0.07705206
145	0.6507966	0.6018845	0.048912108
146	0.8418498	0.8312771	0.0105727315
147	0.7578666	0.71521574	0.04265088
148	0.5994324	0.54133475	0.05809766
149	0.53140354	0.48339888	0.048004657
150	0.6765281	0.63075256	0.045775533
151	0.69036806	0.6595582	0.03080988
152	0.6804662	0.66491055	0.01555562
153	0.7143337	0.65188897	0.062444746
154	0.48703808	0.37614307	0.11089501
155	0.53484267	0.5064846	0.028358042
156	0.73379886	0.69655764	0.03724122
157	0.7397252	0.70933867	0.030386508
158	0.49339005	0.47001553	0.023374528
159	0.6342848	0.5449109	0.08937389
160	0.6283072	0.61486965	0.013437569
161	0.5528775	0.51215	0.040727496
162	0.7891769	0.7551966	0.03398031
163	0.7242695	0.67763555	0.04663396
164	0.6026217	0.5719495	0.030672193
165	0.71822137	0.6753376	0.042883754
166	0.5136682	0.45348543	0.06018275
167	0.6338465	0.57101077	0.06283575
168	0.8051218	0.78122103	0.023900747
169	0.7259752	0.7023785	0.023596704
170	0.65587974	0.5897618	0.06611794
171	0.70658356	0.63546884	0.07111472
172	0.7564865	0.71695256	0.039533913
173	0.72815907	0.6567383	0.07142079
174	0.67717147	0.61569446	0.061477005
175	0.6588933	0.634348	0.024545312
176	0.68206435	0.64130205	0.040762305
177	0.5801012	0.5271851	0.05291611
178	0.708337	0.6421609	0.06617612
179	0.5848141	0.5472906	0.03752345
180	0.71527034	0.6853961	0.029874265
181	0.66562784	0.61431885	0.05130899
182	0.55787444	0.47066644	0.087208
183	0.6314489	0.6178068	0.013642132
184	0.59558344	0.5598385	0.035744965
185	0.75686204	0.7346648	0.022197247
186	0.69947225	0.6587813	0.04069096
187	0.5681118	0.49665228	0.0714595
188	0.60840553	0.57821095	0.03019458
189	0.6173543	0.56439084	0.052963436
190	0.77979255	0.7417244	0.038068175
191	0.51128334	0.43008968	0.081193656
192	0.48308662	0.44324502	0.039841592
193	0.6658515	0.6320264	0.0338251
194	0.75846726	0.69794995	0.06051731
195	0.4904184	0.44142544	0.04899296
196	0.7278148	0.6993867	0.028428078
197	0.6284452	0.53928405	0.08916116
198	0.5390223	0.5028741	0.03614825
199	0.6145984	0.5720133	0.042585075
200	0.6678093	0.56854373	0.099265575
201	0.6425425	0.61191285	0.030629635
202	0.7159126	0.7061646	0.009747982
203	0.6256492	0.5892319	0.036417305
204	0.8544008	0.83628184	0.018118978
205	0.5994462	0.5645429	0.034903288
206	0.6162333	0.5637807	0.052452564
207	0.7656996	0.7561966	0.009503007
208	0.7665331	0.7440247	0.022508383
209	0.70569795	0.64546424	0.060233712
210	0.8105996	0.7843629	0.026236713
211	0.33399513	0.29713607	0.036859065
212	0.759373	0.73079586	0.028577149
213	0.74182886	0.7175978	0.024231076
214	0.6196835	0.58253556	0.03714794
215	0.61045647	0.5762965	0.03415996
216	0.6529219	0.6271347	0.025787234
217	0.7109706	0.70470417	0.006266415
218	0.44862446	0.43771347	0.010910988
219	0.7867677	0.8173529	-0.03058517
220	0.62729484	0.58279157	0.04450327
221	0.768762	0.73899025	0.029771745
222	0.6672015	0.6245462	0.04265535
223	0.58343744	0.50543755	0.07799989
224	0.6434566	0.6181309	0.025325656
225	0.7774339	0.7686004	0.008833468
226	0.5983425	0.56501627	0.03332621
227	0.6676043	0.61822695	0.04937738
228	0.47854674	0.4559608	0.022585928
229	0.65748954	0.61386	0.043629527
230	0.70307404	0.6640088	0.03906524
231	0.66511714	0.61586094	0.049256206
232	0.51005733	0.46196848	0.04808885
233	0.67728585	0.6281918	0.04909402
234	0.5449351	0.4878822	0.05705291
235	0.61377996	0.59510005	0.018679917
236	0.6633549	0.6403889	0.022965968
237	0.6922274	0.67086744	0.02135998
238	0.702386	0.6812125	0.021173537
239	0.6200325	0.5913567	0.028675795
240	0.7505944	0.73258257	0.018011808
241	0.7711735	0.7492351	0.021938384
242	0.6814038	0.6490509	0.032352924
243	0.6101361	0.53825396	0.07188213
244	0.48938	0.42613193	0.06324807
245	0.63871086	0.5920448	0.046666086
246	0.7179215	0.6376538	0.08026767
247	0.6402624	0.58436465	0.055897772
248	0.51917076	0.46259162	0.056579143
249	0.69164824	0.64517796	0.046470284
250	0.3157505	0.2423943	0.07335621
251	0.7242034	0.68964946	0.034553945
252	0.6903337	0.65886915	0.031464577
253	0.6431568	0.6048467	0.03831011
254	0.6195084	0.5533225	0.06618589
255	0.82959235	0.80080587	0.02878648
256	0.66279614	0.6222323	0.04056382
257	0.6404585	0.6462713	-0.005812764
258	0.57266194	0.5268842	0.045777738
259	0.52503914	0.487623	0.03741613
260	0.6840753	0.67284966	0.011225641
261	0.55702764	0.50382507	0.05320257
262	0.58847183	0.53047615	0.057995677
263	0.8047661	0.8111836	-0.0064174533
264	0.5704984	0.5141258	0.056372583
265	0.60962695	0.56832594	0.041301012
266	0.6758576	0.6709257	0.0049319267
267	0.69452983	0.62775207	0.066777766
268	0.6313258	0.57316977	0.058156013
269	0.7135359	0.6673128	0.046223104
270	0.69811577	0.6987037	-0.0005879402
271	0.6730427	0.63149935	0.041543365
272	0.76254916	0.7295889	0.032960236
273	0.6130944	0.57083046	0.042263925
274	0.41913155	0.3903262	0.028805345
275	0.56945133	0.53708935	0.032361984
276	0.7965564	0.7852933	0.011263132
277	0.7074019	0.69129217	0.016109705
278	0.5352867	0.483536	0.05175072
279	0.68325484	0.6530354	0.030219436
280	0.55255324	0.5454903	0.007062912
281	0.63797724	0.59104395	0.046933293
282	0.72372	0.7034456	0.0202744
283	0.71891165	0.66840136	0.050510287
284	0.6661913	0.6128576	0.0533337
285	0.7294612	0.6861681	0.04329312
286	0.69779086	0.6659619	0.03182894
287	0.7543971	0.7627073	-0.008310199
288	0.54594535	0.49936098	0.046584368
289	0.4571116	0.39184007	0.06527153
290	0.7787856	0.6545721	0.12421346
291	0.73297423	0.7033296	0.029644608
292	0.54011333	0.5244001	0.015713215
293	0.6577157	0.6203822	0.03733349
294	0.6467015	0.623626	0.023075521
295	0.7048708	0.6767105	0.028160334
296	0.6815733	0.65286756	0.028705716
297	0.80887455	0.7798762	0.028998375
298	0.63402647	0.6194184	0.014608085
299	0.7517085	0.74465364	0.0070548654
300	0.52494746	0.5115524	0.013395071
301	0.7679421	0.76809496	-0.00015288591
302	0.65938216	0.6348561	0.02452606
303	0.69431	0.65539145	0.038918555
304	0.7836929	0.74713683	0.036556065
305	0.7757172	0.706492	0.06922519
306	0.8376323	0.8257762	0.011856079
307	0.80260724	0.71100974	0.0915975
308	0.76360434	0.72269464	0.040909708
309	0.6296904	0.59510565	0.03458476
310	0.5554828	0.53964615	0.015836656
311	0.6099948	0.57001615	0.039978683
312	0.5449017	0.4992978	0.04560393
313	0.55953455	0.5438002	0.015734375
314	0.5170185	0.47915253	0.037865967
315	0.6806597	0.64680207	0.033857644
316	0.5624864	0.5207194	0.041767
317	0.5752022	0.53452367	0.04067856
318	0.74063367	0.7163638	0.024269879
319	0.64339435	0.59269387	0.050700486
320	0.8486688	0.8038598	0.044809043
321	0.71923876	0.66683704	0.05240172
322	0.55432796	0.5233641	0.030963838
323	0.6438557	0.6187221	0.02513361
324	0.7617799	0.74022007	0.021559834
325	0.6463063	0.62029135	0.026014924
326	0.6529253	0.6374247	0.015500605
327	0.6326942	0.619799	0.012895167
328	0.9011135	0.89309967	0.0080138445
329	0.56327295	0.5313502	0.031922758
330	0.7038361	0.6412428	0.06259328
331	0.65947413	0.60744816	0.052025974
332	0.7514054	0.7237691	0.02763629
333	0.69594866	0.681013	0.014935672
334	0.6166533	0.5844044	0.032248914
335	0.70632696	0.6524584	0.053868532
336	0.6822682	0.65177524	0.030492961
337	0.57200253	0.55490047	0.017102063
338	0.60832065	0.5635837	0.04473698
339	0.7275257	0.70512503	0.022400677
340	0.64482534	0.6119454	0.03287995
341	0.5622894	0.50940776	0.052881658
342	0.64944875	0.6028617	0.04658705
343	0.74177605	0.69279677	0.048979282
344	0.6314372	0.5820079	0.049429297
345	0.7265497	0.7151757	0.011373997
346	0.6906332	0.65259165	0.038041532
347	0.7690699	0.697252	0.071817935
348	0.5460707	0.5149716	0.031099081
349	0.7384733	0.7239798	0.014493525
350	0.6426846	0.6201733	0.022511303
351	0.67996234	0.66406137	0.01590097
352	0.77363145	0.74709344	0.026538014
353	0.6585483	0.6143772	0.044171095
354	0.6602735	0.6029503	0.057323217
355	0.68814296	0.65886706	0.029275894
356	0.77435017	0.7653499	0.009000242
357	0.48726118	0.4331178	0.05414337
358	0.68529284	0.6584034	0.026889443
359	0.60208565	0.53137004	0.070715606
360	0.8271041	0.810652	0.016452074
361	0.55851376	0.504045	0.05446875
362	0.68751293	0.6455458	0.041967154
363	0.7216623	0.6834471	0.03821516
364	0.67029464	0.63231176	0.03798288
365	0.61741066	0.5966577	0.020752966
366	0.59942377	0.563719	0.03570479
367	0.632801	0.58168906	0.051111937
368	0.6183683	0.59225047	0.026117861
369	0.6710808	0.63478965	0.036291182
370	0.81748885	0.7932972	0.024191678
371	0.6056195	0.5770668	0.028552711
372	0.6861635	0.6968142	-0.010650694
373	0.73707503	0.7008368	0.036238253
374	0.6296477	0.60070616	0.028941512
375	0.655778	0.6235302	0.03224778
376	0.6412979	0.57938176	0.061916113
377	0.72181726	0.6980139	0.023803353
378	0.5776551	0.53415215	0.043502927
379	0.80352515	0.77752286	0.026002288
380	0.5344578	0.48799157	0.04646623
381	0.7089225	0.6732407	0.035681784
382	0.6754205	0.6423644	0.03305614
383	0.7517215	0.71755964	0.034161866
384	0.7575409	0.7301978	0.027343094
385	0.8218381	0.7889716	0.032866478
386	0.63509387	0.6052418	0.029852092
387	0.7869913	0.7378417	0.049149573
388	0.68289757	0.71863353	-0.035735965
389	0.54927355	0.48546407	0.063809484
390	0.72946227	0.7098006	0.019661665
391	0.7561433	0.73523563	0.02090764
392	0.63973784	0.62003	0.019707859
393	0.76225543	0.72712415	0.035131276
394	0.6581752	0.6903322	-0.032157004
395	0.7026104	0.6236418	0.078968585
396	0.7020054	0.65825766	0.043747723
397	0.55492556	0.5385416	0.016383946
398	0.677137	0.6368254	0.040311635
399	0.6567611	0.6247255	0.03203559
400	0.6738681	0.66980064	0.0040674806
401	0.58870924	0.5448617	0.04384756
402	0.7309509	0.68963027	0.041320622
403	0.6700905	0.6279188	0.042171717
404	0.62740964	0.6218262	0.005583465
405	0.6157011	0.5863263	0.029374778
406	0.5352766	0.49440578	0.040870816
407	0.8545623	0.8423054	0.012256861
408	0.56904566	0.5393921	0.02965355
409	0.6958051	0.6697315	0.026073575
410	0.70548236	0.6757801	0.029702246
411	0.6160035	0.5998189	0.016184628
412	0.68417937	0.63878775	0.04539162
413	0.6744817	0.6538037	0.020677984
414	0.73126346	0.69076955	0.040493906
415	0.57023174	0.5119321	0.05829966
416	0.8064063	0.74756956	0.058836758
417	0.7261208	0.7154479	0.010672927
418	0.73128164	0.68662184	0.044659793
419	0.6487189	0.60257226	0.04614663
420	0.6983852	0.6714186	0.026966572
421	0.8660097	0.8523432	0.013666511
422	0.72327185	0.69911873	0.024153113
423	0.69058853	0.6617756	0.028812945
424	0.50090444	0.47043133	0.030473113
425	0.74927145	0.728797	0.020474434
426	0.7725745	0.7618479	0.010726571
427	0.72575325	0.7008603	0.024892926
428	0.73021007	0.6799108	0.050299287
429	0.70932466	0.64994603	0.059378624
430	0.60485196	0.5593999	0.04545206
431	0.45611084	0.42033893	0.035771906
432	0.6188407	0.5868976	0.031943083
433	0.72329354	0.69367164	0.0296219
434	0.7077548	0.65981287	0.047941923
435	0.641763	0.6253243	0.016438663
436	0.59683293	0.5646247	0.032208204
437	0.7044225	0.6742343	0.030188203
438	0.6693754	0.6131571	0.056218326
439	0.6451376	0.619034	0.026103616
440	0.7205587	0.6728221	0.047736585
441	0.7097723	0.6937179	0.016054392
442	0.6827861	0.6449846	0.037801504
443	0.7240236	0.7004606	0.023562968
444	0.4568008	0.41393065	0.042870134
445	0.58448046	0.5563856	0.028094888
446	0.65116066	0.5996927	0.051467955
447	0.66285855	0.62318224	0.03967631
448	0.6691213	0.6304597	0.0386616
449	0.56778157	0.49418524	0.07359633
450	0.73576033	0.71794933	0.017811
451	0.72944444	0.6798241	0.04962033
452	0.7200067	0.72344756	-0.003440857
453	0.58855575	0.5573137	0.031242073
454	0.7935132	0.77265435	0.020858824
455	0.7658675	0.76050436	0.0053631067
456	0.5197566	0.48303849	0.03671813
457	0.60102224	0.5625195	0.038502753
458	0.5995124	0.55690956	0.042602837
459	0.5088506	0.4866595	0.022191077
460	0.7451768	0.6931436	0.052033186
461	0.68482727	0.65571195	0.02911532
462	0.7598617	0.74950826	0.010353446
463	0.47753203	0.42545512	0.052076906
464	0.7194893	0.672991	0.0464983
465	0.7646652	0.6911562	0.07350898
466	0.56259894	0.52068794	0.041911006
467	0.69170594	0.6537057	0.038000226
468	0.6725999	0.62640256	0.046197355
469	0.7243217	0.6782308	0.0460909
470	0.5973935	0.5416863	0.055707216
471	0.42487928	0.41645673	0.008422554
472	0.61743885	0.60418946	0.013249397
473	0.7503431	0.6997093	0.050633788
474	0.70780396	0.6890928	0.01871115
475	0.599796	0.54578495	0.054011047
476	0.7383466	0.6825268	0.05581975
477	0.73924	0.72286785	0.016372144
478	0.5931185	0.55648786	0.03663063
479	0.6944463	0.6933236	0.0011227131
480	0.55911636	0.524287	0.034829378
481	0.6314946	0.5938569	0.03763771
482	0.6112835	0.5608857	0.050397754
483	0.7349212	0.7465155	-0.0115942955
484	0.7302841	0.67698705	0.053297043
485	0.5816706	0.5494272	0.03224337
486	0.69714206	0.66654336	0.0305987
487	0.7440893	0.67796445	0.06612486
488	0.7070226	0.6553287	0.051693916
489	0.42242455	0.37169772	0.05072683
490	0.6036211	0.57508844	0.028532684
491	0.7385857	0.68899924	0.049586475
492	0.6648538	0.6269809	0.03787291
493	0.76306236	0.74847484	0.014587522
494	0.6926973	0.64576787	0.04692942
495	0.7860759	0.74894273	0.037133157
496	0.72518	0.6385894	0.08659059
497	0.5893101	0.53015107	0.05915904
498	0.6116795	0.53842765	0.07325184
499	0.5269176	0.47640717	0.050510406
500	0.49677777	0.4846442	0.0121335685
501	0.48508722	0.44765538	0.037431836
502	0.68868864	0.638123	0.05056566
503	0.60837317	0.56917524	0.03919792
504	0.67664045	0.6279534	0.04868704
505	0.5910555	0.53875834	0.052297175
506	0.6538839	0.5851095	0.0687744
507	0.7921616	0.75808454	0.03407705
508	0.46448827	0.42420578	0.040282488
509	0.60153276	0.51916915	0.082363605
510	0.5654582	0.48824206	0.07721612
511	0.8109138	0.7735819	0.03733188
512	0.67552185	0.6539232	0.021598637
513	0.7686686	0.743249	0.025419593
514	0.7656909	0.74553686	0.020154059
515	0.74861896	0.66572225	0.08289671
516	0.71813536	0.7183145	-0.00017917156
517	0.41310403	0.289675	0.12342903
518	0.7583246	0.72372484	0.03459978
519	0.6757447	0.62951607	0.046228647
520	0.5831314	0.5260126	0.057118773
521	0.6312629	0.56995577	0.061307132
522	0.71704423	0.68219715	0.03484708
523	0.5531598	0.50322646	0.049933314
524	0.58869207	0.52849716	0.06019491
525	0.58534527	0.56044185	0.024903417
526	0.69544035	0.6657969	0.029643476
527	0.7426864	0.70367426	0.039012134
528	0.48661715	0.42240003	0.06421712
529	0.64819854	0.6258978	0.02230072
530	0.65239257	0.59175694	0.060635626
531	0.58587956	0.5611477	0.024731874
532	0.64675367	0.5852591	0.06149459
533	0.623199	0.5964764	0.02672261
534	0.6238712	0.56815803	0.055713177
535	0.7289427	0.69551945	0.033423245
536	0.6835738	0.61764723	0.06592655
537	0.7315728	0.69314575	0.038427055
538	0.81716233	0.79737425	0.019788086
539	0.77177536	0.72800624	0.04376912
540	0.66305727	0.59119314	0.07186413
541	0.5294732	0.48521757	0.044255614
542	0.5752485	0.5415003	0.03374821
543	0.6092536	0.55783993	0.051413655
544	0.74985904	0.7166975	0.03316152
545	0.65614516	0.6025787	0.053566456
546	0.5600766	0.52745986	0.032616735
547	0.55722976	0.4833047	0.07392505
548	0.59773874	0.5267129	0.07102585
549	0.46839836	0.44638562	0.02201274
550	0.4983919	0.43185064	0.066541255
551	0.73393327	0.69475603	0.03917724
552	0.60150117	0.56250435	0.038996816
553	0.45626083	0.4124491	0.04381174
554	0.32033008	0.3002019	0.02012819
555	0.5542961	0.5166017	0.037694395
556	0.7003852	0.6262375	0.0741477
557	0.6631151	0.6253973	0.03771776
558	0.7178963	0.7014959	0.016400397
559	0.61893123	0.55284745	0.06608379
560	0.64752394	0.6186439	0.02888006
561	0.6678185	0.6455619	0.022256613
562	0.5984725	0.527354	0.071118474
563	0.77820516	0.7693293	0.008875847
564	0.6529608	0.6105341	0.042426705
565	0.6726172	0.6572238	0.015393376
566	0.65941757	0.63551	0.023907542
567	0.7563145	0.7271052	0.029209316
568	0.60183406	0.550499	0.051335037
569	0.67744523	0.6719634	0.005481839
570	0.6508168	0.5817905	0.06902629
571	0.6319923	0.6133053	0.01868701
572	0.8134058	0.783472	0.02993381
573	0.6281842	0.59545594	0.032728255
574	0.749214	0.70058125	0.04863274
575	0.72351605	0.66905725	0.054458797
576	0.63979447	0.61430883	0.025485635
577	0.7861216	0.78502864	0.0010929704
578	0.69034535	0.65267116	0.03767419
579	0.7567132	0.7282532	0.028460026
580	0.70065075	0.6740055	0.026645243
581	0.7021888	0.6568185	0.04537028
582	0.58959126	0.5031994	0.086391866
583	0.6166138	0.6114704	0.005143404
584	0.603729	0.56354684	0.040182173
585	0.7070613	0.6899204	0.017140865
586	0.6290974	0.5892566	0.039840817
587	0.7453715	0.73097074	0.01440078
588	0.5936962	0.54154474	0.05215144
589	0.82122546	0.80252796	0.0186975
590	0.67035127	0.63655686	0.033794403
591	0.6074817	0.5882333	0.019248426
592	0.7205187	0.6920312	0.028487504
593	0.60722905	0.58870685	0.018522203
594	0.5398313	0.49351645	0.046314836
595	0.63602775	0.6229149	0.013112843
596	0.63889825	0.61196434	0.026933908
597	0.5533025	0.50410956	0.049192965
598	0.51401263	0.47038597	0.043626666
599	0.72717446	0.6819477	0.045226753
600	0.7100027	0.6597258	0.050276935
601	0.69135684	0.6453629	0.045993924
602	0.75932974	0.7296207	0.029709041
603	0.5310154	0.50694716	0.024068236
604	0.6409985	0.6083281	0.03267038
605	0.3459402	0.2911945	0.054745704
606	0.658507	0.632044	0.026462972
607	0.7163606	0.68433094	0.03202969
608	0.6290748	0.56606734	0.063007474
609	0.7674042	0.7344222	0.03298199
610	0.68745714	0.635179	0.05227816
611	0.6734803	0.6390695	0.034410775
612	0.64516497	0.61534065	0.029824317
613	0.6070998	0.57031244	0.03678733
614	0.66180176	0.6170268	0.04477495
615	0.6836397	0.64675254	0.03688717
616	0.77656806	0.74268335	0.033884704
617	0.5919253	0.5566308	0.035294533
618	0.5791282	0.5324166	0.046711624
619	0.6938706	0.6799886	0.013881981
620	0.7795768	0.71719277	0.06238401
621	0.6105873	0.5495515	0.061035812
622	0.65633136	0.58465666	0.071674705
623	0.616305	0.594159	0.022145987
624	0.83038175	0.7850233	0.04535848
625	0.6964432	0.66779506	0.028648138
626	0.59262943	0.5438474	0.04878205
627	0.66850847	0.6709384	-0.0024299026
628	0.588293	0.5634754	0.024817646
629	0.6042947	0.52901804	0.07527667
630	0.47586468	0.45037046	0.025494218
631	0.6445862	0.5898305	0.054755688
632	0.74258727	0.7179605	0.024626791
633	0.7137867	0.7059142	0.007872522
634	0.62828267	0.6209475	0.007335186
635	0.70728034	0.6652181	0.042062223
636	0.75836724	0.70369685	0.054670393
637	0.6261176	0.5812935	0.044824064
638	0.516655	0.48921898	0.027436048
639	0.48177034	0.4499627	0.03180763
640	0.73790413	0.7034473	0.03445685
641	0.83789504	0.7719052	0.06598985
642	0.5573429	0.5224323	0.03491056
643	0.71255416	0.6485118	0.06404233
644	0.59685916	0.5589725	0.03788668
645	0.6617425	0.59082144	0.07092106
646	0.73418725	0.6789935	0.055193722
647	0.68286246	0.6507754	0.032087088
648	0.6321427	0.61866534	0.013477385
649	0.68001705	0.6626427	0.017374337
650	0.69165623	0.65656024	0.03509599
651	0.6561183	0.6597127	-0.0035943985
652	0.64434254	0.5960347	0.048307836
653	0.87065804	0.8611011	0.009556949
654	0.58566004	0.53243953	0.05322051
655	0.6340907	0.61136943	0.02272129
656	0.58641034	0.53788304	0.0485273
657	0.6697367	0.61952096	0.05021572
658	0.70705813	0.671319	0.035739124
659	0.67507887	0.6198372	0.055241644
660	0.48295164	0.436565	0.04638663
661	0.6651469	0.6555967	0.009550214
662	0.5400174	0.49472806	0.045289367
663	0.63667935	0.59928143	0.03739792
664	0.5378513	0.47837555	0.05947572
665	0.6889641	0.6616424	0.027321756
666	0.61993957	0.5857641	0.034175456
667	0.7198661	0.7228263	-0.002960205
668	0.6741873	0.6489513	0.02523601
669	0.65554506	0.60064864	0.054896414
670	0.53310525	0.5185857	0.014519572
671	0.6553821	0.6142601	0.04112202
672	0.67994887	0.6403443	0.039604545
673	0.47215018	0.425183	0.04696718
674	0.62626725	0.6125109	0.013756335
675	0.5911812	0.54892266	0.04225856
676	0.6924125	0.6675577	0.02485478
677	0.6998586	0.65240484	0.04745376
678	0.78528076	0.7458102	0.039470553
679	0.5286357	0.5076398	0.020995855
680	0.64482	0.6326987	0.01212126
681	0.78092766	0.7668422	0.014085472
682	0.79787797	0.7471488	0.050729156
683	0.68673766	0.61069685	0.076040804
684	0.7184237	0.72724235	-0.008818626
685	0.6580696	0.64048886	0.017580748
686	0.6243869	0.5815049	0.042882025
687	0.678037	0.6685876	0.009449363
688	0.7855478	0.7554718	0.030075967
689	0.7988752	0.7561045	0.042770684
690	0.64054304	0.58781576	0.052727282
691	0.5081432	0.4624476	0.045695573
692	0.6984301	0.64288193	0.05554819
693	0.77901256	0.73224986	0.046762705
694	0.63483053	0.59996605	0.034864485
695	0.6100837	0.5764743	0.03360939
696	0.63674897	0.57768863	0.059060335
697	0.6279323	0.5670067	0.060925603
698	0.7736901	0.735902	0.037788093
699	0.8232977	0.77971804	0.043579638
700	0.7090199	0.6466527	0.0623672
701	0.58208025	0.5353852	0.046695054
702	0.6566147	0.6366531	0.019961596
703	0.7116919	0.6867751	0.024916828
704	0.66033286	0.6323735	0.027959347
705	0.7475355	0.71812457	0.029410958
706	0.76192033	0.7292915	0.032628834
707	0.7749042	0.7054649	0.06943929
708	0.841275	0.82173926	0.01953572
709	0.604427	0.5574176	0.04700941
710	0.44031492	0.4274683	0.012846619
711	0.41739067	0.38290754	0.034483135
712	0.743247	0.7486099	-0.005362928
713	0.66220635	0.6433013	0.018905044
714	0.6293778	0.6191748	0.010203004
715	0.63090956	0.59823483	0.03267473
716	0.6208959	0.5791227	0.0417732
717	0.550357	0.52281576	0.02754122
718	0.68366224	0.6701368	0.013525426
719	0.57238764	0.5595702	0.012817442
720	0.56584114	0.48944178	0.076399356
721	0.61011726	0.5675793	0.042537928
722	0.5921563	0.5698031	0.022353172
723	0.4182854	0.37857622	0.03970918
724	0.58766574	0.60172737	-0.01406163
725	0.7484172	0.72578007	0.022637129
726	0.8412859	0.78854924	0.05273664
727	0.51264364	0.45960498	0.053038657
728	0.7494781	0.72026974	0.029208362
729	0.5074816	0.47686496	0.030616611
730	0.6096527	0.5629518	0.046700895
731	0.61645204	0.5716254	0.044826627
732	0.7632097	0.7393411	0.02386862
733	0.6739208	0.63084835	0.043072462
734	0.6110282	0.58632976	0.024698436
735	0.71774155	0.69521135	0.022530198
736	0.7495667	0.6836593	0.06590736
737	0.74443877	0.7058442	0.038594544
738	0.81165445	0.7894156	0.02223885
739	0.75692326	0.73415726	0.022765994
740	0.6969029	0.64383405	0.053068817
741	0.7353422	0.70372903	0.03161317
742	0.657969	0.6328841	0.025084913
743	0.6468555	0.60805964	0.03879583
744	0.657569	0.6099797	0.047589302
745	0.8359156	0.82383764	0.012077987
746	0.65928596	0.6434043	0.015881658
747	0.77719223	0.7981669	-0.020974636
748	0.713865	0.67447853	0.03938645
749	0.82832754	0.8081202	0.020207345
