# Supplementary material for: Fixational eye movements enhance the precision of visual information transmitted by the primate retina
Source: Nat Commun. 2024 Sep 11;15:7964. doi: 10.1038/s41467-024-52304-7 (PMC11390888; doi:10.1038/s41467-024-52304-7)
Supplement: Supplementary file 4 — Source Data [file 41467_2024_52304_MOESM4_ESM.zip › exported_data_for_journal/figure5_correlations/Figure5h/on_parasol_real_shuff.csv]

	Shuffle peak height [kHz]	Data peak height [kHz]
0	0.4926666666666667	0.49
1	0.7273333333333333	0.6546666666666666
2	0.7013333333333333	0.6193333333333334
3	0.6639999999999999	0.5900000000000001
4	0.9933333333333334	0.9219999999999999
5	0.6466666666666667	0.63
6	0.758	0.7113333333333334
7	0.766	0.6533333333333333
8	0.3633333333333334	0.34733333333333327
9	0.31066666666666676	0.2693333333333333
10	0.5413333333333332	0.4786666666666668
11	0.8566666666666667	0.798
12	0.9173333333333333	0.8973333333333333
13	0.8966666666666667	0.8999999999999999
14	0.38199999999999995	0.35
15	0.884	0.8146666666666668
16	0.4013333333333333	0.4013333333333333
17	0.2826666666666666	0.262
18	0.20466666666666666	0.16533333333333333
19	0.4186666666666667	0.42800000000000005
20	0.6900000000000001	0.6619999999999999
21	0.8046666666666666	0.7346666666666668
22	0.7813333333333333	0.6473333333333334
23	0.6880000000000001	0.6733333333333332
24	0.9153333333333336	0.8926666666666667
25	0.4646666666666668	0.43866666666666676
26	0.4786666666666667	0.4853333333333334
27	0.5153333333333334	0.52
28	0.556	0.5793333333333334
29	0.8146666666666667	0.79
30	0.20666666666666667	0.2406666666666667
31	0.5846666666666667	0.518
32	0.3946666666666667	0.45000000000000007
33	0.484	0.45799999999999996
34	0.32000000000000006	0.32999999999999996
35	0.6100000000000001	0.6166666666666667
36	0.5913333333333333	0.5399999999999999
37	0.8580000000000001	0.8406666666666666
38	0.32400000000000007	0.32333333333333325
39	0.38	0.376
40	0.514	0.45933333333333337
41	0.7080000000000001	0.63
42	0.7873333333333333	0.628
43	0.20933333333333332	0.21866666666666668
44	0.22466666666666663	0.24266666666666667
45	0.9286666666666665	0.8719999999999999
46	0.3613333333333334	0.3633333333333333
47	0.45399999999999996	0.44666666666666677
48	0.40866666666666673	0.3813333333333333
49	0.8033333333333333	0.742
50	0.30733333333333335	0.258
51	0.8566666666666667	0.7566666666666667
52	1.024	0.9086666666666667
53	0.8406666666666666	0.7633333333333333
54	0.354	0.326
55	0.5973333333333333	0.5353333333333334
56	0.3753333333333333	0.346
57	0.4660000000000001	0.45933333333333337
58	0.5653333333333334	0.558
59	0.8293333333333333	0.7533333333333333
60	0.3513333333333333	0.384
61	0.49	0.4979999999999999
62	0.4733333333333334	0.4893333333333333
63	1.106666666666667	0.8946666666666667
64	0.6773333333333333	0.6166666666666666
65	0.8126666666666666	0.832
66	0.32933333333333337	0.31600000000000006
67	0.7026666666666667	0.6320000000000001
68	0.7053333333333334	0.6346666666666667
69	0.3606666666666667	0.3713333333333333
70	0.758	0.6619999999999999
71	0.9593333333333334	1.006
72	0.4146666666666667	0.41
73	0.15666666666666662	0.17666666666666664
74	0.43933333333333335	0.42400000000000004
75	0.34666666666666657	0.32200000000000006
76	0.29733333333333345	0.2753333333333332
77	0.3553333333333333	0.32933333333333337
78	0.5080000000000001	0.5039999999999999
