# Supplementary material for: Fixational eye movements enhance the precision of visual information transmitted by the primate retina
Source: Nat Commun. 2024 Sep 11;15:7964. doi: 10.1038/s41467-024-52304-7 (PMC11390888; doi:10.1038/s41467-024-52304-7)
Supplement: Supplementary file 4 — Source Data [file 41467_2024_52304_MOESM4_ESM.zip › exported_data_for_journal/figure5_correlations/Figure5h/off_midget_real_shuff.csv]

	Shuffle peak height [kHz]	Data peak height [kHz]
0	0.10600000000000004	0.08799999999999997
1	0.21999999999999997	0.17866666666666675
2	0.29266666666666663	0.2673333333333334
3	0.5053333333333334	0.476
4	0.12666666666666665	0.13533333333333336
5	0.2933333333333333	0.2833333333333334
6	0.24666666666666667	0.2553333333333333
7	0.13333333333333336	0.136
8	0.19466666666666677	0.1113333333333334
9	0.434	0.3506666666666666
10	0.2493333333333333	0.22066666666666668
11	0.22266666666666662	0.21866666666666673
12	0.18799999999999994	0.15866666666666673
13	0.44133333333333336	0.3666666666666666
14	0.09333333333333332	0.09399999999999997
15	0.2486666666666667	0.23333333333333334
16	0.51	0.4393333333333333
17	0.386	0.40133333333333343
18	0.17933333333333334	0.17999999999999994
19	0.33199999999999996	0.32000000000000006
20	0.3633333333333333	0.3460000000000001
21	0.31999999999999995	0.35
22	0.09999999999999998	0.1146666666666667
23	0.22866666666666663	0.24133333333333334
24	0.378	0.296
25	0.08799999999999997	0.07533333333333336
26	0.26799999999999996	0.28400000000000003
27	0.1926666666666666	0.22666666666666674
28	0.08333333333333337	0.07533333333333331
29	0.312	0.26799999999999996
30	0.2746666666666666	0.2626666666666667
31	0.424	0.35200000000000004
32	0.17133333333333334	0.1180000000000001
33	0.17733333333333334	0.16600000000000004
34	0.1193333333333334	0.1413333333333333
35	0.24800000000000003	0.2326666666666667
36	0.08399999999999996	0.08333333333333337
37	0.09333333333333332	0.08533333333333332
38	0.18133333333333335	0.15600000000000003
39	0.3133333333333333	0.2953333333333333
40	0.15066666666666673	0.14800000000000002
41	0.12933333333333336	0.13066666666666665
42	0.32933333333333337	0.32733333333333337
43	0.1366666666666667	0.13999999999999999
44	0.15333333333333332	0.15866666666666662
45	0.15333333333333332	0.17400000000000004
46	0.22400000000000003	0.22133333333333338
47	0.2713333333333333	0.2646666666666667
48	0.514	0.43333333333333335
49	0.3313333333333333	0.304
50	0.14266666666666666	0.13933333333333336
51	0.17733333333333334	0.20399999999999996
52	0.2993333333333333	0.28133333333333327
53	0.21466666666666667	0.21933333333333332
54	0.44000000000000006	0.33666666666666667
55	0.15133333333333332	0.16866666666666663
56	0.10666666666666669	0.1333333333333333
57	0.23533333333333334	0.2506666666666667
58	0.04933333333333334	0.05466666666666664
59	0.2220000000000001	0.21333333333333337
60	0.21533333333333338	0.2013333333333333
61	0.524	0.36866666666666664
62	0.25799999999999995	0.25066666666666665
63	0.296	0.28733333333333333
64	0.1166666666666667	0.12733333333333335
65	0.134	0.14400000000000002
66	0.388	0.30866666666666676
67	0.16133333333333344	0.16666666666666674
68	0.2953333333333333	0.298
69	0.188	0.22133333333333338
70	0.16333333333333327	0.15666666666666662
71	0.30066666666666675	0.28600000000000003
72	0.2446666666666667	0.2446666666666667
73	0.20800000000000002	0.22800000000000004
74	0.32066666666666666	0.32599999999999996
75	0.33999999999999997	0.32799999999999996
76	0.2453333333333333	0.2326666666666667
77	0.21799999999999997	0.22866666666666674
78	0.2813333333333333	0.2653333333333333
79	0.08666666666666667	0.07800000000000001
80	0.35933333333333334	0.352
81	0.348	0.30800000000000005
82	0.20866666666666667	0.22999999999999998
83	0.274	0.26933333333333337
84	0.29533333333333334	0.2673333333333333
85	0.05133333333333334	0.0693333333333333
86	0.4706666666666667	0.31199999999999994
87	0.1339999999999999	0.15333333333333332
88	0.2526666666666667	0.24000000000000005
89	0.30999999999999994	0.32800000000000007
90	0.21066666666666667	0.21200000000000002
91	0.22933333333333333	0.24933333333333332
92	0.20200000000000007	0.20266666666666666
93	0.14666666666666667	0.14933333333333332
94	0.32399999999999995	0.29400000000000004
95	0.15800000000000003	0.1413333333333333
96	0.15933333333333333	0.14666666666666667
97	0.15266666666666673	0.1499999999999999
98	0.22999999999999998	0.19866666666666666
99	0.21199999999999997	0.18199999999999994
100	0.6019999999999999	0.23666666666666658
101	0.1846666666666667	0.19466666666666665
102	0.26866666666666666	0.2913333333333333
103	0.16733333333333333	0.14600000000000002
104	0.39933333333333343	0.3580000000000001
105	0.28533333333333327	0.22466666666666668
106	0.14733333333333332	0.14799999999999996
107	0.5066666666666667	0.47133333333333327
108	0.20666666666666672	0.19400000000000006
109	0.3733333333333333	0.2433333333333334
110	0.14400000000000002	0.1479999999999999
111	0.12399999999999997	0.12799999999999997
112	0.1186666666666667	0.14
113	0.08866666666666667	0.094
114	0.14266666666666666	0.13866666666666666
115	0.31066666666666665	0.31400000000000006
116	0.1346666666666666	0.128
117	0.20466666666666666	0.21266666666666667
118	0.09400000000000003	0.10333333333333333
119	0.46399999999999997	0.31466666666666665
120	0.08933333333333332	0.07800000000000001
121	0.24733333333333332	0.24133333333333334
122	0.6013333333333333	0.5046666666666666
123	0.23399999999999999	0.2326666666666667
124	0.2706666666666666	0.2886666666666667
125	0.16666666666666669	0.1853333333333333
126	0.05133333333333334	0.07666666666666666
127	0.4106666666666667	0.41000000000000003
128	0.2853333333333333	0.2746666666666667
129	0.18400000000000005	0.18599999999999994
130	0.5059999999999999	0.3666666666666667
131	0.18599999999999994	0.17866666666666664
132	0.198	0.1966666666666667
133	0.19466666666666665	0.18333333333333335
134	0.248	0.19933333333333336
135	0.25133333333333335	0.25666666666666665
136	0.26533333333333337	0.27
137	0.11066666666666658	0.08333333333333337
138	0.1413333333333333	0.13933333333333336
139	0.24333333333333332	0.22866666666666666
140	0.11000000000000001	0.10133333333333336
141	0.18266666666666664	0.18400000000000005
142	0.30133333333333334	0.278
143	0.18866666666666665	0.2386666666666668
144	0.1813333333333333	0.18333333333333335
145	0.42466666666666664	0.36799999999999994
146	0.4126666666666667	0.376
147	0.13666666666666671	0.124
148	0.15733333333333333	0.12933333333333336
149	0.32666666666666655	0.27
150	0.34	0.324
151	0.11266666666666664	0.11199999999999999
152	0.16666666666666663	0.14933333333333332
153	0.2886666666666666	0.20733333333333337
154	0.36133333333333334	0.34
155	0.14666666666666667	0.18
156	0.21200000000000002	0.17866666666666664
157	0.36066666666666664	0.3726666666666667
158	0.134	0.14066666666666666
159	0.11733333333333329	0.09266666666666667
160	0.08799999999999997	0.08266666666666661
161	0.37000000000000005	0.3426666666666666
162	0.13066666666666665	0.14733333333333332
163	0.18866666666666665	0.17333333333333334
164	0.05666666666666664	0.07666666666666666
165	0.15666666666666668	0.16533333333333333
166	0.1233333333333333	0.1413333333333333
167	0.09733333333333333	0.08133333333333331
168	0.21866666666666673	0.20733333333333337
169	0.36733333333333335	0.3446666666666666
170	0.3866666666666668	0.3639999999999999
171	0.24999999999999994	0.23466666666666663
172	0.22000000000000003	0.24
173	0.18466666666666667	0.17333333333333334
174	0.22666666666666668	0.21666666666666656
175	0.13866666666666666	0.15533333333333332
176	0.14	0.1306666666666666
177	0.14466666666666667	0.11800000000000005
178	0.15000000000000002	0.1226666666666667
179	0.3486666666666667	0.32133333333333336
180	0.21999999999999997	0.20466666666666666
181	0.2033333333333333	0.2106666666666666
182	0.2486666666666666	0.252
183	0.09666666666666668	0.08866666666666664
184	0.45133333333333336	0.414
185	0.1726666666666667	0.16800000000000004
186	0.10799999999999998	0.09866666666666668
187	0.18333333333333335	0.18400000000000005
188	0.15066666666666667	0.168
189	0.15266666666666667	0.196
190	0.4566666666666667	0.42466666666666664
191	0.22600000000000003	0.23866666666666664
192	0.1366666666666666	0.1326666666666667
193	0.25466666666666665	0.2306666666666667
194	0.1326666666666667	0.1093333333333334
195	0.2566666666666667	0.2666666666666667
196	0.20999999999999996	0.2106666666666666
197	0.27599999999999997	0.2526666666666666
198	0.10733333333333334	0.126
199	0.34266666666666656	0.19066666666666676
200	0.17866666666666664	0.16599999999999998
201	0.07400000000000001	0.06866666666666668
202	0.31666666666666665	0.3273333333333333
203	0.3900000000000001	0.33533333333333326
204	0.10400000000000004	0.09533333333333333
205	0.3606666666666667	0.35066666666666674
206	0.15266666666666667	0.15333333333333332
207	0.2313333333333334	0.2313333333333334
208	0.246	0.24266666666666667
209	0.09400000000000003	0.09933333333333333
210	0.062	0.07599999999999998
211	0.4933333333333332	0.28933333333333344
212	0.4266666666666667	0.38000000000000006
213	0.242	0.20733333333333326
214	0.2506666666666667	0.21133333333333337
215	0.122	0.10933333333333334
216	0.09466666666666673	0.10799999999999998
217	0.22533333333333339	0.21266666666666667
218	0.055999999999999994	0.05933333333333332
219	0.172	0.178
220	0.2493333333333333	0.25666666666666665
221	0.18133333333333335	0.17933333333333334
222	0.34400000000000003	0.33333333333333337
223	0.09333333333333332	0.09399999999999997
224	0.18066666666666664	0.18866666666666665
225	0.1233333333333333	0.10799999999999998
226	0.20800000000000002	0.23133333333333334
227	0.15733333333333333	0.17400000000000004
228	0.19999999999999996	0.19466666666666665
229	0.11133333333333334	0.11333333333333334
230	0.18066666666666664	0.1746666666666667
231	0.32	0.3
232	0.15466666666666662	0.15800000000000003
233	0.35133333333333333	0.3406666666666667
234	0.16066666666666668	0.16466666666666668
235	0.14933333333333332	0.1693333333333334
236	0.08333333333333337	0.07866666666666666
237	0.1726666666666667	0.15533333333333338
238	0.07866666666666666	0.06866666666666668
239	0.08733333333333337	0.12
240	0.16	0.16466666666666666
241	0.18266666666666664	0.21266666666666662
242	0.31066666666666676	0.29866666666666664
243	0.13733333333333334	0.1246666666666667
244	0.30733333333333335	0.29000000000000004
245	0.10533333333333333	0.09799999999999998
246	0.1673333333333334	0.15600000000000003
247	0.30400000000000005	0.2433333333333333
248	0.45466666666666666	0.4286666666666667
249	0.23333333333333328	0.19333333333333336
250	0.08799999999999997	0.09333333333333332
251	0.25399999999999995	0.22466666666666668
252	0.10400000000000004	0.10000000000000003
253	0.16200000000000003	0.17133333333333328
254	0.21533333333333338	0.20866666666666667
255	0.24466666666666667	0.20466666666666666
256	0.2853333333333334	0.29466666666666674
257	0.12533333333333335	0.13666666666666666
258	0.07533333333333331	0.08466666666666672
259	0.2026666666666666	0.20533333333333337
260	0.44200000000000006	0.3993333333333333
261	0.30466666666666675	0.28466666666666673
262	0.19666666666666666	0.21199999999999997
263	0.11199999999999999	0.11199999999999999
264	0.13800000000000007	0.14733333333333337
265	0.1846666666666667	0.23399999999999999
266	0.16733333333333328	0.16666666666666669
267	0.298	0.298
268	0.07733333333333331	0.06466666666666665
269	0.16133333333333333	0.15266666666666662
270	0.1273333333333334	0.1333333333333333
271	0.226	0.24
272	0.1353333333333333	0.1273333333333334
273	0.07399999999999998	0.07999999999999999
274	0.08600000000000002	0.08133333333333337
275	0.7213333333333334	0.2939999999999998
276	0.11200000000000004	0.11133333333333328
277	0.14666666666666664	0.14666666666666667
278	0.21200000000000008	0.22599999999999998
279	0.17933333333333332	0.19066666666666665
280	0.358	0.38199999999999995
281	0.15399999999999997	0.134
282	0.1306666666666667	0.13866666666666672
283	0.2573333333333333	0.2413333333333333
284	0.16999999999999998	0.1853333333333333
285	0.14	0.09400000000000008
286	0.17066666666666663	0.18933333333333333
287	0.13333333333333336	0.15
288	0.19200000000000006	0.19199999999999995
289	0.064	0.0566666666666667
290	0.2866666666666667	0.26266666666666666
291	0.3113333333333333	0.26933333333333337
292	0.1246666666666667	0.11066666666666664
293	0.2626666666666666	0.252
294	0.18133333333333335	0.16400000000000003
295	0.06266666666666668	0.06466666666666668
296	0.1686666666666667	0.17666666666666667
297	0.22866666666666668	0.21999999999999997
298	0.7646666666666667	0.2426666666666666
299	0.061333333333333295	0.05933333333333335
300	0.10466666666666663	0.10199999999999998
301	0.15933333333333333	0.14733333333333332
302	0.33933333333333326	0.2853333333333333
303	0.14266666666666666	0.17133333333333334
304	0.020666666666666663	0.014666666666666668
