# Supplementary material for: Fixational eye movements enhance the precision of visual information transmitted by the primate retina
Source: Nat Commun. 2024 Sep 11;15:7964. doi: 10.1038/s41467-024-52304-7 (PMC11390888; doi:10.1038/s41467-024-52304-7)
Supplement: Supplementary file 4 — Source Data [file 41467_2024_52304_MOESM4_ESM.zip › exported_data_for_journal/figure5_correlations/Figure5h/on_midget_real_shuff.csv]

	Shuffle peak height [kHz]	Data peak height [kHz]
0	0.3306666666666667	0.25533333333333336
1	0.11333333333333334	0.12466666666666668
2	0.1893333333333334	0.1686666666666667
3	0.17266666666666663	0.15400000000000003
4	0.20199999999999999	0.18066666666666667
5	0.22	0.18533333333333332
6	0.2346666666666667	0.2033333333333333
7	0.19400000000000006	0.17533333333333334
8	0.152	0.13866666666666666
9	0.16000000000000003	0.17533333333333334
10	0.11533333333333334	0.1146666666666667
11	0.08399999999999999	0.08066666666666666
12	0.1846666666666667	0.18066666666666664
13	0.15000000000000008	0.14266666666666666
14	0.24733333333333335	0.21133333333333335
15	0.14666666666666667	0.14666666666666667
16	0.4093333333333333	0.374
17	0.15666666666666662	0.14200000000000002
18	0.3686666666666667	0.3186666666666667
19	0.16933333333333334	0.16533333333333333
20	0.20333333333333337	0.18333333333333335
21	0.28800000000000003	0.2406666666666667
22	0.12266666666666666	0.12333333333333332
23	0.4826666666666667	0.40466666666666673
24	0.1766666666666667	0.15600000000000003
25	0.19933333333333333	0.19666666666666668
26	0.1406666666666667	0.15133333333333335
27	0.31533333333333335	0.29533333333333334
28	0.32800000000000007	0.2953333333333333
29	0.21866666666666665	0.17466666666666664
30	0.256	0.22266666666666668
31	0.30400000000000005	0.23400000000000004
32	0.07466666666666671	0.064
33	0.166	0.16199999999999998
34	0.3153333333333333	0.26599999999999996
35	0.22200000000000003	0.18466666666666665
36	0.20133333333333334	0.18866666666666665
37	0.4526666666666667	0.416
38	0.15133333333333335	0.16599999999999998
39	0.1246666666666667	0.10733333333333334
40	0.29600000000000004	0.236
41	0.08200000000000002	0.07933333333333334
42	0.0973333333333333	0.08399999999999999
43	0.3586666666666667	0.316
44	0.17733333333333332	0.1933333333333333
45	0.25266666666666665	0.21133333333333335
46	0.35533333333333333	0.3486666666666666
47	0.3753333333333333	0.33
48	0.21733333333333335	0.21066666666666667
49	0.2806666666666667	0.25000000000000006
50	0.49933333333333335	0.40133333333333326
51	0.13866666666666666	0.12866666666666665
52	0.21866666666666668	0.18199999999999997
53	0.158	0.17066666666666666
54	0.16799999999999998	0.14933333333333335
55	0.21933333333333338	0.21200000000000008
56	0.18933333333333333	0.16333333333333333
57	0.2833333333333333	0.264
58	0.4366666666666667	0.3486666666666667
59	0.21266666666666664	0.19200000000000003
60	0.31333333333333335	0.25866666666666666
61	0.378	0.29666666666666663
62	0.174	0.15800000000000003
63	0.2926666666666667	0.23199999999999998
64	0.17466666666666666	0.1733333333333333
65	0.398	0.3986666666666666
66	0.07066666666666666	0.08333333333333334
67	0.1693333333333333	0.13399999999999998
68	0.32733333333333337	0.28400000000000003
69	0.24133333333333334	0.208
70	0.21533333333333338	0.20866666666666667
71	0.3993333333333334	0.3273333333333333
72	0.2386666666666667	0.22000000000000003
73	0.20066666666666672	0.184
74	0.13866666666666666	0.13466666666666666
75	0.26066666666666666	0.23199999999999998
76	0.11199999999999999	0.11533333333333334
77	0.11133333333333333	0.134
78	0.19599999999999995	0.18999999999999995
79	0.18933333333333335	0.16533333333333333
80	0.174	0.1466666666666667
81	0.12533333333333335	0.144
82	0.15666666666666665	0.14866666666666664
83	0.13666666666666666	0.11333333333333334
84	0.23933333333333331	0.21266666666666667
85	0.22799999999999998	0.22866666666666663
86	0.22200000000000003	0.2006666666666667
87	0.4139999999999999	0.37599999999999995
88	0.1953333333333333	0.21000000000000002
89	0.20866666666666667	0.21333333333333335
90	0.41733333333333333	0.41600000000000004
91	0.13933333333333336	0.13666666666666666
92	0.30866666666666664	0.3313333333333333
93	0.12799999999999997	0.1166666666666667
94	0.26533333333333337	0.23133333333333328
95	0.2413333333333333	0.19799999999999995
96	0.47133333333333327	0.39666666666666667
97	0.22066666666666668	0.19466666666666665
98	0.29733333333333334	0.1866666666666667
99	0.19599999999999995	0.20066666666666672
100	0.336	0.31066666666666665
101	0.04266666666666667	0.039999999999999994
102	0.214	0.19666666666666663
103	0.4179999999999999	0.392
104	0.36600000000000005	0.31999999999999995
105	0.2886666666666667	0.27599999999999997
106	0.04200000000000001	0.04200000000000001
107	0.12866666666666665	0.12
108	0.454	0.30466666666666664
109	0.162	0.15133333333333332
110	0.3633333333333334	0.34400000000000003
111	0.2526666666666667	0.24066666666666664
112	0.19266666666666668	0.184
113	0.21066666666666667	0.16333333333333333
114	0.11200000000000004	0.09266666666666667
115	0.3526666666666667	0.30666666666666664
116	0.1766666666666667	0.19666666666666668
117	0.1326666666666667	0.1313333333333333
118	0.2533333333333333	0.216
119	0.16399999999999998	0.14200000000000007
120	0.2426666666666666	0.2493333333333333
121	0.04266666666666667	0.039333333333333345
122	0.20333333333333334	0.208
123	0.29466666666666663	0.2766666666666666
124	0.2753333333333334	0.24133333333333332
125	0.22133333333333335	0.20333333333333337
126	0.27199999999999996	0.23133333333333328
127	0.182	0.19733333333333336
128	0.1406666666666667	0.12866666666666665
129	0.06666666666666665	0.06533333333333333
130	0.048666666666666664	0.05466666666666667
131	0.2833333333333333	0.2693333333333333
132	0.11466666666666667	0.1
133	0.5033333333333333	0.37533333333333335
134	0.262	0.18799999999999997
135	0.29	0.27
136	0.29266666666666663	0.294
137	0.158	0.13266666666666665
138	0.3306666666666667	0.30866666666666664
139	0.4246666666666667	0.3173333333333333
140	0.08066666666666666	0.09
141	0.21066666666666667	0.192
142	0.43599999999999994	0.4093333333333333
143	0.12333333333333332	0.13933333333333336
144	0.05000000000000002	0.048666666666666664
145	0.218	0.21066666666666667
146	0.2533333333333333	0.2613333333333333
147	0.25466666666666665	0.254
148	0.3486666666666667	0.28200000000000003
149	0.2886666666666666	0.198
150	0.08399999999999996	0.09133333333333338
151	0.08933333333333335	0.10133333333333333
152	0.0713333333333333	0.05799999999999997
153	0.12133333333333335	0.11266666666666669
154	0.3713333333333333	0.36000000000000004
155	0.266	0.2799999999999999
156	0.16999999999999998	0.144
157	0.05666666666666664	0.0653333333333333
158	0.22533333333333336	0.206
159	0.23133333333333334	0.21466666666666673
160	0.2446666666666667	0.24
161	0.11733333333333332	0.11866666666666664
162	0.14733333333333332	0.12666666666666665
163	0.2573333333333333	0.254
164	0.3466666666666666	0.2846666666666667
165	0.36933333333333335	0.348
166	0.29266666666666663	0.2886666666666667
167	0.198	0.18800000000000003
168	0.30666666666666675	0.2626666666666666
169	0.21200000000000002	0.21266666666666667
170	0.2773333333333333	0.24200000000000002
171	0.188	0.18066666666666664
172	0.26333333333333336	0.22866666666666668
173	0.4066666666666667	0.302
174	0.23133333333333334	0.2393333333333333
175	0.10466666666666666	0.10533333333333333
176	0.22533333333333336	0.21533333333333335
177	0.08333333333333334	0.06533333333333335
178	0.26066666666666666	0.23733333333333334
179	0.28600000000000003	0.24
180	0.12266666666666665	0.12333333333333332
181	0.3786666666666666	0.29600000000000004
182	0.3513333333333333	0.31266666666666665
183	0.13200000000000003	0.136
184	0.28600000000000003	0.2506666666666667
185	0.25733333333333336	0.19066666666666665
186	0.09533333333333333	0.10200000000000004
187	1.01	0.31266666666666665
188	0.36333333333333334	0.3406666666666667
189	0.15933333333333333	0.162
190	0.15666666666666668	0.14066666666666663
191	0.17133333333333334	0.14066666666666666
192	0.26666666666666666	0.22800000000000004
193	0.13466666666666666	0.11333333333333331
194	0.21733333333333332	0.21933333333333332
195	0.19333333333333333	0.1886666666666667
196	0.10733333333333334	0.11533333333333329
197	0.29933333333333334	0.22666666666666663
198	0.1413333333333333	0.13199999999999998
199	0.15866666666666662	0.16399999999999998
200	0.31533333333333335	0.2666666666666667
201	0.07999999999999999	0.08533333333333337
202	0.18933333333333335	0.20066666666666666
203	0.14266666666666664	0.15133333333333332
204	0.39266666666666666	0.3326666666666667
205	0.28933333333333333	0.21533333333333332
206	0.10133333333333336	0.098
207	0.28600000000000003	0.238
208	0.2373333333333334	0.20799999999999996
209	0.3786666666666666	0.33466666666666667
210	0.2986666666666667	0.2846666666666666
211	0.45933333333333326	0.3799999999999999
212	0.08600000000000001	0.074
213	0.3166666666666667	0.23466666666666663
214	0.276	0.26666666666666666
215	0.28866666666666674	0.25933333333333336
216	0.14600000000000002	0.13533333333333333
217	0.4613333333333333	0.42533333333333334
218	0.4073333333333334	0.39
219	0.094	0.08733333333333335
220	0.13799999999999998	0.15266666666666664
221	0.043333333333333335	0.041999999999999996
