# Supplementary material for: Fixational eye movements enhance the precision of visual information transmitted by the primate retina
Source: Nat Commun. 2024 Sep 11;15:7964. doi: 10.1038/s41467-024-52304-7 (PMC11390888; doi:10.1038/s41467-024-52304-7)
Supplement: Supplementary file 4 — Source Data [file 41467_2024_52304_MOESM4_ESM.zip › exported_data_for_journal/figure5_correlations/Figure5h/off_parasol_real_shuff.csv]

	Shuffle peak height [kHz]	Data peak height [kHz]
0	0.4026666666666667	0.3213333333333333
1	0.2686666666666666	0.22866666666666668
2	0.19533333333333336	0.1786666666666667
3	0.21199999999999997	0.23066666666666663
4	0.7886666666666667	0.45333333333333337
5	0.1993333333333333	0.2013333333333333
6	0.17933333333333334	0.17199999999999993
7	0.17599999999999993	0.1326666666666667
8	0.558	0.37466666666666665
9	0.342	0.2413333333333333
10	0.2526666666666667	0.21666666666666667
11	0.4873333333333333	0.39866666666666667
12	0.30266666666666664	0.276
13	0.15133333333333332	0.15133333333333332
14	0.2713333333333333	0.236
15	0.3886666666666667	0.3353333333333333
16	0.36600000000000005	0.33199999999999996
17	0.3993333333333333	0.3226666666666667
18	0.584	0.376
19	0.21933333333333327	0.20266666666666666
20	0.2746666666666667	0.262
21	0.33866666666666656	0.30666666666666664
22	0.1946666666666666	0.17400000000000004
23	0.22066666666666668	0.1426666666666666
24	0.3726666666666667	0.31200000000000006
25	0.30999999999999994	0.29866666666666664
26	0.7093333333333333	0.48400000000000004
27	0.264	0.19733333333333336
28	0.3786666666666667	0.3393333333333334
29	0.20666666666666667	0.19266666666666665
30	0.282	0.22399999999999998
31	0.2700000000000001	0.24066666666666664
32	0.3146666666666667	0.27266666666666667
33	0.30200000000000005	0.3093333333333333
34	0.2433333333333333	0.2526666666666667
35	0.13333333333333336	0.11933333333333335
36	0.5246666666666666	0.32733333333333337
37	0.3493333333333334	0.24133333333333334
38	0.1353333333333333	0.124
39	0.3613333333333333	0.2666666666666667
40	0.31666666666666665	0.26933333333333337
41	0.16933333333333334	0.17666666666666664
42	0.5206666666666668	0.44933333333333336
43	0.5346666666666666	0.43066666666666664
44	0.5253333333333334	0.4033333333333333
45	0.27133333333333326	0.22199999999999998
46	0.5993333333333333	0.3886666666666667
47	0.22933333333333328	0.22000000000000003
48	0.4693333333333333	0.41866666666666663
49	0.28400000000000003	0.27599999999999997
50	0.7586666666666666	0.46066666666666667
51	0.7353333333333333	0.594
52	0.5953333333333333	0.36800000000000005
53	0.30066666666666664	0.2779999999999999
54	0.6426666666666667	0.4693333333333334
55	0.49933333333333335	0.38066666666666665
56	0.23066666666666663	0.2453333333333333
57	0.26999999999999996	0.24800000000000005
58	0.38266666666666665	0.3253333333333333
59	0.20933333333333332	0.18533333333333335
60	0.14533333333333331	0.10200000000000004
61	0.6313333333333333	0.5053333333333334
62	0.7033333333333335	0.5373333333333334
63	0.21266666666666667	0.16000000000000003
64	0.282	0.27666666666666667
65	0.31000000000000005	0.22866666666666668
66	0.5640000000000001	0.3973333333333333
67	0.13	0.13266666666666665
68	0.21133333333333332	0.17466666666666664
69	0.22199999999999998	0.20066666666666666
70	0.31733333333333336	0.30800000000000005
71	0.414	0.28866666666666674
72	0.5099999999999999	0.41466666666666674
73	0.25066666666666665	0.24133333333333334
74	0.2473333333333333	0.21533333333333332
75	0.71	0.44333333333333336
76	0.32199999999999995	0.2446666666666667
77	0.30933333333333335	0.24533333333333335
78	0.14066666666666666	0.1446666666666666
79	0.118	0.10933333333333334
80	0.29133333333333333	0.2746666666666667
81	0.5506666666666666	0.44066666666666665
82	0.3113333333333333	0.254
83	0.41866666666666663	0.38599999999999995
84	0.3766666666666667	0.3093333333333333
85	0.616	0.372
86	0.30400000000000005	0.29666666666666663
87	0.6466666666666667	0.3626666666666667
88	0.278	0.26333333333333336
89	0.39733333333333326	0.3413333333333334
90	0.32	0.282
91	0.3373333333333333	0.27666666666666667
92	0.44266666666666665	0.3973333333333333
93	0.17666666666666664	0.14666666666666667
94	0.28733333333333333	0.30599999999999994
95	0.16066666666666668	0.13
96	0.14933333333333335	0.13333333333333336
97	0.348	0.34199999999999997
98	0.16266666666666663	0.16999999999999998
99	0.35866666666666663	0.298
100	0.73	0.4933333333333333
101	0.5493333333333332	0.3373333333333333
102	0.44000000000000006	0.42933333333333334
103	0.2879999999999999	0.28200000000000003
104	0.22466666666666657	0.21199999999999997
105	0.4613333333333334	0.3413333333333333
106	0.2453333333333333	0.23533333333333328
107	0.1353333333333333	0.132
