# Supplementary material for: Fixational eye movements enhance the precision of visual information transmitted by the primate retina
Source: Nat Commun. 2024 Sep 11;15:7964. doi: 10.1038/s41467-024-52304-7 (PMC11390888; doi:10.1038/s41467-024-52304-7)
Supplement: Supplementary file 4 — Source Data [file 41467_2024_52304_MOESM4_ESM.zip › exported_data_for_journal/figure5_correlations/Figure5g/off_midget_peak_height.csv]

	data xcorr peak height [kHz]	coupled LNBRC xcorr peak height [kHz]	uncoupled LNBRC xcorr peak height [kHz]
0	0.21200000000000008	0.19199999999999995	0.18
1	0.12666666666666665	0.126	0.11800000000000005
2	0.5066666666666667	0.45866666666666667	0.41666666666666674
3	0.08799999999999997	0.10533333333333328	0.06533333333333335
4	0.24666666666666667	0.25133333333333335	0.224
5	0.22866666666666663	0.22666666666666663	0.202
6	0.16733333333333328	0.16400000000000003	0.15600000000000003
7	0.1413333333333333	0.1293333333333334	0.16733333333333328
8	0.18133333333333335	0.19933333333333336	0.16799999999999998
9	0.22000000000000003	0.20066666666666672	0.196
10	0.12933333333333336	0.10399999999999998	0.10400000000000001
11	0.2526666666666667	0.23866666666666664	0.2346666666666667
12	0.17933333333333332	0.20066666666666666	0.16599999999999998
13	0.45466666666666666	0.4566666666666666	0.39666666666666667
14	0.14733333333333332	0.14533333333333331	0.1253333333333333
15	0.020666666666666663	0.03	0.03600000000000002
16	0.09733333333333333	0.09333333333333332	0.08600000000000002
17	0.3633333333333333	0.3453333333333335	0.30933333333333335
18	0.10400000000000004	0.11800000000000002	0.08733333333333335
19	0.08333333333333337	0.0646666666666667	0.07266666666666666
20	0.32	0.3126666666666667	0.29933333333333334
21	0.188	0.20866666666666672	0.20133333333333336
22	0.44200000000000006	0.488	0.32866666666666666
23	0.15266666666666667	0.184	0.16066666666666668
24	0.20666666666666672	0.19600000000000006	0.1826666666666667
25	0.24800000000000003	0.244	0.23933333333333334
26	0.24466666666666667	0.21133333333333332	0.22466666666666663
27	0.16	0.1873333333333333	0.15133333333333332
28	0.24733333333333332	0.23	0.232
29	0.062	0.06466666666666665	0.04466666666666666
30	0.15666666666666668	0.15066666666666667	0.13866666666666666
31	0.29266666666666663	0.2200000000000002	0.10333333333333328
32	0.3133333333333333	0.3013333333333333	0.2726666666666667
33	0.2453333333333333	0.256	0.22266666666666673
34	0.44133333333333336	0.42200000000000004	0.3606666666666667
35	0.18066666666666664	0.1913333333333334	0.1906666666666666
36	0.242	0.1926666666666666	0.1726666666666667
37	0.1366666666666666	0.15533333333333332	0.11733333333333335
38	0.09333333333333332	0.07533333333333331	0.09600000000000003
39	0.10600000000000004	0.09800000000000003	0.07866666666666666
40	0.07400000000000001	0.0673333333333333	0.08533333333333332
41	0.064	0.08999999999999997	0.1686666666666667
42	0.31066666666666676	0.33133333333333337	0.32799999999999996
43	0.21533333333333338	0.20866666666666667	0.174
44	0.20999999999999996	0.22066666666666662	0.1846666666666667
45	0.08799999999999997	0.08000000000000002	0.07533333333333336
46	0.2933333333333333	0.2913333333333333	0.28600000000000003
47	0.11000000000000001	0.14133333333333334	0.14666666666666667
48	0.05133333333333334	0.07866666666666666	0.0733333333333333
49	0.11266666666666664	0.126	0.10866666666666669
50	0.246	0.22466666666666665	0.24733333333333332
51	0.13866666666666666	0.12733333333333335	0.1133333333333334
52	0.18599999999999994	0.16933333333333334	0.15066666666666662
53	0.1306666666666667	0.1413333333333333	0.10599999999999998
54	0.25466666666666665	0.24199999999999994	0.25333333333333335
55	0.434	0.43133333333333335	0.33999999999999997
56	0.2813333333333333	0.2906666666666667	0.2686666666666666
57	0.4266666666666667	0.4	0.3393333333333334
58	0.3900000000000001	0.3806666666666665	0.43066666666666653
59	0.6013333333333333	0.6246666666666667	0.4993333333333333
60	0.16733333333333333	0.13	0.126
61	0.07399999999999998	0.07600000000000001	0.06866666666666665
62	0.20800000000000002	0.23933333333333334	0.2053333333333333
63	0.11200000000000004	0.09266666666666662	0.066
64	0.2573333333333333	0.242	0.22466666666666668
65	0.1846666666666667	0.2053333333333333	0.1853333333333333
66	0.08666666666666667	0.07666666666666666	0.10266666666666663
67	0.11066666666666658	0.08599999999999997	0.11933333333333335
68	0.2993333333333333	0.3066666666666667	0.26866666666666666
69	0.358	0.37733333333333335	0.344
70	0.1726666666666667	0.15266666666666667	0.13866666666666666
71	0.2486666666666666	0.23733333333333334	0.22399999999999998
72	0.08933333333333332	0.08733333333333335	0.07400000000000001
73	0.18466666666666667	0.17200000000000001	0.17066666666666666
74	0.134	0.17533333333333334	0.16799999999999998
75	0.26799999999999996	0.264	0.23399999999999999
76	0.09400000000000003	0.09666666666666668	0.09199999999999997
77	0.26866666666666666	0.26133333333333336	0.242
78	0.1686666666666667	0.19466666666666665	0.20666666666666664
79	0.08799999999999997	0.10133333333333328	0.07399999999999995
80	0.2953333333333333	0.28933333333333333	0.2886666666666667
81	0.1339999999999999	0.13000000000000006	0.12133333333333335
82	0.15733333333333333	0.1286666666666667	0.13133333333333336
83	0.15333333333333332	0.1326666666666666	0.11266666666666669
84	0.10400000000000004	0.09600000000000003	0.10799999999999993
85	0.04933333333333334	0.07	0.055999999999999994
86	0.1846666666666667	0.198	0.1906666666666666
87	0.34266666666666656	0.266	0.21666666666666667
88	0.37000000000000005	0.37999999999999995	0.33466666666666667
89	0.18066666666666664	0.15666666666666668	0.15933333333333333
90	0.13333333333333336	0.14266666666666666	0.10733333333333334
91	0.25399999999999995	0.21399999999999997	0.21266666666666673
92	0.21999999999999997	0.264	0.6286666666666667
93	0.18333333333333335	0.21199999999999997	0.192
94	0.15066666666666673	0.17400000000000004	0.15666666666666668
95	0.09999999999999998	0.1386666666666666	0.07000000000000006
96	0.19999999999999996	0.21733333333333332	0.17733333333333334
97	0.07733333333333331	0.07266666666666668	0.06399999999999997
98	0.15733333333333333	0.1486666666666666	0.16866666666666663
99	0.18866666666666665	0.20266666666666666	0.16866666666666674
