# Supplementary material for: Fixational eye movements enhance the precision of visual information transmitted by the primate retina
Source: Nat Commun. 2024 Sep 11;15:7964. doi: 10.1038/s41467-024-52304-7 (PMC11390888; doi:10.1038/s41467-024-52304-7)
Supplement: Supplementary file 4 — Source Data [file 41467_2024_52304_MOESM4_ESM.zip › exported_data_for_journal/figure5_correlations/Figure5b/blue retina.csv]

	coupled MS-SSIM	uncoupled MS-SSIM	difference
0	0.7383152	0.7224626	0.01585263
1	0.66429955	0.64955026	0.014749289
2	0.70004797	0.6657367	0.034311295
3	0.62230957	0.6042193	0.018090248
4	0.5591104	0.56965303	-0.010542631
5	0.7874717	0.69552344	0.09194827
6	0.59995157	0.5454326	0.054518938
7	0.74707544	0.70613545	0.040939987
8	0.33133954	0.30515334	0.026186198
9	0.7854345	0.75200206	0.033432424
10	0.6014042	0.59546906	0.0059351325
11	0.6703715	0.6365509	0.03382057
12	0.626398	0.6166153	0.0097827315
13	0.70026064	0.6722909	0.027969718
14	0.77366614	0.7291717	0.04449445
15	0.72151023	0.684028	0.037482202
16	0.5946458	0.5309499	0.06369591
17	0.65035874	0.5929731	0.057385623
18	0.68777436	0.6433057	0.04446864
19	0.74670875	0.7167103	0.029998422
20	0.6178853	0.5890284	0.028856874
21	0.42651287	0.406656	0.01985687
22	0.6330753	0.62323934	0.0098359585
23	0.62084186	0.59320205	0.027639806
24	0.67851007	0.6297837	0.04872638
25	0.6646178	0.6385422	0.026075602
26	0.7113415	0.6941395	0.01720202
27	0.63804483	0.60964626	0.028398573
28	0.5338605	0.5082131	0.025647402
29	0.7840952	0.76850045	0.01559478
30	0.59194946	0.57922876	0.012720704
31	0.71472865	0.69752216	0.01720649
32	0.71195334	0.6832285	0.02872485
33	0.74230266	0.6910629	0.05123973
34	0.6930797	0.66660386	0.026475847
35	0.69480985	0.6538621	0.040947735
36	0.53405184	0.51946944	0.014582396
37	0.71456707	0.7389951	-0.02442801
38	0.728555	0.6816777	0.046877325
39	0.5508792	0.5126365	0.038242698
40	0.7024084	0.67826164	0.024146736
41	0.7004871	0.6605324	0.039954662
42	0.6370009	0.57094216	0.066058755
43	0.7053611	0.72451246	-0.01915133
44	0.62991214	0.6262118	0.003700316
45	0.774548	0.74096596	0.03358203
46	0.7290876	0.6726107	0.05647689
47	0.72441137	0.6519183	0.07249308
48	0.60079145	0.56200165	0.03878981
49	0.6456965	0.616034	0.02966255
50	0.58067924	0.5392744	0.041404843
51	0.6637912	0.6433691	0.020422101
52	0.5053037	0.4766085	0.028695166
53	0.77421117	0.7331785	0.041032672
54	0.7372366	0.73450965	0.002726972
55	0.5118436	0.49144456	0.020399064
56	0.63137233	0.61624587	0.015126467
57	0.73087627	0.69395846	0.036917806
58	0.6832899	0.6720293	0.011260569
59	0.6295058	0.6114162	0.018089592
60	0.73775786	0.71631473	0.021443129
61	0.7670432	0.7325948	0.034448385
62	0.59462696	0.55342543	0.041201532
63	0.6077932	0.5866965	0.021096706
64	0.70796263	0.71153814	-0.0035755038
65	0.45238715	0.42597654	0.02641061
66	0.81975955	0.8109677	0.008791864
67	0.7919797	0.76325583	0.028723836
68	0.75307494	0.745025	0.008049965
69	0.6872832	0.6371089	0.050174296
70	0.35196394	0.33933988	0.012624055
71	0.6477771	0.63985264	0.0079244375
72	0.8621196	0.81354403	0.04857558
73	0.5640806	0.5525373	0.011543274
74	0.64337844	0.62216556	0.021212876
75	0.57516646	0.53845876	0.0367077
76	0.6205422	0.58646685	0.03407538
77	0.7437072	0.698761	0.044946194
78	0.8290762	0.76697123	0.06210494
79	0.65766263	0.6062134	0.05144924
80	0.65571785	0.62661976	0.029098094
81	0.65217465	0.6122141	0.039960563
82	0.56219983	0.5454673	0.016732514
83	0.80268514	0.7182063	0.084478855
84	0.71251374	0.6871234	0.025390327
85	0.78093064	0.74087656	0.040054083
86	0.6935033	0.6492272	0.04427612
87	0.27053747	0.2641777	0.006359756
88	0.68244123	0.6721387	0.010302544
89	0.6643657	0.6399425	0.024423182
90	0.7712882	0.77179	-0.0005018115
91	0.72796446	0.68191165	0.046052814
92	0.63241357	0.56955045	0.06286311
93	0.568253	0.5446951	0.023557901
94	0.74657774	0.7271767	0.019401014
95	0.70662534	0.68519837	0.021426976
96	0.72577494	0.6848729	0.04090202
97	0.5771572	0.5528142	0.024343014
98	0.63142717	0.61701703	0.014410138
99	0.7989646	0.71713054	0.08183408
100	0.6278817	0.61625075	0.011630952
101	0.6341837	0.615996	0.018187702
102	0.7909433	0.7600565	0.030886829
103	0.7676077	0.69878334	0.06882435
104	0.72197837	0.70770246	0.0142759085
105	0.66560376	0.61548966	0.050114095
106	0.87597907	0.8225184	0.053460658
107	0.6354382	0.6070127	0.028425515
108	0.6946389	0.6893278	0.0053111315
109	0.7725556	0.75681734	0.015738249
110	0.7040116	0.6997048	0.004306793
111	0.71168905	0.68264896	0.029040098
112	0.7146636	0.66999733	0.04466629
113	0.7825565	0.7644309	0.018125594
114	0.5585504	0.531941	0.02660942
115	0.78037727	0.7732927	0.0070845485
116	0.6364468	0.5951029	0.041343868
117	0.74773854	0.7120075	0.035731018
118	0.7023809	0.6730723	0.029308617
119	0.7964398	0.75938284	0.037056983
120	0.7825109	0.74615926	0.03635162
121	0.6308871	0.6007642	0.030122876
122	0.68774116	0.65144473	0.036296427
123	0.7365105	0.70757306	0.028937459
124	0.7505677	0.7022034	0.04836428
125	0.6955818	0.6971347	-0.0015528798
126	0.65157664	0.6621512	-0.010574579
127	0.6299098	0.6001721	0.029737711
128	0.5984235	0.57620955	0.022213936
129	0.6103157	0.59230167	0.018014014
130	0.7706473	0.76323617	0.0074111223
131	0.58724827	0.57331324	0.0139350295
132	0.7791886	0.7589907	0.020197868
133	0.59637386	0.61724126	-0.020867407
134	0.81081384	0.778765	0.03204882
135	0.6811508	0.6463956	0.03475517
136	0.609038	0.6062431	0.0027949214
137	0.67394006	0.65657073	0.01736933
138	0.6610246	0.6427377	0.018286884
139	0.6733427	0.6550455	0.018297195
140	0.61787724	0.7392577	-0.12138045
141	0.7739595	0.76445866	0.009500861
142	0.7047296	0.67092574	0.03380388
143	0.6069512	0.5753413	0.031609893
144	0.6481522	0.63678026	0.011371911
145	0.7434621	0.72702914	0.016432941
146	0.6973365	0.6967742	0.0005623102
147	0.6575059	0.6330977	0.024408221
148	0.6042966	0.57205904	0.03223759
149	0.68832546	0.70033365	-0.01200819
150	0.7219558	0.69315773	0.028798044
151	0.65167135	0.6299213	0.021750033
152	0.7494484	0.73880047	0.010647953
153	0.5471726	0.5003103	0.046862304
154	0.5712409	0.5637746	0.007466316
155	0.7263951	0.6424623	0.08393276
156	0.7176437	0.72730786	-0.009664178
157	0.5271101	0.51034623	0.016763866
158	0.67213625	0.64587134	0.026264906
159	0.6637412	0.6817598	-0.018018603
160	0.56027234	0.51880836	0.04146397
161	0.79256976	0.7750322	0.017537534
162	0.79387194	0.787697	0.006174922
163	0.57984626	0.5590745	0.020771742
164	0.71763396	0.71725327	0.00038069487
165	0.5763672	0.5627776	0.013589621
166	0.70611334	0.6748241	0.03128922
167	0.7665962	0.7339923	0.03260392
168	0.7634977	0.7433492	0.020148516
169	0.707236	0.6845632	0.022672772
170	0.7637551	0.7577768	0.0059782863
171	0.73828924	0.70853883	0.029750407
172	0.7279299	0.7275393	0.00039058924
173	0.634361	0.5775071	0.05685395
174	0.69272155	0.6667464	0.025975168
175	0.76337457	0.7568924	0.006482184
176	0.5963915	0.5669181	0.029473424
177	0.6953767	0.7067301	-0.011353433
178	0.5825334	0.5383865	0.044146895
179	0.72427	0.7110743	0.0131956935
180	0.69160223	0.661362	0.030240238
181	0.6321354	0.5789255	0.0532099
182	0.6353872	0.5930078	0.04237938
183	0.6295123	0.6053588	0.02415353
184	0.807184	0.7812055	0.025978506
185	0.69623214	0.72467	-0.028437853
186	0.64153355	0.57883286	0.06270069
187	0.63158315	0.6027601	0.028823078
188	0.56348634	0.5394527	0.024033666
189	0.8048609	0.7712129	0.033648014
190	0.51477605	0.5003905	0.014385521
191	0.49680677	0.47897512	0.017831653
192	0.72190726	0.5956364	0.12627083
193	0.75455326	0.6717327	0.082820535
194	0.51719165	0.47665957	0.040532082
195	0.6929987	0.6983385	-0.0053398013
196	0.6524796	0.61374813	0.038731456
197	0.5849688	0.5700924	0.014876425
198	0.62562454	0.59821963	0.027404904
199	0.73229647	0.69366455	0.038631916
200	0.63684887	0.6290867	0.0077621937
201	0.70510566	0.6364793	0.068626344
202	0.6755261	0.6666913	0.008834779
203	0.8378862	0.83207357	0.005812645
204	0.66372406	0.64564997	0.018074095
205	0.66936135	0.6463768	0.022984564
206	0.77538884	0.7390127	0.03637612
207	0.78957534	0.78873384	0.0008414984
208	0.69238865	0.66654915	0.025839508
209	0.81619924	0.77656233	0.03963691
210	0.47009483	0.4257741	0.044320732
211	0.6762303	0.6945304	-0.018300116
212	0.7652717	0.7306194	0.034652352
213	0.6787731	0.6863594	-0.0075863004
214	0.6124864	0.59478825	0.017698169
215	0.6653817	0.6391568	0.026224911
216	0.63272667	0.6447146	-0.011987925
217	0.39824474	0.39600953	0.002235204
218	0.7000618	0.7437896	-0.043727815
219	0.6541178	0.6328853	0.021232545
220	0.8165912	0.79190123	0.024689972
221	0.7022765	0.6800408	0.022235751
222	0.5852308	0.5615287	0.023702145
223	0.71949506	0.6740483	0.045446754
224	0.75746506	0.7440264	0.013438642
225	0.58572024	0.5714244	0.014295816
226	0.720554	0.7076284	0.012925565
227	0.49256405	0.48015493	0.012409121
228	0.7179494	0.67789006	0.040059328
229	0.7270948	0.7219766	0.005118251
230	0.6376942	0.61085373	0.026840448
231	0.5794749	0.5681525	0.011322439
232	0.6807638	0.6455788	0.03518498
233	0.65049714	0.6173396	0.033157527
234	0.6542002	0.6380996	0.016100585
235	0.6858604	0.69187635	-0.0060159564
236	0.7174278	0.7179483	-0.00052052736
237	0.7611338	0.74062705	0.02050674
238	0.73393023	0.70146614	0.032464087
239	0.7445707	0.74066865	0.003902018
240	0.7919466	0.7803482	0.011598408
241	0.65695095	0.59981084	0.057140112
242	0.67730343	0.65519196	0.022111475
243	0.5360407	0.51869506	0.017345667
244	0.7298617	0.66847473	0.061386943
245	0.69528633	0.6669157	0.028370619
246	0.72539	0.70568144	0.019708574
247	0.5685986	0.5576382	0.0109604
248	0.68315715	0.66939795	0.013759196
249	0.6794733	0.6572732	0.022200108
250	0.6114199	0.5801772	0.031242728
251	0.74856347	0.7124299	0.036133587
252	0.6147773	0.5894614	0.02531594
253	0.76003987	0.735549	0.024490893
254	0.66268945	0.65355974	0.009129703
255	0.71641284	0.68030745	0.036105394
256	0.7281351	0.6901976	0.037937522
257	0.5553305	0.53750324	0.017827272
258	0.7145055	0.6730155	0.04149002
259	0.7909802	0.7341886	0.056791604
260	0.63953304	0.6355599	0.0039731264
261	0.62218666	0.59533095	0.026855707
262	0.56384593	0.56562275	-0.0017768145
263	0.57155246	0.552327	0.019225478
264	0.5219305	0.5196724	0.002258122
265	0.8136374	0.80763113	0.006006241
266	0.8142993	0.78538764	0.02891165
267	0.78533393	0.7809436	0.004390359
268	0.6393259	0.6345449	0.0047810078
269	0.7420618	0.7221268	0.019935012
270	0.70054024	0.6697731	0.030767143
271	0.7075708	0.67917657	0.028394222
272	0.6664881	0.6076194	0.058868706
273	0.56380415	0.5274987	0.036305428
274	0.58278394	0.5617183	0.021065652
275	0.69383824	0.67451274	0.019325495
276	0.7868692	0.77453023	0.012338996
277	0.604883	0.5989993	0.0058836937
278	0.6805076	0.66726786	0.013239741
279	0.6948288	0.69037133	0.0044574738
280	0.7328151	0.70808554	0.02472955
281	0.7537945	0.75130177	0.0024927258
282	0.8574374	0.85016024	0.007277131
283	0.7680942	0.69847155	0.069622636
284	0.43507037	0.43438336	0.00068700314
285	0.4590252	0.46178845	-0.0027632415
286	0.79543716	0.78317696	0.012260199
287	0.45120472	0.4685814	-0.017376691
288	0.7077848	0.6814517	0.026333094
289	0.6341657	0.62864316	0.005522549
290	0.738412	0.70743066	0.030981362
291	0.8019918	0.7905173	0.01147455
292	0.5199666	0.49558276	0.024383843
293	0.8156077	0.79997456	0.015633166
294	0.6928557	0.65280145	0.04005426
295	0.57515776	0.5608179	0.014339864
296	0.72028196	0.7022466	0.018035352
297	0.87473524	0.71977943	0.1549558
298	0.66065365	0.5806813	0.07997233
299	0.7251615	0.7380328	-0.012871325
300	0.63451993	0.59688807	0.03763187
301	0.6926694	0.64429086	0.048378527
302	0.6706192	0.64641356	0.024205625
303	0.6412937	0.6589108	-0.017617106
304	0.7320364	0.7248303	0.0072060823
305	0.74334997	0.7389549	0.0043950677
306	0.7597657	0.7406561	0.019109607
307	0.5355325	0.55481637	-0.01928389
308	0.78963053	0.74283993	0.0467906
309	0.58711445	0.553619	0.033495426
310	0.6524131	0.6334122	0.019000888
311	0.6351277	0.6052418	0.029885948
312	0.6858675	0.6417694	0.04409808
313	0.8216344	0.8029259	0.018708527
314	0.69219506	0.65628743	0.035907626
315	0.67638457	0.6596326	0.016751945
316	0.5115098	0.48253694	0.028972834
317	0.67961323	0.78599197	-0.106378734
318	0.76633644	0.7399036	0.026432812
319	0.6238409	0.6037581	0.020082831
320	0.7538039	0.7714982	-0.017694294
321	0.764674	0.71385735	0.050816655
322	0.7082898	0.68242717	0.025862634
323	0.8085221	0.7511414	0.057380676
324	0.5660028	0.52694625	0.03905654
325	0.7358879	0.70809275	0.027795136
326	0.69171566	0.6697891	0.021926582
327	0.7360098	0.7216822	0.014327586
328	0.69126976	0.68688345	0.004386306
329	0.5982611	0.6479283	-0.04966718
330	0.5139592	0.5044944	0.0094648
331	0.6909188	0.6651748	0.025744021
332	0.6829776	0.68102676	0.00195086
333	0.73363876	0.7103226	0.023316145
334	0.66463023	0.6137506	0.050879657
335	0.63820314	0.64600146	-0.007798314
336	0.5973498	0.60075814	-0.0034083128
337	0.6232426	0.5992488	0.02399379
338	0.7037679	0.67811483	0.025653064
339	0.610248	0.5967209	0.013527155
340	0.52541006	0.49792716	0.027482897
341	0.8258838	0.7785604	0.047323406
342	0.7110799	0.6725574	0.038522482
343	0.63769656	0.6189552	0.01874137
344	0.7454808	0.6843066	0.061174154
345	0.6913629	0.65209526	0.03926766
346	0.62041646	0.6174865	0.0029299855
347	0.7608869	0.7578172	0.0030696988
348	0.77705276	0.7609553	0.016097486
349	0.7115872	0.7043137	0.007273495
350	0.69929445	0.6579437	0.041350722
351	0.49691746	0.49217692	0.004740536
352	0.8206715	0.8326021	-0.011930585
353	0.6487994	0.65359974	-0.0048003197
354	0.7813878	0.7645797	0.016808093
355	0.5879598	0.60825926	-0.020299435
356	0.7747904	0.763104	0.011686385
357	0.5743624	0.5782652	-0.003902793
358	0.65636593	0.6495124	0.006853521
359	0.7706622	0.7235934	0.047068775
360	0.6888181	0.6788195	0.00999862
361	0.6284527	0.62262183	0.005830884
362	0.60929585	0.5744657	0.034830153
363	0.8088584	0.79298645	0.015871942
364	0.74433637	0.7226302	0.021706164
365	0.7848102	0.7297936	0.055016577
366	0.7091005	0.60997844	0.09912205
367	0.638156	0.5838798	0.05427617
368	0.71357036	0.6927952	0.02077514
369	0.77491874	0.8205611	-0.045642376
370	0.6990956	0.7077386	-0.0086429715
371	0.6263103	0.61441153	0.011898756
372	0.74580526	0.7393148	0.006490469
373	0.6628925	0.675152	-0.012259483
374	0.47007465	0.5019781	-0.031903446
375	0.7595016	0.7412567	0.018244863
376	0.76684195	0.7315532	0.03528875
377	0.76714325	0.74034685	0.0267964
378	0.736041	0.71192896	0.024112046
379	0.59488994	0.5736245	0.021265447
380	0.6995294	0.7182047	-0.018675268
381	0.6665626	0.64516795	0.02139467
382	0.63731897	0.683905	-0.046586037
383	0.5250535	0.50505894	0.019994557
384	0.74763125	0.72076017	0.026871085
385	0.57129145	0.5545744	0.016717076
386	0.77369183	0.7517268	0.021965027
387	0.6388363	0.58277136	0.056064963
388	0.74189633	0.71293193	0.0289644
389	0.76379573	0.727197	0.036598742
390	0.7009816	0.6915712	0.009410441
391	0.6685343	0.64866763	0.019866645
392	0.6443719	0.63909405	0.005277872
393	0.75931793	0.7581174	0.0012005568
394	0.7316158	0.7356693	-0.004053533
395	0.74341106	0.72689533	0.016515732
396	0.76350504	0.7686454	-0.005140364
397	0.6816229	0.66312504	0.018497884
398	0.5048069	0.4877179	0.01708898
399	0.7102487	0.71164984	-0.0014011264
400	0.6460988	0.6015449	0.044553876
401	0.7465341	0.734363	0.01217109
402	0.63990235	0.62254596	0.017356396
403	0.7429104	0.7098912	0.033019185
404	0.60902816	0.58360994	0.025418222
405	0.7751819	0.7564028	0.018779099
406	0.68972987	0.6624953	0.027234554
407	0.65639	0.635177	0.021212995
408	0.63938594	0.6620298	-0.022643864
409	0.6751362	0.66589844	0.009237766
410	0.22078653	0.20541254	0.01537399
411	0.76503277	0.7490483	0.015984476
412	0.81913733	0.8137206	0.005416751
413	0.79326236	0.73293656	0.0603258
414	0.6534176	0.6297822	0.023635387
415	0.7531751	0.7584716	-0.0052965283
416	0.65549546	0.6435418	0.011953652
417	0.7760609	0.75702745	0.019033432
418	0.66060215	0.6570383	0.003563881
419	0.73397756	0.69754845	0.036429107
420	0.59222317	0.5627786	0.029444575
421	0.74543977	0.72548985	0.019949913
422	0.742086	0.60706866	0.13501734
423	0.4742046	0.45607865	0.018125951
424	0.7290353	0.6724537	0.056581616
425	0.8027274	0.7574296	0.0452978
426	0.6275332	0.60026133	0.027271867
427	0.63920003	0.6273388	0.011861205
428	0.7407985	0.7268739	0.013924599
429	0.6279827	0.6360212	-0.008038521
430	0.6010588	0.60593116	-0.0048723817
431	0.45244905	0.45567662	-0.0032275617
432	0.5649056	0.536112	0.028793573
433	0.60757625	0.57249045	0.035085797
434	0.77880955	0.6996161	0.07919347
435	0.65340644	0.6394729	0.013933539
436	0.622229	0.6555297	-0.033300698
437	0.62972915	0.61878085	0.0109483
438	0.6770627	0.6440714	0.03299129
439	0.6711764	0.6383519	0.032824457
440	0.5903879	0.57180184	0.01858604
441	0.6500834	0.5912065	0.05887693
442	0.7958393	0.7915062	0.0043331385
443	0.6468244	0.6387213	0.008103132
444	0.66265345	0.6211389	0.041514575
445	0.58124167	0.5596618	0.021579862
446	0.64816976	0.62272257	0.02544719
447	0.75606674	0.73654455	0.01952219
448	0.7062825	0.69702846	0.009254038
449	0.7283784	0.7037566	0.024621844
450	0.7735693	0.7946772	-0.021107912
451	0.82856536	0.7942302	0.034335136
452	0.5603472	0.5516489	0.008698285
453	0.73933744	0.70938337	0.029954076
454	0.7823869	0.78684086	-0.004453957
455	0.73345137	0.6987186	0.03473276
456	0.71977407	0.7027552	0.017018855
457	0.5093385	0.52571625	-0.016377747
458	0.7579934	0.7921019	-0.03410852
459	0.7029083	0.6917086	0.011199653
460	0.49733457	0.45416063	0.04317394
461	0.58618325	0.56787366	0.018309593
462	0.5740686	0.5330312	0.04103738
463	0.8195014	0.7898017	0.029699683
464	0.7482751	0.7666703	-0.018395185
465	0.58347523	0.5711063	0.012368917
466	0.6572471	0.6332976	0.023949504
467	0.7436928	0.725217	0.01847583
468	0.69443536	0.6615349	0.032900453
469	0.8791263	0.85751426	0.021612048
470	0.6692497	0.65554714	0.013702571
471	0.6891185	0.6563492	0.032769322
472	0.7606825	0.73171455	0.028967977
473	0.6666139	0.65123016	0.01538372
474	0.67613536	0.6873896	-0.011254251
475	0.6671912	0.66723853	-4.7326088e-05
476	0.568017	0.5066052	0.061411798
477	0.62888783	0.6241248	0.004763007
478	0.811988	0.8120249	-3.6895275e-05
479	0.7171408	0.70265543	0.014485359
480	0.59468	0.5763956	0.01828444
481	0.8656629	0.88234437	-0.016681492
482	0.65510744	0.62431616	0.030791283
483	0.65091515	0.62221825	0.028696895
484	0.7060323	0.7033223	0.0027099848
485	0.72770786	0.7118518	0.015856087
486	0.7069602	0.70694345	1.6748905e-05
487	0.71592796	0.6900548	0.025873184
488	0.6799077	0.66811156	0.011796117
489	0.8956624	0.87708485	0.018577576
490	0.63168925	0.62388587	0.0078033805
491	0.61812097	0.6206231	-0.0025021434
492	0.8367835	0.83103555	0.005747974
493	0.7016323	0.7031029	-0.0014705658
494	0.64545983	0.63096553	0.0144943
495	0.5535879	0.5477308	0.00585711
496	0.61369354	0.80133516	-0.18764162
497	0.6872584	0.6581533	0.029105127
498	0.7342394	0.75425434	-0.020014942
499	0.6817171	0.6641141	0.01760298
500	0.66071075	0.62303776	0.037672997
501	0.6278759	0.59051985	0.03735608
502	0.8297688	0.81927997	0.010488808
503	0.71849686	0.6735585	0.044938385
504	0.64651006	0.61288357	0.033626497
505	0.63390666	0.5736451	0.060261548
506	0.51669145	0.47645018	0.04024127
507	0.77012366	0.7478555	0.022268176
508	0.5884408	0.5574569	0.030983865
509	0.61533535	0.5785629	0.03677243
510	0.7793841	0.7707845	0.008599579
511	0.6365005	0.61474466	0.021755815
512	0.5940174	0.5519199	0.04209751
513	0.6303171	0.61126274	0.019054353
514	0.7360822	0.6639928	0.072089374
515	0.6997931	0.6429539	0.056839228
516	0.7122145	0.669071	0.04314351
517	0.7486562	0.71562445	0.03303176
518	0.5696504	0.5568903	0.012760103
519	0.7992915	0.767737	0.03155452
520	0.59601533	0.5675511	0.028464258
521	0.3462504	0.34204236	0.004208058
522	0.60201985	0.58591396	0.01610589
523	0.79274553	0.75228286	0.040462673
524	0.5483422	0.5264861	0.02185613
525	0.6137041	0.5838068	0.029897273
526	0.7377482	0.7129582	0.024789989
527	0.6357612	0.5842034	0.05155778
528	0.6536882	0.6305873	0.023100913
529	0.7509449	0.7261101	0.024834812
530	0.5946187	0.5802404	0.01437825
531	0.6604346	0.66087765	-0.00044304132
532	0.700209	0.66887397	0.031335056
533	0.7024335	0.67826957	0.024163961
534	0.66306186	0.71055394	-0.047492087
535	0.60356	0.5695441	0.034015894
536	0.51556593	0.4693257	0.04624024
537	0.8204856	0.80486715	0.0156184435
538	0.7512004	0.75164604	-0.00044566393
539	0.5599715	0.54425424	0.015717268
540	0.676082	0.662828	0.013253987
541	0.6964908	0.6708827	0.025608122
542	0.7214816	0.7065301	0.014951527
543	0.7259293	0.69128734	0.03464198
544	0.79948187	0.7886601	0.01082176
545	0.6210993	0.62269914	-0.0015998483
546	0.7346003	0.7735841	-0.038983822
547	0.52167803	0.506875	0.014803052
548	0.73148185	0.7418059	-0.010324061
549	0.69649875	0.6637942	0.032704532
550	0.733749	0.6691992	0.064549744
551	0.70119137	0.7166565	-0.01546514
552	0.8195389	0.80729675	0.012242138
553	0.78111005	0.8461036	-0.06499356
554	0.86645865	0.8440251	0.022433579
555	0.755296	0.7422874	0.0130085945
556	0.62729114	0.6353088	-0.008017659
557	0.6392034	0.5689148	0.07028866
558	0.59838325	0.56051767	0.03786558
559	0.564025	0.5484716	0.015553355
560	0.56196624	0.5392308	0.022735417
561	0.51078355	0.48906446	0.021719098
562	0.76898456	0.75216186	0.016822696
563	0.63191295	0.58612955	0.0457834
564	0.60479164	0.5630819	0.04170972
565	0.7993935	0.77313095	0.026262522
566	0.6098054	0.549525	0.060280383
567	0.743243	0.7588754	-0.01563245
568	0.8149575	0.7980859	0.016871572
569	0.6082331	0.59470516	0.01352793
570	0.6380751	0.6334057	0.004669428
571	0.8216418	0.7883324	0.0333094
572	0.68684024	0.6272169	0.05962336
573	0.6487066	0.6025677	0.046138942
574	0.65622514	0.6361733	0.020051837
575	0.7980654	0.83284485	-0.03477943
576	0.618586	0.60924315	0.009342849
577	0.7204134	0.711685	0.008728385
578	0.69419146	0.6823485	0.011842966
579	0.74062324	0.73001003	0.010613203
580	0.7124088	0.692376	0.020032763
581	0.512202	0.46000633	0.052195698
582	0.7208231	0.7263501	-0.0055270195
583	0.6555915	0.6354911	0.020100415
584	0.62140816	0.5922204	0.029187739
585	0.64960045	0.6063366	0.043263853
586	0.75304705	0.7372256	0.015821457
587	0.6948693	0.6603884	0.03448087
588	0.52247167	0.49969047	0.022781193
589	0.7023703	0.67668813	0.025682151
590	0.74476457	0.7129754	0.031789184
591	0.6535471	0.6262824	0.027264714
592	0.7816957	0.77110285	0.010592878
593	0.7365521	0.70789343	0.028658688
594	0.7929793	0.71946883	0.07351047
595	0.5632177	0.53408056	0.029137135
596	0.8006301	0.7911932	0.009436905
597	0.6613477	0.6370584	0.02428931
598	0.7521922	0.72925323	0.022938967
599	0.7617539	0.7557733	0.005980611
600	0.61450213	0.62857455	-0.014072418
601	0.64528507	0.5907652	0.05451989
602	0.7241447	0.6814589	0.042685807
603	0.64650893	0.6513988	-0.004889846
604	0.5391815	0.50638515	0.032796323
605	0.72274417	0.6857566	0.036987543
606	0.6651287	0.629615	0.0355137
607	0.76584005	0.7355472	0.030292869
608	0.622224	0.5916992	0.03052479
609	0.7136127	0.6899621	0.023650587
610	0.76070577	0.7430324	0.017673373
611	0.68551487	0.6638763	0.021638572
612	0.62722784	0.6224506	0.0047772527
613	0.6193607	0.6116464	0.0077142715
614	0.6397247	0.6157426	0.023982048
615	0.698655	0.6686451	0.030009925
616	0.6571177	0.6267545	0.030363202
617	0.6895971	0.6819733	0.0076237917
618	0.6517222	0.62312996	0.028592229
619	0.7892995	0.7843086	0.0049908757
620	0.7287196	0.73008484	-0.0013652444
621	0.67712843	0.6540965	0.02303195
622	0.54709506	0.5855521	-0.038457036
623	0.6568424	0.6352194	0.021623015
624	0.7783811	0.7722105	0.0061706305
625	0.5709276	0.5289404	0.04198724
626	0.8143988	0.82792866	-0.013529837
627	0.55782455	0.5482396	0.009584963
628	0.6908123	0.6914785	-0.0006662011
629	0.74484116	0.71651745	0.02832371
630	0.763185	0.7463568	0.016828239
631	0.7520043	0.72625107	0.02575326
632	0.70803314	0.74781334	-0.0397802
633	0.6399016	0.6457124	-0.005810797
634	0.7512736	0.73863924	0.012634337
635	0.7639372	0.737285	0.026652157
636	0.55478466	0.52885	0.025934637
637	0.7586499	0.73829186	0.020358026
638	0.7377821	0.6962426	0.04153955
639	0.621668	0.61369485	0.0079731345
640	0.7623524	0.7641313	-0.0017789006
641	0.72677684	0.73982674	-0.0130499005
642	0.7154132	0.6863199	0.029093325
643	0.7465539	0.73843473	0.008119166
644	0.57195425	0.55814594	0.01380831
645	0.6194639	0.63055056	-0.011086643
646	0.6580637	0.6601389	-0.0020751953
647	0.7630452	0.73992705	0.023118138
648	0.6662172	0.6381859	0.02803129
649	0.7650244	0.74329317	0.021731257
650	0.7455311	0.7173417	0.028189361
651	0.6054873	0.5975747	0.007912576
652	0.5771792	0.6020922	-0.024913013
653	0.5815275	0.5523346	0.029192865
654	0.8508511	0.81975836	0.031092763
655	0.7364747	0.72637343	0.010101259
656	0.7680087	0.7436358	0.024372935
657	0.6806253	0.6648833	0.015742004
658	0.58770156	0.57913375	0.00856781
659	0.6673392	0.6427029	0.024636328
660	0.62623435	0.6419395	-0.015705168
661	0.7880692	0.75262165	0.035447538
662	0.63334215	0.584944	0.048398137
663	0.7869157	0.75786215	0.029053569
664	0.60863954	0.58928823	0.019351304
665	0.8129177	0.7838099	0.029107809
666	0.66240263	0.6445637	0.017838955
667	0.67393744	0.67193055	0.0020068884
668	0.88560957	0.82820636	0.057403207
669	0.71374196	0.7048123	0.00892967
670	0.69717544	0.76447904	-0.0673036
671	0.5743147	0.5386266	0.035688102
672	0.8163264	0.7769416	0.039384782
673	0.8145878	0.7768269	0.037760854
674	0.7318943	0.73116696	0.0007273555
675	0.7378252	0.71113724	0.02668798
676	0.6676474	0.64388	0.023767412
677	0.62961674	0.6168349	0.012781858
678	0.4421612	0.40833673	0.033824474
679	0.64129525	0.6359002	0.005395055
680	0.6946747	0.70503336	-0.010358691
681	0.7014225	0.67605263	0.025369883
682	0.6630211	0.63962865	0.023392439
683	0.63397807	0.5899044	0.04407364
684	0.7406933	0.7145746	0.026118696
685	0.6956443	0.65509564	0.040548682
686	0.65916127	0.6558355	0.0033257604
687	0.72837824	0.7255509	0.0028273463
688	0.7341804	0.7235043	0.010676086
689	0.6771388	0.66594994	0.011188865
690	0.67480433	0.6630092	0.011795104
691	0.50381887	0.47838128	0.025437593
692	0.5797672	0.563775	0.015992224
693	0.6875037	0.72432476	-0.036821067
694	0.69843346	0.6768141	0.02161938
695	0.6868784	0.6546535	0.032224894
696	0.59218496	0.5699653	0.022219658
697	0.7577902	0.7308769	0.026913285
698	0.73398054	0.6979934	0.03598714
699	0.692387	0.7049305	-0.0125434995
700	0.61894256	0.6032678	0.01567477
701	0.69545794	0.6969873	-0.001529336
702	0.8254068	0.747047	0.07835978
703	0.49378902	0.4800499	0.013739109
704	0.60787994	0.591243	0.016636908
705	0.6338922	0.60948616	0.024406016
706	0.52166814	0.5084563	0.013211846
707	0.7287365	0.68378097	0.04495555
708	0.72368157	0.7027341	0.020947456
709	0.796135	0.7782303	0.017904699
710	0.5234013	0.4982314	0.025169909
711	0.77739704	0.7767081	0.0006889105
712	0.74667656	0.73466504	0.012011528
713	0.64965385	0.6078826	0.041771233
714	0.70371807	0.66875064	0.034967422
715	0.681399	0.6476567	0.03374231
716	0.72008824	0.67717993	0.04290831
717	0.5820332	0.5637173	0.018315911
718	0.3689063	0.37037864	-0.0014723539
719	0.64991814	0.6338384	0.016079724
720	0.7505602	0.7267305	0.023829699
721	0.67835283	0.6718221	0.0065307617
722	0.68319	0.6622961	0.020893872
723	0.7122795	0.70511496	0.007164538
724	0.7188213	0.7175442	0.0012770891
725	0.63691473	0.6225136	0.014401138
726	0.74305105	0.7071318	0.03591925
727	0.54792213	0.5229641	0.024958014
728	0.72259885	0.7292079	-0.0066090226
729	0.56348974	0.54849815	0.014991581
730	0.7635044	0.7579238	0.005580604
731	0.7989251	0.76619476	0.03273034
732	0.6435864	0.5973216	0.046264768
733	0.7355633	0.7229806	0.01258266
734	0.7263144	0.68691415	0.03940028
735	0.7238501	0.6956406	0.028209448
736	0.41419786	0.39547682	0.018721044
737	0.60592777	0.5885074	0.017420352
738	0.8283973	0.8266622	0.0017350912
739	0.6502463	0.6565196	-0.0062732697
740	0.76507133	0.740751	0.024320304
741	0.7278447	0.7093249	0.018519819
742	0.76810575	0.7043302	0.06377554
743	0.70474094	0.6756649	0.02907604
744	0.6022688	0.58403295	0.018235862
745	0.69235075	0.6558791	0.036471665
746	0.5952778	0.5583946	0.036883175
747	0.810681	0.74002796	0.07065302
748	0.65168417	0.61951303	0.03217113
749	0.6209601	0.6221734	-0.0012133121
750	0.7740692	0.77882284	-0.0047536492
751	0.62524426	0.6242526	0.0009916425
752	0.63236207	0.6239577	0.008404374
753	0.67742574	0.6574699	0.019955814
754	0.58818805	0.55452067	0.033667386
755	0.6904522	0.704832	-0.014379799
756	0.5462699	0.5536928	-0.007422924
757	0.6624184	0.6480021	0.014416337
758	0.8244807	0.8845281	-0.060047388
759	0.7720905	0.7419879	0.03010261
760	0.66930395	0.6453179	0.023986042
761	0.6289686	0.6004367	0.028531909
762	0.68890923	0.6805566	0.008352637
763	0.62365633	0.5860846	0.03757173
764	0.7569009	0.724113	0.03278792
765	0.8012834	0.74897075	0.052312672
766	0.6566572	0.6118839	0.04477334
767	0.65873706	0.6269305	0.03180659
768	0.6777867	0.6743974	0.003389299
769	0.80785483	0.77067816	0.03717667
770	0.6727622	0.64239055	0.030371666
771	0.65307134	0.64302534	0.010046005
772	0.69861066	0.6746597	0.023950934
773	0.7667585	0.77315825	-0.0063997507
774	0.8144154	0.78811914	0.026296258
775	0.6577564	0.6487843	0.008972108
776	0.7326006	0.68439704	0.048203588
777	0.74913067	0.72985876	0.01927191
778	0.6742289	0.63903767	0.035191238
779	0.63788766	0.6105039	0.027383745
780	0.81776935	0.73832387	0.07944548
781	0.7070591	0.6882513	0.018807769
782	0.51295125	0.50346476	0.009486496
783	0.53210926	0.48280305	0.049306214
784	0.71668994	0.6987574	0.017932534
785	0.7142256	0.7155711	-0.0013455153
786	0.6709644	0.6245978	0.046366632
787	0.67222756	0.64965856	0.022569
788	0.71148616	0.7148127	-0.0033265352
789	0.7909874	0.7635487	0.0274387
790	0.5940303	0.5899001	0.0041302443
791	0.6679674	0.63919	0.02877736
792	0.5795297	0.53719026	0.042339444
793	0.72376454	0.7027379	0.021026611
794	0.5211228	0.5441155	-0.02299267
795	0.72522634	0.7045545	0.020671844
796	0.6011979	0.57456857	0.026629329
797	0.6041604	0.6032522	0.0009082556
798	0.7105272	0.6715905	0.038936675
799	0.71612483	0.67905414	0.03707069
800	0.81482244	0.81521827	-0.00039583445
801	0.69763225	0.6884182	0.009214044
802	0.6636119	0.67870027	-0.015088379
803	0.6999812	0.68425876	0.015722454
804	0.70109874	0.6385422	0.062556565
805	0.62284666	0.602887	0.019959688
806	0.45792255	0.431045	0.026877552
807	0.772135	0.75617844	0.01595658
808	0.62237	0.6460639	-0.02369392
809	0.7104277	0.7421538	-0.031726122
810	0.6908882	0.645928	0.0449602
811	0.6793136	0.6726355	0.0066781044
812	0.74449545	0.7329967	0.011498749
813	0.7616094	0.7379937	0.023615658
814	0.6502573	0.6651271	-0.014869809
815	0.66491395	0.62135684	0.043557107
816	0.9160374	0.9100448	0.0059925914
817	0.45632952	0.5086557	-0.052326202
818	0.7189281	0.6983673	0.020560801
819	0.3761482	0.35331574	0.022832453
820	0.72609806	0.7110044	0.015093684
821	0.68544614	0.7067106	-0.021264434
822	0.55856955	0.5576629	0.00090664625
823	0.7419847	0.72259784	0.019386888
824	0.73676974	0.7006604	0.03610933
825	0.8231203	0.7886392	0.03448111
826	0.69051087	0.6539538	0.03655708
827	0.72035146	0.7032265	0.01712495
828	0.58546597	0.56750965	0.017956316
829	0.7084989	0.68158674	0.026912153
830	0.6827913	0.6655586	0.017232716
831	0.63487554	0.5801183	0.054757237
832	0.64257485	0.64284927	-0.00027441978
833	0.7432729	0.77912635	-0.035853446
834	0.572533	0.5426245	0.029908538
835	0.6763123	0.74020034	-0.06388801
836	0.7737946	0.7309362	0.042858362
837	0.45381567	0.4463763	0.007439375
838	0.68916637	0.6774057	0.011760652
839	0.7163765	0.7072904	0.009086072
840	0.5053445	0.48609957	0.01924494
841	0.7530619	0.73845017	0.014611721
842	0.6321504	0.6148495	0.017300904
843	0.53920114	0.55046433	-0.011263192
844	0.686132	0.6497761	0.036355913
845	0.71999586	0.6895078	0.030488074
846	0.5323365	0.539496	-0.007159531
847	0.71461385	0.6934194	0.021194458
848	0.5784654	0.5389683	0.039497077
849	0.6419392	0.6279124	0.014026821
850	0.7611981	0.7461975	0.015000582
851	0.8734047	0.8449994	0.028405309
852	0.52304566	0.49329716	0.0297485
853	0.67842203	0.6732308	0.005191207
854	0.7197846	0.6991751	0.020609498
855	0.7028054	0.6622528	0.040552616
856	0.7648851	0.741811	0.02307415
857	0.771351	0.73849005	0.032860935
858	0.6390179	0.62126964	0.017748237
859	0.58360165	0.5832398	0.0003618598
860	0.7367129	0.709429	0.027283847
861	0.6095839	0.5752617	0.034322202
862	0.7603461	0.7352332	0.025112927
863	0.6662176	0.6547643	0.0114533305
864	0.6496149	0.6415038	0.00811106
865	0.7289368	0.7017846	0.02715218
866	0.6729769	0.65036154	0.022615373
867	0.66080254	0.65891004	0.0018925071
868	0.3469035	0.32939416	0.017509341
869	0.7450734	0.70565397	0.039419413
870	0.692488	0.6530499	0.03943813
871	0.6462163	0.653918	-0.0077017546
872	0.6020173	0.6240141	-0.021996796
873	0.8031501	0.7838533	0.019296825
874	0.6510221	0.6481919	0.0028301477
875	0.743333	0.7325888	0.010744154
876	0.72967446	0.7160354	0.013639033
877	0.7327922	0.68129164	0.05150056
878	0.8487319	0.812729	0.036002874
879	0.5835536	0.5504665	0.033087134
880	0.85998166	0.80649805	0.053483605
881	0.48280862	0.44081554	0.04199308
882	0.49156022	0.4872236	0.0043366253
883	0.26783183	0.24763191	0.020199925
884	0.54289067	0.5217788	0.021111846
885	0.6170478	0.57594687	0.04110092
886	0.7892483	0.76381415	0.025434136
887	0.62128854	0.55839217	0.06289637
888	0.73294127	0.73317975	-0.00023847818
889	0.6585206	0.63477504	0.023745537
890	0.7103067	0.71927315	-0.008966446
891	0.6911852	0.6686176	0.02256757
892	0.64269394	0.6272124	0.015481532
893	0.68883085	0.66743135	0.021399498
894	0.75279284	0.73404574	0.018747091
895	0.6923689	0.7003265	-0.007957578
896	0.6526135	0.6086242	0.0439893
897	0.6005343	0.5733896	0.02714473
898	0.5930796	0.58741826	0.0056613684
899	0.6904206	0.6728726	0.017548025
900	0.66490686	0.6505551	0.014351785
901	0.63473487	0.62002015	0.014714718
902	0.588037	0.62267655	-0.034639537
903	0.43808314	0.4364436	0.001639545
904	0.79476666	0.8061107	-0.011344016
905	0.71545	0.69661075	0.01883924
906	0.7181509	0.683263	0.03488791
907	0.67610466	0.6792413	-0.0031366348
908	0.7063797	0.68082553	0.02555418
909	0.6870251	0.67980593	0.0072191954
910	0.7329365	0.7156495	0.017287016
911	0.44297966	0.43222782	0.010751843
912	0.73931414	0.67004365	0.06927049
913	0.6052451	0.5847985	0.020446599
914	0.7520799	0.74288815	0.0091917515
915	0.59899527	0.62243766	-0.023442388
916	0.6102612	0.6028749	0.007386327
917	0.78439856	0.76188457	0.022513986
918	0.62808865	0.6175705	0.010518134
919	0.7314291	0.75960267	-0.028173566
920	0.6029538	0.54892486	0.05402893
921	0.7632269	0.79487854	-0.031651616
922	0.531511	0.53165126	-0.00014024973
923	0.7666487	0.7541936	0.012455106
924	0.6622799	0.66692156	-0.004641652
925	0.7397126	0.7285967	0.011115909
926	0.8148903	0.8274388	-0.012548447
927	0.56729656	0.57241154	-0.0051149726
928	0.63197434	0.6028233	0.029151022
929	0.59550136	0.56141555	0.03408581
930	0.66629934	0.6172768	0.049022555
931	0.5462102	0.5295531	0.016657114
932	0.73113155	0.7209205	0.0102110505
933	0.717085	0.68888915	0.028195858
934	0.6933495	0.66493285	0.028416634
935	0.75829166	0.7366835	0.021608174
936	0.61664253	0.5945296	0.022112906
937	0.7591294	0.7441091	0.015020311
938	0.7658837	0.73106205	0.03482163
939	0.7313328	0.7036431	0.027689695
940	0.6126847	0.62280065	-0.0101159215
941	0.66742116	0.64685774	0.020563424
942	0.67031777	0.64942473	0.020893037
943	0.2337549	0.24346574	-0.009710833
944	0.7857687	0.77044284	0.015325844
945	0.5121122	0.4709824	0.041129798
946	0.8401337	0.86535424	-0.025220513
947	0.8098566	0.7870286	0.022827983
948	0.7044316	0.68803304	0.01639855
949	0.7004821	0.67392915	0.026552916
950	0.7526482	0.71614695	0.03650123
951	0.5109752	0.52080655	-0.009831369
952	0.82346314	0.74482155	0.07864159
953	0.7117553	0.67563987	0.036115408
954	0.70911986	0.68449885	0.02462101
955	0.78482145	0.7536327	0.031188726
956	0.6830019	0.6191855	0.06381637
957	0.72002107	0.7150746	0.0049464703
958	0.6243186	0.6389129	-0.0145943165
959	0.59269786	0.58356965	0.009128213
960	0.67278326	0.6568474	0.015935838
961	0.6585326	0.6315036	0.027029037
962	0.8078667	0.7467147	0.06115198
963	0.65943146	0.6426353	0.016796172
964	0.73088104	0.709956	0.020925045
965	0.8496902	0.82928324	0.020406961
966	0.74368155	0.75199527	-0.008313715
967	0.5011841	0.47464928	0.026534826
968	0.7777534	0.76520556	0.012547851
969	0.5809935	0.5416064	0.039387047
970	0.78723013	0.77323276	0.013997376
971	0.7479586	0.7404212	0.0075374246
972	0.5897455	0.5837345	0.006011009
973	0.58927006	0.5418209	0.04744917
974	0.57197744	0.5619581	0.010019362
975	0.5224747	0.49995416	0.022520542
976	0.7587467	0.7518301	0.0069165826
977	0.6430199	0.6198276	0.023192286
978	0.60333353	0.5533337	0.049999833
979	0.7281335	0.70486623	0.02326727
980	0.42923662	0.42261785	0.006618768
981	0.6742059	0.63759243	0.036613464
982	0.73552996	0.7203775	0.015152454
983	0.82276213	0.81887853	0.0038836002
984	0.71454054	0.6919423	0.022598267
985	0.5917963	0.6234086	-0.031612337
986	0.7413869	0.7126954	0.02869147
987	0.69532853	0.6450049	0.050323606
988	0.7389831	0.699961	0.039022088
989	0.80000585	0.8052742	-0.0052683353
990	0.6816021	0.6256879	0.055914223
991	0.69656515	0.6889866	0.007578552
992	0.654842	0.6593089	-0.0044668913
993	0.71145546	0.69106346	0.020392
994	0.62967056	0.5849486	0.04472196
995	0.7249516	0.7379047	-0.012953103
996	0.5498192	0.51285154	0.036967635
997	0.7439739	0.6980058	0.045968115
998	0.6294252	0.6071779	0.022247314
999	0.66552097	0.6462218	0.01929915
1000	0.66221964	0.62238324	0.039836407
1001	0.6915005	0.66382337	0.027677119
1002	0.7492828	0.7340669	0.015215874
1003	0.4890877	0.4811082	0.007979512
1004	0.61857	0.6028729	0.015697122
1005	0.632712	0.590841	0.04187101
1006	0.88364863	0.8555255	0.02812314
1007	0.6618105	0.6548682	0.006942332
1008	0.7651557	0.7637897	0.0013659596
1009	0.65186024	0.7325715	-0.080711246
1010	0.77108675	0.76931477	0.0017719865
1011	0.64864475	0.6723435	-0.023698747
1012	0.6580597	0.581253	0.076806724
1013	0.8218991	0.7890656	0.032833517
1014	0.6954581	0.68992937	0.005528748
1015	0.62107646	0.57688934	0.04418713
1016	0.71922463	0.6155814	0.10364324
1017	0.6695212	0.6461238	0.023397386
1018	0.66749156	0.6356057	0.031885862
1019	0.5926911	0.58265936	0.01003176
1020	0.63414496	0.6258792	0.008265734
1021	0.7225953	0.6770868	0.045508504
1022	0.79862547	0.77064705	0.02797842
1023	0.5140957	0.48251688	0.03157884
1024	0.7094051	0.6824115	0.026993632
1025	0.6680161	0.64338046	0.024635613
1026	0.6093774	0.59100133	0.018376052
1027	0.7432296	0.7114795	0.031750143
1028	0.67296755	0.657384	0.015583575
1029	0.7551683	0.7166505	0.038517833
1030	0.6073337	0.68060696	-0.07327324
1031	0.66633224	0.6432715	0.023060739
1032	0.73475707	0.74216616	-0.0074090958
1033	0.79893416	0.78045136	0.018482804
1034	0.80618554	0.74020505	0.065980494
1035	0.7170194	0.6658392	0.051180184
1036	0.52772444	0.510833	0.01689142
1037	0.631615	0.5927188	0.038896203
1038	0.61578923	0.58250695	0.03328228
1039	0.7442742	0.77445185	-0.030177653
1040	0.7027328	0.6632706	0.03946221
1041	0.5591299	0.5553009	0.0038290024
1042	0.6039132	0.56247485	0.04143834
1043	0.62584174	0.5910271	0.034814656
1044	0.5455442	0.50966954	0.035874665
1045	0.565777	0.52890927	0.036867738
1046	0.75319076	0.737825	0.015365779
1047	0.6387517	0.62025064	0.018501043
1048	0.46482432	0.4392843	0.025540024
1049	0.37950343	0.37927374	0.0002296865
1050	0.66830516	0.6436482	0.024656951
1051	0.72864544	0.69037217	0.038273275
1052	0.72019154	0.68678015	0.033411384
1053	0.7320354	0.72883695	0.0031984448
1054	0.6060909	0.5830704	0.023020506
1055	0.6681113	0.6466609	0.0214504
1056	0.6767338	0.65425986	0.022473931
1057	0.6664946	0.5699581	0.09653652
1058	0.779689	0.76775914	0.01192987
1059	0.7084927	0.6747358	0.03375691
1060	0.66474354	0.6209006	0.04384297
1061	0.7336338	0.709427	0.024206817
1062	0.7353561	0.71279746	0.02255863
1063	0.53593755	0.48513168	0.050805867
1064	0.67258334	0.6591232	0.013460159
1065	0.69802874	0.6867524	0.011276364
1066	0.6592294	0.65615386	0.00307554
1067	0.7340751	0.74453896	-0.010463834
1068	0.60837585	0.60660255	0.0017732978
1069	0.76465386	0.6960722	0.06858164
1070	0.7075162	0.6897372	0.017778993
1071	0.6846285	0.673584	0.011044502
1072	0.6941808	0.65602803	0.038152754
1073	0.73699075	0.72524846	0.011742294
1074	0.79194766	0.78172666	0.0102210045
1075	0.67197084	0.69701797	-0.025047123
1076	0.6016734	0.5961098	0.0055636168
1077	0.66123384	0.6342296	0.027004242
1078	0.68835807	0.64147776	0.046880305
1079	0.6426835	0.6286604	0.014023125
1080	0.78900915	0.7210076	0.06800157
1081	0.6543205	0.626909	0.02741146
1082	0.69355357	0.70861363	-0.015060067
1083	0.6163303	0.5945631	0.021767199
1084	0.8068903	0.7933098	0.013580501
1085	0.66347545	0.64197284	0.021502614
1086	0.63009036	0.6180555	0.012034833
1087	0.7305337	0.7022173	0.028316438
1088	0.6628895	0.6298529	0.03303659
1089	0.5691821	0.55796236	0.01121974
1090	0.69926256	0.6671932	0.032069385
1091	0.7065692	0.6704502	0.036118984
1092	0.60519004	0.5631783	0.042011738
1093	0.56492287	0.5458673	0.019055545
1094	0.6886147	0.68687373	0.0017409921
1095	0.7006336	0.68380576	0.016827822
1096	0.74633193	0.7144331	0.031898856
1097	0.80380315	0.7667681	0.037035048
1098	0.53226167	0.52011836	0.012143314
1099	0.6693744	0.6189343	0.050440133
1100	0.46379337	0.46130177	0.0024915934
1101	0.7114296	0.6894918	0.021937788
1102	0.6840638	0.6076736	0.07639021
1103	0.63851696	0.6306426	0.00787437
1104	0.7936634	0.7504492	0.043214202
1105	0.69072735	0.64254105	0.048186302
1106	0.68073857	0.6595226	0.021215975
1107	0.6566245	0.6138007	0.04282379
1108	0.6306563	0.6128308	0.017825484
1109	0.7011232	0.66728157	0.03384161
1110	0.7201734	0.71244776	0.007725656
1111	0.71207184	0.6911363	0.020935535
1112	0.5736709	0.57626146	-0.002590537
1113	0.62232125	0.6002055	0.022115767
1114	0.74551827	0.7176718	0.027846456
1115	0.780193	0.74639404	0.033798933
1116	0.6159196	0.6122546	0.0036649704
1117	0.71595216	0.6787285	0.037223637
1118	0.6861469	0.64968395	0.036462963
1119	0.8573035	0.83171743	0.025586069
1120	0.7426257	0.7330798	0.009545922
1121	0.6212969	0.5751967	0.0461002
1122	0.62412167	0.6156849	0.008436739
1123	0.6419919	0.6106408	0.03135109
1124	0.6053844	0.5460408	0.059343636
1125	0.5427597	0.515034	0.027725697
1126	0.6801613	0.6544412	0.02572012
1127	0.7240942	0.7142511	0.009843111
1128	0.7478719	0.73703486	0.0108370185
1129	0.6831373	0.67549396	0.007643342
1130	0.76320326	0.7639476	-0.0007443428
1131	0.7802119	0.75050235	0.029709578
1132	0.6679593	0.6352391	0.03272015
1133	0.47455856	0.46925214	0.0053064227
1134	0.5810485	0.579375	0.00167346
1135	0.7703157	0.75175726	0.018558443
1136	0.82809186	0.75522506	0.0728668
1137	0.58540577	0.5527986	0.03260714
1138	0.7609409	0.7079987	0.052942216
1139	0.607634	0.5534145	0.054219484
1140	0.6840665	0.64614284	0.037923634
1141	0.73538125	0.7306441	0.0047371387
1142	0.61314744	0.6191387	-0.00599128
1143	0.65985966	0.6352673	0.02459234
1144	0.6647772	0.6413852	0.023392022
1145	0.7497006	0.6989801	0.050720513
1146	0.61838526	0.614071	0.004314244
1147	0.6806712	0.6335663	0.047104895
1148	0.76030654	0.8629182	-0.10261166
1149	0.6114569	0.59919935	0.012257516
1150	0.6333116	0.6271793	0.0061323047
1151	0.61819625	0.6079679	0.010228336
1152	0.6865185	0.6582881	0.02823037
1153	0.77341473	0.75051486	0.022899866
1154	0.66096926	0.6346998	0.026269436
1155	0.5021351	0.48536956	0.016765535
1156	0.707155	0.6959595	0.011195481
1157	0.5647644	0.5470335	0.017730892
1158	0.64622706	0.6225592	0.023667872
1159	0.58240944	0.5692342	0.013175249
1160	0.72620136	0.70750356	0.018697798
1161	0.6349323	0.6241146	0.010817707
1162	0.745989	0.76952106	-0.023532033
1163	0.59856516	0.59086704	0.0076981187
1164	0.7163676	0.6661121	0.050255477
1165	0.5637123	0.5507889	0.0129234195
1166	0.7605663	0.74074584	0.019820452
1167	0.72541595	0.72492576	0.0004901886
1168	0.49098334	0.48671386	0.0042694807
1169	0.71725756	0.6709462	0.04631138
1170	0.6094587	0.59160703	0.01785165
1171	0.7317345	0.7319268	-0.00019228458
1172	0.72728723	0.71072364	0.016563594
1173	0.7707975	0.7389272	0.031870306
1174	0.48440152	0.49556237	-0.0111608505
1175	0.6881375	0.6655737	0.022563756
1176	0.851934	0.8186257	0.033308327
1177	0.78781563	0.75184894	0.035966694
1178	0.7074618	0.6855473	0.021914482
1179	0.74620754	0.7152824	0.030925155
1180	0.6616693	0.6301593	0.031509995
1181	0.61998105	0.6115	0.008481026
1182	0.72286975	0.6646652	0.05820453
1183	0.67507416	0.63626933	0.03880483
1184	0.8082934	0.7827742	0.025519192
1185	0.6423891	0.6207213	0.021667838
1186	0.55705196	0.54634833	0.010703623
1187	0.6925385	0.6593056	0.033232927
1188	0.78379005	0.7653096	0.01848048
1189	0.67023706	0.6769587	-0.006721616
1190	0.6565009	0.632863	0.02363789
1191	0.6916909	0.6750802	0.016610742
1192	0.62910324	0.6283323	0.0007709265
1193	0.79045856	0.7791786	0.011279941
1194	0.8211326	0.7983456	0.022786975
1195	0.72859037	0.6779626	0.050627768
1196	0.5791664	0.579049	0.00011742115
1197	0.70082647	0.6644008	0.03642565
1198	0.67709976	0.6494417	0.027658045
1199	0.65058297	0.60191	0.048672974
1200	0.7731912	0.75514525	0.018045962
1201	0.8148757	0.7708189	0.044056833
1202	0.7103483	0.70127237	0.00907594
1203	0.8772233	0.88392776	-0.0067044497
1204	0.64228535	0.5941798	0.048105538
1205	0.4549682	0.464945	-0.009976774
1206	0.42797294	0.4098746	0.018098354
1207	0.74060243	0.74904835	-0.008445919
1208	0.70513844	0.68399674	0.021141708
1209	0.62869984	0.60121727	0.02748257
1210	0.67252815	0.62004536	0.052482784
1211	0.6741269	0.6275115	0.04661542
1212	0.65126944	0.6283049	0.022964537
1213	0.6667256	0.65228546	0.014440119
1214	0.5201478	0.5378276	-0.01767981
1215	0.7271924	0.7062683	0.020924091
1216	0.6388146	0.6065797	0.032234907
1217	0.5831523	0.56403327	0.019119024
1218	0.4292297	0.42360228	0.0056274235
1219	0.5837624	0.5683808	0.015381634
1220	0.75253564	0.712205	0.04033065
1221	0.85674167	0.84226716	0.014474511
1222	0.62307733	0.58184916	0.041228175
1223	0.8236169	0.8031899	0.020427048
1224	0.48933062	0.45400664	0.035323977
1225	0.67852664	0.66337985	0.015146792
1226	0.6684818	0.6275334	0.04094845
1227	0.77605	0.76959395	0.0064560175
1228	0.76073974	0.7419585	0.018781245
1229	0.65242463	0.60700506	0.045419574
1230	0.7589435	0.71697927	0.041964233
1231	0.76705635	0.76682025	0.000236094
1232	0.66616565	0.6444601	0.021705568
1233	0.8171785	0.7991196	0.018058896
1234	0.7901796	0.75324565	0.03693396
1235	0.7389461	0.7315962	0.0073499084
1236	0.72917026	0.7073751	0.021795154
1237	0.6015746	0.5861389	0.015435696
1238	0.71477896	0.7017939	0.012985051
1239	0.70161027	0.7038881	-0.002277851
1240	0.75941384	0.7236959	0.035717964
1241	0.6703943	0.66607034	0.0043239594
1242	0.78496933	0.7916817	-0.006712377
1243	0.7560831	0.7841536	-0.02807051
1244	0.7975558	0.77595085	0.021604955
1245	0.5956242	0.5793155	0.016308725
1246	0.7708113	0.7502506	0.020560741
1247	0.5112611	0.51597255	-0.004711449
1248	0.7015226	0.68520474	0.016317844
1249	0.8220113	0.82388407	-0.0018727779
1250	0.78819126	0.7847592	0.0034320354
1251	0.6602618	0.6405907	0.019671082
1252	0.7114393	0.6837909	0.02764839
1253	0.6971145	0.6821666	0.014947951
1254	0.6330598	0.64596	-0.012900174
1255	0.7912586	0.773222	0.018036544
1256	0.565733	0.547174	0.018559039
1257	0.80498105	0.790697	0.014284074
1258	0.60759175	0.60087585	0.0067158937
1259	0.8742149	0.84176666	0.032448232
1260	0.695325	0.6853347	0.0099903345
1261	0.7542886	0.7335069	0.020781696
1262	0.73412293	0.72333103	0.010791898
1263	0.7336418	0.7270213	0.0066205263
1264	0.6715371	0.68944657	-0.017909467
1265	0.68662745	0.6346815	0.051945925
1266	0.7947752	0.76799667	0.02677852
1267	0.6838054	0.66292864	0.020876765
1268	0.7408546	0.7412736	-0.00041896105
1269	0.74169093	0.73225003	0.009440899
1270	0.6711684	0.65326166	0.017906725
1271	0.59306276	0.56953615	0.023526609
1272	0.70438325	0.6971749	0.0072083473
1273	0.6802753	0.60577565	0.07449967
1274	0.71753263	0.7054503	0.012082338
1275	0.8183655	0.7731547	0.04521084
1276	0.7732856	0.7474194	0.02586621
1277	0.75523466	0.7471762	0.008058488
1278	0.7506601	0.7558191	-0.005158961
1279	0.72632235	0.704769	0.021553338
1280	0.67255604	0.64445275	0.028103292
1281	0.6339784	0.59175414	0.042224288
1282	0.6862433	0.675931	0.010312319
1283	0.7330752	0.6644276	0.06864762
1284	0.6020108	0.59621054	0.005800247
1285	0.7497483	0.73197013	0.017778158
1286	0.66196275	0.64265954	0.019303203
1287	0.6501664	0.6190057	0.031160712
1288	0.7087625	0.70167196	0.0070905685
1289	0.7876652	0.75397986	0.033685327
1290	0.708151	0.681589	0.026561975
1291	0.80803025	0.77859867	0.029431581
1292	0.74249077	0.7426777	-0.00018692017
1293	0.52089095	0.51549906	0.005391896
1294	0.6757661	0.6704966	0.0052695274
1295	0.703921	0.6974558	0.0064651966
1296	0.74982005	0.73704845	0.012771606
1297	0.5613809	0.53688526	0.024495661
1298	0.6006555	0.58038986	0.020265639
1299	0.75032425	0.7302132	0.020111024
1300	0.5834123	0.56541276	0.01799953
1301	0.6628252	0.6298144	0.03301084
1302	0.6874516	0.6557527	0.031698883
1303	0.7807375	0.75781417	0.02292335
1304	0.774141	0.74351954	0.030621469
1305	0.6449409	0.634125	0.010815918
1306	0.8097657	0.77640456	0.033361137
1307	0.6857634	0.6574568	0.028306603
1308	0.71082604	0.6821728	0.028653264
1309	0.73503315	0.7395238	-0.0044906735
1310	0.6227548	0.62618107	-0.0034262538
1311	0.79276174	0.76898867	0.023773074
1312	0.46845993	0.42072487	0.047735065
1313	0.6463215	0.6430751	0.003246367
1314	0.63876176	0.62453693	0.014224827
1315	0.67114973	0.67614275	-0.0049930215
1316	0.68704593	0.67065483	0.016391098
1317	0.6478676	0.6396198	0.008247793
1318	0.70827836	0.68250126	0.025777102
1319	0.6730087	0.640928	0.03208071
1320	0.55676687	0.52844733	0.028319538
1321	0.7298387	0.7186482	0.011190534
1322	0.5331856	0.5465903	-0.013404727
1323	0.61180234	0.57975614	0.0320462
1324	0.6653207	0.63361466	0.031706035
1325	0.7609798	0.7653515	-0.0043717027
1326	0.71469474	0.68560463	0.029090106
1327	0.7643052	0.7667727	-0.002467513
1328	0.67286336	0.64379114	0.029072225
1329	0.5135544	0.4911598	0.022394598
1330	0.7564561	0.76605135	-0.009595275
1331	0.76239145	0.7342666	0.028124869
1332	0.53805494	0.5268297	0.011225224
1333	0.7591723	0.7565725	0.0025998354
1334	0.7107108	0.696611	0.014099836
1335	0.78800595	0.7505792	0.03742677
1336	0.6386309	0.6028802	0.035750747
1337	0.70948535	0.6933401	0.01614523
1338	0.6332502	0.59402704	0.039223135
1339	0.8531997	0.8407721	0.012427628
1340	0.3916608	0.38772777	0.0039330423
1341	0.60074294	0.5654373	0.03530562
1342	0.6189083	0.58111376	0.03779453
1343	0.7049208	0.71340257	-0.008481741
1344	0.712619	0.68911695	0.023502052
1345	0.7160808	0.7261	-0.010019243
1346	0.73726565	0.6881135	0.049152136
1347	0.5412263	0.49377993	0.0474464
1348	0.6958272	0.69119465	0.0046325326
1349	0.7475164	0.75321454	-0.0056981444
1350	0.70184475	0.6828154	0.019029379
1351	0.77054167	0.7910536	-0.020511925
1352	0.6779018	0.6718164	0.006085396
1353	0.8665915	0.8352883	0.031303227
1354	0.9063717	0.9103789	-0.0040071607
1355	0.8761817	0.8715025	0.004679203
1356	0.7219059	0.6711085	0.050797403
1357	0.7910716	0.7838279	0.007243693
1358	0.6546761	0.65099525	0.0036808252
1359	0.78086674	0.7463147	0.034552038
1360	0.61718446	0.6098318	0.00735265
1361	0.7341424	0.7386992	-0.004556775
1362	0.6020122	0.59317005	0.00884217
1363	0.71704865	0.6800705	0.036978126
1364	0.77619743	0.75426084	0.021936595
1365	0.73281497	0.6627465	0.07006848
1366	0.6581625	0.6380721	0.020090401
1367	0.6355898	0.62624645	0.009343326
1368	0.67464256	0.6647562	0.009886384
1369	0.5600593	0.5147837	0.04527563
1370	0.71580595	0.7159229	-0.00011694431
1371	0.74192363	0.67384225	0.06808138
1372	0.6488845	0.60598207	0.04290241
1373	0.78904855	0.74833685	0.0407117
1374	0.60491645	0.5771731	0.02774334
1375	0.6986954	0.7065844	-0.007888973
1376	0.72383803	0.6883715	0.03546655
1377	0.58704346	0.57098836	0.016055107
1378	0.70398486	0.70038694	0.0035979152
1379	0.65127504	0.60656226	0.044712782
1380	0.8183622	0.7984217	0.019940495
1381	0.6752636	0.67199004	0.0032735467
1382	0.7365927	0.69806665	0.03852606
1383	0.6131787	0.6075152	0.0056634545
1384	0.74241066	0.71117646	0.031234205
1385	0.6155898	0.5820834	0.033506393
1386	0.6860351	0.6445228	0.04151231
1387	0.68257356	0.6613672	0.021206379
1388	0.66875607	0.69792205	-0.029165983
1389	0.6508788	0.61140203	0.039476752
1390	0.7076266	0.6849015	0.022725105
1391	0.5672269	0.5407841	0.026442766
1392	0.7165838	0.6875718	0.029011965
1393	0.5482391	0.5235635	0.024675608
1394	0.6252698	0.6034503	0.021819472
1395	0.79333955	0.76008594	0.03325361
1396	0.7520965	0.73041517	0.021681309
1397	0.68998414	0.67695194	0.013032198
1398	0.6987732	0.70077085	-0.0019976497
1399	0.643646	0.62827975	0.015366256
1400	0.7937429	0.7695625	0.024180412
1401	0.44858488	0.42471045	0.023874432
1402	0.8305518	0.7980842	0.032467604
1403	0.8259971	0.79990035	0.026096761
1404	0.5477136	0.5229017	0.024811864
1405	0.68491185	0.6802207	0.004691124
1406	0.70431906	0.74607086	-0.041751802
1407	0.6312523	0.5956372	0.035615087
1408	0.5904503	0.5775709	0.012879372
1409	0.76463044	0.74749136	0.017139077
1410	0.63979787	0.61446035	0.025337517
1411	0.6110018	0.60636884	0.00463295
1412	0.75089806	0.73982614	0.01107192
1413	0.60716945	0.6163803	-0.009210825
1414	0.66005725	0.6416488	0.018408418
1415	0.6855024	0.6729407	0.0125617385
1416	0.6477467	0.6648745	-0.017127812
1417	0.58045167	0.5456655	0.034786165
1418	0.8326783	0.8300743	0.0026040077
1419	0.6006377	0.56984156	0.03079611
1420	0.76643866	0.77270687	-0.0062682033
1421	0.6244835	0.59975874	0.024724782
1422	0.6692233	0.64654326	0.022680044
1423	0.75957775	0.73840123	0.021176517
1424	0.60956675	0.59112304	0.018443704
1425	0.7405558	0.6957177	0.04483813
1426	0.5956029	0.60004085	-0.0044379234
1427	0.6784581	0.6604988	0.017959297
1428	0.7775813	0.7340102	0.043571055
1429	0.62825996	0.61154276	0.016717196
1430	0.66739947	0.629839	0.037560463
1431	0.6557282	0.60905564	0.046672583
1432	0.6667681	0.6370192	0.029748857
1433	0.76532876	0.7833425	-0.018013716
1434	0.81732625	0.79542184	0.021904409
1435	0.667592	0.63115793	0.036434054
1436	0.57528645	0.5720914	0.0031950474
1437	0.61181515	0.58847696	0.023338199
1438	0.69060344	0.69840246	-0.0077990294
1439	0.75931793	0.7162315	0.04308641
1440	0.7477741	0.729935	0.017839134
1441	0.79385984	0.76533633	0.028523505
1442	0.7846621	0.77589816	0.008763969
1443	0.81642836	0.8130241	0.0034042597
1444	0.63103795	0.59429157	0.036746383
1445	0.66177976	0.6554948	0.006284952
1446	0.617732	0.57946557	0.03826642
1447	0.657288	0.624083	0.033205032
1448	0.5561615	0.5523458	0.0038157105
1449	0.6125847	0.5864337	0.026151001
1450	0.6027335	0.59991217	0.0028213263
1451	0.7529925	0.7193253	0.033667207
1452	0.8042401	0.79798955	0.0062505603
1453	0.6344535	0.632695	0.0017584562
1454	0.6836053	0.64249825	0.04110706
1455	0.6951818	0.6710062	0.024175584
1456	0.76584363	0.7664836	-0.0006399751
1457	0.5451183	0.5215294	0.023588896
1458	0.61000085	0.58783346	0.022167385
1459	0.59543717	0.5746722	0.020764947
1460	0.6284457	0.6115071	0.016938567
1461	0.7443972	0.7195102	0.024887025
1462	0.54154503	0.56271726	-0.021172225
1463	0.74250484	0.6681395	0.07436532
1464	0.5417177	0.5108649	0.030852795
1465	0.7259772	0.7324138	-0.006436646
1466	0.712786	0.6956079	0.017178118
1467	0.62213	0.6109976	0.0111323595
1468	0.6632838	0.63252485	0.030758977
1469	0.7833111	0.75199234	0.031318784
1470	0.6567168	0.63091916	0.025797665
1471	0.77199215	0.7749082	-0.002916038
1472	0.7489702	0.70949495	0.039475262
1473	0.7701143	0.769382	0.00073230267
1474	0.74138373	0.70969355	0.03169018
1475	0.64524245	0.6319992	0.013243258
1476	0.6206564	0.6066838	0.01397258
1477	0.6851291	0.693029	-0.00789988
1478	0.6886668	0.65593606	0.03273076
1479	0.54928577	0.5466801	0.0026056767
1480	0.80843544	0.76029575	0.04813969
1481	0.68679583	0.62892574	0.05787009
1482	0.80974317	0.8222225	-0.012479305
1483	0.660814	0.67754114	-0.01672715
1484	0.625201	0.59790903	0.027291954
1485	0.8087916	0.78185916	0.026932418
1486	0.6852929	0.72724617	-0.041953266
1487	0.6996963	0.69134545	0.008350849
1488	0.7248486	0.6935359	0.031312704
1489	0.71812403	0.7223255	-0.004201472
1490	0.6866452	0.6674095	0.01923573
1491	0.39613557	0.39683324	-0.00069767237
1492	0.8435317	0.8070195	0.036512256
1493	0.7522929	0.72470045	0.02759242
1494	0.5688565	0.7085957	-0.13973922
1495	0.6811246	0.6437146	0.03741002
1496	0.6904037	0.65721416	0.033189535
1497	0.58329433	0.55170345	0.03159088
1498	0.55879563	0.51470655	0.04408908
1499	0.6517217	0.6132748	0.038446903
1500	0.52270204	0.53898513	-0.016283095
1501	0.7427475	0.75514895	-0.012401462
1502	0.72997993	0.7076247	0.022355258
1503	0.81599814	0.78482455	0.031173587
1504	0.672624	0.64547265	0.027151346
1505	0.71738756	0.6694632	0.04792434
1506	0.57724994	0.55461514	0.022634804
1507	0.7025412	0.7170453	-0.014504135
1508	0.5953765	0.5599871	0.035389364
1509	0.5049914	0.49381694	0.01117447
1510	0.7376573	0.70475024	0.03290707
1511	0.5398672	0.54090345	-0.0010362267
1512	0.52719843	0.5152793	0.011919141
1513	0.72486645	0.72500545	-0.00013899803
1514	0.6556353	0.6345812	0.02105409
1515	0.785674	0.7773811	0.008292854
1516	0.58881104	0.563826	0.024985015
1517	0.69139326	0.7157046	-0.024311364
1518	0.84872484	0.91233295	-0.06360811
1519	0.6638667	0.6826875	-0.018820822
1520	0.6121259	0.59285307	0.019272804
1521	0.44431296	0.43828565	0.006027311
1522	0.6375294	0.614277	0.023252368
1523	0.7174054	0.72027385	-0.0028684735
1524	0.75331175	0.73233443	0.020977318
1525	0.70409197	0.71393436	-0.009842396
1526	0.68865997	0.66431344	0.02434653
1527	0.5696921	0.53120726	0.03848481
1528	0.5195469	0.5072645	0.012282431
1529	0.67837024	0.6410856	0.037284613
1530	0.6687447	0.6462716	0.022473097
1531	0.68534243	0.67547166	0.009870768
1532	0.7263298	0.7001865	0.026143312
1533	0.7300381	0.70588404	0.024154067
1534	0.5619557	0.5701464	-0.0081906915
1535	0.6497717	0.6420595	0.0077121854
1536	0.72248137	0.7038056	0.018675745
1537	0.5976193	0.58534163	0.012277663
1538	0.64708966	0.5926491	0.054440558
1539	0.7172141	0.7092711	0.007943034
1540	0.7902457	0.7616663	0.028579414
1541	0.74305266	0.73124564	0.0118070245
1542	0.70347106	0.67500955	0.028461516
1543	0.65869445	0.6509366	0.0077578425
1544	0.70868206	0.69686586	0.011816204
1545	0.69307107	0.64914453	0.043926537
1546	0.79257435	0.7651247	0.027449667
1547	0.9039799	0.86483085	0.039149046
1548	0.5458719	0.54164314	0.0042287707
1549	0.68043023	0.6475418	0.032888412
1550	0.6800036	0.654246	0.02575761
1551	0.6392303	0.6231859	0.016044438
1552	0.5123342	0.4566498	0.055684417
1553	0.6927328	0.6687558	0.023976982
1554	0.7452321	0.7114409	0.033791184
1555	0.65870637	0.6101788	0.04852754
1556	0.57444054	0.54563475	0.028805792
1557	0.77715904	0.74478626	0.032372773
1558	0.61630195	0.5990637	0.01723826
1559	0.81813544	0.8232068	-0.005071342
1560	0.7279736	0.72934955	-0.0013759732
1561	0.78215784	0.7719236	0.010234237
1562	0.7687922	0.7366405	0.0321517
1563	0.8196397	0.83420926	-0.014569581
1564	0.61028844	0.58873856	0.02154988
1565	0.7161708	0.69325995	0.022910833
1566	0.7010104	0.74959964	-0.04858923
1567	0.72846717	0.7011603	0.027306855
1568	0.7669369	0.71923345	0.047703445
1569	0.58090866	0.52697986	0.053928792
1570	0.5467567	0.5178186	0.028938055
1571	0.7577756	0.7353618	0.02241379
1572	0.46118096	0.45290622	0.008274734
1573	0.72086126	0.70112085	0.019740403
1574	0.6518403	0.64537084	0.006469488
1575	0.6199589	0.59873986	0.021219015
1576	0.63315016	0.648367	-0.015216827
1577	0.90612996	0.8745552	0.031574786
1578	0.70984936	0.6806756	0.029173732
1579	0.785036	0.7683603	0.01667571
1580	0.8121586	0.8293886	-0.017230034
1581	0.5091805	0.4834421	0.025738388
1582	0.68474966	0.6617945	0.02295518
1583	0.41947457	0.3924432	0.027031362
1584	0.75649357	0.6999296	0.056563973
1585	0.6463179	0.6763874	-0.03006953
1586	0.72473574	0.76417136	-0.039435625
1587	0.6601042	0.6307221	0.02938211
1588	0.7407121	0.7454264	-0.00471431
1589	0.69820434	0.7007399	-0.0025355816
1590	0.7185533	0.7230428	-0.0044894814
1591	0.645214	0.6401901	0.0050238967
1592	0.76041174	0.72681075	0.033600986
1593	0.69162995	0.69675374	-0.005123794
1594	0.6786423	0.649634	0.02900827
1595	0.5451518	0.52814794	0.017003894
1596	0.8319572	0.83282125	-0.00086402893
1597	0.6945172	0.6851756	0.009341598
1598	0.61067975	0.57854503	0.03213471
1599	0.57903147	0.5692661	0.009765387
1600	0.65375435	0.63260597	0.021148384
1601	0.6727685	0.7449091	-0.072140634
1602	0.78757936	0.77412176	0.013457596
1603	0.7382072	0.72363245	0.014574766
1604	0.6358019	0.58626455	0.04953736
1605	0.619837	0.59647727	0.023359716
1606	0.63589734	0.60744035	0.028456986
1607	0.60763305	0.55489206	0.05274099
1608	0.7621136	0.750895	0.011218548
1609	0.69996345	0.6961928	0.0037706494
1610	0.61657655	0.62590927	-0.009332716
1611	0.4992495	0.4619518	0.037297696
1612	0.60175836	0.5435866	0.05817175
1613	0.7274599	0.7021757	0.02528423
1614	0.57391185	0.5207628	0.053149045
1615	0.7178533	0.67724305	0.040610254
1616	0.8794289	0.8494693	0.029959619
1617	0.77154094	0.736157	0.03538394
1618	0.69127685	0.66712826	0.024148583
1619	0.8058892	0.7785661	0.027323067
1620	0.6227358	0.59582275	0.026913047
1621	0.57426465	0.5493862	0.024878442
1622	0.7057637	0.6678767	0.037886977
1623	0.7029857	0.6654396	0.0375461
1624	0.60917735	0.6095255	-0.00034815073
1625	0.5437112	0.5379969	0.0057142973
1626	0.76055515	0.7420575	0.018497646
1627	0.5679113	0.5588727	0.009038627
1628	0.6211833	0.6087855	0.012397766
1629	0.69344705	0.6648567	0.028590381
1630	0.6529177	0.62743264	0.025485039
1631	0.7734465	0.78366184	-0.010215342
1632	0.5000265	0.4511308	0.048895717
1633	0.6335784	0.61454314	0.01903528
1634	0.47052753	0.4622152	0.008312345
1635	0.69751287	0.6927668	0.0047460794
1636	0.5505315	0.5272844	0.023247123
1637	0.59656465	0.58707845	0.009486198
1638	0.6739326	0.66391695	0.0100156665
1639	0.7568908	0.73446316	0.022427619
1640	0.64749247	0.59511715	0.052375317
1641	0.7257867	0.7486675	-0.022880793
1642	0.692729	0.71495205	-0.022223055
1643	0.6399826	0.6045579	0.03542471
1644	0.6252242	0.60652804	0.01869613
1645	0.40406695	0.39445284	0.00961411
1646	0.6450732	0.75573134	-0.11065817
1647	0.62476426	0.5980841	0.026680171
1648	0.6530014	0.6302813	0.022720098
1649	0.6454999	0.61898035	0.026519537
1650	0.7624023	0.73729545	0.025106847
1651	0.58840144	0.56857693	0.019824505
1652	0.60058844	0.55962986	0.040958583
1653	0.6388317	0.6306146	0.008217096
1654	0.5530546	0.5458911	0.007163465
1655	0.5478232	0.53138757	0.016435623
1656	0.6924716	0.66320205	0.029269576
1657	0.6766235	0.66554445	0.011079073
1658	0.7377501	0.73332965	0.0044204593
1659	0.68217164	0.66073203	0.021439612
1660	0.59558994	0.5715618	0.024028122
1661	0.73642826	0.77967626	-0.043247998
1662	0.40342477	0.38352492	0.019899845
1663	0.7179669	0.7031632	0.014803708
1664	0.69201934	0.6674869	0.024532437
1665	0.58359915	0.5711962	0.012402952
1666	0.77487075	0.74229103	0.03257972
1667	0.6668193	0.6360426	0.03077668
1668	0.48981926	0.4738866	0.01593265
1669	0.70475215	0.6987663	0.005985856
1670	0.8632608	0.8408616	0.022399187
1671	0.6657065	0.6451534	0.020553112
1672	0.70714694	0.76436716	-0.05722022
1673	0.7442539	0.7635833	-0.019329429
1674	0.6870538	0.6660592	0.020994604
1675	0.6420211	0.63212293	0.009898186
1676	0.7112663	0.67274404	0.038522243
1677	0.63905615	0.61691904	0.022137105
1678	0.38014293	0.36084354	0.019299388
1679	0.7305877	0.7196222	0.010965526
1680	0.53822243	0.51213783	0.026084602
1681	0.63078946	0.5972668	0.033522666
1682	0.5257295	0.5318765	-0.006147027
1683	0.6084634	0.5993113	0.009152114
1684	0.6022322	0.57418877	0.028043449
1685	0.70008767	0.7011742	-0.0010865331
1686	0.70516783	0.69622254	0.008945286
1687	0.7088593	0.6883176	0.020541728
1688	0.70672333	0.6773333	0.029390037
1689	0.63073635	0.6184091	0.012327254
1690	0.78177464	0.7789198	0.002854824
1691	0.7014086	0.67242855	0.028980076
1692	0.6783368	0.64802027	0.030316532
1693	0.6373704	0.61484045	0.02252996
1694	0.6097145	0.6013774	0.0083370805
1695	0.69042754	0.6709107	0.019516826
1696	0.6755203	0.6523983	0.023122013
1697	0.59528494	0.566191	0.029093921
1698	0.65709704	0.6270181	0.030078948
1699	0.62072945	0.61337054	0.0073589087
1700	0.6404527	0.6493745	-0.008921802
1701	0.6748674	0.644854	0.030013382
1702	0.5277936	0.49724942	0.030544162
1703	0.7666093	0.74547	0.021139324
1704	0.8673345	0.9211986	-0.05386412
1705	0.72471344	0.7066978	0.018015623
1706	0.75252604	0.7536639	-0.0011378527
1707	0.7146662	0.7018359	0.012830317
1708	0.62155825	0.60106087	0.020497382
1709	0.7922094	0.7826232	0.009586215
1710	0.8756313	0.84505624	0.030575037
1711	0.645895	0.63368976	0.012205243
1712	0.67223454	0.63583475	0.03639978
1713	0.59070563	0.56312925	0.027576387
1714	0.5805099	0.540727	0.03978288
1715	0.65812266	0.60922635	0.048896313
1716	0.9567089	0.922328	0.034380913
1717	0.6337117	0.6396187	-0.005906999
1718	0.8271914	0.81122196	0.015969455
1719	0.7211962	0.69858825	0.022607923
1720	0.63082707	0.6232077	0.007619381
1721	0.72273517	0.73185205	-0.009116888
1722	0.5827877	0.5667001	0.016087592
1723	0.64015007	0.6009928	0.03915727
1724	0.7177635	0.69867784	0.019085646
1725	0.7671069	0.7679807	-0.0008738041
1726	0.7613008	0.72541916	0.03588164
1727	0.79882807	0.76487625	0.03395182
1728	0.68934745	0.7281813	-0.038833857
1729	0.5406945	0.5277684	0.012926102
1730	0.678558	0.6362647	0.04229331
1731	0.6356834	0.620359	0.015324414
1732	0.65631884	0.6397889	0.016529918
1733	0.69024736	0.6447324	0.04551494
1734	0.7176712	0.68248445	0.035186768
1735	0.5295045	0.47049144	0.05901304
1736	0.64020383	0.62963825	0.010565579
1737	0.53318113	0.50980395	0.02337718
1738	0.56476486	0.547729	0.017035842
1739	0.7769756	0.74559724	0.03137833
1740	0.54456705	0.5270859	0.017481148
1741	0.67366135	0.6662774	0.0073839426
1742	0.6551391	0.6389509	0.016188204
1743	0.73366225	0.7008248	0.03283745
1744	0.68571174	0.6546758	0.03103596
1745	0.550675	0.554433	-0.0037580132
1746	0.5747953	0.5510814	0.023713887
1747	0.7785172	0.7555228	0.0229944
1748	0.7119382	0.68343145	0.028506756
1749	0.9079628	0.88031447	0.02764833
1750	0.6338124	0.5892589	0.04455352
1751	0.6330342	0.62405676	0.008977473
1752	0.67203474	0.64033985	0.03169489
1753	0.6516638	0.6320957	0.019568086
1754	0.7006332	0.7117206	-0.011087358
1755	0.39539278	0.33471107	0.0606817
1756	0.6673505	0.6507885	0.016561985
1757	0.6840444	0.63745606	0.04658836
1758	0.74526155	0.73979276	0.0054687858
1759	0.67008376	0.66555125	0.004532516
1760	0.81306994	0.812021	0.0010489225
1761	0.7508193	0.67402077	0.07679856
1762	0.69128466	0.66206765	0.029217005
1763	0.63465506	0.62262917	0.012025893
1764	0.62459844	0.63192177	-0.0073233247
1765	0.71751547	0.72026056	-0.002745092
1766	0.56931984	0.5478669	0.021452963
1767	0.75610304	0.74339247	0.012710571
1768	0.68716943	0.66757566	0.019593775
1769	0.5661011	0.49769512	0.068405956
1770	0.79197663	0.78750247	0.004474163
1771	0.5718222	0.54485613	0.026966095
1772	0.64034635	0.6111138	0.029232562
1773	0.68765205	0.66850454	0.019147515
1774	0.6609568	0.64035046	0.020606339
1775	0.7093616	0.6931988	0.016162813
1776	0.6791688	0.6519816	0.027187228
1777	0.5228826	0.5101517	0.0127308965
1778	0.6596426	0.62901	0.030632555
1779	0.5768512	0.56050867	0.01634252
1780	0.68088126	0.6652198	0.015661478
1781	0.65186733	0.64369625	0.008171082
1782	0.7511629	0.7686933	-0.017530441
1783	0.7467974	0.7500033	-0.0032058954
1784	0.5861864	0.5676936	0.018492818
1785	0.59570944	0.57097495	0.024734497
1786	0.7419755	0.7285142	0.013461292
1787	0.72159517	0.7006076	0.02098757
1788	0.6762639	0.6745799	0.00168401
1789	0.8669941	0.8310986	0.035895467
1790	0.7538244	0.74411416	0.009710252
1791	0.74313104	0.7257561	0.017374933
1792	0.73167527	0.7171683	0.014506996
1793	0.71805423	0.7159069	0.002147317
1794	0.62052876	0.57550013	0.045028627
1795	0.6035308	0.53292334	0.07060748
1796	0.4622096	0.43990895	0.02230066
1797	0.7230946	0.70619243	0.016902149
1798	0.68458873	0.6363493	0.04823941
1799	0.45021108	0.43741778	0.012793303
1800	0.73536855	0.66094834	0.07442021
1801	0.7116203	0.70918167	0.0024386048
1802	0.86333597	0.8430045	0.020331442
1803	0.6362101	0.6298667	0.0063433647
1804	0.62036157	0.603167	0.01719457
1805	0.7114477	0.7193323	-0.007884562
1806	0.7198901	0.7087526	0.011137545
1807	0.7187905	0.7463894	-0.027598917
1808	0.78868306	0.7881697	0.0005133748
1809	0.62928385	0.6204708	0.008813024
1810	0.6810528	0.67468315	0.0063696504
1811	0.680802	0.64823747	0.03256452
1812	0.68294084	0.66093004	0.022010803
1813	0.6068507	0.5597791	0.047071576
1814	0.5697889	0.5549573	0.014831603
1815	0.5687827	0.5840551	-0.0152724385
1816	0.7107396	0.7050709	0.0056686997
1817	0.5955579	0.62432796	-0.02877003
1818	0.562242	0.53460044	0.027641535
1819	0.7471885	0.7386079	0.008580625
1820	0.631553	0.617856	0.013696969
1821	0.7115373	0.7029647	0.008572578
1822	0.84585553	0.8488839	-0.0030283928
1823	0.51430887	0.46087515	0.053433716
1824	0.65098685	0.6493006	0.001686275
1825	0.5677596	0.5611128	0.0066467524
1826	0.6438691	0.63911504	0.0047540665
1827	0.7622939	0.7544145	0.007879376
1828	0.6976167	0.6685552	0.029061496
1829	0.698888	0.66867787	0.030210137
1830	0.8169251	0.8266811	-0.009755969
1831	0.63838476	0.66765827	-0.02927351
1832	0.63821405	0.6119726	0.026241481
1833	0.6837633	0.650475	0.0332883
1834	0.73227423	0.7234597	0.008814514
1835	0.62393665	0.597318	0.02661866
1836	0.7899115	0.77928233	0.010629177
1837	0.7514387	0.75445294	-0.0030142665
1838	0.5804418	0.564766	0.015675783
1839	0.70069575	0.66971123	0.03098452
1840	0.687841	0.69324464	-0.005403638
1841	0.6694657	0.6214345	0.04803121
1842	0.5288974	0.4846475	0.044249892
1843	0.7628159	0.7728244	-0.010008514
1844	0.73806626	0.756465	-0.018398762
1845	0.66736424	0.6059947	0.06136954
1846	0.6410314	0.59368664	0.047344744
1847	0.56497097	0.5671248	-0.0021538138
1848	0.7074243	0.694286	0.013138294
1849	0.66365045	0.6312413	0.03240913
1850	0.89484304	0.880488	0.014355063
1851	0.8193459	0.7805032	0.038842678
1852	0.70561755	0.687369	0.018248558
1853	0.40422097	0.36739862	0.03682235
1854	0.64770055	0.61147404	0.03622651
1855	0.5521401	0.5546365	-0.0024963617
1856	0.5771864	0.6013318	-0.024145365
1857	0.7424872	0.7329083	0.009578884
1858	0.75688297	0.712146	0.04473698
1859	0.58089685	0.576663	0.004233837
1860	0.6096353	0.5854564	0.024178922
1861	0.7212471	0.70385695	0.017390132
1862	0.60628504	0.5740448	0.032240212
1863	0.6653619	0.60471153	0.06065035
1864	0.692479	0.66452473	0.02795428
1865	0.7220213	0.7368645	-0.0148432255
1866	0.6565686	0.65552187	0.0010467172
1867	0.60638416	0.57183206	0.034552097
1868	0.789978	0.8069061	-0.016928077
1869	0.72895586	0.6931931	0.035762787
1870	0.47053558	0.45077494	0.019760638
1871	0.6886656	0.6797955	0.008870125
1872	0.50824153	0.5007375	0.007504046
1873	0.775113	0.7641327	0.010980308
1874	0.7012789	0.6762558	0.025023103
1875	0.63351357	0.6093457	0.024167895
1876	0.5039646	0.5322839	-0.0283193
1877	0.5345511	0.49744445	0.037106633
1878	0.81372666	0.78122455	0.032502115
1879	0.6600019	0.64245665	0.017545223
1880	0.887748	0.8959331	-0.008185089
1881	0.6532968	0.6252374	0.028059423
1882	0.74756664	0.7297317	0.017834961
1883	0.638091	0.61820036	0.019890666
1884	0.6846434	0.7205911	-0.03594774
1885	0.7744014	0.7703697	0.004031718
1886	0.7788183	0.7760263	0.0027920008
1887	0.70095664	0.6834569	0.017499745
1888	0.7161649	0.7114099	0.0047549605
1889	0.6549354	0.6391064	0.015829027
1890	0.7158132	0.6845309	0.031282306
1891	0.82078826	0.7952456	0.025542676
1892	0.7708761	0.6922003	0.07867581
1893	0.6835803	0.6642249	0.019355357
1894	0.7228343	0.703874	0.018960297
1895	0.7805133	0.73442775	0.046085536
1896	0.5378842	0.5006071	0.037277102
1897	0.7359816	0.71126616	0.024715424
1898	0.6347328	0.6277418	0.006990969
1899	0.78223366	0.74632055	0.03591311
1900	0.5985832	0.59364575	0.00493747
1901	0.4243029	0.4240409	0.00026199222
1902	0.74155754	0.7266979	0.014859617
1903	0.6130615	0.5792633	0.03379816
1904	0.4330018	0.41490525	0.018096536
1905	0.53486377	0.5184022	0.016461551
1906	0.6784946	0.662627	0.01586759
1907	0.56210214	0.54286087	0.019241273
1908	0.6946712	0.68083185	0.013839364
1909	0.54502255	0.5321304	0.012892127
1910	0.80514455	0.7368455	0.068299055
1911	0.6807408	0.6787707	0.0019700527
1912	0.70563966	0.68103814	0.02460152
1913	0.6995339	0.62505037	0.074483514
1914	0.5341079	0.5025142	0.03159374
1915	0.6765647	0.63561153	0.04095316
1916	0.5713124	0.5545116	0.01680082
1917	0.6750711	0.6775167	-0.0024455786
1918	0.6005608	0.5646816	0.035879195
1919	0.73845845	0.7132256	0.025232852
1920	0.7342758	0.7136339	0.020641923
1921	0.60893863	0.5675466	0.04139203
1922	0.5402245	0.5404413	-0.0002167821
1923	0.6695202	0.651367	0.01815319
1924	0.51444495	0.55719984	-0.04275489
1925	0.50520176	0.48974818	0.015453577
1926	0.6232291	0.5982806	0.024948478
1927	0.743341	0.74617165	-0.0028306246
1928	0.68461096	0.66471547	0.019895494
1929	0.49601755	0.48123878	0.014778763
1930	0.7620122	0.7377851	0.024227083
1931	0.68030983	0.68575436	-0.0054445267
1932	0.6548298	0.6468239	0.008005917
1933	0.6279437	0.60480595	0.023137748
1934	0.6034121	0.60243374	0.0009783506
1935	0.37451974	0.3614451	0.013074636
1936	0.65911365	0.6153858	0.043727875
1937	0.709358	0.67269254	0.03666544
1938	0.6764949	0.66492623	0.0115686655
1939	0.85041463	0.85264796	-0.0022333264
1940	0.68664396	0.6711533	0.015490651
1941	0.8098324	0.7781117	0.031720698
1942	0.55565655	0.5451426	0.010513961
1943	0.51844704	0.49328542	0.025161624
1944	0.68148875	0.6550145	0.026474237
1945	0.640134	0.64742804	-0.007294059
1946	0.60915107	0.5763595	0.032791555
1947	0.5492023	0.5425608	0.006641507
1948	0.7035872	0.692679	0.010908186
1949	0.753476	0.7312455	0.022230506
1950	0.60626143	0.5905581	0.01570332
1951	0.7159286	0.68790436	0.028024256
1952	0.65964603	0.6252657	0.034380317
1953	0.6881389	0.6701751	0.017963827
1954	0.6557073	0.6330109	0.022696376
1955	0.6069617	0.6013093	0.0056524277
1956	0.6528623	0.6494072	0.0034551024
1957	0.6615182	0.65051866	0.01099956
1958	0.51677114	0.51025087	0.0065202713
1959	0.5743962	0.5433186	0.031077564
1960	0.8048401	0.77464986	0.03019023
1961	0.72239804	0.69644874	0.0259493
1962	0.70735747	0.6935177	0.013839781
1963	0.73458165	0.75144655	-0.016864896
1964	0.77744323	0.7782863	-0.0008430481
1965	0.6757118	0.6556068	0.020105004
1966	0.650116	0.62477374	0.025342286
1967	0.81281763	0.79849577	0.014321864
1968	0.7071733	0.66793275	0.03924054
1969	0.7196706	0.69147944	0.02819115
1970	0.578681	0.5486732	0.03000778
1971	0.7368612	0.7089789	0.027882338
1972	0.5979436	0.59631073	0.0016328692
1973	0.6621799	0.62128043	0.040899456
1974	0.7386612	0.7502414	-0.011580169
1975	0.58378404	0.53858453	0.045199513
1976	0.66747653	0.6438017	0.023674846
1977	0.57251316	0.5337566	0.03875655
1978	0.6378852	0.67350864	-0.03562343
1979	0.64646494	0.6323352	0.014129758
1980	0.67421556	0.6611794	0.013036132
1981	0.71712077	0.6726021	0.04451865
1982	0.5940387	0.54480785	0.049230874
1983	0.80184376	0.77963483	0.022208929
1984	0.6973968	0.6729265	0.02447033
1985	0.66230845	0.6521892	0.010119259
1986	0.6303533	0.6185495	0.011803746
1987	0.88157123	0.8557071	0.025864124
1988	0.6492356	0.6294113	0.019824326
1989	0.72248954	0.7124284	0.010061145
1990	0.873557	0.843323	0.03023398
1991	0.7832996	0.7768221	0.006477535
