# Supplementary material for: Fixational eye movements enhance the precision of visual information transmitted by the primate retina
Source: Nat Commun. 2024 Sep 11;15:7964. doi: 10.1038/s41467-024-52304-7 (PMC11390888; doi:10.1038/s41467-024-52304-7)
Supplement: Supplementary file 4 — Source Data [file 41467_2024_52304_MOESM4_ESM.zip › exported_data_for_journal/figure5_correlations/Figure5e/OFF midget_837_right_xcorr.csv]

	real data xcorr [Hz]	shuffled data xcorr [Hz]	coupled LNBRC xcorr [Hz]	uncoupled LNBR xcorr [Hz]
0	0.11266666666666669	0.11199999999999999	0.1146666666666667	0.12133333333333335
1	0.13	0.1213333333333333	0.10466666666666669	0.10733333333333334
2	0.14800000000000002	0.11266666666666664	0.11133333333333334	0.11400000000000005
3	0.13533333333333336	0.14466666666666667	0.14133333333333337	0.07266666666666671
4	0.1206666666666667	0.1353333333333333	0.040666666666666684	0.07199999999999995
5	0.14133333333333337	0.13999999999999996	0.09599999999999997	0.1233333333333333
6	0.1266666666666667	0.1373333333333333	0.1246666666666667	0.09333333333333332
7	0.19533333333333333	0.12733333333333335	0.14466666666666667	0.14999999999999997
8	0.14133333333333337	0.13466666666666666	0.10733333333333334	0.08933333333333338
9	0.12	0.13133333333333336	0.11599999999999999	0.08066666666666666
10	0.14933333333333337	0.14266666666666666	0.09200000000000003	0.09866666666666668
11	0.1326666666666667	0.12866666666666665	0.126	0.08866666666666667
12	0.14866666666666667	0.16399999999999998	0.11400000000000005	0.11066666666666669
13	0.10333333333333333	0.10000000000000003	0.09200000000000003	0.10199999999999998
14	0.10333333333333333	0.13266666666666665	0.11399999999999999	0.118
15	0.126	0.11266666666666664	0.09399999999999997	0.09533333333333333
16	0.12666666666666665	0.1186666666666667	0.11533333333333334	0.09400000000000003
17	0.14200000000000002	0.16866666666666663	0.15333333333333332	0.11333333333333334
18	0.12733333333333335	0.16266666666666668	0.12533333333333335	0.09933333333333338
19	0.15200000000000002	0.15466666666666667	0.10399999999999998	0.09933333333333338
20	0.128	0.176	0.10399999999999998	0.09333333333333332
21	0.14	0.13733333333333336	0.10800000000000004	0.11933333333333335
22	0.14	0.14799999999999996	0.15800000000000003	0.13266666666666665
23	0.14200000000000002	0.12866666666666665	0.13799999999999996	0.08933333333333338
24	0.178	0.1273333333333333	0.15066666666666667	0.1393333333333333
25	0.17133333333333334	0.11333333333333329	0.118	0.122
26	0.13866666666666666	0.18133333333333335	0.07800000000000001	0.08866666666666667
27	0.16066666666666668	0.124	0.128	0.11599999999999999
28	0.11200000000000004	0.1353333333333333	0.11733333333333335	0.064
29	0.1393333333333333	0.15400000000000003	0.12333333333333335	0.12066666666666664
30	0.16599999999999998	0.11333333333333334	0.14	0.13466666666666666
31	0.16533333333333333	0.14066666666666666	0.11933333333333335	0.09799999999999998
32	0.13333333333333336	0.14733333333333337	0.11399999999999999	0.08333333333333331
33	0.1146666666666667	0.18	0.09666666666666662	0.07866666666666672
34	0.11533333333333334	0.15466666666666667	0.09533333333333333	0.08466666666666667
35	0.1833333333333334	0.13933333333333336	0.13133333333333336	0.13733333333333336
36	0.18	0.13	0.134	0.09399999999999997
37	0.178	0.14200000000000002	0.10933333333333334	0.11199999999999999
38	0.16999999999999998	0.16199999999999998	0.11733333333333335	0.08933333333333332
39	0.12266666666666665	0.24	0.1393333333333333	0.09399999999999997
40	0.14800000000000002	0.1826666666666667	0.12333333333333335	0.10533333333333333
41	0.15999999999999998	0.14400000000000002	0.14866666666666667	0.13266666666666665
42	0.14466666666666672	0.18000000000000005	0.12133333333333335	0.10999999999999999
43	0.15266666666666667	0.1486666666666666	0.1266666666666667	0.10333333333333333
44	0.17866666666666664	0.13133333333333336	0.1393333333333333	0.12
45	0.16866666666666663	0.1653333333333334	0.1413333333333333	0.09066666666666667
46	0.17799999999999994	0.14200000000000002	0.11733333333333335	0.10599999999999998
47	0.15999999999999998	0.1773333333333333	0.16000000000000003	0.13999999999999996
48	0.17799999999999994	0.1793333333333333	0.128	0.13066666666666665
49	0.15866666666666668	0.15933333333333327	0.14066666666666666	0.15399999999999997
50	0.14800000000000002	0.15999999999999998	0.11333333333333334	0.08066666666666666
51	0.16466666666666663	0.16400000000000003	0.16399999999999998	0.1353333333333333
52	0.15000000000000002	0.1726666666666667	0.16000000000000003	0.09066666666666667
53	0.15399999999999997	0.15600000000000003	0.15466666666666667	0.12999999999999995
54	0.13733333333333336	0.16066666666666668	0.14	0.10733333333333334
55	0.22000000000000003	0.12533333333333335	0.19866666666666666	0.16933333333333334
56	0.16266666666666663	0.1353333333333333	0.15266666666666667	0.128
57	0.14066666666666666	0.1973333333333333	0.13466666666666666	0.12733333333333335
58	0.17933333333333334	0.192	0.12866666666666665	0.1433333333333333
59	0.1766666666666667	0.17266666666666663	0.16666666666666663	0.11466666666666664
60	0.17133333333333334	0.17533333333333329	0.15866666666666668	0.1213333333333333
61	0.16799999999999993	0.14200000000000002	0.17200000000000004	0.13666666666666666
62	0.19266666666666665	0.1353333333333333	0.13533333333333336	0.10666666666666669
63	0.12666666666666665	0.17666666666666664	0.09866666666666662	0.1246666666666667
64	0.14399999999999996	0.15333333333333338	0.10666666666666669	0.10399999999999998
65	0.194	0.16066666666666668	0.13333333333333336	0.11466666666666664
66	0.19666666666666666	0.15400000000000003	0.14866666666666667	0.09733333333333333
67	0.15000000000000002	0.16133333333333333	0.132	0.07800000000000001
68	0.08999999999999997	0.16266666666666663	0.07266666666666666	0.08066666666666666
69	0.16800000000000004	0.1833333333333334	0.20066666666666672	0.196
70	0.14799999999999996	0.18	0.11066666666666669	0.09466666666666668
71	0.16133333333333333	0.11066666666666669	0.11266666666666664	0.08666666666666667
72	0.12266666666666665	0.172	0.15666666666666668	0.12666666666666665
73	0.16599999999999998	0.16066666666666662	0.10266666666666668	0.1353333333333333
74	0.14933333333333332	0.15066666666666667	0.13866666666666666	0.13266666666666665
75	0.15933333333333338	0.14800000000000002	0.126	0.1233333333333333
76	0.15466666666666667	0.1753333333333334	0.1306666666666667	0.09799999999999998
77	0.178	0.14866666666666667	0.15199999999999997	0.09733333333333333
78	0.13266666666666665	0.1393333333333333	0.11933333333333335	0.10400000000000004
79	0.14466666666666667	0.1413333333333333	0.12133333333333335	0.10866666666666669
80	0.13866666666666666	0.14800000000000002	0.10533333333333333	0.10333333333333333
81	0.1226666666666667	0.1686666666666667	0.14066666666666666	0.13466666666666666
82	0.138	0.10866666666666669	0.1313333333333333	0.13199999999999995
83	0.14333333333333337	0.12	0.14533333333333331	0.11666666666666664
84	0.15000000000000002	0.16866666666666663	0.12933333333333336	0.11066666666666669
85	0.132	0.15133333333333332	0.11133333333333334	0.12533333333333335
86	0.18999999999999995	0.13666666666666666	0.14266666666666666	0.11666666666666664
87	0.13666666666666671	0.14	0.13133333333333336	0.11400000000000005
88	0.13533333333333336	0.1433333333333333	0.14666666666666667	0.10666666666666669
89	0.124	0.1433333333333333	0.10733333333333334	0.13466666666666666
90	0.192	0.14200000000000002	0.15066666666666667	0.08266666666666667
91	0.15400000000000003	0.12066666666666664	0.126	0.11866666666666664
92	0.1413333333333333	0.1886666666666667	0.15199999999999997	0.10733333333333334
93	0.176	0.174	0.10866666666666669	0.10666666666666669
94	0.1373333333333333	0.20666666666666667	0.12	0.09533333333333333
95	0.16066666666666668	0.10533333333333333	0.14133333333333337	0.08999999999999997
96	0.1353333333333333	0.124	0.10133333333333333	0.1353333333333333
97	0.08333333333333331	0.15933333333333333	0.10399999999999998	0.08666666666666667
98	0.14066666666666666	0.1353333333333333	0.10933333333333334	0.07800000000000001
99	0.15799999999999997	0.13799999999999996	0.1146666666666667	0.12733333333333335
100	0.13666666666666666	0.14733333333333332	0.1313333333333333	0.11733333333333335
