# Supplementary material for: Fixational eye movements enhance the precision of visual information transmitted by the primate retina
Source: Nat Commun. 2024 Sep 11;15:7964. doi: 10.1038/s41467-024-52304-7 (PMC11390888; doi:10.1038/s41467-024-52304-7)
Supplement: Supplementary file 4 — Source Data [file 41467_2024_52304_MOESM4_ESM.zip › exported_data_for_journal/figure5_correlations/Figure5e/ON parasol_655_left_xcorr.csv]

	real data xcorr [Hz]	shuffled data xcorr [Hz]	coupled LNBRC xcorr [Hz]	uncoupled LNBR xcorr [Hz]
0	0.027999999999999997	0.038666666666666655	0.0013333333333333253	-0.011333333333333334
1	0.046666666666666676	0.04066666666666667	0.020666666666666653	-0.00399999999999999
2	0.026666666666666672	0.027999999999999997	0.0013333333333333391	-0.0013333333333333391
3	0.05199999999999999	0.02200000000000002	0.023999999999999994	-0.003333333333333327
4	0.03933333333333333	0.04000000000000001	0.01999999999999999	0.01933333333333334
5	0.03466666666666668	0.03133333333333335	0.032	0.01266666666666666
6	0.048000000000000015	0.05399999999999999	0.033333333333333326	0.03266666666666668
7	0.055333333333333345	0.04733333333333334	0.006000000000000005	-0.005333333333333329
8	0.04600000000000001	0.06	0.008000000000000007	0.028666666666666674
9	0.07200000000000001	0.04799999999999999	0.04266666666666666	0.021333333333333315
10	0.055999999999999994	0.04133333333333333	0.025999999999999995	0.018666666666666665
11	0.07000000000000003	0.06066666666666665	0.03666666666666665	0.026666666666666672
12	0.023333333333333345	0.07066666666666666	0.028666666666666674	-0.021333333333333343
13	0.08066666666666669	0.09266666666666667	0.021999999999999992	0.02733333333333335
14	0.06866666666666663	0.03866666666666668	0.01266666666666666	0.03
15	0.08000000000000002	0.066	0.04000000000000001	0.038666666666666655
16	0.07999999999999999	0.08400000000000002	0.05400000000000002	0.009333333333333332
17	0.10266666666666666	0.08666666666666667	0.03666666666666665	0.00466666666666668
18	0.09800000000000003	0.10266666666666668	0.066	0.009333333333333332
19	0.10933333333333331	0.10799999999999998	0.053333333333333344	0.04466666666666666
20	0.08533333333333332	0.06266666666666665	0.057999999999999996	0.031333333333333324
21	0.09266666666666662	0.12933333333333336	0.02266666666666667	0.029333333333333322
22	0.12066666666666664	0.13266666666666665	0.096	0.06999999999999998
23	0.1166666666666667	0.10999999999999999	0.08866666666666667	0.02466666666666667
24	0.11666666666666664	0.10333333333333333	0.07333333333333336	0.048000000000000015
25	0.12333333333333335	0.15866666666666668	0.08399999999999996	0.06266666666666665
26	0.14600000000000002	0.1326666666666667	0.10333333333333336	0.06933333333333333
27	0.1293333333333333	0.12266666666666665	0.10800000000000004	0.08333333333333331
28	0.15066666666666673	0.15533333333333332	0.10999999999999999	0.04933333333333334
29	0.14600000000000002	0.15933333333333333	0.118	0.07
30	0.12933333333333336	0.08800000000000002	0.13666666666666671	0.07066666666666666
31	0.15133333333333338	0.18266666666666664	0.10933333333333334	0.08799999999999997
32	0.22866666666666663	0.23866666666666664	0.14866666666666667	0.126
33	0.194	0.15133333333333326	0.14266666666666666	0.09133333333333332
34	0.16333333333333339	0.20533333333333337	0.16533333333333333	0.14666666666666667
35	0.17933333333333334	0.21133333333333332	0.16733333333333333	0.12866666666666665
36	0.24266666666666664	0.19733333333333336	0.1973333333333333	0.14600000000000002
37	0.284	0.238	0.15266666666666673	0.15933333333333333
38	0.22600000000000003	0.29066666666666663	0.21333333333333332	0.16333333333333333
39	0.236	0.2646666666666666	0.2053333333333333	0.16933333333333334
40	0.3046666666666667	0.2633333333333334	0.23533333333333334	0.15733333333333338
41	0.30400000000000005	0.32466666666666666	0.21333333333333337	0.18333333333333335
42	0.33399999999999996	0.28933333333333333	0.244	0.17266666666666663
43	0.33	0.3726666666666666	0.25933333333333336	0.20933333333333332
44	0.354	0.3853333333333334	0.2973333333333333	0.2026666666666666
45	0.3673333333333333	0.3646666666666667	0.25933333333333336	0.20266666666666672
46	0.34199999999999997	0.33799999999999997	0.31866666666666665	0.22133333333333333
47	0.43599999999999994	0.386	0.328	0.2886666666666666
48	0.43933333333333335	0.42400000000000004	0.3666666666666667	0.26133333333333336
49	0.40266666666666673	0.40133333333333343	0.33466666666666667	0.25266666666666665
50	0.4159999999999999	0.3573333333333333	0.3506666666666667	0.25533333333333336
51	0.3573333333333334	0.3573333333333333	0.44933333333333336	0.2586666666666666
52	0.3726666666666666	0.3966666666666667	0.2853333333333333	0.22333333333333327
53	0.4033333333333333	0.3320000000000001	0.38066666666666665	0.266
54	0.2806666666666666	0.30399999999999994	0.32466666666666666	0.21599999999999997
55	0.3493333333333333	0.30466666666666664	0.2806666666666667	0.21400000000000002
56	0.258	0.22066666666666668	0.2733333333333333	0.21400000000000002
57	0.23199999999999998	0.29400000000000004	0.26599999999999996	0.22400000000000003
58	0.256	0.22999999999999998	0.23733333333333329	0.1833333333333333
59	0.22133333333333338	0.23333333333333328	0.19266666666666665	0.18399999999999994
60	0.19333333333333325	0.24333333333333335	0.24600000000000005	0.20200000000000007
61	0.23333333333333334	0.22066666666666668	0.19200000000000006	0.18266666666666664
62	0.22266666666666668	0.20933333333333332	0.21266666666666662	0.14333333333333326
63	0.16666666666666663	0.17999999999999994	0.18000000000000005	0.20800000000000002
64	0.1686666666666667	0.1713333333333334	0.1486666666666666	0.1326666666666666
65	0.16333333333333333	0.17333333333333334	0.15400000000000003	0.14866666666666667
66	0.15066666666666667	0.1386666666666666	0.14399999999999996	0.15399999999999997
67	0.14600000000000002	0.15933333333333333	0.14799999999999996	0.18400000000000005
68	0.1373333333333333	0.13	0.18600000000000005	0.12066666666666659
69	0.14333333333333337	0.12666666666666665	0.09266666666666667	0.17466666666666664
70	0.11800000000000005	0.13799999999999996	0.15266666666666667	0.14599999999999996
71	0.09266666666666662	0.1333333333333333	0.13399999999999995	0.14399999999999996
72	0.10400000000000004	0.14466666666666667	0.11599999999999999	0.1166666666666667
73	0.08800000000000002	0.07933333333333331	0.10199999999999998	0.15200000000000002
74	0.10733333333333334	0.11333333333333334	0.12533333333333335	0.13999999999999996
75	0.10066666666666668	0.09533333333333333	0.11733333333333329	0.13933333333333336
76	0.10666666666666669	0.08933333333333338	0.13066666666666665	0.14533333333333337
77	0.07	0.06666666666666665	0.10066666666666668	0.13666666666666671
78	0.08000000000000002	0.07999999999999996	0.10399999999999998	0.12333333333333335
79	0.07	0.09600000000000003	0.07266666666666666	0.14733333333333337
80	0.08133333333333337	0.0653333333333333	0.08133333333333331	0.16400000000000003
81	0.0633333333333333	0.042666666666666686	0.0826666666666667	0.08600000000000002
82	0.05733333333333335	0.10666666666666663	0.11066666666666666	0.16333333333333339
83	0.07800000000000001	0.04600000000000004	0.08866666666666667	0.1166666666666667
84	0.027333333333333376	0.05333333333333329	0.04666666666666666	0.15200000000000002
85	0.066	0.05133333333333334	0.09266666666666665	0.12466666666666665
86	0.05266666666666664	0.04466666666666663	0.07466666666666663	0.12866666666666665
87	0.020000000000000018	0.03999999999999998	0.048000000000000015	0.118
88	0.04466666666666669	0.014666666666666661	0.062	0.14733333333333332
89	0.02533333333333332	0.03200000000000003	0.07999999999999999	0.1353333333333333
90	0.028666666666666674	0.033999999999999975	0.06599999999999998	0.134
91	0.023333333333333345	0.03200000000000003	0.048000000000000015	0.10266666666666668
92	0.01999999999999999	0.015333333333333338	0.08200000000000002	0.1273333333333333
93	0.03666666666666668	0.027999999999999997	0.04266666666666666	0.11399999999999999
94	0.027999999999999997	0.020666666666666667	0.07399999999999998	0.10866666666666669
95	0.018000000000000016	0.030666666666666648	0.04533333333333334	0.11133333333333334
96	0.010000000000000009	0.006666666666666682	0.040666666666666657	0.13333333333333336
97	0.010666666666666658	0.014666666666666661	0.038000000000000006	0.09866666666666668
98	0.015999999999999986	0.0	0.03533333333333333	0.12266666666666665
99	0.021999999999999992	0.00799999999999998	0.03933333333333333	0.09533333333333333
100	0.014000000000000012	-0.005333333333333357	0.03	0.12933333333333336
