# Supplementary material for: Fixational eye movements enhance the precision of visual information transmitted by the primate retina
Source: Nat Commun. 2024 Sep 11;15:7964. doi: 10.1038/s41467-024-52304-7 (PMC11390888; doi:10.1038/s41467-024-52304-7)
Supplement: Supplementary file 4 — Source Data [file 41467_2024_52304_MOESM4_ESM.zip › exported_data_for_journal/figure5_correlations/Figure5e/ON midget_648_right_xcorr.csv]

	real data xcorr [Hz]	shuffled data xcorr [Hz]	coupled LNBRC xcorr [Hz]	uncoupled LNBR xcorr [Hz]
0	0.05933333333333332	0.06333333333333332	0.04666666666666666	0.05066666666666668
1	0.08066666666666668	0.076	0.060666666666666674	0.03533333333333333
2	0.07266666666666666	0.06333333333333332	0.07199999999999998	0.05933333333333335
3	0.06466666666666668	0.04933333333333334	0.05733333333333335	0.02733333333333332
4	0.06933333333333333	0.08199999999999999	0.068	0.029999999999999985
5	0.07866666666666666	0.08133333333333334	0.07933333333333334	0.059333333333333335
6	0.07466666666666666	0.08733333333333332	0.06666666666666668	0.03533333333333333
7	0.06866666666666668	0.09333333333333334	0.07199999999999998	0.046
8	0.08200000000000002	0.098	0.06666666666666668	0.057999999999999996
9	0.09666666666666668	0.053333333333333316	0.060666666666666674	0.049333333333333326
10	0.08066666666666666	0.04799999999999999	0.07	0.04866666666666669
11	0.07266666666666668	0.08066666666666666	0.062	0.025333333333333347
12	0.07266666666666668	0.05399999999999999	0.08933333333333332	0.07066666666666668
13	0.06133333333333332	0.07600000000000001	0.08133333333333333	0.08133333333333333
14	0.08800000000000002	0.09666666666666668	0.050666666666666665	0.05866666666666667
15	0.09666666666666668	0.07199999999999998	0.07	0.038000000000000006
16	0.09133333333333335	0.08866666666666667	0.06333333333333335	0.030666666666666675
17	0.07400000000000001	0.10999999999999999	0.098	0.03933333333333333
18	0.07866666666666666	0.07866666666666669	0.055999999999999994	0.04799999999999999
19	0.064	0.08733333333333332	0.05666666666666667	0.06466666666666665
20	0.07133333333333333	0.09266666666666667	0.07666666666666666	0.05666666666666667
21	0.10666666666666666	0.08733333333333335	0.09133333333333332	0.06333333333333332
22	0.10199999999999998	0.09	0.094	0.06266666666666668
23	0.08000000000000002	0.09599999999999997	0.08066666666666666	0.03466666666666665
24	0.09666666666666665	0.08733333333333335	0.08199999999999999	0.055333333333333345
25	0.11133333333333331	0.10200000000000001	0.1053333333333333	0.06866666666666668
26	0.10133333333333333	0.07533333333333334	0.07666666666666666	0.07533333333333334
27	0.10399999999999998	0.11066666666666664	0.08133333333333334	0.06133333333333335
28	0.09666666666666665	0.0946666666666667	0.06866666666666665	0.04600000000000001
29	0.10666666666666663	0.09733333333333333	0.09933333333333336	0.08266666666666667
30	0.09933333333333336	0.13599999999999998	0.08199999999999999	0.06133333333333335
31	0.09933333333333333	0.10733333333333334	0.092	0.03666666666666668
32	0.12	0.07533333333333334	0.11999999999999997	0.07200000000000001
33	0.08533333333333334	0.1206666666666667	0.10999999999999999	0.07400000000000001
34	0.10666666666666666	0.09866666666666668	0.07199999999999998	0.068
35	0.10200000000000001	0.11800000000000002	0.08533333333333332	0.068
36	0.11333333333333334	0.10666666666666663	0.096	0.07466666666666669
37	0.10666666666666669	0.1186666666666667	0.11599999999999999	0.06466666666666668
38	0.10266666666666666	0.11200000000000002	0.07066666666666668	0.08933333333333335
39	0.09933333333333333	0.10266666666666668	0.1	0.04199999999999998
40	0.09466666666666668	0.10733333333333331	0.11666666666666664	0.06333333333333332
41	0.11199999999999999	0.12466666666666668	0.09000000000000002	0.08133333333333331
42	0.11599999999999996	0.15133333333333332	0.10933333333333334	0.08333333333333334
43	0.13066666666666668	0.09933333333333336	0.07800000000000001	0.07733333333333334
44	0.11399999999999999	0.11866666666666667	0.10466666666666666	0.08199999999999999
45	0.09000000000000002	0.10199999999999998	0.11399999999999999	0.086
46	0.12333333333333335	0.11533333333333334	0.13533333333333333	0.10733333333333334
47	0.10733333333333334	0.138	0.09733333333333336	0.07266666666666668
48	0.11999999999999997	0.10999999999999999	0.096	0.06733333333333333
49	0.14266666666666664	0.08666666666666667	0.11266666666666666	0.09
50	0.13066666666666665	0.13333333333333336	0.08866666666666667	0.094
51	0.10999999999999999	0.11133333333333337	0.13599999999999998	0.062
52	0.12066666666666664	0.10866666666666666	0.10533333333333336	0.092
53	0.12333333333333335	0.12066666666666667	0.09666666666666668	0.08733333333333332
54	0.12066666666666664	0.12066666666666667	0.11466666666666667	0.07866666666666666
55	0.10866666666666663	0.07533333333333336	0.10466666666666666	0.06666666666666665
56	0.13	0.12533333333333332	0.10266666666666666	0.08933333333333332
57	0.13466666666666666	0.10866666666666663	0.10133333333333336	0.08266666666666667
58	0.10466666666666666	0.12733333333333333	0.09466666666666665	0.10666666666666666
59	0.07466666666666666	0.11066666666666666	0.10733333333333334	0.07933333333333331
60	0.12466666666666665	0.10266666666666668	0.14400000000000002	0.08466666666666667
61	0.1013333333333333	0.11266666666666666	0.10466666666666669	0.057999999999999996
62	0.12199999999999997	0.08133333333333331	0.09533333333333333	0.06733333333333336
63	0.12999999999999998	0.09533333333333333	0.07866666666666666	0.086
64	0.07866666666666666	0.11333333333333331	0.04933333333333334	0.08266666666666668
65	0.10066666666666668	0.09333333333333332	0.07400000000000001	0.05466666666666667
66	0.07533333333333334	0.09866666666666665	0.06	0.043333333333333335
67	0.09133333333333332	0.07866666666666666	0.07133333333333333	0.055333333333333345
68	0.09266666666666665	0.08733333333333335	0.08800000000000002	0.08400000000000002
69	0.11333333333333334	0.1253333333333333	0.09466666666666668	0.088
70	0.09000000000000002	0.10733333333333331	0.08266666666666667	0.05266666666666667
71	0.09066666666666667	0.07733333333333334	0.10200000000000001	0.09333333333333332
72	0.07666666666666666	0.08733333333333335	0.07999999999999999	0.07066666666666666
73	0.07866666666666666	0.06666666666666665	0.055999999999999994	0.07066666666666667
74	0.07200000000000001	0.07066666666666666	0.07999999999999999	0.03733333333333333
75	0.08066666666666666	0.10866666666666666	0.066	0.048666666666666664
76	0.07600000000000001	0.08933333333333335	0.04466666666666666	0.059333333333333335
77	0.08266666666666667	0.05733333333333335	0.08866666666666667	0.07600000000000001
78	0.07600000000000001	0.07933333333333334	0.08399999999999999	0.06133333333333332
79	0.09666666666666668	0.10666666666666666	0.07266666666666666	0.043333333333333335
80	0.10266666666666666	0.08133333333333334	0.07733333333333334	0.08266666666666668
81	0.05399999999999999	0.086	0.05933333333333335	0.03666666666666665
82	0.06333333333333332	0.07133333333333333	0.05600000000000002	0.05733333333333333
83	0.07933333333333334	0.07733333333333334	0.07200000000000001	0.08666666666666667
84	0.042666666666666686	0.07333333333333333	0.07133333333333335	0.04866666666666668
85	0.07599999999999998	0.053333333333333316	0.07799999999999999	0.044
86	0.07799999999999999	0.06466666666666668	0.05666666666666667	0.04466666666666666
87	0.07866666666666666	0.048666666666666664	0.07933333333333334	0.06666666666666668
88	0.06999999999999998	0.06933333333333333	0.06133333333333332	0.036000000000000004
89	0.053333333333333316	0.05266666666666667	0.031333333333333324	0.04133333333333333
90	0.096	0.09533333333333333	0.076	0.062
91	0.07533333333333334	0.06266666666666665	0.053333333333333344	0.06666666666666665
92	0.07400000000000001	0.07333333333333333	0.06466666666666666	0.06133333333333334
93	0.06799999999999999	0.04799999999999999	0.050666666666666665	0.03799999999999999
94	0.05200000000000002	0.07999999999999999	0.066	0.06600000000000002
95	0.05666666666666667	0.07133333333333335	0.05133333333333334	0.03533333333333333
96	0.066	0.07799999999999999	0.06933333333333333	0.05933333333333332
97	0.09466666666666666	0.06133333333333332	0.048000000000000015	0.06333333333333334
98	0.015333333333333338	0.06799999999999999	0.04266666666666666	0.03933333333333333
99	0.055333333333333345	0.05266666666666667	0.06266666666666666	0.029333333333333336
100	0.066	0.04466666666666666	0.038666666666666655	0.04733333333333334
