# Supplementary material for: Fixational eye movements enhance the precision of visual information transmitted by the primate retina
Source: Nat Commun. 2024 Sep 11;15:7964. doi: 10.1038/s41467-024-52304-7 (PMC11390888; doi:10.1038/s41467-024-52304-7)
Supplement: Supplementary file 4 — Source Data [file 41467_2024_52304_MOESM4_ESM.zip › exported_data_for_journal/figure5_correlations/Figure5e/ON parasol_858_right_xcorr.csv]

	real data xcorr [Hz]	shuffled data xcorr [Hz]	coupled LNBRC xcorr [Hz]	uncoupled LNBR xcorr [Hz]
0	0.04000000000000001	0.0	0.02266666666666667	0.010000000000000009
1	-0.009999999999999995	0.0020000000000000018	-0.006000000000000005	-0.02266666666666667
2	-0.014666666666666661	0.018666666666666665	-0.02333333333333333	-0.015333333333333324
3	0.018000000000000016	0.018000000000000016	-0.0040000000000000036	-0.023333333333333317
4	0.04000000000000001	0.01666666666666669	0.034	0.011333333333333334
5	0.013999999999999985	0.01200000000000001	0.0020000000000000018	0.00466666666666668
6	0.021333333333333315	0.006000000000000005	-0.006666666666666654	-0.0013333333333333253
7	0.01200000000000001	0.015999999999999986	0.03	0.026666666666666644
8	0.028666666666666674	0.04933333333333334	0.003333333333333327	0.008666666666666684
9	0.015333333333333338	0.0006666666666666765	-0.0026666666666666505	-0.024666666666666642
10	0.02466666666666667	0.0	-0.015333333333333338	-0.017999999999999988
11	0.023333333333333345	0.03133333333333335	0.009333333333333332	0.018666666666666665
12	0.020666666666666667	0.04199999999999998	0.005333333333333329	0.01933333333333334
13	0.048000000000000015	0.04466666666666669	0.02733333333333332	0.007333333333333331
14	0.013333333333333336	0.02999999999999997	-0.016000000000000014	0.007333333333333331
15	0.032	0.06866666666666665	0.01733333333333331	0.00799999999999998
16	0.014000000000000012	0.02733333333333332	0.025333333333333347	0.006666666666666682
17	0.04199999999999998	0.031333333333333324	0.03866666666666668	0.0040000000000000036
18	0.06800000000000003	0.06266666666666668	0.04866666666666669	0.028666666666666674
19	0.043999999999999984	0.036000000000000004	0.02400000000000002	0.03266666666666665
20	0.03266666666666668	0.0606666666666667	0.013333333333333336	0.005999999999999978
21	0.0673333333333333	0.055333333333333345	0.03466666666666668	0.028000000000000025
22	0.06666666666666665	0.09533333333333333	0.058666666666666645	0.03999999999999998
23	0.04533333333333334	0.07466666666666671	0.02733333333333332	0.004666666666666652
24	0.10799999999999998	0.046666666666666634	0.07666666666666666	0.06533333333333335
25	0.07599999999999996	0.08799999999999997	0.04666666666666669	0.03933333333333333
26	0.07733333333333331	0.09599999999999997	0.03933333333333333	0.03266666666666668
27	0.10533333333333333	0.09400000000000003	0.07333333333333336	0.06533333333333335
28	0.06866666666666671	0.08733333333333332	0.064	0.03799999999999998
29	0.09999999999999998	0.07933333333333331	0.07200000000000001	0.03866666666666668
30	0.09399999999999997	0.08600000000000002	0.03733333333333333	0.029333333333333322
31	0.118	0.14999999999999997	0.07200000000000001	0.07
32	0.14	0.13	0.09266666666666662	0.0586666666666667
33	0.15199999999999997	0.11199999999999999	0.07600000000000001	0.09133333333333338
34	0.08600000000000002	0.1326666666666667	0.08933333333333332	0.026666666666666672
35	0.1733333333333334	0.14466666666666667	0.08866666666666667	0.10666666666666669
36	0.1346666666666666	0.13466666666666666	0.10999999999999999	0.07533333333333331
37	0.134	0.16666666666666663	0.10866666666666663	0.08200000000000002
38	0.17533333333333329	0.1793333333333334	0.12	0.09466666666666668
39	0.19133333333333336	0.2053333333333333	0.15133333333333338	0.122
40	0.17733333333333334	0.174	0.12266666666666665	0.08933333333333338
41	0.22866666666666668	0.21333333333333337	0.1326666666666667	0.13199999999999995
42	0.18666666666666665	0.2473333333333333	0.14600000000000002	0.09999999999999998
43	0.246	0.20866666666666672	0.16466666666666663	0.13399999999999995
44	0.22133333333333327	0.27	0.14666666666666667	0.10666666666666669
45	0.23399999999999999	0.25399999999999995	0.19533333333333336	0.13733333333333336
46	0.29600000000000004	0.2593333333333333	0.20933333333333337	0.15866666666666662
47	0.2486666666666667	0.3006666666666667	0.1986666666666667	0.14733333333333337
48	0.354	0.2533333333333333	0.2646666666666666	0.20599999999999996
49	0.31933333333333336	0.2506666666666666	0.2433333333333333	0.20133333333333336
50	0.2713333333333333	0.326	0.21400000000000002	0.1793333333333333
51	0.32266666666666666	0.3186666666666667	0.30733333333333335	0.1926666666666667
52	0.3106666666666667	0.2893333333333334	0.25266666666666665	0.19066666666666665
53	0.29333333333333333	0.29	0.25333333333333335	0.2033333333333333
54	0.2846666666666666	0.30000000000000004	0.2686666666666666	0.1966666666666666
55	0.25266666666666665	0.24400000000000005	0.238	0.18066666666666664
56	0.24400000000000005	0.23866666666666664	0.20066666666666666	0.15733333333333338
57	0.20999999999999996	0.258	0.17066666666666663	0.138
58	0.21866666666666668	0.20933333333333332	0.20733333333333331	0.15333333333333332
59	0.198	0.21933333333333338	0.1833333333333334	0.1846666666666667
60	0.20599999999999996	0.17000000000000004	0.16666666666666674	0.138
61	0.23399999999999999	0.21799999999999997	0.20799999999999996	0.15999999999999998
62	0.16333333333333327	0.192	0.13666666666666666	0.1413333333333333
63	0.1653333333333334	0.14800000000000008	0.15466666666666667	0.1213333333333333
64	0.15333333333333332	0.14799999999999996	0.15400000000000008	0.13066666666666665
65	0.1766666666666667	0.1786666666666667	0.15000000000000002	0.13666666666666671
66	0.11266666666666669	0.15333333333333338	0.1146666666666667	0.09800000000000003
67	0.15199999999999997	0.15933333333333338	0.13266666666666665	0.11199999999999999
68	0.08933333333333332	0.1433333333333333	0.11199999999999999	0.09599999999999997
69	0.14400000000000002	0.13599999999999995	0.10666666666666669	0.10333333333333333
70	0.14066666666666666	0.12133333333333335	0.12933333333333336	0.11666666666666664
71	0.14266666666666666	0.16066666666666668	0.11599999999999999	0.10400000000000004
72	0.11266666666666669	0.128	0.09599999999999997	0.08333333333333331
73	0.11733333333333335	0.1373333333333333	0.138	0.1166666666666667
74	0.09266666666666667	0.10733333333333334	0.10533333333333333	0.10333333333333333
75	0.14399999999999996	0.14466666666666667	0.10200000000000004	0.09333333333333332
76	0.10933333333333334	0.07600000000000001	0.10266666666666663	0.10200000000000004
77	0.132	0.11933333333333335	0.11933333333333329	0.10399999999999998
78	0.08399999999999996	0.10266666666666668	0.08533333333333332	0.07200000000000001
79	0.11000000000000004	0.1186666666666667	0.09933333333333333	0.10133333333333333
80	0.10066666666666663	0.08666666666666667	0.07600000000000001	0.09133333333333335
81	0.11000000000000004	0.08733333333333337	0.08400000000000002	0.09000000000000002
82	0.07133333333333336	0.07200000000000001	0.06333333333333335	0.06666666666666665
83	0.07599999999999996	0.09533333333333333	0.057999999999999996	0.06133333333333332
84	0.07466666666666671	0.045999999999999985	0.05133333333333334	0.04000000000000001
85	0.08599999999999997	0.07799999999999996	0.05199999999999999	0.055999999999999994
86	0.07666666666666666	0.08733333333333332	0.08333333333333337	0.07666666666666666
87	0.08666666666666664	0.055333333333333345	0.08399999999999999	0.1
88	0.031333333333333324	0.036000000000000004	0.012666666666666687	0.013999999999999985
89	0.03666666666666665	0.09133333333333332	0.031333333333333324	0.03999999999999998
90	0.04199999999999998	0.07399999999999998	0.026666666666666672	0.03
91	0.05200000000000002	0.062	0.023999999999999994	0.04666666666666666
92	0.06733333333333336	0.040666666666666684	0.060666666666666674	0.06666666666666665
93	0.030666666666666675	0.05066666666666669	0.006000000000000005	0.023333333333333317
94	0.03666666666666668	0.04733333333333334	0.023999999999999994	0.04000000000000001
95	0.05666666666666667	0.03666666666666665	0.06333333333333335	0.07066666666666666
96	0.04466666666666666	0.04000000000000001	0.027999999999999997	0.032
97	0.045999999999999985	0.055999999999999994	0.026666666666666672	0.023333333333333345
98	0.03933333333333333	0.038000000000000006	0.021333333333333343	0.032
99	0.04666666666666666	0.062	0.03533333333333333	0.036000000000000004
100	0.006666666666666654	0.025999999999999995	0.02266666666666667	0.029333333333333322
