# Supplementary material for: Fixational eye movements enhance the precision of visual information transmitted by the primate retina
Source: Nat Commun. 2024 Sep 11;15:7964. doi: 10.1038/s41467-024-52304-7 (PMC11390888; doi:10.1038/s41467-024-52304-7)
Supplement: Supplementary file 4 — Source Data [file 41467_2024_52304_MOESM4_ESM.zip › exported_data_for_journal/figure5_correlations/Figure5e/ON midget_556_right_xcorr.csv]

	real data xcorr [Hz]	shuffled data xcorr [Hz]	coupled LNBRC xcorr [Hz]	uncoupled LNBR xcorr [Hz]
0	0.059999999999999984	0.06866666666666668	0.05466666666666666	0.026666666666666658
1	0.055333333333333345	0.04133333333333333	0.068	0.03266666666666666
2	0.06866666666666667	0.06333333333333332	0.03533333333333333	0.02466666666666667
3	0.05866666666666666	0.05866666666666667	0.05399999999999999	0.032
4	0.048666666666666664	0.07866666666666666	0.06666666666666667	0.03933333333333333
5	0.08799999999999998	0.07733333333333334	0.06133333333333332	0.04666666666666666
6	0.07666666666666666	0.06266666666666668	0.048666666666666664	0.03
7	0.07733333333333332	0.036000000000000004	0.06933333333333333	0.03666666666666667
8	0.048	0.06266666666666666	0.05666666666666667	0.02466666666666667
9	0.06866666666666668	0.09066666666666666	0.054000000000000006	0.038000000000000006
10	0.06066666666666666	0.07266666666666666	0.05733333333333335	0.022000000000000006
11	0.08466666666666667	0.08933333333333335	0.06	0.048666666666666664
12	0.07333333333333332	0.07200000000000001	0.07066666666666667	0.03799999999999999
13	0.07533333333333334	0.08	0.06666666666666667	0.046
14	0.08066666666666668	0.06466666666666666	0.07666666666666666	0.044666666666666674
15	0.06466666666666666	0.08333333333333333	0.078	0.04999999999999999
16	0.10066666666666665	0.09133333333333332	0.09466666666666668	0.06933333333333334
17	0.07666666666666667	0.08000000000000002	0.07733333333333334	0.03733333333333333
18	0.09466666666666668	0.09066666666666666	0.07933333333333334	0.066
19	0.07666666666666666	0.09999999999999999	0.08466666666666665	0.05266666666666668
20	0.08466666666666665	0.09133333333333334	0.074	0.03666666666666667
21	0.11000000000000001	0.09466666666666665	0.09533333333333333	0.062
22	0.08266666666666668	0.09533333333333334	0.07333333333333333	0.040666666666666657
23	0.094	0.08866666666666667	0.07933333333333334	0.03933333333333333
24	0.10666666666666666	0.06333333333333334	0.10799999999999998	0.07400000000000001
25	0.09733333333333333	0.086	0.08199999999999999	0.07866666666666668
26	0.11466666666666667	0.08666666666666666	0.08266666666666667	0.05266666666666668
27	0.10066666666666668	0.09999999999999999	0.10600000000000001	0.07733333333333332
28	0.09133333333333332	0.09866666666666665	0.07799999999999999	0.043333333333333335
29	0.08733333333333335	0.10666666666666666	0.09133333333333334	0.04199999999999998
30	0.08666666666666668	0.09266666666666667	0.08600000000000001	0.05266666666666668
31	0.10066666666666667	0.08999999999999998	0.10666666666666667	0.05466666666666667
32	0.10733333333333332	0.11066666666666666	0.08933333333333333	0.064
33	0.11133333333333333	0.11133333333333333	0.12333333333333335	0.076
34	0.08666666666666667	0.11666666666666667	0.08933333333333333	0.07266666666666666
35	0.11266666666666666	0.102	0.09599999999999999	0.072
36	0.11533333333333334	0.10866666666666666	0.11133333333333334	0.05466666666666667
37	0.10599999999999998	0.11199999999999999	0.10533333333333335	0.07133333333333332
38	0.12733333333333333	0.13266666666666665	0.08933333333333332	0.07933333333333333
39	0.10066666666666665	0.112	0.07600000000000001	0.06
40	0.10466666666666667	0.11933333333333333	0.10066666666666667	0.05466666666666667
41	0.09066666666666666	0.10999999999999999	0.11733333333333335	0.06533333333333334
42	0.09866666666666665	0.112	0.08533333333333334	0.05266666666666667
43	0.1	0.10866666666666668	0.11066666666666666	0.06399999999999999
44	0.112	0.11933333333333333	0.108	0.08333333333333334
45	0.12733333333333333	0.086	0.10533333333333332	0.08333333333333334
46	0.13933333333333334	0.13066666666666665	0.118	0.09199999999999998
47	0.134	0.12533333333333332	0.10266666666666667	0.07466666666666667
48	0.1433333333333333	0.09666666666666666	0.12733333333333333	0.09266666666666666
49	0.158	0.098	0.14666666666666667	0.10133333333333333
50	0.14266666666666666	0.122	0.10333333333333333	0.07666666666666666
51	0.13066666666666665	0.12933333333333333	0.14733333333333334	0.08533333333333333
52	0.12466666666666666	0.11533333333333334	0.14533333333333334	0.10466666666666667
53	0.12333333333333332	0.10066666666666665	0.13266666666666665	0.07333333333333332
54	0.11666666666666668	0.13066666666666668	0.13	0.06333333333333334
55	0.12	0.11399999999999999	0.12066666666666666	0.09000000000000001
56	0.11666666666666665	0.10600000000000001	0.09466666666666668	0.060666666666666674
57	0.08933333333333332	0.118	0.10800000000000001	0.082
58	0.094	0.12733333333333333	0.08666666666666667	0.05266666666666665
59	0.104	0.10666666666666666	0.09799999999999999	0.07066666666666666
60	0.10600000000000001	0.088	0.09133333333333334	0.07266666666666667
61	0.11066666666666666	0.102	0.12266666666666666	0.09533333333333334
62	0.086	0.09533333333333334	0.08066666666666666	0.07066666666666668
63	0.09866666666666668	0.12266666666666666	0.07666666666666666	0.06800000000000002
64	0.11400000000000002	0.08133333333333333	0.09466666666666665	0.07133333333333333
65	0.11000000000000001	0.10533333333333332	0.10266666666666667	0.06533333333333334
66	0.086	0.11066666666666665	0.09000000000000001	0.05933333333333332
67	0.10866666666666666	0.11400000000000002	0.09466666666666666	0.084
68	0.10600000000000001	0.09133333333333332	0.10200000000000001	0.07666666666666666
69	0.07866666666666666	0.09866666666666668	0.086	0.072
70	0.08199999999999999	0.08600000000000001	0.09333333333333332	0.05
71	0.09933333333333334	0.07733333333333334	0.08266666666666667	0.07866666666666668
72	0.088	0.08866666666666667	0.08533333333333333	0.07599999999999998
73	0.11466666666666668	0.09999999999999999	0.10466666666666666	0.068
74	0.09200000000000001	0.08600000000000001	0.08133333333333334	0.07533333333333332
75	0.08000000000000002	0.102	0.08399999999999999	0.06266666666666668
76	0.09933333333333333	0.07666666666666667	0.08866666666666667	0.08333333333333334
77	0.09466666666666668	0.10400000000000001	0.08533333333333334	0.07266666666666668
78	0.08333333333333334	0.08	0.07533333333333334	0.05000000000000002
79	0.064	0.082	0.07466666666666667	0.044
80	0.06466666666666666	0.06599999999999999	0.09000000000000001	0.055999999999999994
81	0.10066666666666665	0.09333333333333332	0.096	0.07066666666666668
82	0.07733333333333334	0.06266666666666666	0.07200000000000001	0.05199999999999999
83	0.07533333333333334	0.09066666666666666	0.05266666666666668	0.05199999999999999
84	0.09800000000000002	0.09400000000000001	0.08533333333333334	0.07066666666666666
85	0.055999999999999994	0.07066666666666667	0.078	0.049333333333333326
86	0.06733333333333333	0.08066666666666668	0.05866666666666667	0.05666666666666667
87	0.07200000000000001	0.053333333333333344	0.06733333333333331	0.044
88	0.06466666666666666	0.06333333333333334	0.07466666666666667	0.05399999999999999
89	0.07266666666666666	0.07266666666666667	0.06799999999999999	0.06133333333333334
90	0.08866666666666667	0.06733333333333333	0.10533333333333333	0.07800000000000001
91	0.07666666666666666	0.07200000000000001	0.06866666666666667	0.04400000000000001
92	0.06999999999999999	0.08333333333333334	0.09266666666666665	0.06999999999999999
93	0.066	0.06533333333333334	0.05533333333333333	0.05
94	0.05866666666666667	0.06066666666666666	0.07333333333333333	0.043333333333333335
95	0.06466666666666666	0.07333333333333335	0.07133333333333333	0.06066666666666667
96	0.059333333333333335	0.062000000000000006	0.07066666666666666	0.04133333333333333
97	0.07333333333333333	0.06666666666666668	0.06399999999999999	0.05466666666666667
98	0.07799999999999999	0.086	0.06333333333333334	0.05533333333333333
99	0.04333333333333332	0.055999999999999994	0.04999999999999999	0.03799999999999999
100	0.07999999999999999	0.06200000000000001	0.064	0.06199999999999999
