# Supplementary material for: Fixational eye movements enhance the precision of visual information transmitted by the primate retina
Source: Nat Commun. 2024 Sep 11;15:7964. doi: 10.1038/s41467-024-52304-7 (PMC11390888; doi:10.1038/s41467-024-52304-7)
Supplement: Supplementary file 4 — Source Data [file 41467_2024_52304_MOESM4_ESM.zip › exported_data_for_journal/figure5_correlations/Figure5e/OFF parasol_35_right_xcorr.csv]

	real data xcorr [Hz]	shuffled data xcorr [Hz]	coupled LNBRC xcorr [Hz]	uncoupled LNBR xcorr [Hz]
0	0.04000000000000001	0.008000000000000007	0.023333333333333345	0.011333333333333334
1	0.02533333333333332	0.032	0.03	0.03466666666666668
2	-0.0006666666666666488	0.066	0.021333333333333343	0.019333333333333313
3	0.026666666666666672	0.02466666666666667	0.05999999999999997	0.06466666666666668
4	0.02400000000000002	0.010666666666666658	0.027999999999999997	-0.001333333333333353
5	-0.0026666666666666783	0.025999999999999995	-0.0006666666666666765	-0.011333333333333334
6	0.045999999999999985	0.040666666666666657	0.043999999999999984	0.028666666666666674
7	0.04400000000000004	0.007333333333333331	0.06933333333333333	0.07666666666666669
8	0.009333333333333332	0.03733333333333333	0.01200000000000001	0.00466666666666668
9	0.05000000000000002	0.028666666666666674	0.06866666666666665	0.05133333333333334
10	0.021333333333333343	0.07666666666666669	0.03266666666666668	0.04733333333333331
11	0.060000000000000026	0.02533333333333332	0.036000000000000004	0.04999999999999999
12	0.0026666666666666505	0.02266666666666664	0.0	-0.008000000000000007
13	0.04533333333333334	0.07999999999999999	0.0586666666666667	0.028666666666666646
14	0.04733333333333328	0.02266666666666667	0.04400000000000004	0.06466666666666668
15	0.033999999999999975	0.026000000000000023	0.035999999999999976	0.023333333333333317
16	0.043333333333333335	0.03666666666666668	0.0033333333333332993	0.020666666666666667
17	0.03733333333333333	0.02133333333333337	0.05333333333333329	0.03866666666666663
18	0.02266666666666667	0.008000000000000007	0.026666666666666672	0.010666666666666658
19	0.043333333333333335	0.0713333333333333	0.03533333333333333	0.046666666666666634
20	0.07266666666666666	0.01266666666666666	0.09133333333333332	0.05066666666666664
21	0.02733333333333332	0.033333333333333326	0.03266666666666668	0.02266666666666667
22	0.040666666666666684	0.03866666666666668	0.033999999999999975	0.05399999999999999
23	0.02266666666666667	0.023333333333333317	0.043333333333333335	0.02266666666666667
24	0.058666666666666645	0.04666666666666669	0.051333333333333286	0.04999999999999999
25	0.020000000000000018	0.05666666666666664	0.03266666666666668	0.04600000000000004
26	0.02999999999999997	0.043999999999999984	0.04466666666666669	0.01733333333333331
27	0.03933333333333333	0.08200000000000002	0.05399999999999999	0.04999999999999999
28	0.08666666666666667	0.08933333333333332	0.0733333333333333	0.058666666666666645
29	0.07533333333333331	0.0713333333333333	0.06333333333333335	0.06933333333333336
30	0.03933333333333339	0.08400000000000002	0.020000000000000018	0.04999999999999999
31	0.068	0.06866666666666665	0.05933333333333335	0.05066666666666664
32	0.10599999999999998	0.08866666666666667	0.10266666666666663	0.08866666666666667
33	0.06933333333333336	0.09799999999999998	0.07466666666666666	0.0713333333333333
34	0.06066666666666665	0.07799999999999996	0.055333333333333345	0.04666666666666669
35	0.11666666666666664	0.1273333333333333	0.08933333333333332	0.09466666666666662
36	0.13	0.08400000000000002	0.12	0.10599999999999998
37	0.08200000000000002	0.12266666666666665	0.08400000000000002	0.07399999999999995
38	0.14933333333333332	0.1313333333333333	0.07200000000000001	0.07733333333333337
39	0.14599999999999996	0.15133333333333326	0.1313333333333333	0.08800000000000002
40	0.14466666666666672	0.14266666666666666	0.14466666666666672	0.10266666666666663
41	0.10200000000000004	0.10066666666666668	0.11066666666666669	0.10599999999999998
42	0.124	0.1153333333333334	0.1246666666666667	0.09133333333333332
43	0.12066666666666664	0.17333333333333328	0.1146666666666667	0.09333333333333332
44	0.12000000000000005	0.15066666666666673	0.0726666666666666	0.0733333333333333
45	0.184	0.1246666666666667	0.18600000000000005	0.14533333333333337
46	0.2066666666666666	0.1913333333333333	0.12399999999999994	0.12
47	0.246	0.22466666666666663	0.16733333333333328	0.15200000000000002
48	0.2846666666666667	0.22400000000000003	0.22933333333333328	0.1906666666666667
49	0.32733333333333337	0.23866666666666664	0.25933333333333336	0.1913333333333333
50	0.342	0.22133333333333333	0.26000000000000006	0.2
51	0.25666666666666665	0.21800000000000003	0.3593333333333333	0.17400000000000004
52	0.26066666666666666	0.2413333333333333	0.32200000000000006	0.15466666666666662
53	0.2293333333333334	0.18866666666666665	0.22333333333333327	0.15600000000000003
54	0.17866666666666664	0.15933333333333338	0.15733333333333338	0.12266666666666665
55	0.11399999999999993	0.16133333333333333	0.17666666666666664	0.08600000000000002
56	0.1326666666666667	0.16199999999999998	0.1413333333333333	0.14599999999999996
57	0.23199999999999998	0.1373333333333333	0.2053333333333333	0.14933333333333337
58	0.1706666666666667	0.2006666666666666	0.16866666666666663	0.1313333333333333
59	0.14933333333333337	0.14533333333333337	0.16266666666666663	0.1333333333333333
60	0.12466666666666665	0.16933333333333328	0.13733333333333336	0.10399999999999998
61	0.13600000000000007	0.14866666666666672	0.17600000000000005	0.12600000000000006
62	0.16266666666666663	0.1246666666666667	0.1766666666666667	0.1433333333333333
63	0.12333333333333335	0.14199999999999996	0.14333333333333326	0.11866666666666664
64	0.1413333333333333	0.13333333333333336	0.14133333333333337	0.1266666666666667
65	0.14133333333333337	0.10133333333333333	0.12	0.11133333333333334
66	0.07200000000000001	0.10333333333333333	0.09399999999999997	0.09000000000000002
67	0.10266666666666668	0.11666666666666664	0.07933333333333337	0.10866666666666669
68	0.07799999999999996	0.10199999999999998	0.10866666666666663	0.10600000000000004
69	0.08466666666666667	0.08000000000000002	0.09266666666666667	0.09733333333333333
70	0.07866666666666666	0.12066666666666664	0.10599999999999998	0.07266666666666666
71	0.07933333333333337	0.08866666666666667	0.09800000000000003	0.055999999999999994
72	0.06	0.08799999999999997	0.08066666666666666	0.08599999999999997
73	0.09533333333333333	0.05066666666666669	0.06666666666666665	0.09533333333333333
74	0.08333333333333331	0.10266666666666668	0.07400000000000001	0.053333333333333344
75	0.07800000000000001	0.07066666666666671	0.09600000000000003	0.10399999999999998
76	0.011333333333333306	0.028000000000000025	-0.002666666666666706	0.028666666666666674
77	0.05266666666666664	0.062	0.07133333333333336	0.07200000000000001
78	0.04600000000000004	0.04933333333333334	0.028000000000000025	0.040666666666666684
79	0.05399999999999999	0.06733333333333336	0.02266666666666667	0.043333333333333335
80	0.030666666666666675	0.05533333333333332	0.011333333333333306	0.016000000000000014
81	0.04466666666666669	0.04199999999999998	0.09399999999999997	0.06733333333333336
82	0.021333333333333315	0.03266666666666668	0.011333333333333362	0.05199999999999999
83	0.06266666666666668	0.033999999999999975	0.07266666666666668	0.055333333333333345
84	0.03866666666666668	0.05733333333333332	0.026666666666666672	0.07333333333333333
85	0.018666666666666665	0.048666666666666636	0.04266666666666666	0.023999999999999994
86	0.030000000000000027	0.05799999999999997	0.05466666666666667	0.035999999999999976
87	0.032666666666666705	0.04600000000000001	0.038666666666666655	0.05666666666666667
88	0.02466666666666667	0.021333333333333343	0.03666666666666665	0.020666666666666667
89	0.027999999999999997	0.04733333333333331	0.023333333333333345	0.03533333333333333
90	0.03466666666666668	0.02266666666666667	0.05133333333333334	0.04600000000000001
91	0.053333333333333344	0.01266666666666666	0.025999999999999995	0.017999999999999988
92	0.033333333333333326	0.02466666666666667	0.028666666666666674	0.043333333333333335
93	0.01266666666666666	0.014666666666666661	0.031333333333333324	0.02400000000000002
94	-0.008666666666666684	0.03799999999999998	0.017999999999999988	0.018666666666666665
95	0.02733333333333332	0.036000000000000004	0.034	0.04266666666666666
96	0.04000000000000001	0.021333333333333343	0.05199999999999999	0.036000000000000004
97	0.04000000000000001	0.030666666666666675	0.05199999999999999	0.034
98	0.03533333333333333	0.006000000000000005	0.048000000000000015	0.029333333333333322
99	0.032	0.001333333333333353	0.008666666666666656	0.02733333333333335
100	0.032	0.031333333333333324	0.033333333333333326	0.010666666666666658
