# Supplementary material for: Fixational eye movements enhance the precision of visual information transmitted by the primate retina
Source: Nat Commun. 2024 Sep 11;15:7964. doi: 10.1038/s41467-024-52304-7 (PMC11390888; doi:10.1038/s41467-024-52304-7)
Supplement: Supplementary file 4 — Source Data [file 41467_2024_52304_MOESM4_ESM.zip › exported_data_for_journal/figure5_correlations/Figure5e/ON midget_887_right_xcorr.csv]

	real data xcorr [Hz]	shuffled data xcorr [Hz]	coupled LNBRC xcorr [Hz]	uncoupled LNBR xcorr [Hz]
0	0.11800000000000002	0.13	0.12533333333333332	0.08399999999999999
1	0.13199999999999998	0.1446666666666667	0.12066666666666667	0.08666666666666667
2	0.1226666666666667	0.13533333333333333	0.11933333333333335	0.07333333333333333
3	0.136	0.12399999999999997	0.16333333333333333	0.10533333333333335
4	0.146	0.1706666666666667	0.118	0.08399999999999999
5	0.12466666666666668	0.11266666666666669	0.13266666666666665	0.10599999999999998
6	0.16000000000000003	0.1413333333333333	0.12066666666666664	0.12466666666666666
7	0.12400000000000003	0.13	0.15000000000000002	0.09933333333333333
8	0.15866666666666665	0.16266666666666665	0.16866666666666666	0.13
9	0.168	0.1393333333333333	0.13733333333333334	0.10466666666666667
10	0.142	0.16133333333333333	0.14533333333333331	0.10533333333333333
11	0.14800000000000002	0.15333333333333332	0.13999999999999996	0.10200000000000001
12	0.19133333333333333	0.15466666666666667	0.17933333333333332	0.13799999999999998
13	0.16066666666666668	0.16133333333333333	0.17733333333333332	0.11
14	0.14466666666666667	0.1726666666666667	0.14466666666666667	0.09466666666666668
15	0.182	0.14066666666666666	0.18266666666666664	0.13066666666666665
16	0.13333333333333336	0.16333333333333333	0.14800000000000002	0.1266666666666667
17	0.18333333333333332	0.148	0.162	0.09666666666666665
18	0.17933333333333334	0.17533333333333334	0.18533333333333335	0.13
19	0.1706666666666667	0.15466666666666667	0.16733333333333336	0.13866666666666666
20	0.176	0.17933333333333334	0.184	0.158
21	0.18333333333333335	0.1866666666666667	0.192	0.12533333333333335
22	0.15999999999999998	0.18666666666666668	0.16199999999999998	0.10933333333333334
23	0.162	0.18266666666666667	0.16666666666666669	0.12000000000000002
24	0.214	0.19266666666666668	0.176	0.1433333333333333
25	0.1746666666666667	0.18733333333333335	0.18333333333333332	0.13466666666666668
26	0.15666666666666665	0.17466666666666666	0.19933333333333333	0.1446666666666667
27	0.18333333333333332	0.20866666666666664	0.18000000000000002	0.16333333333333336
28	0.19266666666666668	0.174	0.2033333333333333	0.15466666666666665
29	0.19	0.16533333333333336	0.17666666666666664	0.142
30	0.20800000000000002	0.1706666666666667	0.1766666666666667	0.14200000000000002
31	0.17000000000000004	0.18200000000000002	0.18600000000000003	0.1426666666666667
32	0.21266666666666664	0.20066666666666666	0.17266666666666666	0.162
33	0.174	0.2146666666666667	0.216	0.15733333333333333
34	0.22133333333333333	0.18266666666666667	0.20133333333333334	0.15999999999999998
35	0.1933333333333333	0.204	0.20466666666666666	0.14466666666666664
36	0.21933333333333335	0.238	0.19866666666666666	0.15666666666666665
37	0.1953333333333333	0.21666666666666667	0.21733333333333335	0.17066666666666666
38	0.21266666666666664	0.20199999999999999	0.23466666666666666	0.17466666666666666
39	0.194	0.2273333333333333	0.186	0.14999999999999997
40	0.25466666666666665	0.21	0.22266666666666665	0.16733333333333333
41	0.19466666666666668	0.19866666666666669	0.22133333333333335	0.17733333333333332
42	0.23333333333333336	0.21	0.22333333333333336	0.1713333333333333
43	0.21333333333333335	0.21466666666666667	0.23933333333333334	0.16133333333333336
44	0.20133333333333336	0.25	0.224	0.18199999999999997
45	0.20199999999999999	0.254	0.196	0.17600000000000002
46	0.23800000000000002	0.19333333333333336	0.2486666666666667	0.18333333333333332
47	0.21666666666666665	0.21599999999999997	0.20866666666666667	0.15866666666666668
48	0.254	0.22266666666666668	0.21666666666666667	0.20533333333333337
49	0.23066666666666666	0.212	0.22933333333333333	0.18
50	0.2466666666666667	0.23733333333333334	0.18066666666666667	0.16666666666666669
51	0.2533333333333333	0.22733333333333333	0.25066666666666665	0.17733333333333334
52	0.24133333333333332	0.2053333333333333	0.25533333333333336	0.19466666666666665
53	0.23733333333333334	0.23	0.2693333333333333	0.19266666666666665
54	0.216	0.20466666666666664	0.22066666666666668	0.158
55	0.23533333333333334	0.22199999999999998	0.2533333333333333	0.18666666666666668
56	0.20666666666666667	0.2053333333333333	0.20866666666666667	0.1693333333333333
57	0.1886666666666667	0.23000000000000004	0.22199999999999998	0.17733333333333334
58	0.21666666666666667	0.22066666666666665	0.23	0.17
59	0.19866666666666666	0.20733333333333331	0.17733333333333334	0.15133333333333335
60	0.21600000000000003	0.19266666666666665	0.20133333333333334	0.1386666666666667
61	0.20400000000000001	0.238	0.21066666666666667	0.1913333333333333
62	0.19133333333333336	0.20133333333333336	0.20066666666666666	0.17866666666666667
63	0.20933333333333334	0.20600000000000002	0.25066666666666665	0.196
64	0.19866666666666666	0.188	0.212	0.14933333333333335
65	0.21266666666666664	0.2	0.2053333333333333	0.17533333333333334
66	0.21200000000000002	0.19666666666666668	0.20066666666666663	0.174
67	0.194	0.17266666666666666	0.2026666666666667	0.146
68	0.188	0.22333333333333333	0.1726666666666667	0.12733333333333335
69	0.18399999999999997	0.198	0.1766666666666667	0.15199999999999997
70	0.18599999999999997	0.18066666666666664	0.18666666666666665	0.16933333333333334
71	0.17333333333333334	0.19466666666666665	0.19466666666666668	0.16733333333333333
72	0.19399999999999998	0.1893333333333333	0.22733333333333333	0.15333333333333332
73	0.17266666666666666	0.19266666666666665	0.20666666666666664	0.13466666666666666
74	0.19333333333333333	0.19200000000000003	0.1753333333333333	0.174
75	0.19266666666666665	0.2	0.19333333333333333	0.162
76	0.15266666666666667	0.168	0.15266666666666667	0.15666666666666665
77	0.20133333333333336	0.14733333333333332	0.1693333333333333	0.14466666666666667
78	0.1733333333333333	0.15599999999999997	0.19333333333333336	0.1426666666666667
79	0.14400000000000002	0.17133333333333337	0.1393333333333333	0.118
80	0.14933333333333335	0.16066666666666665	0.15266666666666667	0.13866666666666666
81	0.17266666666666663	0.146	0.15400000000000003	0.13533333333333336
82	0.16733333333333333	0.16933333333333334	0.19333333333333333	0.13866666666666666
83	0.18533333333333335	0.15466666666666665	0.1866666666666667	0.14733333333333334
84	0.18200000000000002	0.16399999999999998	0.18266666666666664	0.13666666666666666
85	0.15533333333333332	0.17866666666666664	0.18199999999999997	0.14
86	0.16133333333333333	0.17466666666666666	0.15866666666666665	0.14666666666666667
87	0.14933333333333335	0.124	0.14599999999999996	0.12733333333333333
88	0.15133333333333332	0.14933333333333332	0.14733333333333332	0.10466666666666666
89	0.15133333333333335	0.16866666666666666	0.1313333333333333	0.12199999999999998
90	0.16600000000000004	0.15333333333333332	0.16933333333333334	0.13333333333333333
91	0.15666666666666668	0.1186666666666667	0.14933333333333332	0.11933333333333332
92	0.138	0.14133333333333334	0.14400000000000002	0.12133333333333335
93	0.138	0.186	0.18399999999999997	0.11800000000000001
94	0.13733333333333336	0.15066666666666667	0.13466666666666666	0.09066666666666665
95	0.13266666666666668	0.13599999999999998	0.146	0.15000000000000002
96	0.12000000000000001	0.12533333333333332	0.146	0.10200000000000001
97	0.162	0.118	0.1973333333333333	0.13933333333333334
98	0.14066666666666666	0.13666666666666666	0.13066666666666665	0.12333333333333332
99	0.15	0.13333333333333333	0.10266666666666666	0.10733333333333335
100	0.11333333333333331	0.14933333333333337	0.12333333333333332	0.096
