# Supplementary material for: Fixational eye movements enhance the precision of visual information transmitted by the primate retina
Source: Nat Commun. 2024 Sep 11;15:7964. doi: 10.1038/s41467-024-52304-7 (PMC11390888; doi:10.1038/s41467-024-52304-7)
Supplement: Supplementary file 4 — Source Data [file 41467_2024_52304_MOESM4_ESM.zip › exported_data_for_journal/figure5_correlations/Figure5e/OFF midget_237_right_xcorr.csv]

	real data xcorr [Hz]	shuffled data xcorr [Hz]	coupled LNBRC xcorr [Hz]	uncoupled LNBR xcorr [Hz]
0	0.10800000000000004	0.09666666666666668	0.10666666666666669	0.09266666666666662
1	0.09799999999999998	0.07000000000000006	0.04466666666666663	0.07599999999999996
2	0.057999999999999996	0.04533333333333334	0.07800000000000007	0.06399999999999995
3	0.07066666666666666	0.08533333333333337	0.09999999999999998	0.03666666666666668
4	0.09599999999999997	0.04866666666666669	0.06399999999999995	0.07133333333333336
5	0.018666666666666665	0.0653333333333333	0.038000000000000034	0.04533333333333334
6	0.08066666666666666	0.07666666666666672	0.07266666666666666	0.06733333333333336
7	0.07933333333333337	0.09200000000000003	0.09066666666666667	0.06866666666666671
8	0.0733333333333333	0.0573333333333334	0.06866666666666665	0.05066666666666664
9	0.07800000000000007	0.0733333333333333	0.09866666666666668	0.05933333333333335
10	0.04999999999999999	0.05600000000000005	0.10333333333333328	0.07400000000000007
11	0.10266666666666663	0.06866666666666665	0.08799999999999997	0.07133333333333336
12	0.08400000000000002	0.03999999999999998	0.03999999999999998	0.0633333333333333
13	0.09000000000000002	0.07733333333333325	0.06733333333333336	0.08600000000000002
14	0.11399999999999993	0.03266666666666668	0.11266666666666664	0.09599999999999997
15	0.02533333333333332	0.07400000000000007	0.061333333333333406	0.031333333333333324
16	0.09999999999999998	0.09133333333333338	0.11399999999999999	0.05066666666666664
17	0.04199999999999998	0.03199999999999997	0.08333333333333331	0.08000000000000002
18	0.0653333333333333	0.07933333333333337	0.05733333333333335	0.05066666666666664
19	0.05399999999999994	0.09066666666666673	0.10999999999999999	0.10399999999999998
20	0.062	0.08333333333333331	0.06600000000000006	0.03866666666666663
21	0.09666666666666662	0.07999999999999996	0.07000000000000006	0.08266666666666667
22	0.06000000000000005	0.055999999999999994	0.07266666666666671	0.04533333333333339
23	0.06799999999999995	0.06999999999999995	0.07	0.07066666666666666
24	0.0713333333333333	0.055333333333333345	0.08266666666666667	0.08266666666666667
25	0.08799999999999997	0.05600000000000005	0.07933333333333337	0.06733333333333336
26	0.06800000000000006	0.1693333333333334	0.12466666666666665	0.08400000000000002
27	0.0606666666666667	0.03533333333333333	0.08533333333333332	0.08200000000000002
28	0.06666666666666671	0.10000000000000003	0.06599999999999995	0.06399999999999995
29	0.062000000000000055	0.03266666666666662	0.08466666666666667	0.07400000000000001
30	0.04066666666666663	0.0746666666666666	0.0606666666666667	0.03933333333333333
31	0.052000000000000046	0.12466666666666659	0.08466666666666672	0.05066666666666664
32	0.10999999999999999	0.09133333333333332	0.09866666666666674	0.04733333333333334
33	0.10666666666666669	0.08399999999999996	0.11933333333333329	0.06533333333333335
34	0.07999999999999996	0.11333333333333334	0.07466666666666666	0.04466666666666663
35	0.10466666666666663	0.05066666666666675	0.11599999999999999	0.10866666666666669
36	0.08866666666666667	0.1146666666666667	0.09866666666666668	0.06000000000000005
37	0.10066666666666668	0.07133333333333336	0.08533333333333326	0.08599999999999997
38	0.10733333333333339	0.132	0.08733333333333337	0.08933333333333326
39	0.11533333333333329	0.1273333333333333	0.11533333333333329	0.124
40	0.1253333333333333	0.04533333333333334	0.11533333333333329	0.09266666666666667
41	0.09333333333333327	0.10000000000000009	0.08333333333333337	0.07599999999999996
42	0.1313333333333333	0.07266666666666666	0.122	0.09933333333333338
43	0.08533333333333326	0.1206666666666667	0.12600000000000006	0.09133333333333327
44	0.1373333333333333	0.09133333333333327	0.1419999999999999	0.08733333333333337
45	0.08733333333333337	0.118	0.10266666666666668	0.07533333333333336
46	0.10599999999999998	0.1286666666666667	0.10399999999999998	0.08399999999999996
47	0.14933333333333332	0.1213333333333333	0.09599999999999997	0.1419999999999999
48	0.07799999999999996	0.138	0.09333333333333338	0.020666666666666722
49	0.1486666666666666	0.09999999999999998	0.08533333333333337	0.08066666666666666
50	0.1306666666666667	0.09999999999999998	0.1293333333333333	0.08666666666666667
51	0.1266666666666666	0.10399999999999998	0.1306666666666667	0.08133333333333337
52	0.12266666666666659	0.1346666666666666	0.132	0.1279999999999999
53	0.126	0.09799999999999998	0.1173333333333334	0.06933333333333336
54	0.10066666666666668	0.06933333333333325	0.1413333333333333	0.07399999999999995
55	0.11399999999999999	0.10666666666666669	0.09800000000000009	0.10666666666666658
56	0.09599999999999997	0.07933333333333326	0.09266666666666667	0.09399999999999997
57	0.08399999999999996	0.11000000000000004	0.11199999999999999	0.055333333333333345
58	0.09599999999999997	0.1166666666666667	0.15666666666666662	0.06999999999999995
59	0.10266666666666668	0.09800000000000009	0.1233333333333333	0.11533333333333329
60	0.07333333333333325	0.13133333333333336	0.10133333333333339	0.08066666666666666
61	0.11133333333333328	0.10599999999999998	0.07466666666666677	0.14400000000000007
62	0.11533333333333329	0.09799999999999998	0.14400000000000002	0.10333333333333328
63	0.03866666666666663	0.1113333333333334	0.07333333333333336	0.07666666666666666
64	0.1253333333333333	0.09733333333333327	0.13133333333333336	0.09666666666666668
65	0.12133333333333335	0.09000000000000002	0.07399999999999995	0.05800000000000005
66	0.062000000000000055	0.09066666666666667	0.04799999999999993	0.07066666666666666
67	0.09799999999999998	0.09066666666666662	0.07866666666666666	0.07133333333333336
68	0.10866666666666663	0.09466666666666668	0.068	0.11333333333333329
69	0.061999999999999944	0.06666666666666665	0.10133333333333328	0.05266666666666664
70	0.08266666666666672	0.05199999999999999	0.06999999999999995	0.05800000000000005
71	0.08066666666666672	0.04133333333333333	0.09600000000000003	0.06399999999999995
72	0.06866666666666671	0.132	0.13466666666666666	0.124
73	0.07466666666666666	0.04933333333333334	0.09733333333333327	0.09999999999999998
74	0.058666666666666645	0.07266666666666671	0.07599999999999996	0.07000000000000006
75	0.11199999999999999	0.10799999999999998	0.13599999999999995	0.1093333333333334
76	0.13066666666666665	0.14466666666666672	0.11866666666666664	0.08466666666666667
77	0.03266666666666668	0.11266666666666664	0.04200000000000004	0.07266666666666666
78	0.07866666666666666	0.08533333333333337	0.09333333333333332	0.07933333333333326
79	0.09133333333333332	0.0586666666666667	0.06066666666666659	0.04066666666666674
80	0.04133333333333333	0.10800000000000004	0.07466666666666666	0.06666666666666676
81	0.08399999999999996	0.06133333333333335	0.04799999999999999	0.08333333333333337
82	0.06066666666666665	0.0686666666666666	0.10733333333333328	0.058666666666666645
83	0.053333333333333344	0.064	0.033333333333333326	0.04399999999999993
84	0.07400000000000001	0.08799999999999997	0.08733333333333332	0.08733333333333326
85	0.055333333333333345	0.057999999999999996	0.053333333333333344	0.04600000000000004
86	0.05399999999999999	0.08200000000000002	0.08533333333333332	0.09266666666666667
87	0.08466666666666672	0.05933333333333335	0.10133333333333339	0.09800000000000009
88	0.07799999999999996	0.10400000000000004	0.055333333333333345	0.11133333333333328
89	0.08466666666666672	0.07533333333333336	0.07	0.07999999999999996
90	0.05600000000000005	0.08666666666666661	0.04466666666666669	0.07733333333333331
91	0.06533333333333335	0.11133333333333334	0.11333333333333334	0.09800000000000003
92	0.08599999999999997	0.06533333333333335	0.05400000000000005	0.07266666666666666
93	0.030666666666666675	0.062	0.040666666666666684	-0.010666666666666602
94	0.07399999999999995	0.057999999999999996	0.05199999999999999	0.058666666666666645
95	0.08999999999999997	0.09733333333333338	0.07466666666666671	0.12533333333333335
96	0.08733333333333337	0.03866666666666668	0.07866666666666672	0.08133333333333337
97	0.05733333333333329	0.07266666666666666	0.07600000000000001	0.07600000000000001
98	0.11666666666666664	0.03266666666666662	0.10133333333333333	0.08399999999999996
99	0.09666666666666668	0.06866666666666665	0.09266666666666667	0.047333333333333394
100	0.04533333333333334	0.06799999999999995	0.04799999999999999	0.05600000000000005
