# Supplementary material for: Fixational eye movements enhance the precision of visual information transmitted by the primate retina
Source: Nat Commun. 2024 Sep 11;15:7964. doi: 10.1038/s41467-024-52304-7 (PMC11390888; doi:10.1038/s41467-024-52304-7)
Supplement: Supplementary file 4 — Source Data [file 41467_2024_52304_MOESM4_ESM.zip › exported_data_for_journal/figure5_correlations/Figure5e/ON midget_900_right_xcorr.csv]

	real data xcorr [Hz]	shuffled data xcorr [Hz]	coupled LNBRC xcorr [Hz]	uncoupled LNBR xcorr [Hz]
0	0.1373333333333333	0.12333333333333335	0.15266666666666667	0.1366666666666667
1	0.13999999999999999	0.118	0.13333333333333333	0.13266666666666665
2	0.12133333333333332	0.14666666666666667	0.17333333333333334	0.14333333333333337
3	0.164	0.146	0.148	0.166
4	0.11600000000000002	0.12866666666666668	0.14	0.11866666666666664
5	0.13266666666666665	0.14333333333333334	0.12533333333333332	0.08399999999999999
6	0.13533333333333333	0.15533333333333332	0.14466666666666664	0.14600000000000002
7	0.12066666666666664	0.138	0.15333333333333335	0.12133333333333335
8	0.14666666666666667	0.12666666666666668	0.15666666666666668	0.122
9	0.13466666666666668	0.128	0.122	0.12933333333333333
10	0.16733333333333333	0.13733333333333334	0.1553333333333333	0.10533333333333333
11	0.162	0.14466666666666664	0.13599999999999998	0.132
12	0.16666666666666669	0.15	0.17733333333333332	0.148
13	0.17799999999999996	0.13866666666666666	0.18666666666666665	0.154
14	0.12866666666666665	0.15	0.142	0.13266666666666665
15	0.14266666666666664	0.17799999999999996	0.16466666666666668	0.13733333333333334
16	0.15933333333333333	0.15866666666666668	0.19600000000000004	0.16066666666666665
17	0.1673333333333333	0.14600000000000002	0.17200000000000001	0.14866666666666667
18	0.13799999999999998	0.18600000000000003	0.13933333333333334	0.14733333333333332
19	0.16866666666666666	0.16666666666666666	0.14933333333333335	0.1226666666666667
20	0.1293333333333333	0.154	0.15866666666666665	0.1433333333333333
21	0.17200000000000001	0.17933333333333332	0.18333333333333332	0.158
22	0.15199999999999997	0.14200000000000002	0.20733333333333334	0.18333333333333335
23	0.16533333333333333	0.18266666666666667	0.19266666666666668	0.1373333333333333
24	0.17200000000000001	0.15333333333333332	0.17599999999999996	0.17333333333333334
25	0.20933333333333332	0.184	0.2	0.16666666666666666
26	0.15866666666666662	0.16133333333333333	0.18066666666666667	0.18799999999999997
27	0.18066666666666667	0.22333333333333333	0.1806666666666667	0.16266666666666665
28	0.16999999999999998	0.19	0.18733333333333332	0.16266666666666665
29	0.19799999999999998	0.19466666666666665	0.2046666666666667	0.1746666666666667
30	0.224	0.16333333333333333	0.2046666666666667	0.1686666666666667
31	0.18133333333333335	0.1993333333333333	0.194	0.1713333333333333
32	0.17733333333333334	0.17466666666666664	0.19466666666666668	0.17
33	0.19133333333333336	0.224	0.20199999999999999	0.18066666666666664
34	0.1833333333333333	0.18200000000000005	0.18	0.15266666666666667
35	0.20866666666666664	0.2033333333333333	0.19066666666666665	0.1806666666666667
36	0.194	0.228	0.21933333333333332	0.15333333333333332
37	0.22	0.21933333333333332	0.24000000000000002	0.21466666666666664
38	0.254	0.1706666666666667	0.21933333333333335	0.18199999999999997
39	0.22533333333333333	0.20666666666666667	0.1993333333333333	0.20133333333333334
40	0.21999999999999997	0.24933333333333332	0.22866666666666668	0.158
41	0.1933333333333333	0.19	0.2606666666666667	0.19133333333333336
42	0.21200000000000002	0.24866666666666665	0.22000000000000003	0.21200000000000002
43	0.23733333333333334	0.1913333333333333	0.21266666666666667	0.214
44	0.24800000000000003	0.186	0.27199999999999996	0.21666666666666667
45	0.23066666666666663	0.1806666666666667	0.22800000000000004	0.18133333333333332
46	0.198	0.2799999999999999	0.21400000000000002	0.19266666666666665
47	0.22000000000000003	0.2306666666666667	0.24066666666666664	0.19133333333333333
48	0.24133333333333334	0.25333333333333335	0.2573333333333333	0.23800000000000002
49	0.23133333333333334	0.23666666666666664	0.2606666666666666	0.24066666666666667
50	0.21200000000000002	0.21666666666666667	0.2453333333333333	0.19066666666666665
51	0.25666666666666665	0.2406666666666667	0.254	0.20400000000000001
52	0.244	0.24466666666666664	0.19733333333333336	0.19133333333333333
53	0.256	0.21933333333333332	0.2346666666666667	0.2053333333333333
54	0.2433333333333334	0.20400000000000001	0.24666666666666665	0.22533333333333333
55	0.266	0.24133333333333334	0.21333333333333332	0.19799999999999998
56	0.21533333333333332	0.22133333333333333	0.24733333333333335	0.17866666666666667
57	0.21666666666666667	0.22999999999999998	0.22866666666666663	0.17866666666666667
58	0.20399999999999996	0.256	0.24133333333333332	0.21799999999999997
59	0.23733333333333334	0.20599999999999996	0.2313333333333334	0.224
60	0.2053333333333333	0.1973333333333333	0.2433333333333333	0.20266666666666666
61	0.2033333333333333	0.2	0.23600000000000004	0.17733333333333334
62	0.24	0.22133333333333333	0.21133333333333332	0.21533333333333335
63	0.20733333333333331	0.22533333333333333	0.20733333333333331	0.19399999999999998
64	0.174	0.192	0.21400000000000002	0.19399999999999998
65	0.20599999999999996	0.20266666666666666	0.214	0.17333333333333334
66	0.22466666666666663	0.21000000000000002	0.21333333333333335	0.14933333333333332
67	0.21000000000000002	0.184	0.2293333333333333	0.21133333333333332
68	0.17600000000000005	0.23866666666666667	0.20133333333333336	0.1893333333333333
69	0.23933333333333334	0.24466666666666664	0.22333333333333333	0.19933333333333333
70	0.21133333333333335	0.1726666666666667	0.174	0.18866666666666665
71	0.18733333333333335	0.16933333333333336	0.17733333333333334	0.14733333333333334
72	0.19066666666666665	0.20133333333333334	0.20266666666666666	0.17533333333333334
73	0.19266666666666668	0.226	0.21799999999999997	0.18933333333333333
74	0.19333333333333336	0.21533333333333332	0.21533333333333332	0.20066666666666666
75	0.13399999999999995	0.196	0.16266666666666668	0.16
76	0.22266666666666668	0.20933333333333332	0.21999999999999997	0.21333333333333335
77	0.22266666666666668	0.138	0.20933333333333332	0.1686666666666667
78	0.19799999999999998	0.19133333333333336	0.18866666666666665	0.15066666666666667
79	0.21199999999999997	0.18466666666666667	0.19266666666666665	0.19199999999999998
80	0.186	0.19400000000000003	0.18200000000000002	0.17600000000000002
81	0.1726666666666667	0.18133333333333332	0.19933333333333333	0.18266666666666667
82	0.16333333333333336	0.16066666666666665	0.19333333333333333	0.13933333333333334
83	0.186	0.1753333333333333	0.15866666666666665	0.16733333333333336
84	0.16666666666666669	0.1686666666666667	0.134	0.14
85	0.156	0.15999999999999998	0.17933333333333332	0.16800000000000004
86	0.18200000000000002	0.17666666666666664	0.17933333333333332	0.17133333333333337
87	0.11466666666666667	0.1526666666666667	0.154	0.12133333333333332
88	0.15933333333333333	0.194	0.1693333333333333	0.12799999999999997
89	0.19600000000000004	0.16466666666666668	0.16066666666666665	0.17266666666666666
90	0.14533333333333334	0.16199999999999998	0.1733333333333333	0.13866666666666666
91	0.15600000000000003	0.16533333333333333	0.15866666666666665	0.13133333333333333
92	0.19266666666666668	0.15266666666666667	0.17533333333333334	0.15600000000000003
93	0.14666666666666667	0.13399999999999998	0.12600000000000003	0.15733333333333335
94	0.16733333333333336	0.172	0.18733333333333332	0.15533333333333332
95	0.15333333333333332	0.148	0.17200000000000001	0.15066666666666667
96	0.1446666666666667	0.18666666666666668	0.10266666666666668	0.11533333333333334
97	0.154	0.15200000000000002	0.17600000000000002	0.16333333333333333
98	0.1393333333333333	0.14400000000000002	0.16200000000000003	0.12266666666666667
99	0.15733333333333333	0.14733333333333334	0.128	0.11199999999999999
100	0.16466666666666666	0.13333333333333333	0.1573333333333333	0.14733333333333334
