# Supplementary material for: Fixational eye movements enhance the precision of visual information transmitted by the primate retina
Source: Nat Commun. 2024 Sep 11;15:7964. doi: 10.1038/s41467-024-52304-7 (PMC11390888; doi:10.1038/s41467-024-52304-7)
Supplement: Supplementary file 4 — Source Data [file 41467_2024_52304_MOESM4_ESM.zip › exported_data_for_journal/figure5_correlations/Figure5e/OFF midget_1032_right_xcorr.csv]

	real data xcorr [Hz]	shuffled data xcorr [Hz]	coupled LNBRC xcorr [Hz]	uncoupled LNBR xcorr [Hz]
0	0.14199999999999996	0.10333333333333333	0.15133333333333338	0.14933333333333337
1	0.11466666666666664	0.09000000000000002	0.12666666666666665	0.12733333333333335
2	0.09933333333333333	0.13066666666666665	0.12	0.09799999999999998
3	0.07600000000000001	0.12066666666666664	0.09066666666666667	0.12066666666666664
4	0.10866666666666669	0.11466666666666664	0.10133333333333333	0.1233333333333333
5	0.08266666666666667	0.09933333333333333	0.09466666666666668	0.126
6	0.08933333333333332	0.12933333333333336	0.11666666666666664	0.12799999999999995
7	0.1346666666666667	0.14866666666666667	0.14333333333333337	0.14200000000000002
8	0.1393333333333333	0.09666666666666668	0.15400000000000003	0.10933333333333334
9	0.14533333333333331	0.09466666666666662	0.1206666666666667	0.14
10	0.13266666666666665	0.09066666666666667	0.11333333333333334	0.09800000000000003
11	0.15399999999999997	0.128	0.09933333333333333	0.14199999999999996
12	0.10933333333333334	0.12333333333333335	0.11733333333333329	0.10533333333333333
13	0.07600000000000001	0.136	0.13266666666666665	0.09200000000000003
14	0.13666666666666666	0.14533333333333331	0.16666666666666669	0.16200000000000003
15	0.10000000000000003	0.14999999999999997	0.1353333333333333	0.09066666666666667
16	0.09466666666666668	0.10266666666666663	0.11133333333333334	0.10999999999999999
17	0.11333333333333329	0.12133333333333335	0.11933333333333329	0.11733333333333335
18	0.1266666666666667	0.10466666666666669	0.10399999999999998	0.13133333333333336
19	0.08866666666666662	0.12733333333333335	0.15199999999999997	0.12533333333333335
20	0.14	0.09600000000000003	0.08000000000000002	0.12066666666666664
21	0.126	0.09133333333333332	0.11399999999999999	0.14533333333333331
22	0.15266666666666662	0.10066666666666663	0.13266666666666665	0.10066666666666663
23	0.08599999999999997	0.13666666666666666	0.1293333333333333	0.10999999999999999
24	0.16266666666666668	0.1306666666666667	0.17333333333333328	0.1233333333333333
25	0.10466666666666663	0.12066666666666664	0.138	0.122
26	0.1286666666666667	0.11599999999999999	0.1293333333333333	0.16333333333333333
27	0.10266666666666668	0.11533333333333334	0.11733333333333335	0.1166666666666667
28	0.15200000000000002	0.10400000000000004	0.18800000000000006	0.192
29	0.07600000000000001	0.11599999999999999	0.09866666666666662	0.10000000000000003
30	0.09799999999999998	0.13066666666666665	0.08866666666666667	0.15333333333333332
31	0.10666666666666663	0.068	0.09666666666666668	0.1233333333333333
32	0.1186666666666667	0.118	0.126	0.09466666666666668
33	0.09866666666666668	0.13999999999999996	0.16600000000000004	0.13733333333333336
34	0.15133333333333338	0.08600000000000002	0.1333333333333333	0.13
35	0.13866666666666672	0.13999999999999996	0.16466666666666674	0.13866666666666666
36	0.09066666666666667	0.14400000000000002	0.1333333333333333	0.14866666666666667
37	0.1306666666666666	0.07599999999999996	0.14400000000000002	0.08466666666666667
38	0.1413333333333333	0.1213333333333334	0.10800000000000004	0.14466666666666672
39	0.1353333333333333	0.11599999999999994	0.1793333333333333	0.15066666666666667
40	0.09466666666666668	0.13333333333333336	0.16800000000000004	0.11599999999999999
41	0.08866666666666667	0.1386666666666666	0.11133333333333334	0.15133333333333332
42	0.12266666666666665	0.11733333333333335	0.1173333333333334	0.09866666666666668
43	0.13733333333333336	0.13533333333333336	0.08799999999999997	0.14933333333333337
44	0.13200000000000006	0.09866666666666662	0.124	0.11733333333333335
45	0.10733333333333339	0.13799999999999996	0.12333333333333335	0.13666666666666666
46	0.1273333333333333	0.1193333333333334	0.11333333333333334	0.13866666666666666
47	0.1253333333333333	0.1306666666666667	0.16000000000000003	0.13
48	0.12400000000000005	0.14333333333333337	0.13599999999999995	0.12999999999999995
49	0.09266666666666662	0.15866666666666673	0.1826666666666667	0.20333333333333337
50	0.18799999999999994	0.1253333333333333	0.1973333333333333	0.1833333333333333
51	0.14400000000000007	0.15399999999999997	0.17866666666666664	0.17266666666666663
52	0.12199999999999994	0.14600000000000002	0.1726666666666667	0.12333333333333335
53	0.15933333333333333	0.1293333333333333	0.1266666666666667	0.1326666666666667
54	0.13666666666666671	0.1466666666666666	0.11733333333333335	0.15400000000000003
55	0.1173333333333334	0.08333333333333337	0.15000000000000002	0.15733333333333338
56	0.11399999999999999	0.10866666666666669	0.14133333333333337	0.14666666666666667
57	0.14866666666666672	0.1313333333333333	0.1226666666666667	0.10799999999999998
58	0.11599999999999999	0.12399999999999994	0.1226666666666667	0.11199999999999999
59	0.10399999999999993	0.14200000000000002	0.12600000000000006	0.13466666666666666
60	0.09133333333333332	0.12066666666666664	0.14	0.12866666666666665
61	0.10933333333333334	0.09799999999999998	0.1413333333333333	0.15066666666666667
62	0.1333333333333333	0.11466666666666664	0.1373333333333333	0.13666666666666666
63	0.07400000000000001	0.13866666666666666	0.14666666666666667	0.13866666666666666
64	0.13733333333333336	0.09733333333333333	0.12533333333333335	0.1686666666666667
65	0.11933333333333329	0.14666666666666667	0.1253333333333333	0.13733333333333336
66	0.08133333333333337	0.10533333333333333	0.15866666666666673	0.14666666666666672
67	0.09933333333333333	0.09799999999999998	0.13866666666666666	0.1253333333333333
68	0.10866666666666663	0.09866666666666674	0.10733333333333334	0.14399999999999996
69	0.08400000000000002	0.14200000000000002	0.124	0.10533333333333333
70	0.09333333333333332	0.11933333333333335	0.1746666666666667	0.14466666666666667
71	0.08266666666666667	0.11200000000000004	0.11266666666666664	0.11066666666666669
72	0.10866666666666669	0.08466666666666667	0.08666666666666667	0.1146666666666667
73	0.11266666666666664	0.07733333333333337	0.14	0.15599999999999997
74	0.12399999999999994	0.10266666666666663	0.1293333333333333	0.1293333333333333
75	0.14599999999999996	0.08533333333333332	0.134	0.14799999999999996
76	0.09866666666666662	0.12933333333333336	0.10533333333333333	0.09000000000000002
77	0.10399999999999998	0.10933333333333328	0.12933333333333336	0.09199999999999997
78	0.09533333333333333	0.08400000000000002	0.15466666666666673	0.15333333333333338
79	0.10266666666666668	0.0713333333333333	0.15400000000000003	0.11533333333333334
80	0.0646666666666667	0.07733333333333331	0.10000000000000003	0.14733333333333332
81	0.11533333333333329	0.1486666666666666	0.10799999999999998	0.11933333333333335
82	0.1293333333333333	0.10399999999999998	0.13666666666666666	0.16533333333333333
83	0.09800000000000003	0.09066666666666667	0.08200000000000002	0.11266666666666664
84	0.11199999999999999	0.07333333333333336	0.16333333333333339	0.10866666666666669
85	0.11399999999999999	0.07200000000000001	0.15200000000000002	0.122
86	0.07933333333333337	0.11599999999999999	0.09933333333333338	0.10333333333333333
87	0.09466666666666668	0.11266666666666664	0.10199999999999998	0.13666666666666666
88	0.10600000000000004	0.11600000000000005	0.10799999999999998	0.122
89	0.08466666666666667	0.13333333333333336	0.07999999999999996	0.1373333333333333
90	0.09066666666666667	0.08933333333333332	0.12933333333333336	0.11600000000000005
91	0.08133333333333331	0.1353333333333333	0.11400000000000005	0.1213333333333333
92	0.09400000000000003	0.06266666666666665	0.10799999999999998	0.09399999999999997
93	0.0653333333333333	0.066	0.10800000000000004	0.09666666666666668
94	0.10866666666666669	0.08466666666666667	0.11466666666666664	0.15000000000000002
95	0.0693333333333333	0.08599999999999997	0.08533333333333332	0.12733333333333335
96	0.13133333333333336	0.06266666666666665	0.172	0.1253333333333333
97	0.07666666666666666	0.09266666666666662	0.09666666666666662	0.10533333333333333
98	0.07066666666666666	0.07466666666666666	0.15266666666666667	0.15666666666666668
99	0.07066666666666666	0.10199999999999998	0.1226666666666667	0.09933333333333333
100	0.11466666666666664	0.0566666666666667	0.09866666666666668	0.12133333333333335
