# Supplementary material for: Fixational eye movements enhance the precision of visual information transmitted by the primate retina
Source: Nat Commun. 2024 Sep 11;15:7964. doi: 10.1038/s41467-024-52304-7 (PMC11390888; doi:10.1038/s41467-024-52304-7)
Supplement: Supplementary file 4 — Source Data [file 41467_2024_52304_MOESM4_ESM.zip › exported_data_for_journal/figure5_correlations/Figure5e/ON parasol_868_right center_xcorr.csv]

	real data xcorr [Hz]	shuffled data xcorr [Hz]	coupled LNBRC xcorr [Hz]	uncoupled LNBR xcorr [Hz]
0	-0.010666666666666658	0.006000000000000005	-0.010666666666666658	-0.031333333333333324
1	0.03199999999999997	0.006666666666666654	0.01533333333333331	-0.01999999999999999
2	0.0040000000000000036	0.023999999999999966	-0.00933333333333336	-0.009333333333333305
3	-0.0020000000000000018	0.013999999999999957	-0.018000000000000016	-0.005333333333333301
4	0.05733333333333335	0.001333333333333353	0.04466666666666663	0.01266666666666666
5	0.03933333333333333	0.02400000000000002	0.018000000000000016	0.01200000000000001
6	-0.007333333333333303	0.010000000000000009	0.006000000000000005	-0.017333333333333367
7	0.02533333333333332	0.05466666666666664	0.00933333333333336	0.010666666666666658
8	0.03466666666666668	0.043333333333333335	0.02533333333333332	0.0040000000000000036
9	0.05399999999999999	0.04999999999999999	0.08066666666666672	0.010000000000000009
10	0.033333333333333326	0.053333333333333344	0.0013333333333332975	0.01200000000000001
11	0.07733333333333331	0.04199999999999998	0.05933333333333335	0.018000000000000016
12	0.0546666666666667	0.062	0.05466666666666664	0.02533333333333332
13	0.03400000000000003	0.062	0.03200000000000003	0.006000000000000005
14	0.0733333333333333	0.04466666666666669	0.04466666666666663	0.031333333333333324
15	0.0626666666666667	0.07999999999999996	0.03533333333333333	0.033333333333333326
16	0.08199999999999996	0.046666666666666634	0.055999999999999994	0.020666666666666667
17	0.07133333333333336	0.05466666666666664	0.08666666666666673	0.035999999999999976
18	0.09266666666666662	0.08066666666666672	0.08800000000000002	0.04466666666666663
19	0.07600000000000001	0.07399999999999995	0.068	0.042666666666666686
20	0.08666666666666673	0.11733333333333335	0.07266666666666671	0.04799999999999999
21	0.11000000000000004	0.08866666666666673	0.1146666666666667	0.07266666666666666
22	0.11399999999999999	0.1233333333333334	0.08266666666666667	0.08333333333333331
23	0.10599999999999998	0.08133333333333337	0.09733333333333327	0.04600000000000004
24	0.13733333333333342	0.1386666666666666	0.10333333333333328	0.08666666666666661
25	0.1446666666666666	0.14600000000000002	0.17533333333333334	0.11400000000000005
26	0.10666666666666669	0.1353333333333333	0.06400000000000006	0.05400000000000005
27	0.19399999999999995	0.19866666666666666	0.136	0.12533333333333335
28	0.17733333333333334	0.14600000000000002	0.18866666666666665	0.10599999999999998
29	0.16533333333333333	0.20800000000000007	0.134	0.14266666666666672
30	0.19199999999999995	0.20133333333333336	0.17866666666666664	0.15799999999999992
31	0.20266666666666666	0.17466666666666664	0.2553333333333333	0.15666666666666662
32	0.17666666666666675	0.20333333333333337	0.16733333333333333	0.14200000000000002
33	0.2586666666666667	0.21333333333333326	0.17600000000000005	0.17333333333333334
34	0.246	0.31666666666666665	0.26	0.16733333333333333
35	0.22133333333333327	0.22333333333333338	0.22933333333333328	0.19733333333333336
36	0.29333333333333345	0.2393333333333333	0.26	0.2306666666666667
37	0.3460000000000001	0.33999999999999997	0.29133333333333333	0.23399999999999999
38	0.3340000000000001	0.29733333333333345	0.31466666666666665	0.25
39	0.30933333333333335	0.3833333333333333	0.33466666666666667	0.266
40	0.33866666666666656	0.31200000000000006	0.30133333333333334	0.2473333333333333
41	0.44666666666666666	0.3473333333333334	0.4026666666666666	0.30733333333333335
42	0.3640000000000001	0.4866666666666666	0.34466666666666657	0.30400000000000005
43	0.474	0.42933333333333334	0.42999999999999994	0.3560000000000001
44	0.4686666666666667	0.4813333333333333	0.4580000000000001	0.3446666666666668
45	0.42066666666666663	0.4813333333333333	0.4026666666666666	0.344
46	0.5246666666666667	0.4673333333333335	0.4640000000000001	0.3813333333333333
47	0.5193333333333334	0.5053333333333333	0.5046666666666667	0.406
48	0.5186666666666667	0.5173333333333334	0.476	0.3646666666666667
49	0.5133333333333333	0.4853333333333333	0.4866666666666667	0.4086666666666666
50	0.5166666666666666	0.558	0.4706666666666668	0.4033333333333333
51	0.5413333333333334	0.5466666666666667	0.6126666666666667	0.3913333333333334
52	0.4866666666666667	0.4820000000000001	0.5553333333333332	0.40533333333333343
53	0.5653333333333334	0.5013333333333333	0.52	0.43933333333333324
54	0.44333333333333336	0.4766666666666667	0.4746666666666667	0.32933333333333337
55	0.5013333333333334	0.5160000000000001	0.5053333333333333	0.42133333333333345
56	0.4906666666666668	0.4853333333333332	0.42999999999999994	0.38
57	0.384	0.41466666666666663	0.4026666666666666	0.348
58	0.43666666666666665	0.4019999999999999	0.43666666666666665	0.33333333333333337
59	0.3846666666666667	0.39933333333333343	0.40266666666666673	0.344
60	0.3473333333333334	0.30666666666666664	0.31399999999999995	0.30866666666666664
61	0.4093333333333333	0.45066666666666655	0.42800000000000005	0.376
62	0.32866666666666666	0.29399999999999993	0.35	0.33133333333333337
63	0.2766666666666667	0.28600000000000003	0.30666666666666675	0.294
64	0.30000000000000004	0.37	0.33466666666666667	0.26733333333333337
65	0.3460000000000001	0.25	0.30133333333333334	0.32666666666666666
66	0.246	0.2300000000000001	0.2813333333333333	0.276
67	0.23133333333333328	0.2833333333333333	0.258	0.24866666666666665
68	0.254	0.2846666666666666	0.2693333333333333	0.2806666666666667
69	0.22599999999999998	0.17466666666666664	0.20999999999999996	0.22266666666666673
70	0.18066666666666664	0.21933333333333327	0.2393333333333333	0.23666666666666664
71	0.2273333333333334	0.21866666666666662	0.24000000000000005	0.23533333333333334
72	0.196	0.16466666666666663	0.17466666666666664	0.24533333333333335
73	0.16666666666666669	0.20799999999999996	0.21333333333333332	0.20866666666666672
74	0.21399999999999997	0.16066666666666668	0.21266666666666673	0.24199999999999994
75	0.138	0.178	0.15199999999999997	0.176
76	0.1793333333333333	0.15733333333333333	0.17400000000000004	0.20600000000000002
77	0.14400000000000002	0.12200000000000005	0.14600000000000007	0.1713333333333334
78	0.1166666666666667	0.10999999999999999	0.16799999999999998	0.1993333333333333
79	0.14133333333333326	0.1686666666666667	0.16666666666666669	0.18066666666666664
80	0.11399999999999999	0.14600000000000002	0.11066666666666669	0.16333333333333333
81	0.122	0.13866666666666666	0.13733333333333336	0.19266666666666665
82	0.14933333333333337	0.055999999999999994	0.13466666666666666	0.16400000000000003
83	0.08200000000000002	0.11133333333333334	0.1186666666666667	0.16000000000000003
84	0.09333333333333332	0.14066666666666666	0.12333333333333335	0.19666666666666666
85	0.09466666666666662	0.07866666666666666	0.10599999999999998	0.15599999999999997
86	0.11599999999999999	0.08466666666666667	0.126	0.13333333333333336
87	0.05933333333333335	0.10399999999999998	0.08800000000000002	0.19266666666666665
88	0.08800000000000002	0.08800000000000002	0.12133333333333332	0.126
89	0.13533333333333336	0.09533333333333333	0.12866666666666665	0.20533333333333334
90	0.10399999999999998	0.09466666666666668	0.09066666666666665	0.15533333333333335
91	0.04266666666666663	0.07133333333333336	0.06466666666666668	0.1233333333333333
92	0.08333333333333334	0.0826666666666667	0.10266666666666666	0.17266666666666666
93	0.088	0.09800000000000003	0.09866666666666668	0.16733333333333333
94	0.061333333333333295	0.03533333333333333	0.08800000000000002	0.13866666666666663
95	0.05266666666666667	0.06199999999999997	0.05133333333333334	0.11733333333333332
96	0.06533333333333333	0.09333333333333335	0.066	0.15266666666666664
97	0.06933333333333333	0.02933333333333335	0.09266666666666665	0.1506666666666667
98	0.05866666666666667	0.04000000000000001	0.04666666666666666	0.14
99	0.062	0.05400000000000002	0.06333333333333335	0.13933333333333336
100	0.03533333333333333	0.048666666666666664	0.08066666666666666	0.12866666666666668
