# Supplementary material for: Fixational eye movements enhance the precision of visual information transmitted by the primate retina
Source: Nat Commun. 2024 Sep 11;15:7964. doi: 10.1038/s41467-024-52304-7 (PMC11390888; doi:10.1038/s41467-024-52304-7)
Supplement: Supplementary file 4 — Source Data [file 41467_2024_52304_MOESM4_ESM.zip › exported_data_for_journal/figure5_correlations/Figure5e/OFF parasol_494_right_xcorr.csv]

	real data xcorr [Hz]	shuffled data xcorr [Hz]	coupled LNBRC xcorr [Hz]	uncoupled LNBR xcorr [Hz]
0	0.10399999999999998	0.06133333333333332	0.10000000000000003	0.10066666666666665
1	0.08400000000000002	0.08133333333333331	0.07466666666666669	0.10200000000000001
2	0.09266666666666667	0.0713333333333333	0.10200000000000001	0.07466666666666666
3	0.07266666666666666	0.08333333333333334	0.09333333333333332	0.08200000000000002
4	0.07333333333333336	0.11399999999999999	0.04400000000000001	0.025333333333333347
5	0.05066666666666669	0.06400000000000003	0.06999999999999998	0.08000000000000002
6	0.09999999999999998	0.10866666666666669	0.12733333333333335	0.09866666666666665
7	0.08066666666666666	0.09199999999999997	0.07800000000000001	0.08399999999999999
8	0.07533333333333331	0.08133333333333334	0.07599999999999996	0.08000000000000002
9	0.14266666666666666	0.06866666666666668	0.10933333333333331	0.09133333333333335
10	0.10933333333333337	0.12733333333333333	0.11733333333333335	0.10800000000000001
11	0.0693333333333333	0.12	0.066	0.08133333333333334
12	0.09399999999999997	0.10999999999999999	0.09400000000000003	0.08933333333333332
13	0.10933333333333334	0.08466666666666667	0.08266666666666667	0.08600000000000002
14	0.08333333333333337	0.10666666666666669	0.09733333333333333	0.08066666666666666
15	0.132	0.10066666666666668	0.10333333333333333	0.08933333333333338
16	0.15333333333333332	0.09200000000000003	0.12266666666666665	0.1266666666666667
17	0.07733333333333337	0.1246666666666667	0.10400000000000004	0.07133333333333336
18	0.13133333333333336	0.12866666666666665	0.118	0.11399999999999999
19	0.08266666666666667	0.11266666666666669	0.10599999999999998	0.09866666666666668
20	0.118	0.12533333333333335	0.09200000000000003	0.09800000000000003
21	0.11866666666666664	0.12066666666666664	0.128	0.11866666666666664
22	0.11399999999999999	0.15200000000000002	0.13066666666666665	0.1206666666666667
23	0.1393333333333333	0.15600000000000003	0.12266666666666665	0.128
24	0.11933333333333329	0.11533333333333329	0.13266666666666665	0.0673333333333333
25	0.12	0.1166666666666667	0.06933333333333336	0.09866666666666662
26	0.14200000000000002	0.14933333333333332	0.12866666666666665	0.13266666666666665
27	0.14666666666666667	0.12466666666666665	0.10000000000000003	0.12266666666666665
28	0.128	0.1673333333333334	0.1413333333333333	0.1306666666666667
29	0.17533333333333334	0.16066666666666674	0.16533333333333333	0.17133333333333334
30	0.15066666666666673	0.17266666666666663	0.14466666666666672	0.118
31	0.1906666666666667	0.20333333333333337	0.17133333333333334	0.174
32	0.15466666666666662	0.202	0.1346666666666667	0.16200000000000003
33	0.24066666666666664	0.19533333333333336	0.23000000000000004	0.19933333333333336
34	0.15133333333333326	0.174	0.14466666666666672	0.118
35	0.21533333333333332	0.20199999999999996	0.21133333333333326	0.16999999999999998
36	0.20600000000000007	0.2786666666666667	0.1906666666666667	0.19133333333333336
37	0.21866666666666668	0.2306666666666667	0.202	0.17733333333333334
38	0.29	0.26066666666666666	0.2466666666666666	0.22333333333333338
39	0.2406666666666667	0.22000000000000003	0.22866666666666668	0.188
40	0.30266666666666664	0.2766666666666666	0.2566666666666667	0.25533333333333336
41	0.3173333333333333	0.34800000000000003	0.2733333333333333	0.23000000000000004
42	0.326	0.2986666666666667	0.27933333333333327	0.258
43	0.28200000000000003	0.28600000000000003	0.2613333333333333	0.248
44	0.32399999999999995	0.322	0.298	0.25533333333333336
45	0.29066666666666663	0.3113333333333333	0.27666666666666667	0.2646666666666667
46	0.3333333333333333	0.3166666666666666	0.2593333333333334	0.24399999999999994
47	0.27	0.4013333333333334	0.248	0.24
48	0.4006666666666666	0.3320000000000001	0.33933333333333326	0.26533333333333325
49	0.4193333333333332	0.3566666666666666	0.3453333333333334	0.30266666666666664
50	0.5013333333333333	0.3673333333333334	0.41933333333333334	0.37933333333333336
51	0.5206666666666668	0.44933333333333336	0.558	0.382
52	0.4766666666666668	0.3673333333333333	0.5006666666666666	0.3320000000000001
53	0.5073333333333333	0.3773333333333333	0.46733333333333327	0.37933333333333336
54	0.43333333333333335	0.3893333333333334	0.42599999999999993	0.3606666666666667
55	0.33533333333333326	0.29933333333333334	0.31399999999999995	0.2753333333333334
56	0.2833333333333333	0.30733333333333335	0.26	0.23133333333333328
57	0.31399999999999995	0.29600000000000004	0.2833333333333333	0.26000000000000006
58	0.2593333333333334	0.29533333333333334	0.22133333333333338	0.22466666666666663
59	0.30200000000000005	0.31999999999999995	0.29800000000000004	0.2393333333333333
60	0.274	0.2613333333333333	0.254	0.2473333333333333
61	0.264	0.28733333333333333	0.21266666666666667	0.25466666666666665
62	0.32799999999999996	0.29333333333333333	0.2793333333333333	0.26933333333333337
63	0.2866666666666666	0.26	0.256	0.2446666666666667
64	0.23733333333333329	0.25533333333333336	0.242	0.21533333333333338
65	0.21733333333333338	0.236	0.19666666666666666	0.22600000000000003
66	0.1946666666666667	0.23533333333333334	0.16533333333333333	0.22066666666666668
67	0.21666666666666673	0.24933333333333335	0.15533333333333332	0.2
68	0.18866666666666665	0.20666666666666667	0.15733333333333338	0.1773333333333333
69	0.2053333333333333	0.22066666666666668	0.17933333333333334	0.22599999999999998
70	0.1933333333333333	0.16266666666666668	0.15600000000000003	0.20466666666666666
71	0.11333333333333334	0.17333333333333334	0.13933333333333336	0.15666666666666668
72	0.20533333333333337	0.18800000000000006	0.14533333333333326	0.17799999999999994
73	0.1926666666666667	0.1773333333333333	0.14466666666666667	0.17133333333333328
74	0.1373333333333333	0.14133333333333337	0.12933333333333336	0.1393333333333333
75	0.15266666666666662	0.19066666666666665	0.13	0.184
76	0.10933333333333334	0.172	0.09466666666666668	0.15133333333333338
77	0.15933333333333338	0.13200000000000006	0.12866666666666665	0.16799999999999998
78	0.124	0.15533333333333338	0.10266666666666668	0.1466666666666666
79	0.16533333333333333	0.11333333333333329	0.15466666666666667	0.16199999999999998
80	0.10000000000000003	0.1286666666666667	0.07266666666666666	0.1226666666666667
81	0.13	0.1393333333333333	0.13600000000000007	0.14600000000000002
82	0.1266666666666667	0.126	0.08600000000000002	0.1353333333333333
83	0.16733333333333333	0.11599999999999999	0.13399999999999995	0.16266666666666668
84	0.10133333333333333	0.11933333333333329	0.08599999999999997	0.08999999999999997
85	0.15000000000000002	0.13866666666666672	0.136	0.1746666666666667
86	0.10999999999999999	0.13733333333333336	0.08000000000000002	0.12933333333333336
87	0.14	0.10733333333333334	0.13066666666666665	0.11266666666666669
88	0.08866666666666667	0.11933333333333329	0.09799999999999998	0.12266666666666665
89	0.12533333333333335	0.12266666666666665	0.10266666666666668	0.124
90	0.08333333333333331	0.11133333333333328	0.06666666666666665	0.07533333333333331
91	0.12666666666666665	0.1306666666666667	0.09733333333333333	0.13666666666666666
92	0.10199999999999998	0.15266666666666667	0.08999999999999997	0.11933333333333335
93	0.122	0.09133333333333332	0.08466666666666667	0.11666666666666664
94	0.09466666666666668	0.09333333333333332	0.08200000000000002	0.122
95	0.10266666666666663	0.06733333333333336	0.10599999999999998	0.10200000000000004
96	0.10399999999999998	0.07533333333333336	0.08333333333333331	0.08533333333333332
97	0.10133333333333333	0.07533333333333331	0.07866666666666666	0.11733333333333329
98	0.10066666666666665	0.10200000000000004	0.12533333333333335	0.09733333333333338
99	0.068	0.08400000000000002	0.08333333333333331	0.086
100	0.09666666666666665	0.07	0.0646666666666667	0.09933333333333333
