# Supplementary material for: Fixational eye movements enhance the precision of visual information transmitted by the primate retina
Source: Nat Commun. 2024 Sep 11;15:7964. doi: 10.1038/s41467-024-52304-7 (PMC11390888; doi:10.1038/s41467-024-52304-7)
Supplement: Supplementary file 4 — Source Data [file 41467_2024_52304_MOESM4_ESM.zip › exported_data_for_journal/figure5_correlations/Figure5e/OFF parasol_608_right_xcorr.csv]

	real data xcorr [Hz]	shuffled data xcorr [Hz]	coupled LNBRC xcorr [Hz]	uncoupled LNBR xcorr [Hz]
0	0.02200000000000002	0.03666666666666665	0.023999999999999994	0.03600000000000003
1	0.033333333333333326	0.03733333333333336	0.05133333333333334	0.011999999999999983
2	0.042666666666666686	0.029333333333333322	0.036000000000000004	0.04466666666666669
3	0.066	0.055333333333333345	0.05933333333333332	0.033333333333333326
4	0.038666666666666655	0.05866666666666667	0.03466666666666668	0.02266666666666667
5	0.021333333333333315	0.021999999999999992	0.04533333333333331	0.04333333333333336
6	-0.001333333333333353	0.021333333333333315	0.030000000000000027	0.024666666666666642
7	0.060666666666666674	0.03466666666666668	0.07266666666666666	0.052666666666666695
8	0.016000000000000014	0.025333333333333374	0.019333333333333313	0.0006666666666666488
9	0.033333333333333326	0.028666666666666674	0.03199999999999997	0.029333333333333378
10	0.016000000000000014	0.03266666666666668	0.0006666666666666488	0.02400000000000002
11	0.07200000000000001	0.08266666666666667	0.06066666666666665	0.0586666666666667
12	0.0	0.057999999999999996	0.03799999999999998	-0.003333333333333355
13	0.07599999999999996	0.03466666666666668	0.09000000000000002	0.043333333333333335
14	0.02266666666666667	0.026666666666666672	0.03933333333333333	0.03733333333333333
15	0.020000000000000018	0.042666666666666686	-0.0026666666666666505	-0.01200000000000001
16	0.02266666666666667	0.045999999999999985	0.03866666666666668	0.028666666666666674
17	0.06733333333333336	0.015333333333333365	0.05266666666666664	0.05399999999999999
18	0.04666666666666669	0.031333333333333324	0.02266666666666667	0.02733333333333332
19	0.057999999999999996	0.07866666666666666	0.06733333333333336	0.06
20	0.051333333333333286	-0.004666666666666652	0.03666666666666668	0.036666666666666625
21	0.03799999999999998	0.07999999999999996	0.04600000000000004	0.03533333333333333
22	0.043999999999999984	0.07999999999999996	0.03666666666666668	0.07066666666666671
23	0.0646666666666667	0.017333333333333367	0.0633333333333333	0.040666666666666684
24	0.062	0.07200000000000001	0.07066666666666666	0.046666666666666634
25	0.05733333333333329	0.07	0.055999999999999994	0.05666666666666664
26	0.043333333333333335	0.07266666666666666	0.04866666666666669	0.03933333333333333
27	0.09799999999999998	0.07933333333333331	0.08600000000000002	0.04866666666666669
28	0.08866666666666667	0.068	0.09400000000000003	0.12733333333333335
29	0.07200000000000001	0.064	0.08800000000000002	0.062
30	0.09799999999999998	0.11200000000000004	0.06666666666666665	0.058666666666666645
31	0.11066666666666669	0.08066666666666666	0.12333333333333335	0.12666666666666665
32	0.08933333333333332	0.10466666666666669	0.09266666666666667	0.10399999999999998
33	0.10266666666666668	0.14066666666666672	0.09533333333333333	0.09999999999999998
34	0.09266666666666662	0.08933333333333338	0.08599999999999997	0.043333333333333335
35	0.13866666666666672	0.1706666666666667	0.14999999999999997	0.15133333333333332
36	0.15133333333333338	0.13266666666666665	0.14	0.12733333333333335
37	0.176	0.1733333333333334	0.1866666666666667	0.17333333333333334
38	0.18666666666666665	0.174	0.18600000000000005	0.132
39	0.14933333333333337	0.17333333333333334	0.13866666666666666	0.12000000000000005
40	0.21799999999999997	0.13733333333333336	0.18666666666666665	0.15466666666666662
41	0.1726666666666667	0.18333333333333335	0.176	0.13733333333333336
42	0.17933333333333334	0.20733333333333326	0.16333333333333333	0.14333333333333337
43	0.17066666666666663	0.16533333333333333	0.16466666666666663	0.14
44	0.17799999999999994	0.254	0.17333333333333334	0.13799999999999996
45	0.18066666666666664	0.2386666666666667	0.21133333333333337	0.1706666666666667
46	0.242	0.20733333333333326	0.20466666666666666	0.1913333333333333
47	0.29466666666666674	0.2433333333333333	0.2733333333333333	0.22399999999999998
48	0.3113333333333333	0.2353333333333334	0.30000000000000004	0.25199999999999995
49	0.2766666666666667	0.2493333333333333	0.2713333333333333	0.21199999999999997
50	0.272	0.2506666666666667	0.2433333333333334	0.20199999999999996
51	0.20933333333333326	0.21199999999999997	0.28800000000000003	0.18733333333333335
52	0.20999999999999996	0.1313333333333334	0.21333333333333337	0.16800000000000004
53	0.21266666666666667	0.22533333333333333	0.17533333333333334	0.16200000000000003
54	0.18733333333333335	0.186	0.1873333333333333	0.15400000000000003
55	0.14200000000000002	0.18733333333333324	0.15066666666666673	0.11866666666666664
56	0.12999999999999995	0.16466666666666668	0.1353333333333333	0.1326666666666667
57	0.184	0.19399999999999995	0.20666666666666672	0.15800000000000003
58	0.16599999999999998	0.15400000000000003	0.15666666666666673	0.11066666666666669
59	0.126	0.1113333333333334	0.14399999999999996	0.1293333333333333
60	0.16533333333333333	0.126	0.13866666666666666	0.1486666666666666
61	0.09866666666666668	0.14266666666666672	0.10333333333333333	0.07
62	0.10066666666666668	0.11066666666666664	0.10599999999999993	0.10000000000000003
63	0.13666666666666671	0.11866666666666664	0.132	0.12066666666666664
64	0.08866666666666667	0.09666666666666668	0.0713333333333333	0.08800000000000002
65	0.09066666666666673	0.08933333333333332	0.08200000000000002	0.10533333333333328
66	0.08266666666666667	0.07733333333333337	0.10266666666666668	0.06333333333333335
67	0.08399999999999996	0.1346666666666667	0.08866666666666667	0.09266666666666667
68	0.055999999999999994	0.0713333333333333	0.06733333333333336	0.033999999999999975
69	0.07066666666666671	0.03600000000000003	0.07533333333333336	0.06
70	0.09333333333333338	0.05199999999999999	0.09933333333333338	0.09466666666666668
71	0.08333333333333331	0.08800000000000002	0.07600000000000001	0.07266666666666666
72	0.033999999999999975	0.07200000000000001	0.03866666666666663	0.036666666666666625
73	0.055999999999999994	0.037333333333333385	0.04933333333333334	0.05733333333333335
74	0.03200000000000003	0.07200000000000001	0.03533333333333333	0.03666666666666668
75	-0.001333333333333353	0.03199999999999997	-0.0006666666666666488	0.023333333333333373
76	0.026666666666666672	0.0546666666666667	0.04066666666666663	0.036666666666666625
77	0.031333333333333324	0.010000000000000009	0.04533333333333334	0.068
78	0.028666666666666674	0.03733333333333333	0.02533333333333332	0.038000000000000034
79	0.04600000000000004	0.02533333333333332	0.04733333333333334	0.04733333333333334
80	0.010666666666666658	0.025333333333333374	0.025333333333333374	0.05266666666666664
81	0.033333333333333326	0.0040000000000000036	0.08600000000000002	0.05666666666666664
82	0.031333333333333324	0.026666666666666672	0.016000000000000014	0.035999999999999976
83	0.02999999999999997	0.0546666666666667	0.03466666666666668	0.06533333333333335
84	0.01666666666666672	0.004666666666666652	0.03066666666666662	0.04600000000000004
85	0.01599999999999996	0.013999999999999957	-0.003333333333333355	0.006666666666666654
86	0.036666666666666625	0.033333333333333326	0.04133333333333333	0.043999999999999984
87	-0.011333333333333362	0.04133333333333333	0.01200000000000001	0.018666666666666665
88	0.03199999999999997	0.016666666666666663	0.035999999999999976	0.026666666666666672
89	0.05333333333333329	0.030666666666666675	0.05199999999999999	0.057999999999999996
90	0.039333333333333304	0.05666666666666667	0.03666666666666668	0.020666666666666667
91	0.0333333333333333	0.04533333333333334	0.017333333333333367	0.011333333333333362
92	0.03	0.03533333333333333	0.038666666666666655	0.02400000000000002
93	0.026666666666666672	0.026666666666666672	0.05133333333333334	0.04666666666666666
94	0.03733333333333336	-0.017999999999999988	0.0026666666666666783	0.007333333333333358
95	0.008000000000000007	0.023999999999999994	0.0006666666666667043	0.005333333333333301
96	0.007333333333333331	0.021333333333333315	-0.006666666666666654	-0.013333333333333336
97	0.018666666666666692	0.01933333333333334	0.03133333333333335	0.03266666666666665
98	0.04666666666666666	0.028666666666666674	0.07200000000000001	0.040666666666666657
99	0.006000000000000005	0.02266666666666667	0.02266666666666667	0.005333333333333329
100	0.034	0.034	0.03466666666666665	0.03666666666666668
