# Supplementary material for: Fixational eye movements enhance the precision of visual information transmitted by the primate retina
Source: Nat Commun. 2024 Sep 11;15:7964. doi: 10.1038/s41467-024-52304-7 (PMC11390888; doi:10.1038/s41467-024-52304-7)
Supplement: Supplementary file 4 — Source Data [file 41467_2024_52304_MOESM4_ESM.zip › exported_data_for_journal/figure5_correlations/Figure5e/OFF midget_835_right_xcorr.csv]

	real data xcorr [Hz]	shuffled data xcorr [Hz]	coupled LNBRC xcorr [Hz]	uncoupled LNBR xcorr [Hz]
0	0.007333333333333414	0.007999999999999896	0.07266666666666666	0.06866666666666665
1	0.008000000000000007	0.02533333333333343	-0.008666666666666711	0.018000000000000016
2	-0.006000000000000005	-0.008666666666666711	0.020000000000000018	0.031333333333333324
3	-0.01200000000000001	-0.030000000000000027	0.011333333333333417	0.006000000000000005
4	0.036666666666666736	-0.007333333333333303	0.05733333333333335	0.05266666666666675
5	0.009999999999999898	-0.043333333333333335	-0.01533333333333331	0.02866666666666673
6	0.023333333333333317	0.009333333333333305	0.04400000000000004	0.01533333333333331
7	0.026666666666666616	-0.01533333333333331	0.039999999999999925	0.008000000000000007
8	0.03200000000000003	0.06133333333333324	0.03733333333333333	0.03400000000000003
9	0.018000000000000016	0.02399999999999991	0.02400000000000002	0.0033333333333334103
10	-0.02199999999999991	0.021333333333333315	0.014666666666666717	0.02533333333333343
11	0.01666666666666672	0.04066666666666663	0.02733333333333332	0.008000000000000007
12	0.05800000000000005	0.04133333333333333	0.008666666666666711	0.06866666666666665
13	0.043333333333333335	-0.014666666666666606	0.014666666666666606	0.024666666666666726
14	0.03466666666666662	0.023333333333333428	0.06666666666666676	0.023333333333333317
15	0.01200000000000001	-0.014000000000000012	0.0006666666666665932	0.025999999999999912
16	0.016000000000000014	0.03733333333333333	0.0006666666666667043	0.030000000000000027
17	0.04266666666666663	0.026666666666666727	0.051999999999999935	0.017999999999999905
18	0.03399999999999992	0.06266666666666665	-0.03733333333333333	0.00666666666666671
19	-0.03400000000000003	-0.005333333333333412	-0.010000000000000009	-0.010000000000000009
20	0.038000000000000034	0.048666666666666636	0.06533333333333335	0.038000000000000034
21	0.011333333333333306	-0.04066666666666674	0.05400000000000005	0.038000000000000034
22	0.017999999999999905	0.05599999999999994	0.002666666666666706	-0.007333333333333303
23	0.005333333333333301	-0.031333333333333324	0.03533333333333333	0.04266666666666674
24	0.016000000000000014	-0.026000000000000023	0.06866666666666665	0.002666666666666706
25	0.053333333333333344	0.053333333333333344	0.016666666666666607	0.04266666666666663
26	0.014000000000000012	0.026000000000000023	0.018000000000000016	-0.012666666666666715
27	-0.014000000000000012	0.05399999999999994	-0.011333333333333306	0.01200000000000001
28	-0.0033333333333334103	0.002666666666666706	0.03933333333333333	-0.0013333333333334085
29	-0.009333333333333305	0.008000000000000007	0.0020000000000000018	-0.03933333333333333
30	0.04400000000000004	0.023333333333333428	0.05133333333333334	0.016000000000000014
31	-0.05466666666666664	0.016666666666666607	-0.019333333333333313	-0.03066666666666673
32	0.03533333333333333	0.005999999999999894	0.04933333333333334	0.030000000000000027
33	0.05066666666666675	0.034666666666666734	0.036666666666666625	0.051999999999999935
34	-0.050000000000000044	0.06599999999999995	0.029999999999999916	0.038000000000000034
35	0.029333333333333322	-0.0040000000000000036	0.014666666666666606	-0.005333333333333412
36	0.04800000000000004	0.0119999999999999	-0.0013333333333332975	-0.010666666666666602
37	0.028666666666666618	0.05400000000000005	0.08666666666666667	-0.01200000000000001
38	0.07933333333333337	0.033333333333333326	0.06266666666666665	0.053333333333333344
39	-0.013333333333333308	0.10799999999999998	-0.023333333333333317	-0.0013333333333332975
40	0.08000000000000007	0.01866666666666672	0.036666666666666736	0.06600000000000006
41	0.06933333333333325	0.036666666666666625	0.08999999999999997	0.08933333333333326
42	0.052000000000000046	0.06333333333333346	0.07466666666666666	0.022666666666666613
43	0.04266666666666674	0.052000000000000046	0.010000000000000009	0.01666666666666672
44	0.03466666666666662	0.07866666666666677	0.04066666666666674	0.026666666666666616
45	0.03266666666666662	0.038000000000000034	0.020666666666666722	0.03266666666666662
46	0.08133333333333337	0.057333333333333236	0.08933333333333326	0.124
47	0.03400000000000003	0.005999999999999783	0.01866666666666672	0.005333333333333301
48	0.08333333333333326	0.03133333333333321	0.04600000000000004	0.06933333333333336
49	0.05466666666666664	0.05800000000000005	0.0033333333333334103	0.019333333333333313
50	0.1233333333333333	0.1413333333333333	0.07733333333333337	0.06600000000000006
51	0.08200000000000007	0.05400000000000005	0.08066666666666678	0.048666666666666636
52	0.08799999999999986	0.05600000000000005	0.05400000000000005	0.04399999999999993
53	0.10866666666666669	0.030000000000000027	0.1133333333333334	0.08266666666666667
54	0.05933333333333324	0.053333333333333455	0.07199999999999995	0.011333333333333306
55	0.08266666666666667	0.03866666666666685	0.012666666666666715	0.06733333333333325
56	0.013333333333333197	0.048666666666666636	-0.002666666666666595	0.01866666666666672
57	0.04800000000000004	0.09133333333333338	0.07933333333333326	0.07733333333333337
58	0.04399999999999982	-0.014000000000000012	-0.026666666666666616	0.04800000000000004
59	0.06066666666666665	0.04066666666666663	0.12466666666666659	0.051999999999999935
60	0.05666666666666664	0.03533333333333322	0.09333333333333349	0.07733333333333337
61	0.025999999999999912	0.08866666666666656	-0.029333333333333322	-0.0040000000000000036
62	0.01333333333333342	0.03866666666666663	0.062000000000000055	0.05600000000000005
63	0.03399999999999992	0.023333333333333317	0.05133333333333323	0.038000000000000034
64	-0.0086666666666666	0.0006666666666665932	0.04066666666666674	0.008666666666666711
65	0.07266666666666666	-0.05133333333333334	0.07000000000000006	0.06666666666666665
66	-0.011333333333333306	0.04799999999999993	-0.01200000000000001	0.010000000000000009
67	0.06799999999999995	0.007333333333333303	0.029333333333333322	0.05399999999999994
68	-0.02400000000000002	0.04866666666666675	0.02066666666666661	0.02533333333333332
69	0.030000000000000027	-0.012666666666666715	0.014666666666666717	0.010666666666666713
70	-0.021333333333333426	-0.04133333333333333	0.031333333333333324	0.029333333333333322
71	0.055333333333333345	0.007333333333333303	-0.004666666666666597	-0.015333333333333421
72	0.01866666666666672	0.04266666666666663	0.043333333333333335	0.023333333333333317
73	0.024666666666666615	0.02066666666666661	0.029333333333333322	0.016000000000000014
74	0.0033333333333332993	0.07133333333333336	0.031333333333333324	0.026666666666666616
75	0.014000000000000012	0.010000000000000009	-0.004666666666666708	-0.008000000000000007
76	0.010000000000000009	0.023333333333333317	0.026666666666666727	0.050000000000000044
77	0.020000000000000018	-0.024666666666666726	0.08133333333333326	-0.004666666666666597
78	0.03933333333333333	0.0	0.03266666666666662	0.03933333333333333
79	-0.02733333333333332	0.01866666666666661	0.010000000000000009	0.02066666666666661
80	0.041999999999999926	0.05466666666666664	0.06933333333333336	0.05133333333333334
81	-0.021333333333333315	0.06066666666666665	-0.03600000000000003	-0.007333333333333414
82	-0.009333333333333416	0.027999999999999914	-0.043333333333333335	0.007333333333333303
83	0.03066666666666662	-0.014000000000000012	0.026000000000000023	0.01733333333333331
84	0.04200000000000004	0.0	0.036666666666666625	0.014666666666666606
85	-0.03799999999999992	0.011333333333333417	0.043333333333333335	-0.01733333333333331
86	-0.0040000000000000036	-0.002666666666666706	0.04933333333333334	0.024666666666666615
87	0.014000000000000012	0.007999999999999896	-0.01533333333333331	0.04466666666666674
88	-0.011333333333333417	0.04733333333333334	0.015333333333333421	0.025999999999999912
89	0.04866666666666675	-0.010666666666666713	0.03599999999999992	0.058666666666666645
90	-0.002666666666666706	-0.02400000000000002	0.04999999999999993	0.03933333333333333
91	-0.005333333333333412	0.011333333333333306	0.023333333333333317	0.048666666666666636
92	0.0006666666666667043	0.04266666666666663	-0.05066666666666664	-0.0040000000000000036
93	-0.002666666666666595	0.0020000000000000018	0.019333333333333313	0.010000000000000009
94	-0.005333333333333412	0.009333333333333416	-0.022666666666666724	-0.04066666666666674
95	-0.005333333333333301	0.012666666666666715	0.009333333333333305	-0.015999999999999903
96	0.06133333333333335	-0.04400000000000004	0.031333333333333435	0.07733333333333337
97	0.02533333333333332	-0.002666666666666595	0.05666666666666664	0.046666666666666634
98	0.031333333333333324	0.028000000000000025	0.0086666666666666	0.029333333333333322
99	0.009333333333333416	0.03733333333333333	-0.028666666666666618	-0.036666666666666625
100	0.05266666666666664	0.033333333333333326	0.010000000000000009	0.04399999999999993
