# Supplementary material for: Fixational eye movements enhance the precision of visual information transmitted by the primate retina
Source: Nat Commun. 2024 Sep 11;15:7964. doi: 10.1038/s41467-024-52304-7 (PMC11390888; doi:10.1038/s41467-024-52304-7)
Supplement: Supplementary file 4 — Source Data [file 41467_2024_52304_MOESM4_ESM.zip › exported_data_for_journal/figure5_correlations/Figure5e/OFF parasol_912_right_xcorr.csv]

	real data xcorr [Hz]	shuffled data xcorr [Hz]	coupled LNBRC xcorr [Hz]	uncoupled LNBR xcorr [Hz]
0	0.04266666666666666	0.050666666666666665	0.050666666666666665	0.043333333333333335
1	0.04999999999999999	0.04933333333333334	0.034	0.03666666666666665
2	0.021999999999999992	0.07666666666666666	0.035333333333333355	0.019333333333333313
3	0.06066666666666665	0.055999999999999994	0.05266666666666667	0.06133333333333332
4	0.018000000000000016	0.043333333333333335	0.018000000000000016	0.0013333333333333253
5	0.04999999999999999	0.048666666666666664	0.02733333333333332	0.03466666666666668
6	0.07999999999999999	0.046666666666666634	0.057999999999999996	0.0713333333333333
7	0.04666666666666666	0.07133333333333336	0.04466666666666669	0.007333333333333331
8	0.06466666666666668	0.05533333333333332	0.06333333333333335	0.028666666666666674
9	0.04200000000000004	0.09333333333333332	0.05199999999999999	0.035999999999999976
10	0.07933333333333334	0.05266666666666664	0.07466666666666666	0.043999999999999984
11	0.07399999999999998	0.07599999999999998	0.05933333333333335	0.07066666666666668
12	0.04400000000000001	0.06266666666666668	0.018666666666666665	0.014000000000000012
13	0.06133333333333335	0.07466666666666666	0.043333333333333335	0.04666666666666666
14	0.07000000000000003	0.016666666666666663	0.05933333333333332	0.036000000000000004
15	0.048666666666666636	0.07266666666666666	0.031333333333333324	0.03933333333333333
16	0.07799999999999999	0.0693333333333333	0.055999999999999994	0.06266666666666665
17	0.0566666666666667	0.07866666666666666	0.053999999999999965	0.03199999999999997
18	0.09400000000000003	0.08733333333333332	0.08266666666666667	0.060000000000000026
19	0.07533333333333331	0.055999999999999994	0.0626666666666667	0.05199999999999999
20	0.06666666666666671	0.14	0.07333333333333336	0.08133333333333334
21	0.09666666666666668	0.055999999999999994	0.09399999999999997	0.07533333333333334
22	0.10266666666666668	0.04999999999999999	0.08666666666666667	0.07
23	0.030666666666666675	0.08400000000000002	0.033333333333333326	0.021999999999999964
24	0.08133333333333331	0.08200000000000002	0.0733333333333333	0.062
25	0.08533333333333337	0.064	0.06933333333333336	0.07
26	0.08200000000000002	0.07666666666666672	0.07066666666666666	0.055999999999999994
27	0.09866666666666668	0.09066666666666667	0.05466666666666664	0.08466666666666667
28	0.10400000000000004	0.14133333333333337	0.09200000000000003	0.07333333333333336
29	0.11866666666666664	0.14466666666666667	0.10999999999999999	0.09666666666666668
30	0.16399999999999998	0.10666666666666669	0.14	0.12066666666666664
31	0.12533333333333335	0.10133333333333333	0.11733333333333335	0.08933333333333332
32	0.1413333333333333	0.12533333333333335	0.124	0.10133333333333333
33	0.13466666666666666	0.15600000000000003	0.12666666666666665	0.11399999999999999
34	0.13266666666666665	0.10866666666666663	0.1206666666666667	0.08666666666666667
35	0.10199999999999998	0.136	0.08533333333333337	0.08066666666666666
36	0.13799999999999996	0.128	0.128	0.12933333333333336
37	0.184	0.15133333333333338	0.16799999999999993	0.16600000000000004
38	0.12733333333333335	0.1846666666666667	0.1213333333333333	0.08533333333333332
39	0.1926666666666667	0.16533333333333333	0.16933333333333328	0.1286666666666667
40	0.21199999999999997	0.1993333333333333	0.19266666666666665	0.14533333333333331
41	0.17333333333333334	0.17533333333333334	0.1846666666666667	0.15400000000000003
42	0.1653333333333334	0.20466666666666672	0.16599999999999998	0.12333333333333335
43	0.14266666666666666	0.19466666666666665	0.14800000000000002	0.14800000000000002
44	0.17533333333333329	0.17333333333333334	0.16799999999999998	0.11599999999999999
45	0.14933333333333332	0.1213333333333333	0.12399999999999994	0.14733333333333332
46	0.16999999999999998	0.19533333333333336	0.15266666666666673	0.10999999999999999
47	0.20533333333333337	0.24333333333333335	0.16133333333333333	0.16200000000000003
48	0.2553333333333333	0.20400000000000001	0.17599999999999993	0.178
49	0.28800000000000003	0.21533333333333332	0.26933333333333337	0.20066666666666672
50	0.30933333333333335	0.24533333333333335	0.2686666666666667	0.2386666666666667
51	0.2786666666666667	0.23400000000000004	0.3473333333333334	0.236
52	0.20333333333333337	0.20733333333333326	0.25999999999999995	0.1713333333333334
53	0.22666666666666668	0.21466666666666662	0.20133333333333336	0.176
54	0.188	0.15733333333333338	0.19066666666666665	0.17666666666666664
55	0.16666666666666663	0.16733333333333328	0.18200000000000005	0.16066666666666662
56	0.16600000000000004	0.18799999999999994	0.15466666666666667	0.14200000000000007
57	0.14400000000000002	0.16266666666666668	0.10200000000000004	0.10066666666666668
58	0.15866666666666662	0.1873333333333333	0.1726666666666667	0.12933333333333336
59	0.17799999999999994	0.20600000000000002	0.14933333333333337	0.13933333333333336
60	0.2046666666666666	0.14066666666666666	0.21333333333333337	0.1413333333333333
61	0.20599999999999996	0.22399999999999998	0.1793333333333334	0.184
62	0.13866666666666666	0.14733333333333332	0.12266666666666665	0.1146666666666667
63	0.14933333333333332	0.118	0.15266666666666667	0.15133333333333338
64	0.15999999999999998	0.16933333333333334	0.15733333333333333	0.13666666666666666
65	0.11466666666666664	0.13866666666666666	0.09466666666666662	0.12133333333333335
66	0.08799999999999997	0.12266666666666665	0.09599999999999997	0.09733333333333333
67	0.10733333333333334	0.10666666666666663	0.11933333333333335	0.08933333333333332
68	0.12133333333333335	0.14200000000000002	0.0566666666666667	0.09066666666666667
69	0.10599999999999998	0.15866666666666668	0.09600000000000003	0.08466666666666667
70	0.09533333333333333	0.11066666666666664	0.14999999999999997	0.12066666666666664
71	0.11199999999999999	0.09399999999999997	0.09799999999999998	0.11266666666666664
72	0.09200000000000003	0.1186666666666667	0.1293333333333333	0.08466666666666667
73	0.10399999999999998	0.09800000000000003	0.07666666666666666	0.08666666666666667
74	0.08000000000000002	0.12533333333333332	0.09066666666666667	0.11199999999999999
75	0.08133333333333331	0.08533333333333337	0.08133333333333331	0.0713333333333333
76	0.08733333333333332	0.08333333333333331	0.10533333333333333	0.10133333333333333
77	0.09866666666666665	0.08533333333333332	0.09533333333333335	0.10600000000000001
78	0.09666666666666668	0.1013333333333333	0.08400000000000002	0.06333333333333335
79	0.08933333333333332	0.06466666666666668	0.10466666666666669	0.09266666666666665
80	0.06533333333333335	0.068	0.08333333333333331	0.07733333333333334
81	0.09266666666666667	0.09800000000000003	0.09133333333333332	0.11066666666666666
82	0.07	0.06666666666666665	0.10066666666666668	0.07266666666666666
83	0.064	0.08933333333333332	0.050666666666666665	0.06533333333333335
84	0.09000000000000002	0.0566666666666667	0.040666666666666657	0.05733333333333332
85	0.06133333333333335	0.05333333333333337	0.09	0.07333333333333333
86	0.07400000000000001	0.07600000000000001	0.06133333333333332	0.04000000000000001
87	0.06733333333333336	0.026666666666666644	0.04533333333333334	0.053333333333333316
88	0.055333333333333345	0.07133333333333333	0.06466666666666665	0.07733333333333334
89	0.05933333333333332	0.05733333333333332	0.031333333333333324	0.04266666666666666
90	0.027999999999999997	0.06066666666666665	0.03	0.04799999999999999
91	0.08866666666666667	0.07600000000000001	0.07466666666666669	0.0586666666666667
92	0.05266666666666667	0.07866666666666666	0.07799999999999999	0.07533333333333334
93	0.048000000000000015	0.07533333333333336	0.02799999999999997	0.04466666666666666
94	0.08933333333333335	0.04533333333333334	0.08866666666666664	0.07266666666666666
95	0.06266666666666665	0.057999999999999996	0.07733333333333334	0.048000000000000015
96	0.08199999999999999	0.06733333333333333	0.043999999999999984	0.09333333333333332
97	0.050666666666666665	0.05733333333333332	0.04533333333333331	0.048666666666666664
98	0.058000000000000024	0.048666666666666664	0.04933333333333331	0.06666666666666668
99	0.07066666666666666	0.04666666666666666	0.045999999999999985	0.04200000000000001
100	0.055999999999999994	0.03733333333333333	0.08466666666666667	0.017999999999999988
