# Supplementary material for: Fixational eye movements enhance the precision of visual information transmitted by the primate retina
Source: Nat Commun. 2024 Sep 11;15:7964. doi: 10.1038/s41467-024-52304-7 (PMC11390888; doi:10.1038/s41467-024-52304-7)
Supplement: Supplementary file 4 — Source Data [file 41467_2024_52304_MOESM4_ESM.zip › exported_data_for_journal/figure5_correlations/Figure5e/ON parasol_451_left center_xcorr.csv]

	real data xcorr [Hz]	shuffled data xcorr [Hz]	coupled LNBRC xcorr [Hz]	uncoupled LNBR xcorr [Hz]
0	0.03200000000000003	0.04199999999999998	0.018000000000000016	0.026666666666666644
1	0.045999999999999985	0.03466666666666668	0.04999999999999999	0.032
2	0.053333333333333344	0.00599999999999995	0.038000000000000034	0.02266666666666667
3	0.018666666666666665	0.061333333333333295	-0.0013333333333332975	0.020000000000000018
4	0.0566666666666667	0.04133333333333333	0.06	0.020666666666666667
5	0.048666666666666636	0.07	0.04733333333333334	0.03400000000000003
6	0.05266666666666664	0.031333333333333324	0.05066666666666669	0.05133333333333334
7	0.03733333333333333	0.05066666666666669	0.033999999999999975	0.01266666666666666
8	0.07733333333333337	0.0646666666666667	0.03533333333333333	0.025333333333333374
9	0.07400000000000001	0.04866666666666669	0.066	0.08199999999999996
10	0.057999999999999996	0.04733333333333334	0.062	0.043999999999999984
11	0.05133333333333334	0.07400000000000001	0.036666666666666625	0.011333333333333306
12	0.08733333333333337	0.07600000000000007	0.068	0.03200000000000003
13	0.09466666666666668	0.08733333333333326	0.0733333333333333	0.07600000000000001
14	0.08133333333333337	0.0713333333333333	0.07466666666666671	0.06066666666666665
15	0.08800000000000002	0.1206666666666667	0.068	0.04466666666666669
16	0.05066666666666669	0.1173333333333334	0.0713333333333333	0.03533333333333333
17	0.10333333333333333	0.06066666666666676	0.08400000000000007	0.06533333333333335
18	0.10333333333333328	0.124	0.07133333333333325	0.06933333333333336
19	0.1153333333333334	0.08800000000000008	0.09266666666666667	0.06933333333333336
20	0.08933333333333338	0.11733333333333329	0.055333333333333345	0.04466666666666669
21	0.13333333333333341	0.10799999999999998	0.14600000000000002	0.10333333333333339
22	0.11199999999999999	0.14533333333333343	0.1213333333333334	0.068
23	0.1519999999999999	0.13666666666666671	0.09600000000000009	0.07733333333333337
24	0.136	0.126	0.122	0.07933333333333326
25	0.15066666666666662	0.20933333333333337	0.11599999999999999	0.10066666666666668
26	0.16933333333333334	0.17066666666666663	0.15666666666666662	0.08266666666666667
27	0.18733333333333324	0.1146666666666667	0.138	0.14799999999999996
28	0.16800000000000004	0.21000000000000008	0.16666666666666663	0.11333333333333334
29	0.20533333333333326	0.2293333333333334	0.18133333333333335	0.12333333333333335
30	0.15800000000000003	0.14400000000000002	0.16666666666666663	0.10333333333333339
31	0.242	0.18066666666666675	0.19066666666666665	0.17799999999999994
32	0.268	0.2453333333333333	0.21999999999999997	0.14533333333333331
33	0.20066666666666666	0.22666666666666668	0.15399999999999991	0.10066666666666668
34	0.2453333333333333	0.2613333333333333	0.20333333333333337	0.16200000000000003
35	0.22133333333333338	0.2546666666666667	0.20733333333333326	0.1313333333333333
36	0.2506666666666667	0.23199999999999998	0.21533333333333338	0.17333333333333334
37	0.32800000000000007	0.30600000000000016	0.2913333333333332	0.22066666666666668
38	0.31333333333333335	0.32266666666666677	0.2466666666666667	0.17066666666666663
39	0.3400000000000001	0.31533333333333335	0.24	0.19999999999999996
40	0.3579999999999999	0.3746666666666667	0.3326666666666668	0.20999999999999996
41	0.268	0.33999999999999997	0.28733333333333344	0.16533333333333333
42	0.41333333333333333	0.3666666666666667	0.30733333333333335	0.2260000000000001
43	0.41666666666666674	0.3913333333333333	0.3406666666666668	0.274
44	0.3306666666666668	0.3866666666666667	0.29933333333333334	0.21066666666666667
45	0.43933333333333324	0.44800000000000006	0.3893333333333333	0.2673333333333333
46	0.45933333333333337	0.41866666666666663	0.40533333333333343	0.26
47	0.43199999999999994	0.42333333333333323	0.41999999999999993	0.2773333333333333
48	0.5153333333333334	0.4780000000000001	0.42133333333333334	0.29066666666666663
49	0.4793333333333334	0.45399999999999996	0.3913333333333332	0.29666666666666675
50	0.4746666666666667	0.504	0.47133333333333327	0.31799999999999995
51	0.4839999999999999	0.4986666666666666	0.5146666666666667	0.242
52	0.482	0.43533333333333335	0.4753333333333333	0.29266666666666674
53	0.4973333333333334	0.52	0.44333333333333336	0.28733333333333333
54	0.43000000000000005	0.3526666666666667	0.4019999999999999	0.21866666666666668
55	0.4813333333333334	0.5086666666666667	0.4979999999999999	0.29600000000000004
56	0.4126666666666666	0.4159999999999999	0.3926666666666666	0.2553333333333333
57	0.42266666666666675	0.388	0.42000000000000004	0.2433333333333333
58	0.33999999999999997	0.4546666666666668	0.3633333333333334	0.21266666666666667
59	0.3793333333333333	0.33466666666666656	0.32933333333333326	0.20866666666666667
60	0.33399999999999996	0.3433333333333334	0.30333333333333345	0.17733333333333334
61	0.33866666666666667	0.29400000000000004	0.354	0.20133333333333336
62	0.2813333333333333	0.30599999999999994	0.30733333333333335	0.17000000000000004
63	0.238	0.2553333333333334	0.2533333333333334	0.132
64	0.22399999999999998	0.2713333333333333	0.22266666666666668	0.14200000000000002
65	0.18533333333333335	0.21333333333333337	0.15000000000000002	0.06866666666666676
66	0.18333333333333335	0.16866666666666663	0.238	0.122
67	0.18733333333333324	0.19199999999999995	0.18600000000000005	0.1273333333333333
68	0.20133333333333336	0.18933333333333335	0.16600000000000004	0.08599999999999997
69	0.15000000000000002	0.10733333333333339	0.14400000000000002	0.08199999999999996
70	0.1160000000000001	0.132	0.1346666666666667	0.06933333333333336
71	0.05733333333333335	0.18200000000000005	0.10666666666666669	0.020000000000000018
72	0.1266666666666666	0.09066666666666656	0.08466666666666667	0.02533333333333332
73	0.128	0.08199999999999996	0.12066666666666659	0.08000000000000002
74	0.08066666666666666	0.07533333333333336	0.09933333333333338	0.04733333333333328
75	0.03933333333333333	0.06400000000000006	0.04533333333333334	-0.01533333333333331
76	0.061999999999999944	0.05599999999999994	0.08199999999999996	0.021333333333333315
77	0.04799999999999993	0.033333333333333326	0.07400000000000001	-0.003333333333333355
78	0.08400000000000002	0.07400000000000001	0.047333333333333394	0.01733333333333331
79	0.04133333333333328	0.037333333333333274	0.06599999999999995	0.028666666666666674
80	0.055333333333333345	0.018000000000000016	0.04799999999999999	0.010000000000000009
81	0.026666666666666672	0.064	0.04799999999999999	0.0006666666666666488
82	0.008666666666666656	0.02533333333333332	0.02266666666666667	-0.016666666666666663
83	0.05133333333333334	0.03533333333333333	0.05066666666666669	0.02266666666666667
84	0.03999999999999998	0.009999999999999953	0.038000000000000034	-0.01933333333333337
85	0.01599999999999996	0.03466666666666668	0.04200000000000004	0.02533333333333332
86	0.02999999999999997	0.02200000000000002	0.011333333333333362	-0.009333333333333305
87	0.04666666666666669	0.052666666666666695	0.05199999999999999	0.0020000000000000018
88	0.0026666666666666505	-0.01533333333333331	0.01733333333333331	-0.030666666666666675
89	0.0020000000000000018	0.03933333333333333	0.03600000000000003	0.028000000000000025
90	0.04733333333333334	0.026666666666666616	0.04266666666666663	0.01533333333333331
91	-0.029333333333333322	0.003333333333333355	-0.02266666666666667	-0.043999999999999984
92	0.04866666666666669	-0.016000000000000014	0.05066666666666669	0.030000000000000027
93	0.02733333333333332	0.001333333333333353	0.03733333333333333	0.011999999999999955
94	0.006666666666666654	0.023999999999999966	0.0006666666666666488	0.006666666666666654
95	-0.028000000000000025	0.02400000000000002	0.023333333333333317	-0.01933333333333334
96	0.034	0.005333333333333301	0.019999999999999962	0.031333333333333324
97	0.020000000000000018	0.006666666666666682	0.030000000000000027	0.014666666666666661
98	-0.026666666666666672	-0.006000000000000005	-0.023333333333333317	-0.043999999999999984
99	0.03666666666666665	0.007333333333333331	0.030666666666666648	0.02933333333333335
100	-0.007333333333333331	-0.01200000000000001	0.02733333333333335	-0.0013333333333333253
