# Supplementary material for: Fixational eye movements enhance the precision of visual information transmitted by the primate retina
Source: Nat Commun. 2024 Sep 11;15:7964. doi: 10.1038/s41467-024-52304-7 (PMC11390888; doi:10.1038/s41467-024-52304-7)
Supplement: Supplementary file 4 — Source Data [file 41467_2024_52304_MOESM4_ESM.zip › exported_data_for_journal/figure5_correlations/Figure5d/blue retina.csv]

	data repeat MS-SSIM	shuffled repeat MS-SSIM	difference
0	0.85494196	0.8610117	-0.00606972
1	0.826995	0.82778674	-0.0007917285
2	0.68657094	0.68690634	-0.00033539534
3	0.59055173	0.5935199	-0.002968192
4	0.69541436	0.7127009	-0.01728654
5	0.6675621	0.66626906	0.0012930632
6	0.82443124	0.8246145	-0.00018328428
7	0.644734	0.6453821	-0.0006480813
8	0.6669894	0.66738594	-0.0003965497
9	0.5383684	0.5426179	-0.004249513
10	0.736893	0.73031014	0.006582856
11	0.74442804	0.7434631	0.0009649396
12	0.7525846	0.7461599	0.0064246655
13	0.55265695	0.5563703	-0.0037133694
14	0.8047245	0.80166703	0.0030574799
15	0.69493926	0.69223756	0.0027016997
16	0.440209	0.4395236	0.0006853938
17	0.72736967	0.72994703	-0.0025773644
18	0.64864403	0.64750624	0.0011377931
19	0.40763536	0.40040916	0.007226199
20	0.5620122	0.5663985	-0.004386306
21	0.6887968	0.6906184	-0.0018215775
22	0.6580721	0.6586836	-0.00061148405
23	0.53661954	0.53754973	-0.0009301901
24	0.726747	0.7230678	0.0036791563
25	0.7582882	0.7603847	-0.0020964742
26	0.4638126	0.4652481	-0.0014355183
27	0.73334754	0.7297648	0.003582716
28	0.7174415	0.7150121	0.0024294257
29	0.6321759	0.6321319	4.4047832e-05
30	0.5583305	0.5568339	0.0014965534
31	0.5978956	0.6052249	-0.007329285
32	0.6855947	0.6903733	-0.0047786236
33	0.74550515	0.7414986	0.0040065646
34	0.61086154	0.60574645	0.005115092
35	0.5406836	0.54300714	-0.0023235083
36	0.8146245	0.81143826	0.003186226
37	0.55923414	0.5611423	-0.0019081831
38	0.7128972	0.70748484	0.00541234
39	0.70992976	0.7090442	0.0008855462
40	0.68139315	0.6785594	0.002833724
41	0.60914123	0.6122257	-0.0030844808
42	0.7294539	0.7268785	0.0025753975
43	0.65811455	0.6597252	-0.0016106367
44	0.68117267	0.67475885	0.0064138174
45	0.46624383	0.46521425	0.0010295808
46	0.5955056	0.59493774	0.00056785345
47	0.55664504	0.55828494	-0.0016399026
48	0.57084644	0.5666227	0.004223764
49	0.77255434	0.7705433	0.0020110607
50	0.50249535	0.5034916	-0.000996232
51	0.7535056	0.7525099	0.0009956956
52	0.70415926	0.70705456	-0.0028952956
53	0.70250636	0.70230323	0.00020313263
54	0.5952979	0.5967914	-0.0014935136
55	0.7810458	0.78187495	-0.0008291602
56	0.7134117	0.7104648	0.0029469132
57	0.7070047	0.706108	0.0008967519
58	0.7085625	0.70824754	0.00031495094
59	0.80793154	0.8122714	-0.004339874
60	0.7495977	0.7510927	-0.0014949441
61	0.7340456	0.7347686	-0.00072300434
62	0.62456775	0.62702656	-0.0024588108
63	0.63090056	0.6303093	0.0005912781
64	0.6682986	0.67244565	-0.0041470528
65	0.7713975	0.7543367	0.017060757
66	0.54270995	0.54256546	0.00014448166
67	0.5531775	0.54984224	0.0033352375
68	0.6938387	0.69396055	-0.000121831894
69	0.6698831	0.67005515	-0.00017207861
70	0.6371337	0.6405741	-0.00344038
71	0.7780186	0.7844035	-0.006384909
72	0.66862077	0.66732645	0.0012943149
73	0.45893914	0.46280712	-0.0038679838
74	0.6029379	0.5987826	0.004155278
75	0.7804686	0.77370644	0.006762147
76	0.71452105	0.71810687	-0.0035858154
77	0.7470415	0.75455356	-0.007512033
78	0.8133461	0.82088125	-0.0075351596
79	0.75834346	0.75625944	0.0020840168
80	0.5640848	0.5622605	0.0018243194
81	0.8159858	0.81282073	0.0031650662
82	0.6773845	0.67765206	-0.00026756525
83	0.6566731	0.65860486	-0.0019317865
84	0.68241566	0.6780725	0.004343152
85	0.6549565	0.6585592	-0.0036026835
86	0.6610964	0.6564352	0.0046612024
87	0.6306263	0.63358307	-0.002956748
88	0.7387177	0.7335067	0.0052109957
89	0.7496997	0.750636	-0.00093626976
90	0.7843393	0.77835983	0.0059794784
91	0.7912749	0.7801274	0.011147499
92	0.7356883	0.7437673	-0.008078992
93	0.68605536	0.68558085	0.00047451258
94	0.6130983	0.61423683	-0.0011385083
95	0.8000885	0.79996043	0.00012809038
96	0.5215311	0.5214669	6.41942e-05
97	0.616838	0.6133598	0.0034781694
98	0.71440566	0.71335167	0.0010539889
99	0.55449283	0.5503286	0.004164219
100	0.79552764	0.79868686	-0.003159225
101	0.6667203	0.66723025	-0.00050997734
102	0.67356235	0.67234814	0.0012142062
103	0.7275078	0.7318746	-0.0043667555
104	0.31023005	0.31089246	-0.0006624162
105	0.6729245	0.6769005	-0.0039759874
106	0.5400039	0.5443444	-0.0043405294
107	0.67964476	0.68134445	-0.001699686
108	0.70134735	0.70526576	-0.0039184093
109	0.66648656	0.67317617	-0.006689608
110	0.7310289	0.7332109	-0.0021820068
111	0.8501169	0.84664905	0.0034678578
112	0.6824285	0.68388546	-0.0014569759
113	0.69614923	0.69464844	0.0015007854
114	0.5687591	0.5669278	0.0018312931
115	0.7211843	0.72443706	-0.0032527447
116	0.5793809	0.58447033	-0.005089402
117	0.7308259	0.73040426	0.00042164326
118	0.7511604	0.7572223	-0.0060619116
119	0.7404345	0.7373436	0.003090918
120	0.7823149	0.7881475	-0.0058326125
121	0.5875082	0.5832502	0.004257977
122	0.822872	0.8245041	-0.0016320944
123	0.7630323	0.76105064	0.0019816756
124	0.6940304	0.6954151	-0.0013846755
125	0.58235323	0.58151233	0.0008409023
126	0.5979975	0.58807814	0.009919345
127	0.6229662	0.62220824	0.00075793266
128	0.69169664	0.6932591	-0.0015624762
129	0.6963392	0.69286364	0.0034755468
130	0.6154417	0.613625	0.00181669
131	0.8807314	0.8835348	-0.0028033853
132	0.7859945	0.78564686	0.0003476739
133	0.74756986	0.7499858	-0.002415955
134	0.5433846	0.54254246	0.000842154
135	0.68308324	0.6799352	0.0031480193
136	0.5724941	0.56798416	0.004509926
137	0.7064851	0.7033338	0.0031512976
138	0.6842241	0.6793007	0.0049234033
139	0.77284825	0.77154243	0.0013058186
140	0.594748	0.59152424	0.0032237768
141	0.6837816	0.6838676	-8.59499e-05
142	0.7389262	0.73790884	0.0010173321
143	0.42379087	0.42543665	-0.0016457736
144	0.6317261	0.63119686	0.00052922964
145	0.7716011	0.7742645	-0.0026634336
146	0.6703373	0.67520845	-0.00487113
147	0.77498126	0.7709528	0.0040284395
148	0.55780506	0.5602897	-0.0024846196
