# Supplementary material for: Fixational eye movements enhance the precision of visual information transmitted by the primate retina
Source: Nat Commun. 2024 Sep 11;15:7964. doi: 10.1038/s41467-024-52304-7 (PMC11390888; doi:10.1038/s41467-024-52304-7)
Supplement: Supplementary file 4 — Source Data [file 41467_2024_52304_MOESM4_ESM.zip › exported_data_for_journal/figure5_correlations/Figure5d/red retina.csv]

	data repeat MS-SSIM	shuffled repeat MS-SSIM	difference
0	0.7165562	0.71183497	0.0047212243
1	0.8087637	0.8069873	0.0017763972
2	0.6728289	0.677081	-0.004252076
3	0.6052974	0.6057142	-0.00041681528
4	0.80382043	0.82834196	-0.02452153
5	0.6277362	0.6245745	0.0031617284
6	0.79282355	0.79288757	-6.401539e-05
7	0.62656164	0.63232726	-0.005765617
8	0.72661537	0.72266823	0.003947139
9	0.5561026	0.54171497	0.014387608
10	0.707793	0.6956309	0.012162089
11	0.70641446	0.70009553	0.006318927
12	0.7068795	0.6889617	0.017917812
13	0.5381316	0.5467006	-0.008569002
14	0.77003163	0.7711396	-0.0011079907
15	0.66641396	0.6601211	0.0062928796
16	0.40303198	0.4089664	-0.0059344172
17	0.70877826	0.7131976	-0.004419327
18	0.63197607	0.6234473	0.008528769
19	0.40104932	0.39700606	0.0040432513
20	0.5596496	0.5585971	0.0010524988
21	0.6762265	0.68025875	-0.004032254
22	0.623465	0.6255713	-0.002106309
23	0.4958182	0.49777156	-0.0019533634
24	0.7005111	0.69776046	0.0027506351
25	0.69562626	0.6926986	0.002927661
26	0.52892476	0.5264016	0.0025231838
27	0.7375118	0.7301697	0.0073421
28	0.69525486	0.6921941	0.003060758
29	0.6289552	0.62556875	0.003386438
30	0.53382456	0.53438294	-0.0005583763
31	0.6393395	0.6458413	-0.006501794
32	0.6593152	0.667859	-0.008543789
33	0.7316156	0.70934397	0.022271633
34	0.61701834	0.60831565	0.008702695
35	0.5284933	0.53591156	-0.007418275
36	0.81974375	0.814628	0.0051157475
37	0.5705077	0.5679735	0.0025342107
38	0.6910192	0.68107265	0.009946525
39	0.6892857	0.6886935	0.00059217215
40	0.6584199	0.65960616	-0.0011862516
41	0.56259215	0.5680202	-0.005428076
42	0.72265375	0.7211931	0.0014606714
43	0.631106	0.62661	0.004496038
44	0.6433411	0.62913024	0.01421088
45	0.46103764	0.4605158	0.00052183867
46	0.61890745	0.615514	0.0033934712
47	0.5339367	0.53905547	-0.0051187873
48	0.549709	0.5438112	0.00589782
49	0.7553253	0.74929446	0.0060308576
50	0.46034652	0.4603691	-2.259016e-05
51	0.73161495	0.73606384	-0.0044488907
52	0.6998464	0.6992732	0.00057315826
53	0.70075893	0.6977974	0.0029615164
54	0.5456211	0.54351145	0.0021096468
55	0.7726354	0.76907146	0.0035639405
56	0.6554794	0.6569123	-0.0014329553
57	0.7120136	0.71110654	0.0009070635
58	0.64234984	0.64764994	-0.0053001046
59	0.7880911	0.7806879	0.007403195
60	0.6687341	0.6699807	-0.0012466311
61	0.6784617	0.6562779	0.022183776
62	0.5680842	0.5635101	0.0045740604
63	0.63786423	0.63923895	-0.0013747215
64	0.6437605	0.6562656	-0.012505114
65	0.7471746	0.7442554	0.002919197
66	0.5370028	0.54248893	-0.0054861307
67	0.52923113	0.5257621	0.00346905
68	0.6628538	0.66672057	-0.0038667917
69	0.615743	0.61377907	0.0019639134
70	0.54838955	0.5507029	-0.0023133755
71	0.7759198	0.78824705	-0.012327254
72	0.67573154	0.6787742	-0.0030426383
73	0.43809184	0.43912703	-0.0010351837
74	0.59878457	0.5871537	0.011630893
75	0.72882885	0.717952	0.010876834
76	0.7205343	0.7197466	0.000787735
77	0.7215901	0.7331934	-0.011603296
78	0.7336449	0.7473321	-0.013687193
79	0.68494165	0.68310285	0.0018388033
80	0.55129516	0.5532	-0.0019048452
81	0.7851497	0.7783618	0.006787896
82	0.67139345	0.6655673	0.005826175
83	0.62038654	0.6239396	-0.0035530329
84	0.6591532	0.65334004	0.0058131814
85	0.63388	0.64293444	-0.009054422
86	0.63932467	0.6323758	0.0069488883
87	0.5763444	0.58400726	-0.0076628923
88	0.6789853	0.6699699	0.009015381
89	0.7249562	0.7170611	0.007895112
90	0.79909897	0.79387474	0.005224228
91	0.74417204	0.74085224	0.0033198
92	0.7516067	0.7718073	-0.02020061
93	0.68861735	0.6824424	0.006174922
94	0.58489406	0.58319724	0.001696825
95	0.7902904	0.7875486	0.0027418137
96	0.474897	0.4899624	-0.015065402
97	0.5727118	0.5571457	0.015566111
98	0.7040281	0.6976095	0.0064186454
99	0.52859867	0.5283807	0.00021797419
100	0.7592522	0.7585372	0.0007150173
101	0.6369895	0.638233	-0.0012435317
102	0.6146286	0.61424166	0.00038695335
103	0.691058	0.68874	0.002317965
104	0.29768574	0.30268782	-0.0050020814
105	0.6485426	0.6492592	-0.00071662664
106	0.49940243	0.49801096	0.0013914704
107	0.68420947	0.68898904	-0.0047795773
108	0.6716786	0.6760163	-0.0043376684
109	0.62819767	0.6346976	-0.006499946
110	0.72459304	0.7208195	0.00377357
111	0.8260747	0.81636256	0.00971216
112	0.66164815	0.6623926	-0.000744462
113	0.66890377	0.6717901	-0.002886355
114	0.52666366	0.5235425	0.0031211376
115	0.7535678	0.7544408	-0.0008729696
116	0.49949846	0.4991427	0.00035575032
117	0.70926714	0.70664924	0.0026178956
118	0.6703724	0.6871926	-0.016820192
119	0.7135741	0.70829856	0.0052755475
120	0.69401515	0.7057003	-0.011685133
121	0.60388756	0.60022104	0.0036665201
122	0.7780942	0.7810801	-0.0029859543
123	0.7422626	0.74138516	0.00087744
124	0.6610957	0.66901106	-0.007915378
125	0.612662	0.602906	0.009756029
126	0.57537013	0.563993	0.011377156
127	0.61879265	0.6168288	0.0019638538
128	0.67856324	0.676667	0.0018962622
129	0.64265114	0.63990957	0.0027415752
130	0.5774597	0.5741826	0.0032770634
131	0.8654388	0.8706053	-0.005166471
132	0.7200097	0.71589124	0.0041184425
133	0.7081019	0.7118367	-0.0037347674
134	0.52710384	0.5176152	0.009488642
135	0.67736757	0.67072964	0.006637931
136	0.58432496	0.5784384	0.0058865547
137	0.66434973	0.65911466	0.005235076
138	0.64593226	0.6437447	0.00218755
139	0.74940467	0.7498526	-0.0004479289
140	0.57664573	0.5690955	0.0075502396
141	0.5853516	0.58426887	0.0010827184
142	0.68450737	0.6832205	0.0012868643
143	0.45311278	0.46026188	-0.0071491003
144	0.61595255	0.61113364	0.0048189163
145	0.74198437	0.7466793	-0.0046949387
146	0.66285205	0.66079694	0.0020551085
147	0.72923136	0.7223734	0.0068579316
148	0.5467323	0.5571082	-0.010375917
