# Supplementary material for: Fixational eye movements enhance the precision of visual information transmitted by the primate retina
Source: Nat Commun. 2024 Sep 11;15:7964. doi: 10.1038/s41467-024-52304-7 (PMC11390888; doi:10.1038/s41467-024-52304-7)
Supplement: Supplementary file 4 — Source Data [file 41467_2024_52304_MOESM4_ESM.zip › exported_data_for_journal/figure5_correlations/Figure5d/green retina.csv]

	data repeat MS-SSIM	shuffled repeat MS-SSIM	difference
0	0.7317684	0.7451852	-0.013416767
1	0.75790596	0.7334889	0.024417043
2	0.6729351	0.6570148	0.015920341
3	0.5991014	0.5928537	0.0062476993
4	0.80932426	0.82789326	-0.018568993
5	0.6158837	0.6189617	-0.0030779839
6	0.7859047	0.81181705	-0.025912344
7	0.6065055	0.60571927	0.00078624487
8	0.6520027	0.6452175	0.006785214
9	0.52599704	0.51817137	0.007825673
10	0.68141645	0.66977394	0.011642516
11	0.6773004	0.6727462	0.004554212
12	0.67977166	0.65832204	0.021449625
13	0.56131196	0.54659975	0.0147122145
14	0.7216175	0.71100223	0.010615289
15	0.6904354	0.6839821	0.0064533353
16	0.39563122	0.39650485	-0.0008736253
17	0.67122597	0.66879845	0.0024275184
18	0.6007659	0.592848	0.007917881
19	0.39997476	0.3950351	0.0049396753
20	0.52823824	0.52669024	0.0015479922
21	0.6467854	0.6503317	-0.0035462976
22	0.6047326	0.59372395	0.01100862
23	0.43157935	0.43651205	-0.0049327016
24	0.70792025	0.6920945	0.015825748
25	0.7053746	0.70892245	-0.0035478473
26	0.41652593	0.4040801	0.012445837
27	0.72489226	0.71550137	0.009390891
28	0.7218222	0.6932448	0.028577387
29	0.6098994	0.6012497	0.008649707
30	0.50648576	0.4856116	0.020874172
31	0.55650383	0.54013455	0.016369283
32	0.65013325	0.6441146	0.0060186386
33	0.6558004	0.62006843	0.03573197
34	0.5887261	0.57623976	0.012486339
35	0.5075121	0.50779694	-0.0002848506
36	0.79562056	0.7707917	0.024828851
37	0.52919143	0.51807845	0.011112988
38	0.6757165	0.66860664	0.0071098804
39	0.662537	0.6555845	0.0069524646
40	0.6498746	0.6361179	0.013756752
41	0.5342618	0.5367544	-0.0024926066
42	0.6820433	0.67021227	0.011831045
43	0.5933621	0.5938893	-0.0005272031
44	0.647118	0.628832	0.01828599
45	0.43390632	0.43541035	-0.0015040338
46	0.6074182	0.57204473	0.03537345
47	0.4866724	0.4859951	0.0006772876
48	0.5145479	0.50488627	0.009661615
49	0.74311393	0.7366639	0.006450057
50	0.4225513	0.41234168	0.01020962
51	0.6880267	0.6787296	0.0092971325
52	0.63466334	0.6335081	0.0011552572
53	0.7009924	0.6885716	0.012420833
54	0.56045395	0.5335697	0.026884258
55	0.75649184	0.750329	0.0061628222
56	0.65671957	0.64105666	0.015662909
57	0.6737515	0.6648397	0.008911788
58	0.62983763	0.629444	0.00039362907
59	0.7645418	0.7499782	0.01456362
60	0.6711832	0.6728319	-0.0016486645
61	0.7432271	0.70303744	0.040189683
62	0.5660275	0.55248797	0.013539553
63	0.6424444	0.63922405	0.0032203197
64	0.651348	0.6348332	0.016514778
65	0.7420329	0.73790026	0.0041326284
66	0.5091803	0.51018345	-0.0010031462
67	0.46437615	0.4662694	-0.0018932521
68	0.6898291	0.69069916	-0.000870049
69	0.630601	0.62895024	0.0016507506
70	0.49865323	0.48771495	0.010938287
71	0.72981787	0.7463435	-0.016525626
72	0.6560335	0.64883256	0.0072009563
73	0.39564222	0.39359236	0.0020498633
74	0.56084585	0.54436153	0.01648432
75	0.7149552	0.70188016	0.013075054
76	0.6873889	0.6906548	-0.0032659173
77	0.7478856	0.73482937	0.013056219
78	0.79670274	0.8082652	-0.011562467
79	0.6941985	0.6882068	0.0059916973
80	0.52405185	0.52082837	0.0032234788
81	0.7814032	0.7674347	0.013968468
82	0.6568365	0.6344613	0.022375226
83	0.6308559	0.617398	0.013457894
84	0.6583969	0.65402335	0.0043735504
85	0.63282627	0.62479824	0.00802803
86	0.63692534	0.6281272	0.008798122
87	0.5597352	0.5581228	0.0016123652
88	0.69062674	0.670905	0.019721746
89	0.7213152	0.7174246	0.0038906336
90	0.75548714	0.7374295	0.018057644
91	0.7696159	0.7553669	0.014248967
92	0.76058394	0.76274407	-0.002160132
93	0.64324594	0.6400253	0.0032206178
94	0.57865536	0.5604734	0.01818198
95	0.8082449	0.8015254	0.00671947
96	0.5228134	0.52925885	-0.0064454675
97	0.5728808	0.56794506	0.0049357414
98	0.6900724	0.66379666	0.026275754
99	0.49954024	0.4935027	0.0060375333
100	0.7220537	0.7234014	-0.0013477206
101	0.6276472	0.62856776	-0.00092053413
102	0.63783574	0.6358955	0.0019402504
103	0.6959307	0.69122297	0.0047077537
104	0.23776412	0.22790892	0.009855196
105	0.67718565	0.6745411	0.0026445389
106	0.4725039	0.46584734	0.0066565573
107	0.6063727	0.5962711	0.010101616
108	0.64369565	0.64158	0.0021156669
109	0.6498088	0.65053934	-0.0007305145
110	0.69600713	0.6908478	0.0051593184
111	0.8279313	0.79056895	0.037362337
112	0.6229624	0.60603875	0.016923666
113	0.6354335	0.626087	0.009346485
114	0.5309344	0.5263871	0.004547298
115	0.63779384	0.622889	0.014904857
116	0.52403486	0.51338255	0.010652304
117	0.7087046	0.7130289	-0.004324317
118	0.6736103	0.68124634	-0.0076360106
119	0.6891059	0.67748755	0.011618376
120	0.6554681	0.6571659	-0.0016977787
121	0.5294744	0.5196937	0.009780705
122	0.74879307	0.7411147	0.0076783895
123	0.7201767	0.6991154	0.021061301
124	0.69203335	0.6918206	0.00021272898
125	0.5360356	0.52613366	0.009901941
126	0.57109404	0.55581653	0.015277505
127	0.56441104	0.5574829	0.006928146
128	0.6227394	0.6169903	0.005749047
129	0.6022788	0.6033361	-0.0010572672
130	0.5899883	0.5692585	0.02072978
131	0.8575428	0.8623025	-0.0047596693
132	0.7407707	0.7384442	0.0023264885
133	0.6584307	0.66193104	-0.0035003424
134	0.49874488	0.49727458	0.0014702976
135	0.60296947	0.5979625	0.005006969
136	0.55514926	0.53985065	0.015298605
137	0.69319785	0.66337407	0.02982378
138	0.6230926	0.6054291	0.017663479
139	0.7565683	0.7582718	-0.0017035007
140	0.59873974	0.5909574	0.00778234
141	0.6304213	0.6297249	0.00069636106
142	0.6643341	0.66212445	0.0022096634
143	0.45808187	0.44591442	0.012167454
144	0.5647158	0.56653106	-0.0018152595
145	0.70772624	0.7021786	0.0055476427
146	0.6629571	0.6568545	0.006102562
147	0.720611	0.7082189	0.012392104
148	0.556743	0.5568513	-0.00010830164
