# Supplementary material for: Fixational eye movements enhance the precision of visual information transmitted by the primate retina
Source: Nat Commun. 2024 Sep 11;15:7964. doi: 10.1038/s41467-024-52304-7 (PMC11390888; doi:10.1038/s41467-024-52304-7)
Supplement: Supplementary file 4 — Source Data [file 41467_2024_52304_MOESM4_ESM.zip › exported_data_for_journal/figure5_correlations/Figure5c/blue retina.csv]

	data repeat MS-SSIM	shuffled repeat MS-SSIM	difference
0	0.6528411	0.6471606	0.0056805015
1	0.8701438	0.8733223	-0.003178537
2	0.7896266	0.7888351	0.0007914901
3	0.6782212	0.6715889	0.006632328
4	0.57897097	0.57982725	-0.0008562803
5	0.88788486	0.8896906	-0.0018057227
6	0.68238175	0.68338335	-0.0010015965
7	0.87530077	0.87929094	-0.0039901733
8	0.62456125	0.6251381	-0.00057685375
9	0.62791467	0.6226299	0.005284786
10	0.5162227	0.5152923	0.0009304285
11	0.64536095	0.64888775	-0.0035268068
12	0.75455797	0.75750864	-0.0029506683
13	0.60923445	0.6010095	0.008224964
14	0.6373045	0.63898516	-0.0016806722
15	0.69690704	0.69397694	0.0029301047
16	0.76860696	0.7657174	0.0028895736
17	0.49922767	0.4999662	-0.00073853135
18	0.6671378	0.66594315	0.0011946559
19	0.5786562	0.57223547	0.0064207315
20	0.42252564	0.42322722	-0.0007015765
21	0.56340265	0.5654723	-0.002069652
22	0.68309605	0.68394333	-0.00084728
23	0.6337185	0.6375117	-0.00379318
24	0.5498951	0.54985875	3.6358833e-05
25	0.6563373	0.6560004	0.00033694506
26	0.7434081	0.74400985	-0.0006017685
27	0.4053903	0.40962845	-0.0042381585
28	0.6803899	0.67911667	0.0012732148
29	0.6669736	0.6614522	0.0055214167
30	0.6321514	0.6359866	-0.0038352013
31	0.53211486	0.5313019	0.00081294775
32	0.5483959	0.546659	0.0017368793
33	0.71519196	0.7131186	0.0020733476
34	0.6885883	0.688748	-0.00015968084
35	0.543206	0.5371167	0.00608927
36	0.5589011	0.56060857	-0.0017074943
37	0.78638905	0.7847908	0.001598239
38	0.56102186	0.5599552	0.0010666847
39	0.604589	0.60207665	0.0025123358
40	0.6864626	0.6850079	0.0014546514
41	0.67244035	0.6695777	0.0028626323
42	0.56604254	0.56090903	0.0051335096
43	0.7072298	0.7061769	0.001052916
44	0.6212085	0.6189296	0.0022788644
45	0.62438005	0.62188375	0.0024963021
46	0.47301564	0.47211805	0.00089758635
47	0.6056249	0.6062935	-0.0006685853
48	0.60311526	0.60707945	-0.0039641857
49	0.5034257	0.49324775	0.01017797
50	0.72473556	0.72664523	-0.0019096732
51	0.48071203	0.4787627	0.0019493401
52	0.7053488	0.7065264	-0.001177609
53	0.64977217	0.6472741	0.0024980903
54	0.7020435	0.70415115	-0.0021076798
55	0.5845164	0.58898824	-0.0044718385
56	0.7915568	0.79162675	-6.997585e-05
57	0.6901694	0.68822014	0.0019492507
58	0.6395034	0.63696533	0.002538085
59	0.71800953	0.71692	0.0010895133
60	0.7674337	0.76470625	0.002727449
61	0.7603939	0.7608274	-0.00043350458
62	0.73893666	0.73605615	0.0028805137
63	0.5814877	0.57822067	0.0032670498
64	0.6299128	0.62779826	0.0021145344
65	0.6854798	0.68659294	-0.0011131167
66	0.76499194	0.7648057	0.00018626451
67	0.5182207	0.52062273	-0.0024020076
68	0.5408953	0.54041684	0.00047844648
69	0.6943563	0.6935147	0.0008416176
70	0.6905729	0.6918796	-0.001306653
71	0.56827027	0.56778044	0.00048983097
72	0.77405626	0.77535784	-0.0013015866
73	0.6712947	0.6726049	-0.0013102293
74	0.4589824	0.46045417	-0.0014717579
75	0.5388564	0.5356976	0.0031588078
76	0.71557844	0.7096141	0.005964339
77	0.70229185	0.7027049	-0.0004130602
78	0.82359457	0.8239477	-0.00035315752
79	0.8292085	0.8330399	-0.0038313866
80	0.6540453	0.6632062	-0.009160936
81	0.5422785	0.54324895	-0.0009704232
82	0.7889284	0.7851295	0.003798902
83	0.6870923	0.6883863	-0.0012940168
84	0.64661855	0.6458557	0.00076282024
85	0.66847193	0.66930735	-0.0008354187
86	0.6906546	0.6932287	-0.0025741458
87	0.59052485	0.5781313	0.012393534
88	0.6716954	0.67265546	-0.000960052
89	0.69233197	0.685712	0.00661999
90	0.7573238	0.7562792	0.001044631
91	0.7082627	0.7077439	0.0005187988
92	0.8747699	0.87590677	-0.0011368394
93	0.79692775	0.7978058	-0.000878036
94	0.686602	0.6836338	0.002968192
95	0.62878627	0.62531036	0.0034759045
96	0.79997754	0.80000573	-2.8192997e-05
97	0.56842935	0.5740951	-0.0056657195
98	0.64980465	0.65337604	-0.003571391
99	0.63254404	0.62782395	0.004720092
100	0.5655363	0.5668943	-0.0013579726
101	0.7726968	0.7762455	-0.0035486817
102	0.64526194	0.6467169	-0.0014549494
103	0.6512271	0.6487968	0.0024303198
104	0.70401657	0.6986272	0.0053893924
105	0.34732905	0.34928408	-0.0019550323
106	0.69223154	0.69350076	-0.0012692213
107	0.5160591	0.5170453	-0.0009862185
108	0.6904741	0.68876016	0.0017139316
109	0.6733015	0.67598236	-0.002680838
110	0.7177898	0.71795565	-0.00016582012
111	0.6617769	0.6588252	0.0029516816
112	0.7598317	0.7529119	0.0069198012
113	0.64620334	0.6494459	-0.0032425523
114	0.63891983	0.63810205	0.0008177757
115	0.52715343	0.52982867	-0.0026752353
116	0.66911364	0.6731736	-0.0040599704
117	0.5525468	0.55239815	0.00014865398
118	0.6902294	0.68650174	0.0037276745
119	0.7436498	0.74228895	0.0013608336
120	0.68375385	0.67423624	0.00951761
121	0.78213716	0.7872908	-0.005153656
122	0.5372328	0.540123	-0.0028901696
123	0.76286274	0.76472557	-0.001862824
124	0.75470656	0.75452006	0.00018650293
125	0.7403227	0.7424952	-0.00217247
126	0.48875317	0.4915251	-0.0027719438
127	0.565581	0.56490743	0.0006735921
128	0.564679	0.5640024	0.0006766319
129	0.6506965	0.65462315	-0.003926635
130	0.7410075	0.7362076	0.0047999024
131	0.648474	0.6494587	-0.0009847283
132	0.86113286	0.86130714	-0.00017428398
133	0.75380963	0.7520877	0.0017219186
134	0.70308775	0.69873625	0.0043514967
135	0.49610177	0.4991738	-0.0030720234
136	0.64334255	0.6408899	0.0024526715
137	0.50010085	0.48801327	0.012087584
138	0.7335782	0.73541415	-0.0018359423
139	0.63471246	0.63432187	0.00039058924
140	0.7261289	0.72305286	0.003076017
141	0.53697413	0.5312513	0.0057228208
142	0.71684664	0.7183691	-0.0015224814
143	0.67520547	0.67948836	-0.0042828918
144	0.51608926	0.52197903	-0.0058897734
145	0.60584366	0.60360265	0.0022410154
146	0.7289124	0.7259561	0.0029563308
147	0.65457445	0.65630376	-0.0017293096
148	0.7424413	0.74385697	-0.0014156699
149	0.6300112	0.62534654	0.0046646595
