# Supplementary material for: Fixational eye movements enhance the precision of visual information transmitted by the primate retina
Source: Nat Commun. 2024 Sep 11;15:7964. doi: 10.1038/s41467-024-52304-7 (PMC11390888; doi:10.1038/s41467-024-52304-7)
Supplement: Supplementary file 4 — Source Data [file 41467_2024_52304_MOESM4_ESM.zip › exported_data_for_journal/figure5_correlations/Figure5c/black retina.csv]

	data repeat MS-SSIM	shuffled repeat MS-SSIM	difference
0	0.6091898	0.6059361	0.0032536983
1	0.8555152	0.85955113	-0.0040359497
2	0.7533028	0.7590672	-0.005764365
3	0.64069104	0.64329016	-0.0025991201
4	0.53392017	0.5341517	-0.00023150444
5	0.8755159	0.8847285	-0.009212613
6	0.6693984	0.67212313	-0.0027247071
7	0.8292757	0.8320194	-0.0027436614
8	0.56811434	0.5674144	0.00069993734
9	0.58442533	0.5894266	-0.005001247
10	0.46568775	0.4680643	-0.0023765564
11	0.5911514	0.5951059	-0.00395447
12	0.6914665	0.6913584	0.000108122826
13	0.5656325	0.5577194	0.007913113
14	0.56854063	0.5677386	0.0008020401
15	0.6712175	0.67126167	-4.416704e-05
16	0.7400314	0.7378098	0.002221644
17	0.47842395	0.48088196	-0.0024580061
18	0.6103905	0.6132029	-0.0028124452
19	0.5570184	0.55430317	0.00271523
20	0.4036042	0.40254557	0.0010586381
21	0.52926254	0.52704126	0.0022212863
22	0.6547414	0.65521884	-0.0004774332
23	0.57465374	0.5763082	-0.0016544461
24	0.5173543	0.51737076	-1.6450882e-05
25	0.60718	0.6087844	-0.0016043782
26	0.7351732	0.73441964	0.0007535815
27	0.3505596	0.3529556	-0.0023960173
28	0.63891643	0.6439625	-0.0050460696
29	0.64597905	0.6498898	-0.00391078
30	0.58163	0.5838152	-0.0021852255
31	0.48633426	0.48796812	-0.0016338527
32	0.5268718	0.5278928	-0.0010210276
33	0.66377395	0.66102695	0.0027469993
34	0.545552	0.54200673	0.0035452843
35	0.49473307	0.4934974	0.0012356639
36	0.51594454	0.5152097	0.00073486567
37	0.6695316	0.6627716	0.006760001
38	0.5324131	0.5345943	-0.0021811724
39	0.604509	0.6043291	0.00017988682
40	0.5958271	0.5976831	-0.0018559694
41	0.6109595	0.6105124	0.00044709444
42	0.5288858	0.5328247	-0.0039389133
43	0.6398632	0.6412004	-0.0013372302
44	0.57762885	0.57868326	-0.0010544062
45	0.6033764	0.5998542	0.0035222173
46	0.45906723	0.45883262	0.00023460388
47	0.56538415	0.5630075	0.0023766756
48	0.5886788	0.5897412	-0.0010623932
49	0.47454113	0.47435865	0.00018247962
50	0.6756201	0.67643857	-0.000818491
51	0.47986022	0.48256192	-0.0027016997
52	0.6201138	0.6239992	-0.0038853884
53	0.6240521	0.6258345	-0.0017824173
54	0.6652848	0.66329896	0.001985848
55	0.55364686	0.55387235	-0.00022548437
56	0.75753796	0.75849015	-0.0009521842
57	0.67017823	0.66982067	0.00035756826
58	0.58187073	0.5797047	0.0021660328
59	0.66508156	0.6634283	0.001653254
60	0.7671884	0.7688902	-0.0017018318
61	0.70484084	0.7041485	0.00069236755
62	0.7295088	0.72574055	0.0037682652
63	0.54039824	0.5418737	-0.0014754534
64	0.6344179	0.63615805	-0.0017401576
65	0.6277123	0.6321795	-0.0044671893
66	0.7189089	0.7186661	0.00024282932
67	0.52026486	0.5182883	0.0019765496
68	0.48637092	0.48590365	0.0004672706
69	0.708913	0.71424335	-0.005330324
70	0.67363065	0.67516786	-0.0015372038
71	0.5520806	0.55593395	-0.0038533807
72	0.75860524	0.7581888	0.00041645765
73	0.64744025	0.6503303	-0.0028900504
74	0.42470747	0.42601267	-0.0013051927
75	0.45502552	0.44597593	0.009049594
76	0.7042435	0.7021986	0.0020448565
77	0.6782061	0.68057644	-0.0023703575
78	0.79812014	0.8037586	-0.00563848
79	0.7825844	0.7863533	-0.0037688613
80	0.6184402	0.6244439	-0.006003678
81	0.5046408	0.5032028	0.0014380217
82	0.7497776	0.7508859	-0.0011082888
83	0.68064916	0.6859391	-0.005289912
84	0.597044	0.59729224	-0.00024825335
85	0.6367524	0.63956195	-0.0028095245
86	0.65119165	0.6511455	4.6133995e-05
87	0.58465046	0.5834949	0.0011555552
88	0.6546163	0.65445584	0.0001604557
89	0.62475014	0.6273731	-0.002622962
90	0.69866085	0.7010948	-0.0024339557
91	0.6393723	0.633261	0.006111264
92	0.8453704	0.84557056	-0.0002001524
93	0.7317457	0.7320122	-0.00026649237
94	0.6267186	0.6303959	-0.0036773086
95	0.60138077	0.6036306	-0.002249837
96	0.7946665	0.79657006	-0.0019035339
97	0.5672384	0.5704664	-0.0032280087
98	0.6454349	0.64673144	-0.0012965202
99	0.5747719	0.5645723	0.010199606
100	0.553714	0.5562427	-0.002528727
101	0.7197588	0.72042483	-0.0006660223
102	0.6228668	0.62332076	-0.00045394897
103	0.6229262	0.6231879	-0.000261724
104	0.66030973	0.65996456	0.0003451705
105	0.2669979	0.26450738	0.0024905205
106	0.6429722	0.64586204	-0.0028898716
107	0.5049301	0.507447	-0.0025169253
108	0.6470054	0.6496718	-0.0026664138
109	0.61663985	0.61850893	-0.0018690825
110	0.67997754	0.6845597	-0.0045821667
111	0.604732	0.6057876	-0.0010555983
112	0.72321576	0.71434534	0.008870423
113	0.6243196	0.62241876	0.0019008517
114	0.56852025	0.5693323	-0.0008120537
115	0.50780034	0.50801456	-0.0002142191
116	0.5933578	0.59460413	-0.0012463331
117	0.52346236	0.5251863	-0.0017239451
118	0.68087274	0.68291867	-0.0020459294
119	0.7062658	0.7066601	-0.00039428473
120	0.588878	0.5842513	0.0046266913
121	0.78886753	0.79260856	-0.003741026
122	0.49776712	0.4960018	0.0017653108
123	0.71205777	0.7124407	-0.00038295984
124	0.7283978	0.72721803	0.0011797547
125	0.7356065	0.7383044	-0.002697885
126	0.46318388	0.46549597	-0.002312094
127	0.5348816	0.53657466	-0.0016930699
128	0.5223513	0.52392524	-0.0015739202
129	0.6346033	0.631687	0.002916336
130	0.6446659	0.6446543	1.1622906e-05
131	0.5712041	0.5740318	-0.0028276443
132	0.83281535	0.8394829	-0.0066675544
133	0.7007864	0.7044041	-0.003617704
134	0.6986019	0.6995467	-0.0009447932
135	0.50029176	0.50359774	-0.0033059716
136	0.5947348	0.5961093	-0.0013744831
137	0.4839137	0.48669556	-0.002781868
138	0.70129627	0.703371	-0.0020747185
139	0.58345145	0.58010006	0.0033513904
140	0.7237568	0.72386014	-0.000103354454
141	0.45915595	0.45602888	0.0031270683
142	0.7100245	0.71139276	-0.0013682842
143	0.6543253	0.6575864	-0.0032610893
144	0.4717241	0.4677601	0.003964007
145	0.5894663	0.5910492	-0.0015829206
146	0.70680124	0.70940083	-0.002599597
147	0.5926932	0.59361666	-0.00092345476
148	0.6724473	0.67358285	-0.0011355281
149	0.60302436	0.6073103	-0.0042859316
