# Supplementary material for: Fixational eye movements enhance the precision of visual information transmitted by the primate retina
Source: Nat Commun. 2024 Sep 11;15:7964. doi: 10.1038/s41467-024-52304-7 (PMC11390888; doi:10.1038/s41467-024-52304-7)
Supplement: Supplementary file 4 — Source Data [file 41467_2024_52304_MOESM4_ESM.zip › exported_data_for_journal/figure5_correlations/Figure5c/README.txt]

CSV files containing the MS-SSIM image quality for every test image used in the box plots of Figure 5c, comparing reconstructions from real repeat presentations of the stimulus with reconstructions from shuffled repeats.

Each CSV contains the data for a different retina, as a different number of images were used to evaluate performance in each retina.

Each CSV has three columns. Column (1) contains the mean MS-SSIM of images reconstructed using the real repeats, with the mean taken over MS-SSIM of reconstructions of repeated presentations of the same stimulus; column (2) contains the mean MS-SSIM of the same images reconstructed from shuffled repeats, with the mean taken over different shuffles; and column (3) contains the pairwise difference of columns 1 and 2.
