# Supplementary material for: Fixational eye movements enhance the precision of visual information transmitted by the primate retina
Source: Nat Commun. 2024 Sep 11;15:7964. doi: 10.1038/s41467-024-52304-7 (PMC11390888; doi:10.1038/s41467-024-52304-7)
Supplement: Supplementary file 4 — Source Data [file 41467_2024_52304_MOESM4_ESM.zip › exported_data_for_journal/figure5_correlations/Figure5c/orange retina.csv]

	data repeat MS-SSIM	shuffled repeat MS-SSIM	difference
0	0.27856928	0.27718845	0.001380831
1	0.45055872	0.45423657	-0.003677845
2	0.19758412	0.19763646	-5.2332878e-05
3	0.36690527	0.36995345	-0.0030481815
4	0.24541147	0.24433437	0.0010771006
5	0.6902292	0.69174707	-0.0015178919
6	0.30143917	0.30082554	0.0006136298
7	0.7263473	0.7330845	-0.0067371726
8	0.3803299	0.3815989	-0.0012689829
9	0.13467455	0.13427149	0.0004030615
10	0.41256946	0.41425997	-0.0016905069
11	0.12304034	0.1241681	-0.0011277571
12	0.25289688	0.2532218	-0.00032493472
13	0.22652185	0.22913384	-0.0026119947
14	0.31447783	0.30923674	0.005241096
15	0.19672492	0.1956194	0.0011055171
16	0.25866646	0.25975528	-0.0010888278
17	0.3579201	0.35881132	-0.00089120865
18	0.13877311	0.13698597	0.001787141
19	0.23193786	0.2270761	0.004861757
20	0.5509461	0.55719423	-0.0062481165
21	0.30653602	0.30305248	0.0034835339
22	0.36896822	0.3756913	-0.006723076
23	0.2690739	0.26480275	0.0042711496
24	0.3244136	0.3252061	-0.00079250336
25	0.15686348	0.15545498	0.0014085025
26	0.29594278	0.30246815	-0.0065253675
27	0.18287139	0.18007277	0.002798617
28	0.20217934	0.2042816	-0.0021022558
29	0.21278515	0.20537314	0.0074120164
30	0.22368655	0.22149844	0.0021881014
31	0.40986913	0.4143629	-0.004493773
32	0.41195744	0.41271725	-0.0007598102
33	0.21477075	0.21557578	-0.00080503523
34	0.2484406	0.24755307	0.00088752806
35	0.1774628	0.1760877	0.001375094
36	0.46646032	0.4709158	-0.004455477
37	0.4084777	0.4063078	0.002169907
38	0.2835417	0.27818257	0.005359143
39	0.15125501	0.14846717	0.0027878433
40	0.15280508	0.15426692	-0.0014618486
41	0.20612232	0.20748031	-0.0013579875
42	0.36937565	0.36213452	0.00724113
43	0.34745127	0.3484621	-0.0010108352
44	0.21377543	0.21275298	0.0010224432
45	0.20139864	0.20467153	-0.003272891
46	0.23168638	0.23362008	-0.0019336939
47	0.37904596	0.37806252	0.0009834468
48	0.4003052	0.4067967	-0.0064914823
49	0.21044716	0.20347139	0.00697577
50	0.16529082	0.16573814	-0.00044731796
51	0.28499493	0.28505823	-6.330013e-05
52	0.23691015	0.23658936	0.0003207922
53	0.27987188	0.278507	0.0013648868
54	0.29031283	0.2934736	-0.0031607747
55	0.47773606	0.47449684	0.0032392144
56	0.26610893	0.26648736	-0.0003784299
57	0.30809742	0.3068113	0.0012861192
58	0.16064328	0.16246253	-0.001819253
59	0.22447105	0.22387429	0.0005967617
60	0.31472087	0.31793746	-0.0032165945
61	0.3506759	0.35288656	-0.0022106469
62	0.38344756	0.38681382	-0.0033662617
63	0.2687394	0.26972508	-0.000985682
64	0.22021027	0.22162318	-0.0014129132
65	0.33979386	0.33864936	0.0011444986
66	0.3431229	0.3420469	0.0010760128
67	0.2706976	0.2686418	0.002055794
68	0.20012458	0.19548872	0.0046358556
69	0.47787124	0.4761273	0.0017439425
70	0.33176473	0.33571905	-0.003954321
71	0.34744984	0.33568949	0.011760354
72	0.58769596	0.5921593	-0.004463315
73	0.24441555	0.2446825	-0.0002669543
74	0.17049637	0.17077053	-0.00027415156
75	0.33577633	0.34503	-0.009253681
76	0.19470933	0.19494513	-0.00023579597
77	0.21224125	0.20901497	0.0032262802
78	0.8283777	0.8301636	-0.0017858744
79	0.7814202	0.7795161	0.0019040704
80	0.7490643	0.7433295	0.0057348013
81	0.36232948	0.35655946	0.0057700276
82	0.26257548	0.2615051	0.0010703802
83	0.29694295	0.29648218	0.0004607737
84	0.3031921	0.30563915	-0.002447039
85	0.20866439	0.2032495	0.0054148883
86	0.39392108	0.38751927	0.006401807
87	0.20597982	0.19590881	0.010071009
88	0.21701598	0.21453004	0.0024859458
89	0.33597818	0.33560306	0.00037512183
90	0.43102318	0.4310329	-9.715557e-06
91	0.23046239	0.22598629	0.0044761
92	0.4150518	0.4139863	0.0010654926
93	0.5240619	0.5216107	0.002451241
94	0.1264961	0.12541424	0.001081869
95	0.3809533	0.38256264	-0.0016093254
96	0.39074597	0.39081818	-7.221103e-05
97	0.46230227	0.46464324	-0.0023409724
98	0.26067635	0.26173666	-0.001060307
99	0.16302907	0.15608335	0.0069457293
100	0.19233134	0.1933596	-0.0010282546
101	0.37731057	0.3812533	-0.003942728
102	0.31277698	0.31789175	-0.005114764
103	0.22662237	0.22429219	0.002330184
104	0.45291466	0.45295912	-4.4465065e-05
105	0.3459211	0.35300404	-0.007082939
106	0.44488344	0.44280848	0.002074957
107	0.21668616	0.21753292	-0.0008467585
108	0.34467652	0.34707445	-0.0023979247
109	0.18523133	0.1855232	-0.00029186904
110	0.29657203	0.29921532	-0.0026432872
111	0.1875111	0.18688293	0.00062817335
112	0.32626015	0.32259172	0.0036684275
113	0.23188922	0.23293194	-0.0010427237
114	0.23212823	0.23270233	-0.00057409704
115	0.25931013	0.25611603	0.0031940937
116	0.29053295	0.291	-0.000467062
117	0.5137051	0.51998305	-0.0062779784
118	0.2490901	0.24914971	-5.9604645e-05
119	0.3343876	0.33303496	0.001352638
120	0.14598837	0.1457806	0.00020778179
121	0.34836376	0.3498694	-0.0015056431
122	0.19594423	0.20086622	-0.0049219877
123	0.14987482	0.1499545	-7.967651e-05
124	0.26846853	0.26758564	0.0008828938
125	0.23330876	0.23450585	-0.0011970848
126	0.32961196	0.3276216	0.001990348
127	0.17914066	0.17607105	0.0030696094
128	0.18016472	0.18362495	-0.0034602284
129	0.3169036	0.31308207	0.003821522
130	0.30778933	0.31246495	-0.0046756268
131	0.26035944	0.26181036	-0.0014509261
132	0.6766623	0.67835176	-0.001689434
133	0.24746704	0.24533176	0.0021352768
134	0.2202771	0.22130246	-0.0010253638
135	0.42754883	0.4270552	0.00049361587
136	0.23581919	0.2367127	-0.0008935034
137	0.27587545	0.2750676	0.00080785155
138	0.4529201	0.45207825	0.000841856
139	0.2000319	0.20084158	-0.0008096695
140	0.26609662	0.26704425	-0.00094762444
141	0.25710598	0.25375643	0.0033495426
142	0.2979569	0.3033349	-0.005377978
143	0.35739058	0.36144736	-0.0040567815
144	0.6401236	0.64731205	-0.0071884394
145	0.23693338	0.23727652	-0.00034314394
146	0.22565512	0.22632258	-0.0006674528
147	0.35290474	0.34740996	0.0054947734
148	0.38097373	0.37877268	0.0022010505
149	0.48275462	0.48144245	0.0013121665
