# Supplementary material for: Fixational eye movements enhance the precision of visual information transmitted by the primate retina
Source: Nat Commun. 2024 Sep 11;15:7964. doi: 10.1038/s41467-024-52304-7 (PMC11390888; doi:10.1038/s41467-024-52304-7)
Supplement: Supplementary file 4 — Source Data [file 41467_2024_52304_MOESM4_ESM.zip › exported_data_for_journal/figure5_correlations/Figure5c/green retina.csv]

	data repeat MS-SSIM	shuffled repeat MS-SSIM	difference
0	0.6047483	0.600656	0.0040923357
1	0.7854499	0.7908265	-0.0053765774
2	0.730587	0.73222536	-0.0016383529
3	0.64944	0.64873487	0.00070512295
4	0.6075598	0.60849965	-0.00093984604
5	0.87212896	0.87872285	-0.006593883
6	0.62716377	0.63126993	-0.004106164
7	0.8585315	0.8574902	0.0010412931
8	0.5994802	0.6006578	-0.001177609
9	0.5906202	0.5878104	0.0028098226
10	0.5084977	0.5096877	-0.0011900067
11	0.6166665	0.619167	-0.0025004745
12	0.6925416	0.6977674	-0.0052257776
13	0.60265195	0.5962089	0.0064430833
14	0.5998786	0.60323787	-0.0033592582
15	0.7030388	0.70713246	-0.004093647
16	0.7271137	0.726759	0.00035470724
17	0.44476137	0.4483017	-0.003540337
18	0.612997	0.6101372	0.0028597713
19	0.5644589	0.5666151	-0.002156198
20	0.35939842	0.3547213	0.004677117
21	0.5348104	0.5353409	-0.00053048134
22	0.6490409	0.6500185	-0.0009776354
23	0.5648801	0.57096887	-0.0060887933
24	0.44657826	0.44999105	-0.0034127831
25	0.6572728	0.65558505	0.0016877651
26	0.6998398	0.7058004	-0.0059606433
27	0.36179474	0.36176652	2.82228e-05
28	0.64536035	0.6447264	0.000633955
29	0.6621665	0.6606139	0.0015525818
30	0.5791723	0.5792926	-0.00012028217
31	0.49534732	0.49656367	-0.001216352
32	0.56849426	0.57516366	-0.006669402
33	0.679607	0.6781165	0.0014904737
34	0.6136513	0.6174567	-0.003805399
35	0.5386326	0.53698504	0.001647532
36	0.50675404	0.5118058	-0.005051732
37	0.7976004	0.7922805	0.0053198934
38	0.57764685	0.57913834	-0.001491487
39	0.6075624	0.6085571	-0.0009946823
40	0.62147725	0.6225401	-0.00106287
41	0.6237351	0.6283803	-0.0046452284
42	0.51042116	0.5214307	-0.011009514
43	0.6502012	0.6445352	0.0056660175
44	0.5453559	0.54665005	-0.001294136
45	0.6168941	0.6170219	-0.00012779236
46	0.3782224	0.37614256	0.0020798445
47	0.5833479	0.58051896	0.0028289557
48	0.53023684	0.5326628	-0.0024259686
49	0.47588125	0.47873273	-0.0028514862
50	0.68888646	0.68190205	0.0069844127
51	0.40502366	0.40951085	-0.0044871867
52	0.67871	0.6808282	-0.0021182299
53	0.58938664	0.5906476	-0.0012609363
54	0.6884364	0.6951309	-0.0066944957
55	0.5921341	0.5921067	2.7418137e-05
56	0.74428666	0.7487083	-0.0044216514
57	0.67173624	0.6713883	0.0003479123
58	0.604716	0.6068033	-0.002087295
59	0.646649	0.6491767	-0.0025277138
60	0.7704984	0.7690138	0.0014845729
61	0.69909143	0.7002403	-0.0011488795
62	0.7473241	0.7447349	0.0025892258
63	0.5393753	0.5419847	-0.0026093721
64	0.63532805	0.6336189	0.0017091632
65	0.6691932	0.6740384	-0.004845202
66	0.7426658	0.7467333	-0.0040674806
67	0.49004874	0.49241585	-0.002367109
68	0.47262424	0.47794706	-0.005322814
69	0.7031505	0.7035012	-0.00035071373
70	0.6544063	0.6575755	-0.003169179
71	0.52007484	0.52066225	-0.0005874038
72	0.7471847	0.7524568	-0.0052720904
73	0.63631326	0.64101505	-0.004701793
74	0.3817852	0.3900593	-0.008274078
75	0.55813366	0.5554439	0.0026897788
76	0.67631716	0.6837245	-0.007407367
77	0.6677011	0.6662192	0.0014819503
78	0.79918325	0.802781	-0.0035977364
79	0.8570455	0.85819465	-0.0011491776
80	0.6143319	0.6105998	0.0037320852
81	0.56664264	0.5671872	-0.00054454803
82	0.74944144	0.74787587	0.0015655756
83	0.67240417	0.67499495	-0.0025907755
84	0.6163336	0.6194515	-0.003117919
85	0.6159352	0.61363906	0.0022961497
86	0.674739	0.6757668	-0.0010278225
87	0.58387727	0.5829719	0.00090539455
88	0.6073844	0.60916877	-0.0017843843
89	0.61713064	0.61906534	-0.0019347072
90	0.72973675	0.73341817	-0.0036814213
91	0.6807927	0.6724019	0.008390784
92	0.7772557	0.78294414	-0.005688429
93	0.8156477	0.82287824	-0.0072305202
94	0.6387439	0.6405698	-0.0018259287
95	0.59470785	0.5917179	0.0029899478
96	0.7851425	0.78323376	0.0019087195
97	0.511251	0.50894564	0.0023053288
98	0.5890638	0.5930177	-0.003953874
99	0.6398843	0.64930296	-0.009418666
100	0.47062555	0.47427696	-0.0036514103
101	0.760379	0.76439035	-0.004011333
102	0.6328844	0.6399425	-0.0070581436
103	0.61488956	0.6161537	-0.0012641549
104	0.6759003	0.6796185	-0.0037181973
105	0.26098108	0.26161712	-0.00063604116
106	0.6635478	0.6636555	-0.00010770559
107	0.4548382	0.45604062	-0.0012024343
108	0.60631883	0.6098691	-0.003550291
109	0.6119558	0.60374606	0.008209765
110	0.6943596	0.7007872	-0.006427586
111	0.6237577	0.6253422	-0.0015844703
112	0.77952754	0.78657055	-0.007043004
113	0.6069089	0.6106531	-0.003744185
114	0.6055662	0.60646456	-0.0008983612
115	0.50117517	0.502082	-0.00090682507
116	0.63768035	0.6359538	0.0017265677
117	0.5202505	0.51568824	0.0045622587
118	0.6723177	0.6723933	-7.5638294e-05
119	0.6451001	0.6532148	-0.008114696
120	0.63346374	0.6311294	0.0023343563
121	0.7234634	0.7306249	-0.007161498
122	0.49512005	0.49942964	-0.0043095946
123	0.69727933	0.69451714	0.0027621984
124	0.7156965	0.7182009	-0.0025044084
125	0.72190416	0.7220335	-0.00012934208
126	0.46586066	0.46413794	0.0017227232
127	0.5500818	0.550635	-0.0005531907
128	0.53954595	0.54029477	-0.00074881315
129	0.63116324	0.63245916	-0.0012959242
130	0.6257648	0.6289131	-0.0031483173
131	0.6400199	0.64203846	-0.002018571
132	0.79509175	0.79591906	-0.00082731247
133	0.707118	0.71214414	-0.0050261617
134	0.68116015	0.6822949	-0.0011347532
135	0.47500992	0.47576943	-0.0007595122
136	0.58106846	0.57727885	0.0037896037
137	0.5234937	0.5189664	0.0045273304
138	0.7112064	0.71063304	0.0005733371
139	0.5952586	0.5971421	-0.0018835068
140	0.69417655	0.693147	0.001029551
141	0.5161519	0.5213614	-0.0052095056
142	0.6450486	0.65121657	-0.0061679482
143	0.61448956	0.61793983	-0.0034502745
144	0.5083363	0.51158303	-0.0032467246
145	0.54316354	0.5453836	-0.0022200346
146	0.6706403	0.6716948	-0.0010545254
147	0.6145964	0.62041026	-0.005813837
148	0.71107304	0.71414053	-0.0030674934
149	0.5630866	0.56295836	0.0001282692
