# Supplementary material for: Fixational eye movements enhance the precision of visual information transmitted by the primate retina
Source: Nat Commun. 2024 Sep 11;15:7964. doi: 10.1038/s41467-024-52304-7 (PMC11390888; doi:10.1038/s41467-024-52304-7)
Supplement: Supplementary file 4 — Source Data [file 41467_2024_52304_MOESM4_ESM.zip › exported_data_for_journal/figure2_eye_movement_algo/Figure2f/scatterplot.csv]

	joint MS-SSIM	zero MS-SSIM	known MS-SSIM
0	0.7383152	0.7106676	0.7484822
1	0.66429955	0.63259465	0.6693701
2	0.70004797	0.6856478	0.71550196
3	0.62230957	0.60192585	0.6278958
4	0.5591104	0.51546216	0.580755
5	0.7874717	0.79327613	0.7810772
6	0.59995157	0.57200134	0.6195472
7	0.74707544	0.6984838	0.7286684
8	0.33133954	0.3171963	0.36139774
9	0.7854345	0.77402633	0.7819239
10	0.6014042	0.5730794	0.6079836
11	0.6703715	0.61255956	0.68903375
12	0.626398	0.5995621	0.626842
13	0.70026064	0.7028422	0.70400816
14	0.77366614	0.7460015	0.77358234
15	0.72151023	0.7029815	0.72701055
16	0.5946458	0.528599	0.6018435
17	0.65035874	0.60660917	0.65389717
18	0.68777436	0.6723309	0.69472986
19	0.74670875	0.74723583	0.7540635
20	0.6178853	0.6135524	0.6317937
21	0.42651287	0.40774032	0.43753052
22	0.6330753	0.6082599	0.6348111
23	0.62084186	0.58006114	0.62683773
24	0.67851007	0.64783776	0.6682546
25	0.6646178	0.6625354	0.6836501
26	0.7113415	0.65380895	0.7270882
27	0.63804483	0.5516704	0.6447713
28	0.5338605	0.50192684	0.5456597
29	0.7840952	0.77221674	0.785194
30	0.59194946	0.59193116	0.6007028
31	0.71472865	0.67304236	0.7139223
32	0.71195334	0.6681829	0.7186882
33	0.74230266	0.6807406	0.7431378
34	0.6930797	0.6691183	0.7081211
35	0.69480985	0.5767351	0.70007515
36	0.53405184	0.5152174	0.5652536
37	0.71456707	0.73009187	0.7170342
38	0.728555	0.6992936	0.73482263
39	0.5508792	0.45150557	0.5759725
40	0.7024084	0.64696366	0.71523947
41	0.7004871	0.65509427	0.6920685
42	0.6370009	0.60981524	0.64467883
43	0.7053611	0.7097818	0.7225364
44	0.62991214	0.576246	0.6486699
45	0.774548	0.71170574	0.7816211
46	0.7290876	0.64028805	0.72696286
47	0.72441137	0.6944425	0.71217155
48	0.60079145	0.5826119	0.6037087
49	0.6456965	0.6256295	0.65931785
50	0.58067924	0.5222173	0.58490413
51	0.6637912	0.5813025	0.6751471
52	0.5053037	0.45860046	0.51724714
53	0.77421117	0.7813035	0.78722477
54	0.7372366	0.72844595	0.75770307
55	0.5118436	0.50587523	0.52382076
56	0.63137233	0.62264645	0.6452368
57	0.73087627	0.6939776	0.73697263
58	0.6832899	0.61361927	0.68556976
59	0.6295058	0.5610237	0.64793867
60	0.73775786	0.7221829	0.7657562
61	0.7670432	0.745212	0.77373403
62	0.59462696	0.56468683	0.58735305
63	0.6077932	0.5957654	0.647822
64	0.70796263	0.67478	0.7231546
65	0.45238715	0.43281636	0.48849928
66	0.81975955	0.8087734	0.82365406
67	0.7919797	0.76122504	0.8147673
68	0.75307494	0.73271286	0.76383483
69	0.6872832	0.6254657	0.680553
70	0.35196394	0.34257823	0.36160243
71	0.6477771	0.64065987	0.65167356
72	0.8621196	0.83862233	0.8599455
73	0.5640806	0.5412653	0.56955737
74	0.64337844	0.63345826	0.64630896
75	0.57516646	0.44933572	0.5918541
76	0.6205422	0.5401101	0.63788027
77	0.7437072	0.6598146	0.7494324
78	0.8290762	0.822431	0.83061004
79	0.65766263	0.6385933	0.6605562
80	0.65571785	0.6242138	0.66585135
81	0.65217465	0.6073527	0.6309055
82	0.56219983	0.5325395	0.579554
83	0.80268514	0.7858756	0.7934275
84	0.71251374	0.65609753	0.740671
85	0.78093064	0.7528123	0.7892286
86	0.6935033	0.68958473	0.700923
87	0.27053747	0.26588696	0.2790633
88	0.68244123	0.6652887	0.6892809
89	0.6643657	0.6391361	0.668583
90	0.7712882	0.76224595	0.7594405
91	0.72796446	0.6802485	0.7314697
92	0.63241357	0.6320419	0.6393366
93	0.568253	0.5661203	0.5735405
94	0.74657774	0.72255135	0.7736395
95	0.70662534	0.6586007	0.73527867
96	0.72577494	0.66716707	0.7531101
97	0.5771572	0.55689424	0.56421643
98	0.63142717	0.6143925	0.6320963
99	0.7989646	0.78478736	0.80038714
100	0.6278817	0.60356414	0.6444533
101	0.6341837	0.6132447	0.6330332
102	0.7909433	0.77420676	0.7961383
103	0.7676077	0.7446467	0.77433753
104	0.72197837	0.6767228	0.7235711
105	0.66560376	0.6318899	0.6838457
106	0.87597907	0.8761907	0.8810589
107	0.6354382	0.60036176	0.6364363
108	0.6946389	0.6439128	0.7092243
109	0.7725556	0.7429442	0.7846892
110	0.7040116	0.6124685	0.71244144
111	0.71168905	0.6930087	0.72053903
112	0.7146636	0.6079444	0.70200294
113	0.7825565	0.75898105	0.7755389
114	0.5585504	0.5344027	0.56734633
115	0.78037727	0.74327695	0.7897385
116	0.6364468	0.5575691	0.67185974
117	0.74773854	0.7069986	0.74972403
118	0.7023809	0.67487127	0.70712113
119	0.7964398	0.78544956	0.8130663
120	0.7825109	0.72480804	0.79699135
121	0.6308871	0.60989326	0.6299061
122	0.68774116	0.6585663	0.68963426
123	0.7365105	0.6584915	0.73750144
124	0.7505677	0.73211676	0.7506759
125	0.6955818	0.6680573	0.69909996
126	0.65157664	0.5790361	0.65445006
127	0.6299098	0.5451859	0.6496229
128	0.5984235	0.5763465	0.61760265
129	0.6103157	0.58421326	0.6000551
130	0.7706473	0.73377687	0.7709885
131	0.58724827	0.5772128	0.59523404
132	0.7791886	0.7614134	0.7695915
133	0.59637386	0.60558987	0.5988915
134	0.81081384	0.7831349	0.80461025
135	0.6811508	0.6511724	0.6959249
136	0.609038	0.585332	0.5892213
137	0.67394006	0.61746955	0.66775024
138	0.6610246	0.64040756	0.6666879
139	0.6733427	0.6414167	0.670505
140	0.61787724	0.58381355	0.6108896
141	0.7739595	0.7560163	0.76245046
142	0.7047296	0.647533	0.7082972
143	0.6069512	0.6029234	0.6376097
144	0.6481522	0.6331601	0.6668203
145	0.7434621	0.7494592	0.75618654
146	0.6973365	0.6826342	0.6983546
147	0.6575059	0.59230125	0.67710966
148	0.6042966	0.5492661	0.59379053
149	0.68832546	0.62857795	0.6991108
150	0.7219558	0.64647275	0.7356341
151	0.65167135	0.64339083	0.65775955
152	0.7494484	0.73089653	0.77011144
153	0.5471726	0.47801954	0.5665349
154	0.5712409	0.55113494	0.57732546
155	0.7263951	0.71516466	0.7427975
156	0.7176437	0.7064788	0.7186614
157	0.5271101	0.49030378	0.55739975
158	0.67213625	0.6313444	0.66031677
159	0.6637412	0.6434814	0.69104296
160	0.56027234	0.5464564	0.58798057
161	0.79256976	0.785046	0.79189396
162	0.79387194	0.7674914	0.8075102
163	0.57984626	0.55946696	0.5841949
164	0.71763396	0.6873821	0.7235245
165	0.5763672	0.56065905	0.580075
166	0.70611334	0.6637207	0.72588694
167	0.7665962	0.7487315	0.77668077
168	0.7634977	0.7141189	0.76280975
169	0.707236	0.69296145	0.71584547
170	0.7637551	0.71046597	0.76854396
171	0.73828924	0.72797316	0.735927
172	0.7279299	0.6763027	0.73097074
173	0.634361	0.6144681	0.6383262
174	0.69272155	0.678169	0.69579476
175	0.76337457	0.6835509	0.7254237
176	0.5963915	0.5510567	0.61213994
177	0.6953767	0.6774939	0.70753473
178	0.5825334	0.5445708	0.5965083
179	0.72427	0.64461434	0.7269964
180	0.69160223	0.63692635	0.71683794
181	0.6321354	0.53057104	0.6253204
182	0.6353872	0.6072602	0.63982236
183	0.6295123	0.60177386	0.64739364
184	0.807184	0.7884489	0.80913657
185	0.69623214	0.6537007	0.68211555
186	0.64153355	0.48674372	0.64976114
187	0.63158315	0.6118137	0.63526034
188	0.56348634	0.5479516	0.56856835
189	0.8048609	0.78454643	0.80637676
190	0.51477605	0.46283767	0.5294071
191	0.49680677	0.44592208	0.5165528
192	0.72190726	0.7048045	0.72025216
193	0.75455326	0.7318213	0.7455803
194	0.51719165	0.4798808	0.5275446
195	0.6929987	0.682516	0.6987291
196	0.6524796	0.59261733	0.66723984
197	0.5849688	0.5373546	0.58950317
198	0.62562454	0.6080271	0.63722086
199	0.73229647	0.6937456	0.74998313
200	0.63684887	0.6348568	0.6450916
201	0.70510566	0.6947048	0.71375126
202	0.6755261	0.6479838	0.6888508
203	0.8378862	0.8294637	0.84448606
204	0.66372406	0.63572943	0.6674136
205	0.66936135	0.6448224	0.6784724
206	0.77538884	0.7551073	0.78018415
207	0.78957534	0.7760346	0.78323746
208	0.69238865	0.6583848	0.70558727
209	0.81619924	0.81722033	0.83240587
210	0.47009483	0.3915207	0.5419416
211	0.6762303	0.66439676	0.69186854
212	0.7652717	0.72101074	0.79067534
213	0.6787731	0.6145544	0.66255224
214	0.6124864	0.5709267	0.6172917
215	0.6653817	0.64102477	0.6597222
216	0.63272667	0.5982693	0.6370265
217	0.39824474	0.38047323	0.4387601
218	0.7000618	0.6871309	0.69168824
219	0.6541178	0.6032778	0.6783646
220	0.8165912	0.7703975	0.82447135
221	0.7022765	0.66975546	0.7237987
222	0.5852308	0.57248336	0.61864394
223	0.71949506	0.6956975	0.73029363
224	0.75746506	0.7459634	0.7625153
225	0.58572024	0.5797315	0.60517967
226	0.720554	0.7042451	0.7254769
227	0.49256405	0.47854233	0.49715057
228	0.7179494	0.68351597	0.719855
229	0.7270948	0.67579156	0.7315946
230	0.6376942	0.6179735	0.66555405
231	0.5794749	0.5363616	0.61403775
232	0.6807638	0.664189	0.681962
233	0.65049714	0.5417542	0.66388357
234	0.6542002	0.6417559	0.6619915
235	0.6858604	0.6475682	0.7006118
236	0.7174278	0.6977396	0.7253257
237	0.7611338	0.7334855	0.7548228
238	0.73393023	0.6896873	0.73601276
239	0.7445707	0.74255854	0.7593451
240	0.7919466	0.7460074	0.7986386
241	0.65695095	0.60490596	0.6955039
242	0.67730343	0.62838554	0.6912759
243	0.5360407	0.47127002	0.56583315
244	0.7298617	0.67829597	0.7229734
245	0.69528633	0.6593889	0.70663065
246	0.72539	0.66979665	0.73279047
247	0.5685986	0.54697007	0.5796408
248	0.68315715	0.62596434	0.6881156
249	0.6794733	0.6517121	0.7113835
250	0.6114199	0.57174	0.62300414
251	0.74856347	0.67711407	0.76117015
252	0.6147773	0.58490294	0.6283291
253	0.76003987	0.72534317	0.7568506
254	0.66268945	0.62732583	0.66877395
255	0.71641284	0.70502526	0.7349853
256	0.7281351	0.70689386	0.73367894
257	0.5553305	0.5445098	0.55641663
258	0.7145055	0.6984829	0.72357273
259	0.7909802	0.75961083	0.7857584
260	0.63953304	0.55016255	0.6376941
261	0.62218666	0.6180874	0.62243366
262	0.56384593	0.5325733	0.61260146
263	0.57155246	0.5553799	0.58451086
264	0.5219305	0.51046467	0.54273164
265	0.8136374	0.7999299	0.8321046
266	0.8142993	0.7929171	0.8073134
267	0.78533393	0.7630552	0.794515
268	0.6393259	0.6303523	0.6490492
269	0.7420618	0.71282345	0.7527767
270	0.70054024	0.6068504	0.71708405
271	0.7075708	0.6524791	0.7155955
272	0.6664881	0.59626675	0.68728334
273	0.56380415	0.55335516	0.5830958
274	0.58278394	0.50377834	0.5963199
275	0.69383824	0.6036518	0.69395816
276	0.7868692	0.73830545	0.79413706
277	0.604883	0.57483953	0.6185287
278	0.6805076	0.64569813	0.6933654
279	0.6948288	0.66632146	0.6919311
280	0.7328151	0.72560865	0.7617265
281	0.7537945	0.70133966	0.76660436
282	0.8574374	0.82822144	0.86356294
283	0.7680942	0.7283856	0.7706231
284	0.43507037	0.40600082	0.45804864
285	0.4590252	0.4556061	0.46368983
286	0.79543716	0.7663468	0.8078119
287	0.45120472	0.4388748	0.4758437
288	0.7077848	0.68928075	0.72087955
289	0.6341657	0.6138481	0.6363111
290	0.738412	0.66936415	0.7525195
291	0.8019918	0.7367678	0.78078884
292	0.5199666	0.5072434	0.55035645
293	0.8156077	0.8017807	0.8165723
294	0.6928557	0.6627442	0.68860954
295	0.57515776	0.56497854	0.5908172
296	0.72028196	0.7087685	0.73015475
297	0.87473524	0.84620976	0.86499184
298	0.66065365	0.6327252	0.6800581
299	0.7251615	0.7178359	0.73267084
300	0.63451993	0.5968661	0.6408512
301	0.6926694	0.65802103	0.7062727
302	0.6706192	0.62339234	0.6921551
303	0.6412937	0.63016486	0.64398485
304	0.7320364	0.7312672	0.74060535
305	0.74334997	0.6974963	0.748105
306	0.7597657	0.65293086	0.75328666
307	0.5355325	0.48311523	0.5385047
308	0.78963053	0.7367927	0.7933306
309	0.58711445	0.53736013	0.6040635
310	0.6524131	0.6399166	0.6552192
311	0.6351277	0.60477877	0.642568
312	0.6858675	0.6037434	0.7033033
313	0.8216344	0.77825	0.8196809
314	0.69219506	0.6683022	0.69253105
315	0.67638457	0.6295247	0.68137246
316	0.5115098	0.4585123	0.5448893
317	0.67961323	0.67164385	0.67436635
318	0.76633644	0.7383465	0.7725908
319	0.6238409	0.6168085	0.63290393
320	0.7538039	0.73055315	0.74932724
321	0.764674	0.75033396	0.75762206
322	0.7082898	0.6753974	0.72772557
323	0.8085221	0.7890414	0.8031272
324	0.5660028	0.5307553	0.5984101
325	0.7358879	0.7163925	0.7454964
326	0.69171566	0.6599654	0.7056113
327	0.7360098	0.6963733	0.74884415
328	0.69126976	0.68813014	0.69326603
329	0.5982611	0.596007	0.6316382
330	0.5139592	0.45962018	0.5336325
331	0.6909188	0.6650089	0.70128524
332	0.6829776	0.657517	0.68442005
333	0.73363876	0.7173688	0.72725505
334	0.66463023	0.6408131	0.67061824
335	0.63820314	0.58737683	0.6580021
336	0.5973498	0.5510226	0.6330998
337	0.6232426	0.5834635	0.64857507
338	0.7037679	0.6687277	0.7097101
339	0.610248	0.5832715	0.61388916
340	0.52541006	0.48846933	0.548303
341	0.8258838	0.79193383	0.8354199
342	0.7110799	0.65639806	0.71708834
343	0.63769656	0.6027639	0.65146106
344	0.7454808	0.69816124	0.739859
345	0.6913629	0.63654906	0.6990294
346	0.62041646	0.5917416	0.6339602
347	0.7608869	0.7264652	0.7626259
348	0.77705276	0.7410802	0.7870532
349	0.7115872	0.67646646	0.7062071
350	0.69929445	0.6660572	0.70115316
351	0.49691746	0.4556918	0.5049446
352	0.8206715	0.79919744	0.8266724
353	0.6487994	0.6333921	0.6458777
354	0.7813878	0.74779624	0.7546906
355	0.5879598	0.5819941	0.6004904
356	0.7747904	0.7424329	0.779522
357	0.5743624	0.5468045	0.58478296
358	0.65636593	0.6377883	0.6642448
359	0.7706622	0.7459677	0.7731322
360	0.6888181	0.66414696	0.70026684
361	0.6284527	0.616256	0.6399382
362	0.60929585	0.58713746	0.62249684
363	0.8088584	0.7875568	0.80634606
364	0.74433637	0.73095673	0.75537413
365	0.7848102	0.7305726	0.8009864
366	0.7091005	0.67563486	0.7060143
367	0.638156	0.58218294	0.6496733
368	0.71357036	0.69295675	0.7174864
369	0.77491874	0.7361126	0.7409611
370	0.6990956	0.68151355	0.6969351
371	0.6263103	0.61119765	0.6349913
372	0.74580526	0.6642209	0.7440879
373	0.6628925	0.61690223	0.6670089
374	0.47007465	0.44593933	0.46355405
375	0.7595016	0.7537747	0.76307714
376	0.76684195	0.7583918	0.7678959
377	0.76714325	0.7623203	0.7840935
378	0.736041	0.7137029	0.7408219
379	0.59488994	0.542567	0.59666044
380	0.6995294	0.66778046	0.69001687
381	0.6665626	0.60031205	0.67303854
382	0.63731897	0.5667004	0.6284007
383	0.5250535	0.48160738	0.54047376
384	0.74763125	0.6927424	0.77215034
385	0.57129145	0.546329	0.5859395
386	0.77369183	0.75697917	0.77727485
387	0.6388363	0.6058059	0.6603293
388	0.74189633	0.6905279	0.7749354
389	0.76379573	0.73352665	0.772409
390	0.7009816	0.6200512	0.7133927
391	0.6685343	0.6243732	0.68705016
392	0.6443719	0.6175656	0.66110814
393	0.75931793	0.75231105	0.77456695
394	0.7316158	0.6929154	0.7471657
395	0.74341106	0.68131655	0.74494606
396	0.76350504	0.7021894	0.7796476
397	0.6816229	0.6369474	0.7171248
398	0.5048069	0.47315788	0.5139682
399	0.7102487	0.6777471	0.7205422
400	0.6460988	0.5763247	0.6807965
401	0.7465341	0.74188036	0.7560687
402	0.63990235	0.5948788	0.6338964
403	0.7429104	0.7153721	0.7550449
404	0.60902816	0.59494245	0.6155462
405	0.7751819	0.7434104	0.78456634
406	0.68972987	0.5979511	0.7076634
407	0.65639	0.6353691	0.6681778
408	0.63938594	0.62116456	0.62562793
409	0.6751362	0.5902645	0.6913788
410	0.22078653	0.21774842	0.24469838
411	0.76503277	0.7159574	0.77156734
412	0.81913733	0.7871352	0.80897903
413	0.79326236	0.75010926	0.81526446
414	0.6534176	0.5939906	0.6572726
415	0.7531751	0.70528454	0.7593055
416	0.65549546	0.6325736	0.6569332
417	0.7760609	0.72241336	0.7832913
418	0.66060215	0.6170224	0.6464127
419	0.73397756	0.7040302	0.743954
420	0.59222317	0.54624844	0.5942041
421	0.74543977	0.69526905	0.7553725
422	0.742086	0.71483576	0.75641376
423	0.4742046	0.4434152	0.4805669
424	0.7290353	0.6956272	0.7489265
425	0.8027274	0.77307034	0.793179
426	0.6275332	0.5786334	0.6237944
427	0.63920003	0.52895564	0.6677391
428	0.7407985	0.68226504	0.73589975
429	0.6279827	0.5847412	0.6450359
430	0.6010588	0.5579976	0.6176792
431	0.45244905	0.45674703	0.46336007
432	0.5649056	0.5291981	0.5847237
433	0.60757625	0.5767289	0.6091305
434	0.77880955	0.7235185	0.7470705
435	0.65340644	0.60915947	0.636773
436	0.622229	0.5989856	0.62703353
437	0.62972915	0.57271737	0.6366395
438	0.6770627	0.65984046	0.68093985
439	0.6711764	0.6318807	0.6767953
440	0.5903879	0.5454916	0.5952079
441	0.6500834	0.61638665	0.6904806
442	0.7958393	0.77403754	0.7862412
443	0.6468244	0.61537194	0.6504979
444	0.66265345	0.63325286	0.6946657
445	0.58124167	0.5329939	0.59824944
446	0.64816976	0.62661743	0.6573377
447	0.75606674	0.7295449	0.7466487
448	0.7062825	0.6791106	0.7246272
449	0.7283784	0.6716957	0.7324559
450	0.7735693	0.7775696	0.77921927
451	0.82856536	0.74843264	0.83396584
452	0.5603472	0.5211059	0.56646013
453	0.73933744	0.71282774	0.7652257
454	0.7823869	0.75022364	0.8002532
455	0.73345137	0.70516235	0.72486305
456	0.71977407	0.698016	0.7296849
457	0.5093385	0.50398755	0.51640517
458	0.7579934	0.7690881	0.7766486
459	0.7029083	0.66210765	0.7069059
460	0.49733457	0.43043828	0.5407704
461	0.58618325	0.56738204	0.6245482
462	0.5740686	0.5409196	0.6009873
463	0.8195014	0.81023216	0.820386
464	0.7482751	0.71217155	0.73619676
465	0.58347523	0.5825406	0.5912908
466	0.6572471	0.6116537	0.66740125
467	0.7436928	0.7266099	0.7594342
468	0.69443536	0.6818131	0.69900256
469	0.8791263	0.86869234	0.89828974
470	0.6692497	0.6495517	0.67637116
471	0.6891185	0.63840264	0.68689644
472	0.7606825	0.698277	0.76264673
473	0.6666139	0.6415712	0.6850823
474	0.67613536	0.63460785	0.6975951
475	0.6671912	0.58801275	0.66674745
476	0.568017	0.51621294	0.5862598
477	0.62888783	0.59311825	0.6271169
478	0.811988	0.7871169	0.8046941
479	0.7171408	0.6811255	0.73374695
480	0.59468	0.5680998	0.6001308
481	0.8656629	0.8436874	0.86085093
482	0.65510744	0.6364564	0.6436608
483	0.65091515	0.6116546	0.68561524
484	0.7060323	0.66422695	0.7388461
485	0.72770786	0.6942723	0.7339014
486	0.7069602	0.67392963	0.7223919
487	0.71592796	0.6838895	0.7297346
488	0.6799077	0.66010123	0.68532264
489	0.8956624	0.85711455	0.8929627
490	0.63168925	0.59065986	0.66937566
491	0.61812097	0.61353123	0.6363529
492	0.8367835	0.82769686	0.8432785
493	0.7016323	0.6655559	0.70884436
494	0.64545983	0.5835325	0.67716753
495	0.5535879	0.5243992	0.5694009
496	0.61369354	0.5450518	0.55993867
497	0.6872584	0.6426847	0.703495
498	0.7342394	0.72356457	0.74735916
499	0.6817171	0.63509	0.6880698
500	0.66071075	0.61955756	0.679904
501	0.6278759	0.55139637	0.6376842
502	0.8297688	0.8149256	0.8371822
503	0.71849686	0.67478806	0.7218874
504	0.64651006	0.6206118	0.6504066
505	0.63390666	0.5772825	0.6760428
506	0.51669145	0.50306547	0.53273416
507	0.77012366	0.6965438	0.76326716
508	0.5884408	0.55310684	0.5990932
509	0.61533535	0.5518327	0.62543124
510	0.7793841	0.7578961	0.78222007
511	0.6365005	0.624828	0.6346149
512	0.5940174	0.5861749	0.60407025
513	0.6303171	0.63053733	0.64554447
514	0.7360822	0.67027557	0.7479035
515	0.6997931	0.6112625	0.7056723
516	0.7122145	0.68747365	0.72122794
517	0.7486562	0.72489667	0.74070746
518	0.5696504	0.5644421	0.5750198
519	0.7992915	0.77683216	0.79689044
520	0.59601533	0.5607635	0.5987453
521	0.3462504	0.33818203	0.35337022
522	0.60201985	0.5806645	0.6152823
523	0.79274553	0.76942617	0.79475516
524	0.5483422	0.52880144	0.5610488
525	0.6137041	0.5678402	0.6291737
526	0.7377482	0.69521356	0.7439992
527	0.6357612	0.59709746	0.64496243
528	0.6536882	0.6253878	0.6694385
529	0.7509449	0.7220811	0.7524846
530	0.5946187	0.5704956	0.59742606
531	0.6604346	0.62070894	0.67080235
532	0.700209	0.68002474	0.69627863
533	0.7024335	0.6807857	0.70803326
534	0.66306186	0.62812686	0.65695626
535	0.60356	0.53026515	0.644801
536	0.51556593	0.42563367	0.5352589
537	0.8204856	0.7885419	0.82294416
538	0.7512004	0.7326601	0.7649359
539	0.5599715	0.50907683	0.57450837
540	0.676082	0.6574327	0.691668
541	0.6964908	0.62704337	0.70230377
542	0.7214816	0.70286316	0.73411065
543	0.7259293	0.6928885	0.7241977
544	0.79948187	0.7526801	0.79266405
545	0.6210993	0.5858621	0.63457584
546	0.7346003	0.7252543	0.74029124
547	0.52167803	0.4852023	0.55615497
548	0.73148185	0.7168743	0.7311803
549	0.69649875	0.6361347	0.6955099
550	0.733749	0.6872798	0.7397044
551	0.70119137	0.6873582	0.69551027
552	0.8195389	0.7870928	0.8309627
553	0.78111005	0.7844553	0.79756266
554	0.86645865	0.80669194	0.8933353
555	0.755296	0.70599604	0.7797042
556	0.62729114	0.5848306	0.63683397
557	0.6392034	0.5924778	0.65195197
558	0.59838325	0.5624074	0.6325616
559	0.564025	0.5357371	0.5739709
560	0.56196624	0.54843694	0.5615262
561	0.51078355	0.49983692	0.5171789
562	0.76898456	0.7368233	0.78250843
563	0.63191295	0.61672926	0.65258133
564	0.60479164	0.5551307	0.6120749
565	0.7993935	0.785203	0.8188357
566	0.6098054	0.5851546	0.6220797
567	0.743243	0.7143727	0.7555384
568	0.8149575	0.78707844	0.8313236
569	0.6082331	0.5316558	0.6292749
570	0.6380751	0.61089224	0.6467919
571	0.8216418	0.79416376	0.81088823
572	0.68684024	0.6602455	0.7058998
573	0.6487066	0.60914886	0.6827451
574	0.65622514	0.62364274	0.6561929
575	0.7980654	0.81075555	0.83099353
576	0.618586	0.60496116	0.6321539
577	0.7204134	0.6901372	0.7294528
578	0.69419146	0.68713725	0.7127819
579	0.74062324	0.73017925	0.7506455
580	0.7124088	0.6844045	0.71064764
581	0.512202	0.49785987	0.5256971
582	0.7208231	0.6868043	0.70433897
583	0.6555915	0.6270945	0.65825206
584	0.62140816	0.5670489	0.64013445
585	0.64960045	0.58859026	0.6542714
586	0.75304705	0.7224511	0.7575694
587	0.6948693	0.6267377	0.6964845
588	0.52247167	0.50315416	0.53174055
589	0.7023703	0.65552133	0.7025486
590	0.74476457	0.7413996	0.7593767
591	0.6535471	0.63680416	0.6637402
592	0.7816957	0.7590236	0.77650356
593	0.7365521	0.6954032	0.7504188
594	0.7929793	0.76829785	0.79392624
595	0.5632177	0.5453327	0.59450567
596	0.8006301	0.7841857	0.80252546
597	0.6613477	0.6572668	0.6636409
598	0.7521922	0.6765677	0.77796495
599	0.7617539	0.7496967	0.7628838
600	0.61450213	0.56519276	0.60451543
601	0.64528507	0.5685201	0.6730772
602	0.7241447	0.6838745	0.7164531
603	0.64650893	0.6072381	0.66364646
604	0.5391815	0.49654508	0.55555785
605	0.72274417	0.7032187	0.7300841
606	0.6651287	0.58271796	0.68192625
607	0.76584005	0.7470688	0.75718296
608	0.622224	0.51431525	0.6228555
609	0.7136127	0.68604743	0.73065543
610	0.76070577	0.7084388	0.77705866
611	0.68551487	0.6468538	0.6890345
612	0.62722784	0.60284734	0.6428592
613	0.6193607	0.5881935	0.63121974
614	0.6397247	0.60856146	0.6663767
615	0.698655	0.6627535	0.72659504
616	0.6571177	0.6136883	0.67275584
617	0.6895971	0.6729671	0.6908487
618	0.6517222	0.61130613	0.6601636
619	0.7892995	0.7428292	0.7937828
620	0.7287196	0.7002285	0.7348915
621	0.67712843	0.6372427	0.68388945
622	0.54709506	0.53939015	0.5655216
623	0.6568424	0.62281704	0.6730019
624	0.7783811	0.7363623	0.8166842
625	0.5709276	0.5244935	0.57663786
626	0.8143988	0.7904181	0.8923571
627	0.55782455	0.5285115	0.5800547
628	0.6908123	0.68580645	0.7002497
629	0.74484116	0.721063	0.7448403
630	0.763185	0.7186268	0.7481674
631	0.7520043	0.7196172	0.7440933
632	0.70803314	0.68563575	0.71067125
633	0.6399016	0.62989324	0.66547704
634	0.7512736	0.70902133	0.7395953
635	0.7639372	0.73607	0.74915624
636	0.55478466	0.5017716	0.58907324
637	0.7586499	0.73902917	0.7555372
638	0.7377821	0.69205445	0.73828185
639	0.621668	0.61571276	0.6441381
640	0.7623524	0.72940475	0.76029974
641	0.72677684	0.71271956	0.730541
642	0.7154132	0.66619945	0.7496331
643	0.7465539	0.7131055	0.75265324
644	0.57195425	0.55039996	0.5838108
645	0.6194639	0.6004123	0.65172535
646	0.6580637	0.62779367	0.6690051
647	0.7630452	0.7420772	0.7801688
648	0.6662172	0.576334	0.6707505
649	0.7650244	0.70021564	0.765753
650	0.7455311	0.7115119	0.7593746
651	0.6054873	0.5934358	0.6170139
652	0.5771792	0.5538184	0.58184963
653	0.5815275	0.54537183	0.6310601
654	0.8508511	0.8408995	0.8586189
655	0.7364747	0.5694727	0.76648474
656	0.7680087	0.7146093	0.76308066
657	0.6806253	0.65115637	0.6906967
658	0.58770156	0.5615492	0.5977482
659	0.6673392	0.65706503	0.67482764
660	0.62623435	0.61536264	0.63723147
661	0.7880692	0.7601467	0.79449946
662	0.63334215	0.53938496	0.65106064
663	0.7869157	0.7592558	0.8021306
664	0.60863954	0.5558062	0.6172662
665	0.8129177	0.7783189	0.81258625
666	0.66240263	0.54955125	0.6749177
667	0.67393744	0.65651643	0.6874621
668	0.88560957	0.8732233	0.8831974
669	0.71374196	0.6976384	0.71880245
670	0.69717544	0.6460906	0.6566863
671	0.5743147	0.570787	0.5837273
672	0.8163264	0.7798314	0.8046651
673	0.8145878	0.79528046	0.8033208
674	0.7318943	0.69984186	0.7369218
675	0.7378252	0.6985489	0.7366509
676	0.6676474	0.6391187	0.6769637
677	0.62961674	0.5722598	0.62302905
678	0.4421612	0.40657386	0.44988486
679	0.64129525	0.6237351	0.64695877
680	0.6946747	0.64905393	0.6939946
681	0.7014225	0.6771515	0.7066463
682	0.6630211	0.6336163	0.66892874
683	0.63397807	0.6186466	0.6386781
684	0.7406933	0.65003276	0.73859745
685	0.6956443	0.6714463	0.69642866
686	0.65916127	0.6285477	0.6667988
687	0.72837824	0.68762845	0.73620343
688	0.7341804	0.72344875	0.7361325
689	0.6771388	0.6303285	0.6850322
690	0.67480433	0.6601168	0.6736455
691	0.50381887	0.4618834	0.5185216
692	0.5797672	0.53458744	0.57302964
693	0.6875037	0.61441785	0.6590282
694	0.69843346	0.62214816	0.7173743
695	0.6868784	0.6471616	0.6941824
696	0.59218496	0.55583197	0.58895934
697	0.7577902	0.73012406	0.7569915
698	0.73398054	0.7325024	0.7455325
699	0.692387	0.6859542	0.68642616
700	0.61894256	0.57292587	0.61066824
701	0.69545794	0.6833712	0.7114789
702	0.8254068	0.79195887	0.8380356
703	0.49378902	0.4867912	0.5046341
704	0.60787994	0.57111615	0.61487603
705	0.6338922	0.5974105	0.6546897
706	0.52166814	0.47759268	0.52063125
707	0.7287365	0.71888965	0.73273546
708	0.72368157	0.6836801	0.72394615
709	0.796135	0.7829497	0.80061454
710	0.5234013	0.49198997	0.53259903
711	0.77739704	0.759404	0.78474987
712	0.74667656	0.72579736	0.7570035
713	0.64965385	0.60304224	0.6744701
714	0.70371807	0.6738545	0.70895654
715	0.681399	0.6460172	0.7115051
716	0.72008824	0.67995733	0.7389448
717	0.5820332	0.56089944	0.5893525
718	0.3689063	0.36759388	0.37383375
719	0.64991814	0.6328319	0.66933715
720	0.7505602	0.73808163	0.75387853
721	0.67835283	0.6706366	0.687943
722	0.68319	0.5811702	0.7320806
723	0.7122795	0.68997914	0.72030836
724	0.7188213	0.68838155	0.71876866
725	0.63691473	0.6045057	0.6383345
726	0.74305105	0.6929937	0.7545076
727	0.54792213	0.5148549	0.5585434
728	0.72259885	0.70378155	0.75517064
729	0.56348974	0.51815104	0.5866352
730	0.7635044	0.7504705	0.76021266
731	0.7989251	0.71692103	0.8021123
732	0.6435864	0.594787	0.6584732
733	0.7355633	0.70184505	0.74063027
734	0.7263144	0.6790328	0.7272733
735	0.7238501	0.67034215	0.728089
736	0.41419786	0.37777522	0.4260567
737	0.60592777	0.5684339	0.61877555
738	0.8283973	0.782328	0.83749086
739	0.6502463	0.620728	0.66177326
740	0.76507133	0.74768513	0.7647258
741	0.7278447	0.6709741	0.7442582
742	0.76810575	0.67252	0.7718756
743	0.70474094	0.66225123	0.7396743
744	0.6022688	0.5563847	0.6171229
745	0.69235075	0.64018977	0.7102548
746	0.5952778	0.4860708	0.5967416
747	0.810681	0.77346027	0.802104
748	0.65168417	0.6259877	0.67091006
749	0.6209601	0.6090882	0.63217443
750	0.7740692	0.757115	0.7758432
751	0.62524426	0.5850378	0.62631875
752	0.63236207	0.5903189	0.630308
753	0.67742574	0.65694547	0.68774784
754	0.58818805	0.5521672	0.5932023
755	0.6904522	0.6216189	0.6379521
756	0.5462699	0.5220611	0.564952
757	0.6624184	0.6289475	0.66149485
758	0.8244807	0.7727854	0.83098507
759	0.7720905	0.7581028	0.774969
760	0.66930395	0.62340087	0.683642
761	0.6289686	0.6155675	0.6342119
762	0.68890923	0.65962017	0.6958481
763	0.62365633	0.59632415	0.6285818
764	0.7569009	0.74512464	0.76552665
765	0.8012834	0.7709221	0.80593055
766	0.6566572	0.6306657	0.66810703
767	0.65873706	0.6161902	0.64567167
768	0.6777867	0.637814	0.68748355
769	0.80785483	0.77859557	0.8236579
770	0.6727622	0.6388269	0.6745803
771	0.65307134	0.6443682	0.6580105
772	0.69861066	0.6543883	0.69942355
773	0.7667585	0.7405881	0.7612266
774	0.8144154	0.8003169	0.82325256
775	0.6577564	0.6390241	0.67762375
776	0.7326006	0.7123605	0.7354795
777	0.74913067	0.71366507	0.7571527
778	0.6742289	0.65706295	0.67713016
779	0.63788766	0.57161885	0.64401823
780	0.81776935	0.80272365	0.82958764
781	0.7070591	0.6775774	0.7149119
782	0.51295125	0.48865542	0.5269918
783	0.53210926	0.49118266	0.58366084
784	0.71668994	0.6389295	0.734249
785	0.7142256	0.6844709	0.7206737
786	0.6709644	0.62708944	0.6994131
787	0.67222756	0.63041615	0.6942321
788	0.71148616	0.6386079	0.6935453
789	0.7909874	0.7689581	0.79962415
790	0.5940303	0.58195716	0.61106884
791	0.6679674	0.6176077	0.6953922
792	0.5795297	0.5459605	0.59367627
793	0.72376454	0.67492515	0.72292453
794	0.5211228	0.52143705	0.5484913
795	0.72522634	0.6893325	0.72633815
796	0.6011979	0.5615103	0.6033842
797	0.6041604	0.58618665	0.6127257
798	0.7105272	0.6080568	0.7088086
799	0.71612483	0.6776964	0.72170115
800	0.81482244	0.76050377	0.81073684
801	0.69763225	0.6862135	0.69966674
802	0.6636119	0.6436668	0.6807487
803	0.6999812	0.6546951	0.71594113
804	0.70109874	0.5942096	0.71985227
805	0.62284666	0.5647915	0.62580734
806	0.45792255	0.4318989	0.48121276
807	0.772135	0.73228836	0.776763
808	0.62237	0.5988251	0.6400144
809	0.7104277	0.6955473	0.7048415
810	0.6908882	0.65894514	0.7023602
811	0.6793136	0.64277613	0.676669
812	0.74449545	0.6991082	0.75691795
813	0.7616094	0.7308124	0.74981976
814	0.6502573	0.6362903	0.65947235
815	0.66491395	0.64672315	0.6589888
816	0.9160374	0.9007449	0.92026365
817	0.45632952	0.45762366	0.45299536
818	0.7189281	0.6926351	0.7327795
819	0.3761482	0.3692362	0.38574287
820	0.72609806	0.69749343	0.7395143
821	0.68544614	0.6623701	0.679916
822	0.55856955	0.54968333	0.5862696
823	0.7419847	0.7212578	0.7497391
824	0.73676974	0.7198724	0.74205655
825	0.8231203	0.779102	0.81067616
826	0.69051087	0.6797893	0.69558436
827	0.72035146	0.68213665	0.7338151
828	0.58546597	0.5230115	0.63782287
829	0.7084989	0.6720321	0.70062476
830	0.6827913	0.6458753	0.68473506
831	0.63487554	0.6178249	0.64676607
832	0.64257485	0.6198511	0.64930207
833	0.7432729	0.7319026	0.7557387
834	0.572533	0.5351211	0.5583041
835	0.6763123	0.6378116	0.68069607
836	0.7737946	0.7344215	0.7658648
837	0.45381567	0.41932523	0.46975672
838	0.68916637	0.6522531	0.69084305
839	0.7163765	0.6950582	0.7249515
840	0.5053445	0.46784595	0.5178295
841	0.7530619	0.7252426	0.75309354
842	0.6321504	0.6288704	0.6393565
843	0.53920114	0.49403998	0.55299443
844	0.686132	0.6306695	0.693113
845	0.71999586	0.67039084	0.72613996
846	0.5323365	0.49188656	0.5658482
847	0.71461385	0.66878283	0.7305104
848	0.5784654	0.5475331	0.6079636
849	0.6419392	0.5979792	0.66656965
850	0.7611981	0.71902645	0.75672024
851	0.8734047	0.84241563	0.86264867
852	0.52304566	0.5105901	0.53033036
853	0.67842203	0.6555232	0.6842845
854	0.7197846	0.6814951	0.7210745
855	0.7028054	0.65072286	0.7091716
856	0.7648851	0.7434458	0.7630772
857	0.771351	0.7538424	0.78508675
858	0.6390179	0.6174529	0.64463913
859	0.58360165	0.5722254	0.591647
860	0.7367129	0.69996315	0.733951
861	0.6095839	0.59621626	0.61424893
862	0.7603461	0.7534724	0.76732457
863	0.6662176	0.63869774	0.6733092
864	0.6496149	0.62539303	0.6811846
865	0.7289368	0.67422915	0.72509456
866	0.6729769	0.6486348	0.6796641
867	0.66080254	0.5952037	0.6661027
868	0.3469035	0.3236474	0.36670226
869	0.7450734	0.7282476	0.76145965
870	0.692488	0.6109896	0.68882763
871	0.6462163	0.5858905	0.6622682
872	0.6020173	0.59949327	0.6099287
873	0.8031501	0.78365844	0.8138855
874	0.6510221	0.6312444	0.65967494
875	0.743333	0.7189506	0.7406446
876	0.72967446	0.6960618	0.75782746
877	0.7327922	0.57542646	0.7585036
878	0.8487319	0.826372	0.85728896
879	0.5835536	0.54891807	0.6003133
880	0.85998166	0.83039254	0.8547705
881	0.48280862	0.41934392	0.49718568
882	0.49156022	0.4441523	0.5324246
883	0.26783183	0.26173958	0.2742758
884	0.54289067	0.53587246	0.56298697
885	0.6170478	0.56223047	0.6291555
886	0.7892483	0.7073841	0.80698365
887	0.62128854	0.5711435	0.6353987
888	0.73294127	0.73120064	0.7398211
889	0.6585206	0.6233747	0.652108
890	0.7103067	0.69597965	0.7148598
891	0.6911852	0.66459405	0.7085182
892	0.64269394	0.6264217	0.6592545
893	0.68883085	0.6159193	0.69663644
894	0.75279284	0.7161767	0.76343924
895	0.6923689	0.6585369	0.6892782
896	0.6526135	0.6231575	0.658627
897	0.6005343	0.54249936	0.61478317
898	0.5930796	0.57026124	0.60144496
899	0.6904206	0.67200935	0.7016651
900	0.66490686	0.6372227	0.6694836
901	0.63473487	0.5969655	0.6488178
902	0.588037	0.5539477	0.609235
903	0.43808314	0.40489873	0.450091
904	0.79476666	0.7883999	0.81828773
905	0.71545	0.651584	0.7283742
906	0.7181509	0.7020611	0.7196426
907	0.67610466	0.6429533	0.6791562
908	0.7063797	0.67706347	0.726647
909	0.6870251	0.6449409	0.6904614
910	0.7329365	0.69176596	0.7377122
911	0.44297966	0.41445827	0.4746222
912	0.73931414	0.69220096	0.7397661
913	0.6052451	0.5594349	0.61614746
914	0.7520799	0.7392287	0.75008726
915	0.59899527	0.57666266	0.5942139
916	0.6102612	0.58933514	0.6389094
917	0.78439856	0.7291983	0.7975094
918	0.62808865	0.54941076	0.6507948
919	0.7314291	0.6922259	0.7109439
920	0.6029538	0.5145481	0.5812219
921	0.7632269	0.72852486	0.7763623
922	0.531511	0.352295	0.54573584
923	0.7666487	0.7381404	0.7634428
924	0.6622799	0.6223397	0.66471434
925	0.7397126	0.6839582	0.7515185
926	0.8148903	0.74602216	0.8084087
927	0.56729656	0.5442184	0.56946564
928	0.63197434	0.5733676	0.6307189
929	0.59550136	0.581303	0.60177785
930	0.66629934	0.58295935	0.69757104
931	0.5462102	0.52476174	0.5775581
932	0.73113155	0.7118126	0.7346408
933	0.717085	0.67544866	0.72032
934	0.6933495	0.654257	0.6941663
935	0.75829166	0.73794055	0.74856955
936	0.61664253	0.5833898	0.6206232
937	0.7591294	0.71561694	0.76458734
938	0.7658837	0.7288732	0.7653132
939	0.7313328	0.68954766	0.7332312
940	0.6126847	0.59287786	0.6097453
941	0.66742116	0.637963	0.67572695
942	0.67031777	0.66060627	0.68197936
943	0.2337549	0.22687511	0.24078277
944	0.7857687	0.7947924	0.78433645
945	0.5121122	0.45669433	0.5824406
946	0.8401337	0.83553916	0.8428601
947	0.8098566	0.7884949	0.81621253
948	0.7044316	0.679936	0.70651615
949	0.7004821	0.65524656	0.7183626
950	0.7526482	0.7146631	0.7572409
951	0.5109752	0.490502	0.50874937
952	0.82346314	0.791783	0.8126264
953	0.7117553	0.689005	0.7145502
954	0.70911986	0.67643285	0.6997515
955	0.78482145	0.7493644	0.7764935
956	0.6830019	0.6612092	0.6895935
957	0.72002107	0.68315035	0.72955954
958	0.6243186	0.5776195	0.65749
959	0.59269786	0.5692425	0.58735305
960	0.67278326	0.64795643	0.6941352
961	0.6585326	0.6244832	0.6956349
962	0.8078667	0.7692183	0.8062341
963	0.65943146	0.6564919	0.66747034
964	0.73088104	0.71290743	0.7387189
965	0.8496902	0.8223415	0.85227394
966	0.74368155	0.7317451	0.73711604
967	0.5011841	0.4438095	0.50562197
968	0.7777534	0.7294996	0.78214025
969	0.5809935	0.50517714	0.60235196
970	0.78723013	0.73027956	0.7902253
971	0.7479586	0.6943031	0.7521486
972	0.5897455	0.56417966	0.61221874
973	0.58927006	0.5163378	0.60066164
974	0.57197744	0.54728997	0.57586324
975	0.5224747	0.5044188	0.53440076
976	0.7587467	0.72042394	0.74246436
977	0.6430199	0.6295469	0.64588606
978	0.60333353	0.5543199	0.60521424
979	0.7281335	0.7045109	0.73156965
980	0.42923662	0.4326009	0.43928376
981	0.6742059	0.6483187	0.6824012
982	0.73552996	0.7104072	0.7375159
983	0.82276213	0.78756505	0.8298319
984	0.71454054	0.6760637	0.7215277
985	0.5917963	0.546512	0.5954619
986	0.7413869	0.7272533	0.73835045
987	0.69532853	0.64341587	0.7154775
988	0.7389831	0.67412853	0.7435522
989	0.80000585	0.7778918	0.79157656
990	0.6816021	0.66526943	0.68342
991	0.69656515	0.6630629	0.6993086
992	0.654842	0.6139039	0.67614067
993	0.71145546	0.691652	0.73155177
994	0.62967056	0.5577614	0.6733865
995	0.7249516	0.6927998	0.72082007
996	0.5498192	0.53089625	0.565576
997	0.7439739	0.7122955	0.74327123
998	0.6294252	0.6138015	0.64007616
999	0.66552097	0.6444884	0.6886492
1000	0.66221964	0.59524876	0.67603123
1001	0.6915005	0.6717334	0.69061536
1002	0.7492828	0.7248761	0.7601386
1003	0.4890877	0.48172933	0.508313
1004	0.61857	0.5790259	0.6180936
1005	0.632712	0.55982	0.65427184
1006	0.88364863	0.8375034	0.8876891
1007	0.6618105	0.6239803	0.6658883
1008	0.7651557	0.7514585	0.7675072
1009	0.65186024	0.61924255	0.6654059
1010	0.77108675	0.7059949	0.7597285
1011	0.64864475	0.6286991	0.6445378
1012	0.6580597	0.5727488	0.68628585
1013	0.8218991	0.82102376	0.824995
1014	0.6954581	0.66429377	0.7108774
1015	0.62107646	0.60225505	0.64406574
1016	0.71922463	0.63393724	0.6843225
1017	0.6695212	0.63289917	0.67328125
1018	0.66749156	0.6468391	0.67314327
1019	0.5926911	0.58952737	0.6070388
1020	0.63414496	0.6238403	0.64272434
1021	0.7225953	0.68308276	0.72089154
1022	0.79862547	0.76963496	0.80128986
1023	0.5140957	0.50286114	0.54503703
1024	0.7094051	0.6919712	0.706728
1025	0.6680161	0.625119	0.68370235
1026	0.6093774	0.5831525	0.62985104
1027	0.7432296	0.6456103	0.75104165
1028	0.67296755	0.62351483	0.67796737
1029	0.7551683	0.6663057	0.77320963
1030	0.6073337	0.57961714	0.6201399
1031	0.66633224	0.62306285	0.6780432
1032	0.73475707	0.7050227	0.74275947
1033	0.79893416	0.78703874	0.7984128
1034	0.80618554	0.77239555	0.8121324
1035	0.7170194	0.6736926	0.7320042
1036	0.52772444	0.48726967	0.5348418
1037	0.631615	0.6054115	0.63858664
1038	0.61578923	0.6088459	0.64650804
1039	0.7442742	0.7254107	0.7405643
1040	0.7027328	0.6283799	0.7250507
1041	0.5591299	0.5449711	0.56416154
1042	0.6039132	0.54223764	0.63396126
1043	0.62584174	0.57621455	0.64975023
1044	0.5455442	0.5254868	0.5562272
1045	0.565777	0.53326434	0.58324033
1046	0.75319076	0.72947747	0.768992
1047	0.6387517	0.62220836	0.6567995
1048	0.46482432	0.44289294	0.48116085
1049	0.37950343	0.36711758	0.3819164
1050	0.66830516	0.576987	0.6743421
1051	0.72864544	0.7003958	0.73170817
1052	0.72019154	0.6890088	0.72752935
1053	0.7320354	0.6829943	0.7350016
1054	0.6060909	0.5758738	0.60585886
1055	0.6681113	0.635432	0.68377763
1056	0.6767338	0.6581759	0.6788926
1057	0.6664946	0.6232488	0.666531
1058	0.779689	0.7633484	0.77447516
1059	0.7084927	0.6798407	0.7167544
1060	0.66474354	0.6475288	0.67114174
1061	0.7336338	0.6720019	0.731179
1062	0.7353561	0.6866689	0.73902404
1063	0.53593755	0.5015311	0.537019
1064	0.67258334	0.6642346	0.6699855
1065	0.69802874	0.6727394	0.7241679
1066	0.6592294	0.6389683	0.6567306
1067	0.7340751	0.7256936	0.738462
1068	0.60837585	0.5804786	0.60392207
1069	0.76465386	0.7367817	0.7687713
1070	0.7075162	0.6595223	0.72413325
1071	0.6846285	0.66694987	0.69401896
1072	0.6941808	0.6831786	0.70723045
1073	0.73699075	0.6897551	0.73905146
1074	0.79194766	0.7380134	0.79126453
1075	0.67197084	0.61795723	0.65592235
1076	0.6016734	0.54369426	0.619814
1077	0.66123384	0.63026756	0.68390816
1078	0.68835807	0.67415893	0.7090782
1079	0.6426835	0.6396353	0.65627176
1080	0.78900915	0.7474253	0.7890662
1081	0.6543205	0.6283907	0.67193395
1082	0.69355357	0.6886534	0.71047693
1083	0.6163303	0.56655	0.628547
1084	0.8068903	0.7881543	0.80908906
1085	0.66347545	0.6395436	0.6840406
1086	0.63009036	0.6088219	0.6358249
1087	0.7305337	0.7182735	0.74934155
1088	0.6628895	0.6437384	0.6610317
1089	0.5691821	0.5189244	0.5893758
1090	0.69926256	0.6463928	0.7053135
1091	0.7065692	0.6482012	0.7170041
1092	0.60519004	0.5050195	0.6263266
1093	0.56492287	0.5408777	0.559241
1094	0.6886147	0.664637	0.7015067
1095	0.7006336	0.68204135	0.7030111
1096	0.74633193	0.712235	0.75162584
1097	0.80380315	0.76337826	0.8025983
1098	0.53226167	0.50561774	0.53419137
1099	0.6693744	0.6470269	0.6748603
1100	0.46379337	0.3551338	0.4748458
1101	0.7114296	0.6873215	0.7283477
1102	0.6840638	0.6808781	0.693009
1103	0.63851696	0.63168144	0.6520979
1104	0.7936634	0.77709347	0.7990372
1105	0.69072735	0.6509873	0.70875114
1106	0.68073857	0.6399309	0.71021765
1107	0.6566245	0.6381088	0.6619825
1108	0.6306563	0.61738485	0.65080917
1109	0.7011232	0.6503212	0.7182587
1110	0.7201734	0.6897031	0.7237242
1111	0.71207184	0.6565956	0.757056
1112	0.5736709	0.54295516	0.5876443
1113	0.62232125	0.58474255	0.6282696
1114	0.74551827	0.70284015	0.75571704
1115	0.780193	0.76128405	0.7953699
1116	0.6159196	0.57233506	0.6305222
1117	0.71595216	0.6649115	0.72549677
1118	0.6861469	0.6651846	0.69041556
1119	0.8573035	0.8266799	0.85584974
1120	0.7426257	0.7171032	0.7384072
1121	0.6212969	0.5633464	0.64516586
1122	0.62412167	0.6006435	0.6157933
1123	0.6419919	0.6007749	0.6490984
1124	0.6053844	0.55328655	0.6305977
1125	0.5427597	0.50076133	0.5419902
1126	0.6801613	0.68063164	0.69145656
1127	0.7240942	0.71751195	0.7313297
1128	0.7478719	0.73471695	0.746452
1129	0.6831373	0.6286961	0.6875614
1130	0.76320326	0.7022301	0.7677438
1131	0.7802119	0.7453094	0.7934447
1132	0.6679593	0.60765654	0.68802947
1133	0.47455856	0.46052244	0.4745013
1134	0.5810485	0.5587959	0.60914135
1135	0.7703157	0.73306566	0.7885381
1136	0.82809186	0.7877966	0.8336016
1137	0.58540577	0.5123928	0.5964655
1138	0.7609409	0.73707193	0.793368
1139	0.607634	0.51809555	0.6095421
1140	0.6840665	0.656889	0.68793416
1141	0.73538125	0.69821453	0.7504836
1142	0.61314744	0.58950186	0.6265315
1143	0.65985966	0.63731515	0.6587738
1144	0.6647772	0.6403207	0.6538169
1145	0.7497006	0.7047337	0.71638644
1146	0.61838526	0.6086097	0.6214583
1147	0.6806712	0.66522235	0.69631577
1148	0.76030654	0.7385781	0.75257576
1149	0.6114569	0.5583344	0.62977976
1150	0.6333116	0.6177162	0.6409117
1151	0.61819625	0.555796	0.63097656
1152	0.6865185	0.67713183	0.69185024
1153	0.77341473	0.75310546	0.78397924
1154	0.66096926	0.64903384	0.6734473
1155	0.5021351	0.44130838	0.51208276
1156	0.707155	0.67433375	0.7147547
1157	0.5647644	0.53933454	0.57869035
1158	0.64622706	0.6186819	0.66682315
1159	0.58240944	0.53558886	0.59579974
1160	0.72620136	0.7081213	0.7469456
1161	0.6349323	0.6128369	0.6565945
1162	0.745989	0.7085212	0.78263617
1163	0.59856516	0.58323985	0.6239895
1164	0.7163676	0.65489495	0.75018656
1165	0.5637123	0.5505183	0.57033926
1166	0.7605663	0.70873225	0.7575674
1167	0.72541595	0.69894123	0.73533815
1168	0.49098334	0.47297966	0.5096712
1169	0.71725756	0.68744344	0.7179426
1170	0.6094587	0.53792053	0.61436903
1171	0.7317345	0.69625384	0.71958745
1172	0.72728723	0.6730663	0.7378021
1173	0.7707975	0.7332257	0.7729015
1174	0.48440152	0.47322556	0.48632684
1175	0.6881375	0.63737077	0.71754247
1176	0.851934	0.82497555	0.84980386
1177	0.78781563	0.7807582	0.792718
1178	0.7074618	0.6605022	0.71411306
1179	0.74620754	0.7044409	0.74409634
1180	0.6616693	0.6473973	0.6607054
1181	0.61998105	0.60211736	0.6234028
1182	0.72286975	0.67674506	0.7134336
1183	0.67507416	0.6406051	0.68179846
1184	0.8082934	0.7589422	0.801235
1185	0.6423891	0.5911627	0.65627486
1186	0.55705196	0.5020311	0.5769783
1187	0.6925385	0.66667145	0.6982503
1188	0.78379005	0.7587018	0.78666395
1189	0.67023706	0.58696014	0.666321
1190	0.6565009	0.63536793	0.6587992
1191	0.6916909	0.650742	0.6718519
1192	0.62910324	0.5318397	0.63528115
1193	0.79045856	0.7498702	0.8019175
1194	0.8211326	0.79204094	0.817731
1195	0.72859037	0.6455481	0.7421452
1196	0.5791664	0.5662528	0.58386964
1197	0.70082647	0.67860216	0.7149405
1198	0.67709976	0.65025204	0.69448483
1199	0.65058297	0.63761854	0.65501696
1200	0.7731912	0.76828104	0.7910814
1201	0.8148757	0.7707718	0.81697005
1202	0.7103483	0.6652357	0.72797734
1203	0.8772233	0.84852844	0.87520444
1204	0.64228535	0.6083202	0.657386
1205	0.4549682	0.4442276	0.46833357
1206	0.42797294	0.4117503	0.44136426
1207	0.74060243	0.737018	0.745847
1208	0.70513844	0.665079	0.7305068
1209	0.62869984	0.58763754	0.628975
1210	0.67252815	0.635982	0.6812039
1211	0.6741269	0.64267236	0.6915136
1212	0.65126944	0.53965074	0.655872
1213	0.6667256	0.6347731	0.69368947
1214	0.5201478	0.5052564	0.5247825
1215	0.7271924	0.6456206	0.7381697
1216	0.6388146	0.60605025	0.62975085
1217	0.5831523	0.5598048	0.5927395
1218	0.4292297	0.41971374	0.43304077
1219	0.5837624	0.5401753	0.5814464
1220	0.75253564	0.7437218	0.7595258
1221	0.85674167	0.83960795	0.8617241
1222	0.62307733	0.5141042	0.6350017
1223	0.8236169	0.75260633	0.83119947
1224	0.48933062	0.48999244	0.5182671
1225	0.67852664	0.6402176	0.7011386
1226	0.6684818	0.6171713	0.70022213
1227	0.77605	0.76627684	0.78217983
1228	0.76073974	0.69722605	0.769105
1229	0.65242463	0.63408005	0.6677688
1230	0.7589435	0.7227157	0.77241915
1231	0.76705635	0.73263234	0.75352424
1232	0.66616565	0.6367554	0.6581703
1233	0.8171785	0.7787216	0.8228457
1234	0.7901796	0.7575903	0.7993678
1235	0.7389461	0.69169384	0.75351065
1236	0.72917026	0.7154368	0.7384799
1237	0.6015746	0.5700049	0.61503553
1238	0.71477896	0.6862752	0.7363855
1239	0.70161027	0.6850061	0.7188409
1240	0.75941384	0.7474725	0.7623294
1241	0.6703943	0.6511181	0.6816523
1242	0.78496933	0.76357496	0.77939725
1243	0.7560831	0.6872918	0.7385914
1244	0.7975558	0.76315945	0.7938571
1245	0.5956242	0.55573595	0.6254637
1246	0.7708113	0.7499513	0.7951616
1247	0.5112611	0.44620016	0.5251248
1248	0.7015226	0.6764587	0.70713663
1249	0.8220113	0.7690591	0.84369296
1250	0.78819126	0.76637256	0.78446835
1251	0.6602618	0.63820076	0.66257566
1252	0.7114393	0.6694097	0.70055616
1253	0.6971145	0.6087264	0.7021837
1254	0.6330598	0.61275554	0.6444822
1255	0.7912586	0.7481014	0.79438853
1256	0.565733	0.55569047	0.5656322
1257	0.80498105	0.76502067	0.8387496
1258	0.60759175	0.57264316	0.6157044
1259	0.8742149	0.856513	0.8735507
1260	0.695325	0.6538674	0.6977536
1261	0.7542886	0.6717746	0.75807315
1262	0.73412293	0.707177	0.7481226
1263	0.7336418	0.70586854	0.75000906
1264	0.6715371	0.5913554	0.65231586
1265	0.68662745	0.6501787	0.6839228
1266	0.7947752	0.7451166	0.8027564
1267	0.6838054	0.6209525	0.6707734
1268	0.7408546	0.72674817	0.7384385
1269	0.74169093	0.7221073	0.7427995
1270	0.6711684	0.604736	0.6804852
1271	0.59306276	0.572627	0.5996883
1272	0.70438325	0.6760341	0.7059549
1273	0.6802753	0.6247748	0.7100079
1274	0.71753263	0.67326564	0.74351937
1275	0.8183655	0.7702499	0.8346025
1276	0.7732856	0.7316691	0.7808164
1277	0.75523466	0.65842664	0.7509787
1278	0.7506601	0.70596975	0.7598065
1279	0.72632235	0.69866043	0.74744344
1280	0.67255604	0.6347775	0.68600583
1281	0.6339784	0.59928876	0.6433001
1282	0.6862433	0.67289096	0.69517046
1283	0.7330752	0.6855708	0.74361366
1284	0.6020108	0.5890553	0.6162909
1285	0.7497483	0.69481224	0.76015353
1286	0.66196275	0.6056087	0.6783183
1287	0.6501664	0.5795235	0.6609939
1288	0.7087625	0.68024254	0.721389
1289	0.7876652	0.76685715	0.78559905
1290	0.708151	0.61725503	0.71579176
1291	0.80803025	0.7251489	0.792753
1292	0.74249077	0.7069126	0.74500585
1293	0.52089095	0.50716037	0.51539916
1294	0.6757661	0.6077498	0.71162486
1295	0.703921	0.6512712	0.732624
1296	0.74982005	0.72829217	0.7597387
1297	0.5613809	0.5366661	0.57472235
1298	0.6006555	0.58245337	0.61666423
1299	0.75032425	0.6645006	0.7355182
1300	0.5834123	0.57886535	0.5909705
1301	0.6628252	0.62714314	0.6853257
1302	0.6874516	0.61956596	0.7103276
1303	0.7807375	0.7306088	0.7887722
1304	0.774141	0.7369736	0.7663222
1305	0.6449409	0.6043678	0.63918483
1306	0.8097657	0.79068565	0.8249822
1307	0.6857634	0.6640524	0.6879763
1308	0.71082604	0.6886642	0.71868855
1309	0.73503315	0.7362423	0.74282736
1310	0.6227548	0.5862722	0.6397179
1311	0.79276174	0.7905264	0.80079013
1312	0.46845993	0.44933537	0.48599514
1313	0.6463215	0.6082523	0.6356268
1314	0.63876176	0.6157566	0.64351285
1315	0.67114973	0.6558147	0.676124
1316	0.68704593	0.66074884	0.69987243
1317	0.6478676	0.62222975	0.67620367
1318	0.70827836	0.6859722	0.7188098
1319	0.6730087	0.65691555	0.67355335
1320	0.55676687	0.52170885	0.5700229
1321	0.7298387	0.69660014	0.73888177
1322	0.5331856	0.5138244	0.5477017
1323	0.61180234	0.5817347	0.6210546
1324	0.6653207	0.61749285	0.66273963
1325	0.7609798	0.74919885	0.76253927
1326	0.71469474	0.68619084	0.7066645
1327	0.7643052	0.7336181	0.77784866
1328	0.67286336	0.6340757	0.69742256
1329	0.5135544	0.5004729	0.52153265
1330	0.7564561	0.7113919	0.75313514
1331	0.76239145	0.7484215	0.7644352
1332	0.53805494	0.52361816	0.57067233
1333	0.7591723	0.74555635	0.7667522
1334	0.7107108	0.6647669	0.7028743
1335	0.78800595	0.7621968	0.79984426
1336	0.6386309	0.6089476	0.6384165
1337	0.70948535	0.67716706	0.71758413
1338	0.6332502	0.61157477	0.63458484
1339	0.8531997	0.8268955	0.86637336
1340	0.3916608	0.3548046	0.3780502
1341	0.60074294	0.5419131	0.61967343
1342	0.6189083	0.5939175	0.62486064
1343	0.7049208	0.6837226	0.70400333
1344	0.712619	0.68542814	0.7322308
1345	0.7160808	0.6959118	0.71857816
1346	0.73726565	0.69316536	0.7476566
1347	0.5412263	0.51535636	0.5500638
1348	0.6958272	0.6992564	0.70465577
1349	0.7475164	0.741846	0.767863
1350	0.70184475	0.67452866	0.69383645
1351	0.77054167	0.7748023	0.78788626
1352	0.6779018	0.6460054	0.6891105
1353	0.8665915	0.8163328	0.8560465
1354	0.9063717	0.8960865	0.91023445
1355	0.8761817	0.86701	0.8756572
1356	0.7219059	0.6432059	0.7265261
1357	0.7910716	0.7587793	0.80320674
1358	0.6546761	0.6593317	0.6771368
1359	0.78086674	0.7622398	0.77630794
1360	0.61718446	0.5756836	0.6265406
1361	0.7341424	0.69209033	0.73739415
1362	0.6020122	0.5683875	0.6212539
1363	0.71704865	0.6838254	0.7433108
1364	0.77619743	0.7420158	0.7877732
1365	0.73281497	0.71877706	0.7421904
1366	0.6581625	0.6232088	0.6827792
1367	0.6355898	0.59120345	0.6447301
1368	0.67464256	0.64195484	0.6782388
1369	0.5600593	0.5445868	0.57177156
1370	0.71580595	0.688065	0.7088416
1371	0.74192363	0.72499514	0.7494283
1372	0.6488845	0.5955362	0.6490325
1373	0.78904855	0.76378065	0.78998774
1374	0.60491645	0.5544492	0.6253515
1375	0.6986954	0.6902112	0.70671296
1376	0.72383803	0.64918286	0.7370922
1377	0.58704346	0.5471016	0.59622663
1378	0.70398486	0.6888299	0.7174094
1379	0.65127504	0.6294604	0.6498383
1380	0.8183622	0.80272955	0.82571745
1381	0.6752636	0.6376004	0.6891845
1382	0.7365927	0.7161335	0.72556484
1383	0.6131787	0.5919154	0.6265416
1384	0.74241066	0.7099812	0.753938
1385	0.6155898	0.58516407	0.6260057
1386	0.6860351	0.64994895	0.71506745
1387	0.68257356	0.6108169	0.68348783
1388	0.66875607	0.6006991	0.6570973
1389	0.6508788	0.5496449	0.6684495
1390	0.7076266	0.6580094	0.7120135
1391	0.5672269	0.52932316	0.5794299
1392	0.7165838	0.6598011	0.7111555
1393	0.5482391	0.4809487	0.55226386
1394	0.6252698	0.58863044	0.6358216
1395	0.79333955	0.77534807	0.7915238
1396	0.7520965	0.7108965	0.7586358
1397	0.68998414	0.6555973	0.70880675
1398	0.6987732	0.6529112	0.6959662
1399	0.643646	0.60892236	0.64725083
1400	0.7937429	0.75805885	0.80042833
1401	0.44858488	0.40239048	0.4575643
1402	0.8305518	0.80777913	0.829694
1403	0.8259971	0.7674756	0.8218504
1404	0.5477136	0.53973913	0.5521416
1405	0.68491185	0.69010675	0.6891692
1406	0.70431906	0.6906618	0.7190485
1407	0.6312523	0.5923048	0.6437151
1408	0.5904503	0.5634358	0.6202091
1409	0.76463044	0.729252	0.7568369
1410	0.63979787	0.5986959	0.6495818
1411	0.6110018	0.58445567	0.62372726
1412	0.75089806	0.74706084	0.75548005
1413	0.60716945	0.5872926	0.6064393
1414	0.66005725	0.63812464	0.6762891
1415	0.6855024	0.63719195	0.7147219
1416	0.6477467	0.6220105	0.6493012
1417	0.58045167	0.5701093	0.59603614
1418	0.8326783	0.785613	0.8465398
1419	0.6006377	0.53069514	0.60121644
1420	0.76643866	0.7489778	0.76529616
1421	0.6244835	0.59653705	0.6209614
1422	0.6692233	0.6404367	0.68187654
1423	0.75957775	0.7292973	0.7522136
1424	0.60956675	0.5860215	0.6257849
1425	0.7405558	0.6671374	0.7538741
1426	0.5956029	0.53323805	0.5903786
1427	0.6784581	0.6367757	0.68969417
1428	0.7775813	0.7317344	0.782515
1429	0.62825996	0.58332855	0.6370492
1430	0.66739947	0.63645387	0.67209625
1431	0.6557282	0.6263393	0.641779
1432	0.6667681	0.6027447	0.68478715
1433	0.76532876	0.75811315	0.778467
1434	0.81732625	0.7947534	0.8116922
1435	0.667592	0.6395953	0.68006915
1436	0.57528645	0.5609253	0.5918751
1437	0.61181515	0.59914625	0.6220447
1438	0.69060344	0.6642809	0.7077102
1439	0.75931793	0.7393641	0.7672902
1440	0.7477741	0.68298364	0.77672327
1441	0.79385984	0.77790266	0.7881373
1442	0.7846621	0.7716599	0.7904372
1443	0.81642836	0.8088059	0.8218229
1444	0.63103795	0.6073046	0.63900954
1445	0.66177976	0.63409466	0.6730387
1446	0.617732	0.57386893	0.6258271
1447	0.657288	0.63047665	0.6659354
1448	0.5561615	0.5174777	0.56635773
1449	0.6125847	0.58682775	0.61875856
1450	0.6027335	0.6077535	0.6207583
1451	0.7529925	0.68057805	0.7672628
1452	0.8042401	0.7541407	0.7789657
1453	0.6344535	0.5892248	0.63054264
1454	0.6836053	0.6398871	0.69637007
1455	0.6951818	0.637919	0.7021934
1456	0.76584363	0.7289781	0.77287596
1457	0.5451183	0.51794934	0.56221
1458	0.61000085	0.5903019	0.63127095
1459	0.59543717	0.5558745	0.6203064
1460	0.6284457	0.57973164	0.6424753
1461	0.7443972	0.71577686	0.74760616
1462	0.54154503	0.5258202	0.5429962
1463	0.74250484	0.68442845	0.7480437
1464	0.5417177	0.4570952	0.5466756
1465	0.7259772	0.7135123	0.72967964
1466	0.712786	0.675281	0.71302605
1467	0.62213	0.60779643	0.61950004
1468	0.6632838	0.61445475	0.68306214
1469	0.7833111	0.76324743	0.7924055
1470	0.6567168	0.59089863	0.66924185
1471	0.77199215	0.7662165	0.77396065
1472	0.7489702	0.7129974	0.7486177
1473	0.7701143	0.75788724	0.77192074
1474	0.74138373	0.71573424	0.751851
1475	0.64524245	0.6075883	0.65542614
1476	0.6206564	0.61492425	0.62362254
1477	0.6851291	0.6811853	0.6848722
1478	0.6886668	0.64109063	0.71769035
1479	0.54928577	0.5189038	0.554809
1480	0.80843544	0.7546147	0.8410193
1481	0.68679583	0.6279235	0.6911414
1482	0.80974317	0.77576464	0.80148256
1483	0.660814	0.6754812	0.67317015
1484	0.625201	0.5996996	0.6419857
1485	0.8087916	0.78520066	0.81488484
1486	0.6852929	0.68083256	0.70091414
1487	0.6996963	0.6881443	0.7078097
1488	0.7248486	0.6972226	0.73179895
1489	0.71812403	0.6868325	0.7217638
1490	0.6866452	0.641122	0.7043013
1491	0.39613557	0.3839031	0.40518093
1492	0.8435317	0.82451886	0.84612024
1493	0.7522929	0.72953975	0.7573151
1494	0.5688565	0.4762135	0.4984831
1495	0.6811246	0.6480586	0.68871754
1496	0.6904037	0.6615599	0.7090185
1497	0.58329433	0.5442485	0.6092212
1498	0.55879563	0.5062271	0.59793246
1499	0.6517217	0.62101644	0.66813314
1500	0.52270204	0.47622475	0.5382943
1501	0.7427475	0.7357934	0.7513365
1502	0.72997993	0.69071823	0.7343555
1503	0.81599814	0.7865901	0.82779956
1504	0.672624	0.59843534	0.6896907
1505	0.71738756	0.6666135	0.7059544
1506	0.57724994	0.532167	0.60312694
1507	0.7025412	0.6733582	0.6986502
1508	0.5953765	0.5354088	0.6056207
1509	0.5049914	0.48026535	0.513385
1510	0.7376573	0.7269778	0.7593241
1511	0.5398672	0.5225934	0.5391441
1512	0.52719843	0.50438803	0.5458748
1513	0.72486645	0.71031237	0.71998894
1514	0.6556353	0.61957055	0.66509545
1515	0.785674	0.6912497	0.8014464
1516	0.58881104	0.57485086	0.6086804
1517	0.69139326	0.6514909	0.6673315
1518	0.84872484	0.8375638	0.8463033
1519	0.6638667	0.6322732	0.6619021
1520	0.6121259	0.5763836	0.6168605
1521	0.44431296	0.43789896	0.45340568
1522	0.6375294	0.61877763	0.6572199
1523	0.7174054	0.7060163	0.7302144
1524	0.75331175	0.71229243	0.76501626
1525	0.70409197	0.6590832	0.708895
1526	0.68865997	0.6283435	0.70348316
1527	0.5696921	0.51144654	0.5889502
1528	0.5195469	0.48364866	0.545932
1529	0.67837024	0.643749	0.680509
1530	0.6687447	0.6185489	0.6754202
1531	0.68534243	0.6583215	0.69924915
1532	0.7263298	0.6910315	0.7467446
1533	0.7300381	0.6801053	0.7332896
1534	0.5619557	0.5370044	0.56115615
1535	0.6497717	0.6275932	0.6585928
1536	0.72248137	0.7025929	0.7355319
1537	0.5976193	0.58775675	0.59488857
1538	0.64708966	0.5626392	0.6580018
1539	0.7172141	0.6893377	0.706978
1540	0.7902457	0.7745939	0.79670906
1541	0.74305266	0.71365	0.7511406
1542	0.70347106	0.6641377	0.7216861
1543	0.65869445	0.64266604	0.6662661
1544	0.70868206	0.67012066	0.7127952
1545	0.69307107	0.6440415	0.70068395
1546	0.79257435	0.77227575	0.7934685
1547	0.9039799	0.8519548	0.9151901
1548	0.5458719	0.46290123	0.59297025
1549	0.68043023	0.6510361	0.69363916
1550	0.6800036	0.635504	0.6848902
1551	0.6392303	0.62861985	0.6402371
1552	0.5123342	0.5124523	0.528174
1553	0.6927328	0.6658886	0.6940716
1554	0.7452321	0.7203191	0.74363315
1555	0.65870637	0.63886046	0.672098
1556	0.57444054	0.52913165	0.5844152
1557	0.77715904	0.7528318	0.7952694
1558	0.61630195	0.598315	0.62081975
1559	0.81813544	0.8193578	0.8292772
1560	0.7279736	0.69367796	0.7130422
1561	0.78215784	0.75742346	0.7915296
1562	0.7687922	0.71499914	0.7700664
1563	0.8196397	0.80104053	0.82669723
1564	0.61028844	0.58779126	0.6259162
1565	0.7161708	0.6405851	0.7248604
1566	0.7010104	0.6945735	0.7023291
1567	0.72846717	0.69139904	0.74635875
1568	0.7669369	0.70867217	0.76044774
1569	0.58090866	0.5498923	0.5906203
1570	0.5467567	0.5307912	0.5578063
1571	0.7577756	0.74177593	0.77268785
1572	0.46118096	0.4052585	0.46943787
1573	0.72086126	0.66247964	0.71878195
1574	0.6518403	0.5876541	0.67442906
1575	0.6199589	0.58542514	0.62766016
1576	0.63315016	0.62056774	0.6408694
1577	0.90612996	0.89952886	0.90933704
1578	0.70984936	0.67646724	0.7137518
1579	0.785036	0.7537274	0.80292207
1580	0.8121586	0.78795433	0.81376445
1581	0.5091805	0.50178075	0.5364227
1582	0.68474966	0.6253915	0.68898726
1583	0.41947457	0.41330874	0.43908724
1584	0.75649357	0.72965866	0.76283437
1585	0.6463179	0.641801	0.6522286
1586	0.72473574	0.7355618	0.7329542
1587	0.6601042	0.6328785	0.67193216
1588	0.7407121	0.7186229	0.7400004
1589	0.69820434	0.6582577	0.7156243
1590	0.7185533	0.6504705	0.72334325
1591	0.645214	0.63815075	0.6725267
1592	0.76041174	0.7361439	0.75951034
1593	0.69162995	0.6673692	0.70063496
1594	0.6786423	0.65531534	0.68701106
1595	0.5451518	0.5001281	0.55174434
1596	0.8319572	0.81463057	0.82573754
1597	0.6945172	0.64632887	0.7045628
1598	0.61067975	0.53529775	0.62874097
1599	0.57903147	0.55011714	0.5867184
1600	0.65375435	0.63619196	0.66432965
1601	0.6727685	0.630735	0.6513036
1602	0.78757936	0.77168566	0.7868183
1603	0.7382072	0.7286537	0.7506316
1604	0.6358019	0.6018223	0.65067345
1605	0.619837	0.571824	0.6061626
1606	0.63589734	0.6097894	0.6513763
1607	0.60763305	0.52324134	0.61641204
1608	0.7621136	0.7392755	0.76011884
1609	0.69996345	0.6830581	0.7000681
1610	0.61657655	0.6074708	0.6193279
1611	0.4992495	0.45034716	0.51424944
1612	0.60175836	0.49034593	0.62283903
1613	0.7274599	0.7099627	0.7443772
1614	0.57391185	0.5195758	0.58612454
1615	0.7178533	0.6790116	0.7183306
1616	0.8794289	0.87320876	0.8763318
1617	0.77154094	0.73409796	0.77287745
1618	0.69127685	0.6803964	0.6968934
1619	0.8058892	0.61908615	0.81309116
1620	0.6227358	0.5954489	0.6453562
1621	0.57426465	0.5296144	0.5591044
1622	0.7057637	0.6590067	0.716761
1623	0.7029857	0.65190005	0.7090929
1624	0.60917735	0.59965134	0.61522216
1625	0.5437112	0.5312343	0.5514502
1626	0.76055515	0.7403063	0.7624323
1627	0.5679113	0.512899	0.57995975
1628	0.6211833	0.55535686	0.63223696
1629	0.69344705	0.607831	0.6879197
1630	0.6529177	0.60995764	0.67287153
1631	0.7734465	0.76412225	0.7664748
1632	0.5000265	0.46960872	0.5155026
1633	0.6335784	0.6113567	0.64501697
1634	0.47052753	0.38820812	0.4757955
1635	0.69751287	0.6660708	0.70828414
1636	0.5505315	0.53660774	0.56779766
1637	0.59656465	0.51206046	0.6006851
1638	0.6739326	0.6150701	0.683814
1639	0.7568908	0.7146155	0.75928235
1640	0.64749247	0.55293036	0.66115606
1641	0.7257867	0.6754962	0.7343032
1642	0.692729	0.67331654	0.7008289
1643	0.6399826	0.56086296	0.6706627
1644	0.6252242	0.59901345	0.6310215
1645	0.40406695	0.3948127	0.40668565
1646	0.6450732	0.60755235	0.6501785
1647	0.62476426	0.5946699	0.6512639
1648	0.6530014	0.6519205	0.66194344
1649	0.6454999	0.57203645	0.65621316
1650	0.7624023	0.72515845	0.762698
1651	0.58840144	0.5202343	0.59684986
1652	0.60058844	0.56036663	0.61356217
1653	0.6388317	0.62671894	0.6374201
1654	0.5530546	0.50910693	0.571505
1655	0.5478232	0.5082671	0.5185001
1656	0.6924716	0.6391913	0.7112719
1657	0.6766235	0.66411996	0.68830824
1658	0.7377501	0.72160274	0.73986614
1659	0.68217164	0.66393685	0.69703615
1660	0.59558994	0.5810164	0.6101109
1661	0.73642826	0.70232815	0.73628205
1662	0.40342477	0.39390606	0.41117823
1663	0.7179669	0.6995628	0.7332679
1664	0.69201934	0.66480434	0.7079689
1665	0.58359915	0.5058188	0.59757984
1666	0.77487075	0.7436323	0.7714874
1667	0.6668193	0.62430394	0.66873837
1668	0.48981926	0.40681225	0.4987503
1669	0.70475215	0.6868768	0.7132851
1670	0.8632608	0.8405743	0.8544123
1671	0.6657065	0.6316133	0.68987167
1672	0.70714694	0.6896769	0.7120511
1673	0.7442539	0.71561503	0.7816526
1674	0.6870538	0.64812154	0.6975326
1675	0.6420211	0.60368425	0.6761009
1676	0.7112663	0.67227685	0.7213896
1677	0.63905615	0.60923654	0.65082616
1678	0.38014293	0.37301272	0.39025107
1679	0.7305877	0.71332747	0.74272037
1680	0.53822243	0.4849082	0.6031585
1681	0.63078946	0.5894961	0.6501719
1682	0.5257295	0.5110514	0.5375932
1683	0.6084634	0.5857716	0.63893265
1684	0.6022322	0.52964777	0.6155338
1685	0.70008767	0.6703657	0.6762273
1686	0.70516783	0.68647605	0.70575976
1687	0.7088593	0.6721208	0.7104603
1688	0.70672333	0.67363685	0.711604
1689	0.63073635	0.6071781	0.6507042
1690	0.78177464	0.7371626	0.78914934
1691	0.7014086	0.65611666	0.7139399
1692	0.6783368	0.6543036	0.6765927
1693	0.6373704	0.57410085	0.6528789
1694	0.6097145	0.6013193	0.6220662
1695	0.69042754	0.6605495	0.70704687
1696	0.6755203	0.6373299	0.7031555
1697	0.59528494	0.5493908	0.647623
1698	0.65709704	0.6161459	0.640656
1699	0.62072945	0.5796688	0.6279787
1700	0.6404527	0.6128963	0.6535817
1701	0.6748674	0.6272287	0.6874095
1702	0.5277936	0.48440272	0.538096
1703	0.7666093	0.7356705	0.78706896
1704	0.8673345	0.87692535	0.8538648
1705	0.72471344	0.6644925	0.7273326
1706	0.75252604	0.73415506	0.7517477
1707	0.7146662	0.6809734	0.726386
1708	0.62155825	0.57049173	0.6350526
1709	0.7922094	0.7527364	0.79459983
1710	0.8756313	0.8276554	0.87214774
1711	0.645895	0.6070005	0.6639102
1712	0.67223454	0.63818944	0.68873733
1713	0.59070563	0.5267886	0.5978222
1714	0.5805099	0.5323971	0.5944594
1715	0.65812266	0.60122806	0.6626957
1716	0.9567089	0.94882065	0.9499792
1717	0.6337117	0.59772724	0.65251523
1718	0.8271914	0.8165629	0.82930565
1719	0.7211962	0.6960198	0.7314019
1720	0.63082707	0.5999583	0.6274345
1721	0.72273517	0.709556	0.72946984
1722	0.5827877	0.57005686	0.6020762
1723	0.64015007	0.6024736	0.63823646
1724	0.7177635	0.70182306	0.73054147
1725	0.7671069	0.7698764	0.78449136
1726	0.7613008	0.6886476	0.76521724
1727	0.79882807	0.78071225	0.79718363
1728	0.68934745	0.6389961	0.67821026
1729	0.5406945	0.5307199	0.5462595
1730	0.678558	0.6604282	0.6870024
1731	0.6356834	0.60045934	0.6492636
1732	0.65631884	0.6149814	0.67378736
1733	0.69024736	0.64011747	0.70602286
1734	0.7176712	0.6763083	0.73174345
1735	0.5295045	0.4242676	0.55411124
1736	0.64020383	0.6060531	0.6544082
1737	0.53318113	0.4952764	0.57267714
1738	0.56476486	0.5400114	0.57729053
1739	0.7769756	0.7524367	0.7770812
1740	0.54456705	0.5076119	0.5585353
1741	0.67366135	0.6377913	0.6691293
1742	0.6551391	0.6191366	0.65588695
1743	0.73366225	0.7000864	0.737685
1744	0.68571174	0.65582216	0.6784041
1745	0.550675	0.5280205	0.5660122
1746	0.5747953	0.519225	0.59173584
1747	0.7785172	0.71055216	0.8084244
1748	0.7119382	0.68127966	0.7394557
1749	0.9079628	0.88515204	0.90439355
1750	0.6338124	0.5810118	0.63570946
1751	0.6330342	0.6029236	0.63974077
1752	0.67203474	0.644467	0.6917621
1753	0.6516638	0.63220406	0.6759786
1754	0.7006332	0.6796791	0.7051444
1755	0.39539278	0.32053173	0.4340258
1756	0.6673505	0.6065418	0.683853
1757	0.6840444	0.6412561	0.71127355
1758	0.74526155	0.69084835	0.746731
1759	0.67008376	0.6319667	0.6745478
1760	0.81306994	0.7980738	0.8230817
1761	0.7508193	0.71028197	0.7692618
1762	0.69128466	0.6397308	0.69686836
1763	0.63465506	0.6025451	0.6375821
1764	0.62459844	0.61351717	0.6422191
1765	0.71751547	0.69414854	0.7234438
1766	0.56931984	0.5320263	0.5919375
1767	0.75610304	0.70220006	0.7554494
1768	0.68716943	0.655981	0.6858299
1769	0.5661011	0.53206855	0.5862638
1770	0.79197663	0.7637152	0.79569715
1771	0.5718222	0.54437226	0.58743525
1772	0.64034635	0.61218286	0.67066497
1773	0.68765205	0.6575524	0.70193803
1774	0.6609568	0.61334246	0.6791567
1775	0.7093616	0.6153084	0.7156983
1776	0.6791688	0.608295	0.7291211
1777	0.5228826	0.46960396	0.5240309
1778	0.6596426	0.6319057	0.67010725
1779	0.5768512	0.5626724	0.5972512
1780	0.68088126	0.6511646	0.69881254
1781	0.65186733	0.6359242	0.65500116
1782	0.7511629	0.7345312	0.7522308
1783	0.7467974	0.62135494	0.8067119
1784	0.5861864	0.55052614	0.60863525
1785	0.59570944	0.561815	0.6081025
1786	0.7419755	0.7259898	0.74722326
1787	0.72159517	0.685368	0.7193006
1788	0.6762639	0.62208897	0.6943275
1789	0.8669941	0.8134351	0.87237895
1790	0.7538244	0.72681415	0.75295234
1791	0.74313104	0.72158986	0.744727
1792	0.73167527	0.6932236	0.73534614
1793	0.71805423	0.6622367	0.7177754
1794	0.62052876	0.59382236	0.66323906
1795	0.6035308	0.5382054	0.6251383
1796	0.4622096	0.44797987	0.4681559
1797	0.7230946	0.67141724	0.7228918
1798	0.68458873	0.6634507	0.6808171
1799	0.45021108	0.44424874	0.4586422
1800	0.73536855	0.7047198	0.76409674
1801	0.7116203	0.67054373	0.72197825
1802	0.86333597	0.8002605	0.8473359
1803	0.6362101	0.6070319	0.62823313
1804	0.62036157	0.6041369	0.629475
1805	0.7114477	0.6961543	0.7208173
1806	0.7198901	0.70738333	0.71727407
1807	0.7187905	0.71028054	0.7119864
1808	0.78868306	0.737286	0.79613924
1809	0.62928385	0.58733135	0.6301164
1810	0.6810528	0.65980375	0.70102125
1811	0.680802	0.65382653	0.68277705
1812	0.68294084	0.634364	0.700596
1813	0.6068507	0.5345276	0.631803
1814	0.5697889	0.5529881	0.5786278
1815	0.5687827	0.5649208	0.5704258
1816	0.7107396	0.68857944	0.71484727
1817	0.5955579	0.56623447	0.59771585
1818	0.562242	0.53091013	0.5686028
1819	0.7471885	0.7033168	0.7605966
1820	0.631553	0.5840119	0.6544258
1821	0.7115373	0.66857255	0.7154941
1822	0.84585553	0.8125911	0.83619076
1823	0.51430887	0.48936483	0.5373813
1824	0.65098685	0.64278144	0.65582323
1825	0.5677596	0.5552989	0.5740831
1826	0.6438691	0.63029546	0.65957224
1827	0.7622939	0.7524461	0.7655685
1828	0.6976167	0.6401611	0.6931068
1829	0.698888	0.66543067	0.68731064
1830	0.8169251	0.77679586	0.81440437
1831	0.63838476	0.6095135	0.6284333
1832	0.63821405	0.60357183	0.63878375
1833	0.6837633	0.6128584	0.6843337
1834	0.73227423	0.71952957	0.73986936
1835	0.62393665	0.59900993	0.66051966
1836	0.7899115	0.7756145	0.7962876
1837	0.7514387	0.7018514	0.7482348
1838	0.5804418	0.5596154	0.59372145
1839	0.70069575	0.6289863	0.71306145
1840	0.687841	0.6717399	0.7012393
1841	0.6694657	0.6186008	0.6887732
1842	0.5288974	0.5011537	0.5493598
1843	0.7628159	0.7574205	0.7615587
1844	0.73806626	0.6766856	0.80080694
1845	0.66736424	0.6343398	0.6773387
1846	0.6410314	0.56771857	0.64691347
1847	0.56497097	0.5386861	0.5610942
1848	0.7074243	0.6531456	0.7117544
1849	0.66365045	0.64258385	0.6739347
1850	0.89484304	0.8838793	0.9070717
1851	0.8193459	0.7724845	0.8113102
1852	0.70561755	0.6936321	0.7166595
1853	0.40422097	0.38117602	0.39699283
1854	0.64770055	0.57900274	0.66567963
1855	0.5521401	0.5012848	0.57061386
1856	0.5771864	0.55542374	0.5864289
1857	0.7424872	0.7244532	0.74730337
1858	0.75688297	0.7000643	0.7595967
1859	0.58089685	0.49970314	0.5979746
1860	0.6096353	0.5497672	0.6288514
1861	0.7212471	0.6824728	0.7360186
1862	0.60628504	0.565556	0.6142115
1863	0.6653619	0.6438683	0.69264495
1864	0.692479	0.6514329	0.7069323
1865	0.7220213	0.71907586	0.7269539
1866	0.6565686	0.6165192	0.6535603
1867	0.60638416	0.6050654	0.6306571
1868	0.789978	0.7718386	0.79666495
1869	0.72895586	0.69709545	0.7296711
1870	0.47053558	0.42872548	0.47215414
1871	0.6886656	0.66962	0.68949056
1872	0.50824153	0.47593233	0.51289713
1873	0.775113	0.7481536	0.78474194
1874	0.7012789	0.6259694	0.71572244
1875	0.63351357	0.5874596	0.63061064
1876	0.5039646	0.44925082	0.4696311
1877	0.5345511	0.5162082	0.5399481
1878	0.81372666	0.76385725	0.8239276
1879	0.6600019	0.6029556	0.6565724
1880	0.887748	0.8734228	0.86445093
1881	0.6532968	0.5940563	0.6505058
1882	0.74756664	0.7151692	0.7572458
1883	0.638091	0.62011385	0.65453184
1884	0.6846434	0.62517464	0.65411013
1885	0.7744014	0.6986127	0.7935921
1886	0.7788183	0.734639	0.7846554
1887	0.70095664	0.60402256	0.71085966
1888	0.7161649	0.69563496	0.7181072
1889	0.6549354	0.61396927	0.66562957
1890	0.7158132	0.68106586	0.7362251
1891	0.82078826	0.7904043	0.8277478
1892	0.7708761	0.7293016	0.7613996
1893	0.6835803	0.669892	0.6836049
1894	0.7228343	0.6923823	0.7284369
1895	0.7805133	0.74425066	0.78249866
1896	0.5378842	0.46539745	0.55392045
1897	0.7359816	0.71228063	0.74446505
1898	0.6347328	0.5738626	0.6487172
1899	0.78223366	0.75539684	0.8006585
1900	0.5985832	0.5825247	0.6053422
1901	0.4243029	0.39547083	0.44445738
1902	0.74155754	0.7335667	0.75070375
1903	0.6130615	0.57501286	0.61258674
1904	0.4330018	0.41407844	0.433743
1905	0.53486377	0.5067538	0.5386509
1906	0.6784946	0.6605554	0.68823826
1907	0.56210214	0.5041805	0.56476647
1908	0.6946712	0.64355606	0.7076296
1909	0.54502255	0.51392365	0.5491554
1910	0.80514455	0.7855041	0.80028075
1911	0.6807408	0.6699054	0.6967703
1912	0.70563966	0.67432827	0.71959656
1913	0.6995339	0.6851589	0.7396169
1914	0.5341079	0.48097754	0.55532694
1915	0.6765647	0.6562368	0.68037283
1916	0.5713124	0.53325444	0.58884
1917	0.6750711	0.6560941	0.6826751
1918	0.6005608	0.5294171	0.60043246
1919	0.73845845	0.6975097	0.72882473
1920	0.7342758	0.6944516	0.74168265
1921	0.60893863	0.58069193	0.62718815
1922	0.5402245	0.526938	0.54159987
1923	0.6695202	0.6382747	0.68348396
1924	0.51444495	0.45426953	0.47925073
1925	0.50520176	0.46885902	0.5138085
1926	0.6232291	0.5685934	0.6442635
1927	0.743341	0.72494984	0.74671394
1928	0.68461096	0.65175956	0.7029163
1929	0.49601755	0.4762274	0.5098824
1930	0.7620122	0.71774346	0.76718146
1931	0.68030983	0.66130066	0.6832013
1932	0.6548298	0.6331699	0.6561108
1933	0.6279437	0.6208896	0.65920293
1934	0.6034121	0.594182	0.6181355
1935	0.37451974	0.3622089	0.3874982
1936	0.65911365	0.62841475	0.67251
1937	0.709358	0.6463948	0.71520334
1938	0.6764949	0.63649976	0.68076694
1939	0.85041463	0.84345436	0.8542783
1940	0.68664396	0.64300054	0.66672957
1941	0.8098324	0.75968647	0.8107754
1942	0.55565655	0.5191738	0.57574266
1943	0.51844704	0.4646635	0.55165184
1944	0.68148875	0.6217583	0.7001242
1945	0.640134	0.5745066	0.63479376
1946	0.60915107	0.5938348	0.61479187
1947	0.5492023	0.53494	0.55326843
1948	0.7035872	0.700232	0.7206918
1949	0.753476	0.67920583	0.75526404
1950	0.60626143	0.5584036	0.620919
1951	0.7159286	0.68821317	0.72816795
1952	0.65964603	0.5577416	0.6681773
1953	0.6881389	0.6389751	0.6884327
1954	0.6557073	0.6367269	0.65744114
1955	0.6069617	0.5808615	0.61697865
1956	0.6528623	0.62580216	0.69458383
1957	0.6615182	0.63553286	0.67974025
1958	0.51677114	0.5201276	0.5416304
1959	0.5743962	0.5252834	0.576243
1960	0.8048401	0.7590306	0.81483924
1961	0.72239804	0.6955537	0.73997504
1962	0.70735747	0.63584924	0.71655864
1963	0.73458165	0.7116579	0.76019007
1964	0.77744323	0.756019	0.7746834
1965	0.6757118	0.6477197	0.66764414
1966	0.650116	0.6196675	0.65659285
1967	0.81281763	0.8130971	0.82446074
1968	0.7071733	0.67894304	0.7246581
1969	0.7196706	0.68440545	0.7129111
1970	0.578681	0.54243195	0.6088913
1971	0.7368612	0.71130216	0.74138975
1972	0.5979436	0.57333404	0.6143612
1973	0.6621799	0.60473746	0.6888281
1974	0.7386612	0.73774475	0.7617258
1975	0.58378404	0.56538606	0.58467966
1976	0.66747653	0.61417204	0.6760381
1977	0.57251316	0.42810333	0.59463215
1978	0.6378852	0.6197718	0.6568362
1979	0.64646494	0.6350745	0.6586076
1980	0.67421556	0.6617369	0.6824803
1981	0.71712077	0.70209545	0.7151846
1982	0.5940387	0.569818	0.6160557
1983	0.80184376	0.7581446	0.8009866
1984	0.6973968	0.58944684	0.70192206
1985	0.66230845	0.6372614	0.66524535
1986	0.6303533	0.56209964	0.64691085
1987	0.88157123	0.8659921	0.8748938
1988	0.6492356	0.6304354	0.67437756
1989	0.72248954	0.70586145	0.7205733
1990	0.873557	0.8641104	0.88096863
1991	0.7832996	0.75299	0.7903131
