# Supplementary material for: Fixational eye movements enhance the precision of visual information transmitted by the primate retina
Source: Nat Commun. 2024 Sep 11;15:7964. doi: 10.1038/s41467-024-52304-7 (PMC11390888; doi:10.1038/s41467-024-52304-7)
Supplement: Supplementary file 4 — Source Data [file 41467_2024_52304_MOESM4_ESM.zip › exported_data_for_journal/figure2_eye_movement_algo/Figure2g/green retina_relative_quality.csv]

	known	joint	zero	relative quality
0	0.6986305	0.6865339	0.6839205	0.17766306
1	0.63621515	0.6323487	0.62108624	0.74443406
2	0.6650124	0.65320784	0.6471301	0.33987522
3	0.592268	0.59380716	0.577753	1.1060401
4	0.5282674	0.5201309	0.498378	0.72777915
5	0.7338248	0.7227685	0.7276873	-0.8014373
6	0.5668335	0.5524083	0.5405824	0.45049044
7	0.65662307	0.657872	0.6121779	1.0281011
8	0.31367323	0.30160096	0.28198594	0.6190187
9	0.7524994	0.73337865	0.72647434	0.2652945
10	0.5517169	0.54986644	0.526613	0.926287
11	0.64541113	0.6226283	0.5822423	0.6393338
12	0.64195096	0.63167197	0.5947938	0.78202677
13	0.7420208	0.7387649	0.74166775	-8.222523
14	0.7248704	0.7217242	0.70875263	0.80480087
15	0.7443918	0.7328922	0.7330152	-0.010808517
16	0.5372148	0.5165117	0.4558161	0.74565774
17	0.59585637	0.56383425	0.5542942	0.22953634
18	0.67335284	0.667345	0.6583965	0.59830785
19	0.76297736	0.7581988	0.7559463	0.32036588
20	0.598179	0.5785977	0.5802667	-0.093175784
21	0.40701753	0.41189674	0.4001256	1.7079587
22	0.5930788	0.57856315	0.554389	0.62481993
23	0.6045393	0.5989222	0.5815138	0.75604904
24	0.5498943	0.5612628	0.53895026	2.0387888
25	0.6774923	0.6552573	0.647937	0.24768078
26	0.69593316	0.677778	0.6263283	0.7391683
27	0.55117136	0.541912	0.44943428	0.9089875
28	0.49547943	0.47043023	0.44729882	0.4800977
29	0.7439161	0.74640125	0.72736406	1.1501421
30	0.5379547	0.5398034	0.5161868	1.0849277
31	0.6416664	0.63434577	0.6077019	0.78446203
32	0.678158	0.66684383	0.63969034	0.70587873
33	0.6949267	0.67369	0.646627	0.56031466
34	0.6614134	0.65840036	0.6200902	0.9270866
35	0.6479489	0.6299585	0.5514839	0.8135032
36	0.57560617	0.5673342	0.54984105	0.67894614
37	0.6907472	0.7051909	0.71264005	0.340255
38	0.68589705	0.6661634	0.62449205	0.67863095
39	0.4780443	0.47263524	0.41570252	0.91323537
40	0.67582184	0.66725755	0.59443897	0.8947654
41	0.64479697	0.65322965	0.621847	1.3674374
42	0.6202281	0.6139476	0.5714331	0.87128717
43	0.7219815	0.6969437	0.7048695	-0.46317208
44	0.69247735	0.67693746	0.66193146	0.49126104
45	0.74592584	0.7448773	0.7206519	0.95851195
46	0.69113123	0.6945535	0.6820189	1.3755625
47	0.69268996	0.67044055	0.65926236	0.3344002
48	0.5354723	0.526636	0.52693	-0.034413464
49	0.63724643	0.622056	0.5941137	0.64782137
50	0.55816877	0.54401547	0.5052195	0.73270065
51	0.65344346	0.6448829	0.59734863	0.84739166
52	0.50458384	0.4914772	0.48230448	0.4117134
53	0.7412974	0.74433154	0.73534334	1.5095853
54	0.7464	0.73026085	0.7208292	0.3688448
55	0.514368	0.49883315	0.500758	-0.1414285
56	0.7254023	0.7223421	0.71159756	0.77832085
57	0.71050394	0.70178837	0.6599011	0.8277652
58	0.66423744	0.67443544	0.6338455	1.3355495
59	0.6409442	0.62375605	0.5786065	0.72427386
60	0.75098354	0.75831413	0.7270395	1.3061557
61	0.75277656	0.74318266	0.7398099	0.2601117
62	0.53066087	0.5250389	0.5097119	0.73163474
63	0.5843278	0.5807567	0.56282234	0.8339449
64	0.70018905	0.70570856	0.6919244	1.6678447
65	0.4286897	0.39863363	0.39649373	0.06646475
66	0.77951694	0.83744186	0.8230166	-0.33161825
67	0.74003285	0.7209703	0.70617336	0.4370093
68	0.72418	0.7307808	0.71370614	1.6302171
69	0.6453411	0.6410895	0.60650456	0.8905258
70	0.3531543	0.35392436	0.3500795	1.2504435
71	0.6148438	0.6083041	0.59673494	0.63886696
72	0.82975566	0.8193694	0.804505	0.5886728
73	0.5331112	0.5169148	0.5076087	0.36490822
74	0.6336617	0.63128126	0.6202103	0.8230347
75	0.50161886	0.46418795	0.39142156	0.66032827
76	0.60051465	0.587895	0.5349465	0.80753344
77	0.69559973	0.684318	0.62440795	0.8415305
78	0.8136641	0.8104747	0.8107139	-0.081077255
79	0.6179957	0.6170239	0.59819436	0.9509227
80	0.5678122	0.56084466	0.54877484	0.6340069
81	0.6097995	0.61686295	0.5907882	1.3715391
82	0.5445357	0.52854985	0.5290314	-0.031058861
83	0.8206939	0.828604	0.8181839	4.151409
84	0.69655216	0.6735382	0.6288133	0.6602547
85	0.6665425	0.68480605	0.6345819	1.5714414
86	0.74093246	0.7293801	0.73684716	-1.827794
87	0.23668852	0.22834821	0.23136187	-0.5657685
88	0.6377559	0.62818986	0.60732234	0.6856754
89	0.5771776	0.5693843	0.55190015	0.6916892
90	0.7680211	0.76865405	0.7603895	1.082937
91	0.7106815	0.69477546	0.65009093	0.73748326
92	0.64682734	0.6478077	0.64615124	2.4500573
93	0.5053587	0.49748263	0.50097525	-0.796776
94	0.71567875	0.69437045	0.6819954	0.3673938
95	0.66498756	0.64776444	0.61111385	0.6803057
96	0.6741203	0.6402755	0.62133443	0.35882792
97	0.52296245	0.521983	0.52456737	1.6102651
98	0.59505075	0.5832243	0.5838811	-0.058800615
99	0.767564	0.77240133	0.7561738	1.4246923
100	0.62045074	0.6034471	0.5909647	0.4233324
101	0.6307365	0.62820953	0.623344	0.65817374
102	0.7514072	0.73102	0.7176789	0.39554524
103	0.7138114	0.71272594	0.69271153	0.94855607
104	0.69431645	0.68049836	0.6480259	0.7014925
105	0.691625	0.67700005	0.6486434	0.6597394
106	0.86142224	0.8520203	0.85583425	-0.68252075
107	0.5989777	0.5931963	0.5680256	0.8132142
108	0.647921	0.626008	0.5703881	0.7173711
109	0.72695315	0.71997625	0.6917038	0.8020701
110	0.6426869	0.65015405	0.59188604	1.1469886
111	0.73655754	0.73350096	0.7162185	0.8497185
112	0.64089775	0.63334364	0.6040477	0.7950039
113	0.7660628	0.7692528	0.76079994	1.6061317
114	0.50495607	0.4938611	0.45817396	0.7628376
115	0.72708607	0.71585715	0.6791432	0.76578546
116	0.57453305	0.5457876	0.4829817	0.686018
117	0.68757415	0.6855574	0.6682854	0.89544547
118	0.67501575	0.6646724	0.6474428	0.6248722
119	0.7712036	0.77742785	0.761342	1.6311635
120	0.74787575	0.7428946	0.6900093	0.91391975
121	0.63836807	0.63866776	0.62423545	1.0212057
122	0.66979814	0.6660468	0.61941415	0.92554504
123	0.6588931	0.64655805	0.61079806	0.7435274
124	0.65655535	0.6604831	0.65888107	-0.6888439
125	0.62897867	0.61435163	0.58759564	0.646545
126	0.6298705	0.6271099	0.5910429	0.9289014
127	0.5640793	0.5530777	0.49776816	0.83409137
128	0.55006915	0.5453301	0.540352	0.5123016
129	0.53884983	0.55143976	0.5292628	2.3132226
130	0.6989641	0.66937983	0.6593123	0.25389817
131	0.5619812	0.55873746	0.5574389	0.28587925
132	0.76158243	0.7665871	0.757473	2.2178402
133	0.61216223	0.60109633	0.6615384	1.2241141
134	0.7469212	0.74636006	0.7321548	0.9620003
135	0.6373551	0.62163585	0.6032288	0.5393804
136	0.6086092	0.60623837	0.58951753	0.8758184
137	0.67077655	0.6521379	0.6308742	0.53289264
138	0.61667454	0.6065041	0.59339863	0.5630478
139	0.62489146	0.6196383	0.6039283	0.74941075
140	0.85001725	0.84998876	0.8533965	1.0084312
141	0.676444	0.6898036	0.6834057	-0.91901404
142	0.6939648	0.6881659	0.6611404	0.8233364
143	0.5796541	0.581361	0.5618273	1.095749
144	0.6269427	0.6191407	0.6043852	0.6541279
145	0.8554217	0.8612194	0.8416768	1.4218047
146	0.71709603	0.72308123	0.7279577	0.44896257
147	0.6037776	0.5889386	0.5452318	0.7465403
148	0.52086693	0.49632046	0.4581587	0.60856056
149	0.67116797	0.6645553	0.6623234	0.2523469
150	0.7098434	0.6960674	0.6553232	0.74732286
151	0.68876326	0.703425	0.6709065	1.8210737
152	0.71155196	0.7057952	0.6860594	0.7741797
153	0.48377293	0.45191273	0.4182035	0.5140998
154	0.5519444	0.5483984	0.53660005	0.76890475
155	0.7149535	0.71141535	0.69230855	0.84375614
156	0.70392907	0.70951515	0.7018442	3.67937
157	0.45793486	0.44871548	0.4297371	0.6730458
158	0.63365954	0.6443287	0.60573405	1.3820585
159	0.61876154	0.62483805	0.6061456	1.4816545
160	0.54326206	0.52008826	0.5222151	-0.10105378
161	0.76957786	0.76611364	0.7563735	0.73764515
162	0.72207266	0.71381724	0.69325656	0.7135136
163	0.5789383	0.5799934	0.5647411	1.0743188
164	0.73176706	0.7173029	0.70245546	0.5065387
165	0.5314088	0.5297231	0.5074632	0.9296037
166	0.66632223	0.64498353	0.6024705	0.6658085
167	0.74827206	0.7380896	0.7347237	0.24843821
168	0.7152989	0.71681166	0.69564366	1.0769651
169	0.6517938	0.6432352	0.6128494	0.78023595
170	0.67919433	0.66229504	0.6267646	0.6776774
171	0.69586474	0.69373965	0.6896473	0.6582048
172	0.6885274	0.6793307	0.6618529	0.6552252
173	0.6594205	0.63903385	0.6297376	0.31318524
174	0.66735286	0.65572405	0.63450557	0.64597356
175	0.5628564	0.5718285	0.54791915	1.6006544
176	0.58814716	0.5626475	0.534964	0.5205315
177	0.66061383	0.66591656	0.6513415	1.5718868
178	0.606764	0.59002936	0.5851258	0.2266155
179	0.7002395	0.6934811	0.6418558	0.8842418
180	0.6698106	0.6708522	0.6345005	1.0294985
181	0.4829439	0.48151064	0.45826322	0.9419281
182	0.5837875	0.582011	0.5633448	0.91309786
183	0.6015319	0.5838124	0.56384015	0.5298839
184	0.7689061	0.76984197	0.76249224	1.1459106
185	0.691542	0.7120465	0.6781909	2.5357842
186	0.6393982	0.6149015	0.5285309	0.77904457
187	0.5964686	0.57941085	0.57169527	0.3114468
188	0.5669421	0.566518	0.54555166	0.980174
189	0.7180792	0.71407294	0.7002734	0.77500236
190	0.51605135	0.50896305	0.45818335	0.8775091
191	0.4730238	0.4531434	0.4304189	0.53337723
192	0.622857	0.6297627	0.5977653	1.2752204
193	0.70769143	0.7028449	0.6731004	0.859891
194	0.47414887	0.45280865	0.4345858	0.46060237
195	0.7222334	0.7118573	0.7064506	0.34257078
196	0.66957664	0.65816116	0.59554285	0.84580714
197	0.5686577	0.55705976	0.52018046	0.76075506
198	0.5847052	0.5777781	0.5652308	0.64429826
199	0.6777943	0.66636163	0.6371481	0.7187277
200	0.6170001	0.6048477	0.6098807	-0.7069338
201	0.687821	0.6860732	0.6721507	0.888465
202	0.6210824	0.6069011	0.5976946	0.393646
203	0.7965781	0.80838794	0.79734826	-14.334416
204	0.6146676	0.6215509	0.60006773	1.471465
205	0.5998803	0.62665075	0.5958537	7.64842
206	0.73162234	0.7250639	0.72015244	0.42820618
207	0.76643616	0.7644011	0.7523806	0.85521156
208	0.6741821	0.6748214	0.6307575	1.0147212
209	0.7472562	0.7382184	0.7325721	0.38452014
210	0.39146417	0.35607797	0.32016456	0.5036971
211	0.7606995	0.72934073	0.7552453	-4.7494917
212	0.7167782	0.6998572	0.70244515	-0.18055965
213	0.5802555	0.5846003	0.5583771	1.1985893
214	0.5449639	0.5395591	0.51421654	0.82422
215	0.6316738	0.64588606	0.62865996	5.7156477
216	0.6181414	0.6012031	0.5905208	0.38675046
217	0.35164636	0.34168366	0.33794156	0.2730501
218	0.68852526	0.68565786	0.6787712	0.7060301
219	0.6245369	0.6163521	0.6012366	0.6487258
220	0.7811424	0.7505345	0.7168491	0.5239329
221	0.696315	0.67409676	0.664308	0.3058318
222	0.53393173	0.50834125	0.4909662	0.40439513
223	0.6445396	0.6322312	0.621766	0.4595318
224	0.7498495	0.7304894	0.71708506	0.4091116
225	0.58240575	0.568805	0.5592693	0.41214946
226	0.6482047	0.6347438	0.61966085	0.52841383
227	0.4726921	0.46120223	0.45933187	0.13999487
228	0.6718033	0.66965026	0.63930464	0.9337499
229	0.70405716	0.69946563	0.65402144	0.9082351
230	0.6571358	0.62941813	0.6088519	0.42594397
231	0.5562698	0.54127043	0.50067806	0.7301868
232	0.6515194	0.64632475	0.6386023	0.597846
233	0.5763797	0.56423646	0.4839023	0.86868954
234	0.6023516	0.5884103	0.5811091	0.34370774
235	0.6754821	0.6635128	0.6343169	0.709238
236	0.6703599	0.6723534	0.6570245	1.1494875
237	0.68059134	0.68013555	0.66495216	0.9708555
238	0.662839	0.6498929	0.61019903	0.75406384
239	0.76259273	0.759574	0.7375084	0.87965643
240	0.7519291	0.7613055	0.733368	1.5051637
241	0.6998475	0.69260323	0.6547383	0.83940554
242	0.62016904	0.6148986	0.59467494	0.793269
243	0.5215497	0.5100707	0.41822934	0.8888988
244	0.62941325	0.6280708	0.58527595	0.9695841
245	0.6661087	0.6585617	0.6376087	0.7351924
246	0.69524074	0.67662925	0.62310344	0.74199903
247	0.5279516	0.5217017	0.49959967	0.77955985
248	0.70891505	0.7143473	0.65183043	1.0951613
249	0.70013344	0.68097085	0.6609769	0.51061594
250	0.5693772	0.55114436	0.5346106	0.4755643
251	0.59648234	0.5891657	0.5472048	0.8515216
252	0.5545541	0.5421129	0.52939755	0.50544834
253	0.6472216	0.6506651	0.62739706	1.1736976
254	0.61832094	0.6111941	0.5827844	0.7994495
255	0.69586563	0.677532	0.6764074	0.057796635
256	0.6605835	0.6639086	0.6432093	1.1913816
257	0.49638832	0.4803125	0.47859493	0.09652841
258	0.6781488	0.6404295	0.641251	-0.022265049
259	0.7140592	0.7353984	0.7023446	2.8215969
260	0.62979615	0.62992483	0.579275	1.0025471
261	0.6059019	0.5998796	0.59943396	0.06890355
262	0.5934764	0.55433404	0.5216352	0.4551546
263	0.5128314	0.507025	0.4904927	0.7400749
264	0.5331281	0.5229364	0.51576865	0.41290262
265	0.7788075	0.7956749	0.76996195	2.9068758
266	0.76930845	0.76114523	0.75543404	0.4116353
267	0.7679264	0.7714105	0.7591877	1.3987013
268	0.61269635	0.61180735	0.60541725	0.877869
269	0.7194595	0.7120148	0.67665565	0.8260744
270	0.69549406	0.6768412	0.6062132	0.7910766
271	0.63447845	0.62003136	0.59987247	0.5825261
272	0.59339875	0.59119546	0.5382101	0.9600772
273	0.49897063	0.4967925	0.47599265	0.9052078
274	0.57420605	0.5658809	0.47845796	0.9130514
275	0.62441605	0.61590195	0.5501827	0.8853062
276	0.7450307	0.74222344	0.71532977	0.9054825
277	0.5989127	0.5905109	0.57981926	0.55996376
278	0.6376192	0.6296165	0.6001953	0.7861608
279	0.6721632	0.6596309	0.6294237	0.706775
280	0.754594	0.73556906	0.71516824	0.51744866
281	0.8088414	0.76134914	0.71494824	0.49418828
282	0.8373718	0.8164251	0.8094319	0.25029334
283	0.6824737	0.67752016	0.66334736	0.7410085
284	0.43106103	0.40301052	0.3959756	0.20050846
285	0.43585563	0.41378066	0.4214362	-0.5309175
286	0.7611657	0.7445342	0.7229587	0.56470054
287	0.39955336	0.38924372	0.3969395	-2.9442005
288	0.69021326	0.6757324	0.6657307	0.40852198
289	0.59523594	0.5910737	0.57175237	0.82275903
290	0.656047	0.6531692	0.62388945	0.9105102
291	0.70027465	0.7065174	0.684099	1.3859357
292	0.51655227	0.50095487	0.49335623	0.3275834
293	0.8180381	0.8108293	0.78950137	0.7473844
294	0.6545788	0.6464131	0.6281185	0.6913973
295	0.55278397	0.53364515	0.52073395	0.4028454
296	0.69576466	0.6901954	0.67890656	0.6696378
297	0.71753967	0.7393896	0.7112649	4.482194
298	0.626054	0.61734617	0.61455905	0.24246447
299	0.6743656	0.66022336	0.6824116	2.7576635
300	0.63722265	0.6376523	0.59584546	1.0103832
301	0.637791	0.6278592	0.61804897	0.49692044
302	0.648761	0.62944627	0.6009867	0.5957089
303	0.65136784	0.64400804	0.6491097	-2.2592583
304	0.7148505	0.7175084	0.7061179	1.3043656
305	0.7197807	0.717153	0.69644654	0.8873895
306	0.6865636	0.6909989	0.61995804	1.0665905
307	0.5086811	0.49024385	0.46032	0.6187585
308	0.7378405	0.74057144	0.7067985	1.0879766
309	0.5304713	0.5048282	0.4957492	0.26147625
310	0.61141586	0.60767007	0.5987049	0.7053105
311	0.6142624	0.5989804	0.57827866	0.57530886
312	0.61885804	0.6064687	0.5614717	0.7841061
313	0.83749294	0.8603307	0.8092962	1.8099428
314	0.7093818	0.69247615	0.68764156	0.22237971
315	0.66732734	0.6569603	0.6364786	0.6639398
316	0.44215366	0.41476637	0.38288566	0.5379076
317	0.7371534	0.74104273	0.73530346	3.1023939
318	0.75732875	0.74727505	0.7302548	0.6286576
319	0.6250694	0.6143945	0.6129158	0.121665694
320	0.7893101	0.81558925	0.7818264	4.511509
321	0.743635	0.76453596	0.7408775	8.579707
322	0.65714085	0.6445733	0.6058966	0.75475144
323	0.7905336	0.8013601	0.7798254	2.0110435
324	0.5483916	0.52458835	0.5014602	0.49280778
325	0.75403535	0.7547908	0.74819416	1.1293279
326	0.65978277	0.6550853	0.6406679	0.7542517
327	0.70892215	0.69518346	0.6681314	0.6631909
328	0.66619974	0.65466875	0.6566299	-0.20493288
329	0.6975026	0.7049971	0.6890541	1.8870773
330	0.43684182	0.40414143	0.39408746	0.23515646
331	0.6607673	0.64447504	0.62746775	0.5107361
332	0.6422245	0.64387226	0.6103592	1.0517105
333	0.70176464	0.6901479	0.68341726	0.3668434
334	0.6677942	0.6670926	0.6513729	0.9572747
335	0.6300867	0.6219913	0.5805609	0.8365409
336	0.6329884	0.6171521	0.5854382	0.66695625
337	0.56323653	0.53999954	0.52338815	0.416865
338	0.67891026	0.6780492	0.6246692	0.9841255
339	0.5844654	0.570568	0.560552	0.41884595
340	0.5053257	0.48279592	0.43625054	0.67383707
341	0.7828328	0.7735288	0.7348766	0.80599004
342	0.6204267	0.6045642	0.58155006	0.59197813
343	0.6058146	0.594446	0.5783642	0.5858501
344	0.689812	0.70833856	0.6616472	1.657791
345	0.6970556	0.6981309	0.65053636	1.0231158
346	0.5751723	0.57189983	0.5479612	0.8797377
347	0.7415009	0.73073506	0.7146527	0.5990103
348	0.7241331	0.7165212	0.6774895	0.83680767
349	0.66815776	0.66908574	0.6580707	1.0919974
350	0.63694435	0.63061166	0.61949974	0.6369827
351	0.46326336	0.4507862	0.43417042	0.57112753
352	0.80911356	0.7980622	0.7748871	0.6771109
353	0.59954405	0.60610086	0.5846203	1.439354
354	0.6673661	0.6726365	0.6615813	1.9110795
355	0.591715	0.59232473	0.573197	1.0329278
356	0.70184654	0.69848955	0.65512574	0.9281478
357	0.5658192	0.55783254	0.5527948	0.38679165
358	0.60298973	0.58206433	0.58471197	-0.1448557
359	0.6749358	0.6628913	0.6594797	0.2207311
360	0.6690543	0.65126634	0.63060504	0.53736484
361	0.6320181	0.6261859	0.60823584	0.75476694
362	0.55109465	0.5513613	0.5348803	1.0164466
363	0.7696054	0.75870925	0.75707483	0.13043457
364	0.708149	0.7085308	0.6938367	1.026674
365	0.6752943	0.6524209	0.62844884	0.51172614
366	0.69283456	0.6724937	0.6424266	0.5964751
367	0.5668818	0.5564756	0.5228123	0.76386833
368	0.6974938	0.683443	0.6671602	0.53679115
369	0.77413845	0.7985278	0.7737058	57.369335
370	0.66212803	0.6626804	0.6413832	1.0266262
371	0.598276	0.585337	0.57191443	0.5091708
372	0.7157492	0.73121333	0.6393813	1.2024951
373	0.59797436	0.5936028	0.5742306	0.8158849
374	0.44081095	0.42565522	0.4357435	-1.9908078
375	0.6842412	0.67426765	0.669904	0.3043594
376	0.7370807	0.745434	0.73419386	3.893585
377	0.74803275	0.73401076	0.7136218	0.5925137
378	0.6608482	0.6681773	0.6388059	1.3325022
379	0.5084237	0.50555265	0.47261265	0.9198282
380	0.6170132	0.60656595	0.598766	0.42745894
381	0.6172504	0.59674984	0.5464496	0.71044755
382	0.6818189	0.7012869	0.6291871	1.3698907
383	0.46986833	0.4662117	0.44267893	0.86551285
384	0.739313	0.70894694	0.6508302	0.6568139
385	0.6197564	0.60926384	0.60071176	0.44905418
386	0.75653905	0.75100815	0.73581564	0.7331088
387	0.6439886	0.61845094	0.6035019	0.369233
388	0.7216332	0.7045925	0.6567376	0.737414
389	0.7532233	0.73441553	0.7244688	0.3459185
390	0.70954716	0.65215796	0.60517853	0.45012978
391	0.6289031	0.62424415	0.58870465	0.88410157
392	0.63472605	0.62817615	0.61277074	0.70167154
393	0.7143775	0.7040672	0.6890955	0.59218645
394	0.85190505	0.8540429	0.8377223	1.1507353
395	0.6383407	0.627416	0.59670144	0.7376348
396	0.75587034	0.75502455	0.70420456	0.9836296
397	0.66127473	0.65853196	0.6281515	0.91719514
398	0.4228292	0.4119536	0.3980819	0.5605336
399	0.6873631	0.6674139	0.6246934	0.6816771
400	0.59976447	0.59131074	0.539253	0.8602955
401	0.7160281	0.7013761	0.7004129	0.061680518
402	0.63495547	0.6343902	0.6047204	0.98130345
403	0.72923356	0.7189851	0.71315485	0.36260545
404	0.58812636	0.5850342	0.57096446	0.8198236
405	0.75856197	0.7503087	0.73334646	0.67269045
406	0.67081517	0.65718573	0.5781392	0.85293454
407	0.6271368	0.6210058	0.6088281	0.66512895
408	0.5503028	0.5571635	0.53930515	1.6238307
409	0.7036705	0.67995274	0.62429947	0.7011786
410	0.17215177	0.15750556	0.1482516	0.38719222
411	0.7369178	0.7252228	0.69999874	0.6832268
412	0.75749373	0.74665594	0.7149998	0.74495673
413	0.766475	0.7214077	0.70613265	0.25313988
414	0.6072973	0.6011327	0.5479086	0.8961989
415	0.75402015	0.7416951	0.7329866	0.4140284
416	0.64970165	0.6334043	0.61978114	0.45531222
417	0.7348627	0.72673106	0.6985474	0.77608246
418	0.62059283	0.62088025	0.59403443	1.0108219
419	0.6900744	0.6814891	0.63773376	0.835973
420	0.5600303	0.5410862	0.5210303	0.5142539
421	0.71197313	0.7060044	0.65661454	0.89218026
422	0.68570817	0.6915273	0.65596634	1.1956552
423	0.46218067	0.45989272	0.4367191	0.91014093
424	0.68520236	0.6838722	0.6424638	0.9688774
425	0.74512863	0.7959466	0.7406518	12.35129
426	0.5706542	0.56338704	0.5476432	0.68418723
427	0.61121887	0.58002204	0.51224	0.6848132
428	0.63296854	0.6367085	0.5836196	1.0757859
429	0.6112121	0.602803	0.5577413	0.842735
430	0.5219145	0.5143874	0.51067084	0.33055022
431	0.43550688	0.43373168	0.43461218	-0.98414445
432	0.49191496	0.45465195	0.41475862	0.51704544
433	0.5741761	0.5718478	0.55085856	0.90014905
434	0.65901375	0.6835927	0.6399266	2.287722
435	0.5606016	0.559177	0.5548845	0.7508158
436	0.6942635	0.68321514	0.6701524	0.54177207
437	0.5869065	0.57352936	0.54410803	0.68743896
438	0.66023254	0.6523797	0.64496404	0.48568293
439	0.6078275	0.61372423	0.57858926	1.2016793
440	0.5127503	0.50926983	0.48100936	0.89034694
441	0.6653006	0.64463663	0.5984631	0.69083256
442	0.68564135	0.6959024	0.67357635	1.8504819
443	0.5753096	0.5676272	0.55342376	0.6489788
444	0.6446305	0.6183212	0.6043919	0.34616762
445	0.5500106	0.54233474	0.50665617	0.8229504
446	0.67170113	0.6608991	0.6363195	0.69469935
447	0.689651	0.6881605	0.67348117	0.90782017
448	0.72985315	0.7076069	0.6811351	0.54336745
449	0.6892497	0.67090034	0.62267923	0.724362
450	0.78382087	0.76309115	0.7584185	0.18394531
451	0.83188164	0.8205256	0.79850405	0.65977
452	0.5062779	0.49581534	0.47545424	0.66056675
453	0.735375	0.7098032	0.6800158	0.5380755
454	0.72707796	0.73064786	0.70147145	1.1394138
455	0.68104565	0.67387545	0.6647368	0.5603489
456	0.6915948	0.68400174	0.67154855	0.6212238
457	0.5013554	0.48283318	0.48721132	-0.3095384
458	0.7946324	0.788808	0.7939633	-7.705301
459	0.6464959	0.641655	0.5915599	0.911882
460	0.41558295	0.38818902	0.33778417	0.64788735
461	0.57362837	0.54781795	0.536769	0.29976
462	0.5387351	0.51033396	0.47941747	0.5212023
463	0.7694961	0.7513381	0.75908554	-0.7441887
464	0.73813	0.7555143	0.72800523	2.7170165
465	0.56531763	0.5587071	0.5639222	-3.7373457
466	0.64982206	0.6240836	0.5741661	0.65979564
467	0.68413043	0.6737647	0.64277	0.7493807
468	0.63787943	0.6330686	0.61995447	0.731614
469	0.8290548	0.8448081	0.8021669	1.5858893
470	0.6255623	0.6135699	0.5683598	0.790352
471	0.64506614	0.64420366	0.6013596	0.9802666
472	0.6645105	0.65514505	0.6343605	0.68937176
473	0.6234125	0.6118799	0.5952022	0.5911915
474	0.66091096	0.6404636	0.60830784	0.61128974
475	0.66514796	0.64169985	0.5979542	0.65103734
476	0.536573	0.5147313	0.4785304	0.6236952
477	0.586943	0.58874077	0.5645261	1.0801983
478	0.742848	0.75105816	0.7130356	1.2753949
479	0.70836526	0.7019039	0.6838414	0.73652667
480	0.57821727	0.5730395	0.53499484	0.8802058
481	0.80080354	0.7921284	0.7957577	-0.7192723
482	0.60695034	0.608615	0.59685796	1.1649401
483	0.6497099	0.64065284	0.6228274	0.6630873
484	0.67516595	0.64952713	0.61836284	0.54863703
485	0.6936124	0.6883727	0.65899456	0.8486409
486	0.6686953	0.6638452	0.63367647	0.86150044
487	0.7082465	0.7042912	0.68092084	0.8552533
488	0.63272244	0.6090829	0.5995116	0.28819692
489	0.8326107	0.8440107	0.7916106	1.2780476
490	0.58296984	0.5653029	0.53467524	0.63418406
491	0.6143619	0.6170327	0.5999607	1.1854585
492	0.80026627	0.8076008	0.7972055	3.3963118
493	0.6767751	0.66570187	0.6529286	0.53564554
494	0.63742805	0.6145501	0.5615056	0.69866705
495	0.47750086	0.46674716	0.45416754	0.53912705
496	0.4324992	0.44529402	0.4127863	1.6490585
497	0.64904046	0.64579916	0.6157096	0.9027538
498	0.72508025	0.7116327	0.66637504	0.77093136
499	0.6316337	0.64041466	0.614857	1.5234025
500	0.57336265	0.56281716	0.55316484	0.4778893
501	0.55753064	0.543074	0.5082312	0.7067586
502	0.8419408	0.8306486	0.80431473	0.6998832
503	0.60905844	0.5874359	0.58004034	0.2548604
504	0.6539152	0.663136	0.634627	1.4780518
505	0.5921002	0.57309335	0.53131366	0.68731815
506	0.44539365	0.4451775	0.438834	0.9670476
507	0.6897926	0.66754746	0.6634698	0.15491042
508	0.5371263	0.5216042	0.5074326	0.47725913
509	0.59084964	0.58889824	0.5425726	0.95957917
510	0.6903212	0.7058241	0.7394092	0.6841821
511	0.57202464	0.55514616	0.54996943	0.23471658
512	0.5658815	0.56155276	0.5592492	0.3473232
513	0.6805855	0.6705646	0.6687484	0.15343364
514	0.68204623	0.6747413	0.620532	0.88124853
515	0.64728606	0.6289748	0.57070637	0.7608862
516	0.67570627	0.6542723	0.6543027	-0.0014202489
517	0.6611018	0.6577907	0.65199965	0.6362297
518	0.54241335	0.51018614	0.520778	-0.4895628
519	0.7551353	0.7519114	0.7312169	0.8652127
520	0.5690164	0.55091244	0.51240116	0.6802282
521	0.32368702	0.30929086	0.31520543	-0.69734186
522	0.56771576	0.55323595	0.5570593	-0.3587809
523	0.6930698	0.6844105	0.681607	0.24457398
524	0.60894066	0.60428095	0.60746485	-2.157391
525	0.56193143	0.5521632	0.48216644	0.87753713
526	0.6410495	0.65197337	0.60778546	1.3283986
527	0.5806933	0.58181113	0.5301159	1.0221013
528	0.6407927	0.6390417	0.62069553	0.91287315
529	0.7065656	0.7103572	0.6891738	1.2180091
530	0.6475657	0.63384223	0.6294006	0.24451372
531	0.62386596	0.6125472	0.54883593	0.8491438
532	0.7121896	0.7132955	0.7020028	1.1085626
533	0.63071626	0.6164158	0.619097	-0.23075424
534	0.6860655	0.7044984	0.6873643	-13.192428
535	0.5980902	0.57879114	0.5329007	0.7039548
536	0.4923507	0.47343782	0.4017084	0.79134595
537	0.7732416	0.74846417	0.702076	0.65183425
538	0.73585397	0.7368822	0.6940911	1.0246209
539	0.5231902	0.5065268	0.4835975	0.5791303
540	0.6678117	0.6452611	0.59878033	0.6733284
541	0.6314315	0.6138103	0.58152586	0.6469094
542	0.675168	0.6644967	0.6582115	0.37066668
543	0.6865474	0.6774954	0.6600613	0.6582366
544	0.79158014	0.7909834	0.74841386	0.9861753
545	0.56070006	0.54779255	0.5319531	0.5509959
546	0.7547225	0.7605511	0.7434217	1.5157703
547	0.51544136	0.5096796	0.49236354	0.75033414
548	0.7191759	0.7132779	0.7009105	0.67709386
549	0.6533879	0.64787936	0.628019	0.78286266
550	0.6612773	0.64769924	0.64218134	0.28895643
551	0.7404044	0.72595555	0.7234578	0.14738831
552	0.67989004	0.6742838	0.6574264	0.7504305
553	0.6341652	0.6293564	0.63624585	3.3112557
554	0.75208074	0.71976054	0.7045158	0.32050344
555	0.75053704	0.756195	0.6868202	1.0887986
556	0.56486857	0.566519	0.5396247	1.0653803
557	0.59228235	0.5603196	0.5556421	0.12765954
558	0.56325614	0.5452519	0.529723	0.46309143
559	0.5564055	0.544794	0.54044455	0.27250728
560	0.5275519	0.52297795	0.5196022	0.42464048
561	0.4951092	0.4823897	0.4784021	0.2386759
562	0.73447543	0.71273434	0.69466007	0.45395222
563	0.58029944	0.56548023	0.55586153	0.39359757
564	0.5705526	0.5650451	0.5361779	0.8397814
565	0.728408	0.7241434	0.70597136	0.8099271
566	0.6203712	0.618737	0.61287546	0.7819781
567	0.6865045	0.6755875	0.6667874	0.4463177
568	0.7704385	0.74458206	0.6999639	0.6331097
569	0.53448266	0.5190929	0.48025292	0.71621215
570	0.60439956	0.5952522	0.5742706	0.69639355
571	0.70743513	0.7125442	0.6980258	1.5429806
572	0.64263564	0.6207369	0.6127492	0.26726776
573	0.6371344	0.6117232	0.5705344	0.6184504
574	0.62894434	0.62095803	0.5924257	0.7813087
575	0.8436288	0.8049995	0.82742435	-1.3838693
576	0.5973812	0.58582705	0.57711136	0.42998374
577	0.70263135	0.6977385	0.6856026	0.7126726
578	0.6548154	0.6639643	0.64895475	2.561078
579	0.7241766	0.7263791	0.720535	1.6048187
580	0.68541664	0.6867225	0.67296815	1.1049025
581	0.489513	0.46998286	0.47551453	-0.39516214
582	0.6452751	0.6505369	0.6268514	1.2855978
583	0.6183143	0.60230875	0.58617544	0.5019872
584	0.6147472	0.6085056	0.5839294	0.7974671
585	0.61656237	0.59435946	0.563271	0.5833677
586	0.70018536	0.6979923	0.68074274	0.8872048
587	0.6645158	0.65198594	0.6050852	0.78916836
588	0.49376062	0.4869365	0.4719065	0.6877426
589	0.6825113	0.67288214	0.6594012	0.58333504
590	0.71253043	0.6993496	0.6944871	0.26948932
591	0.60784656	0.6016844	0.58098274	0.7706146
592	0.7277424	0.7235475	0.7149927	0.67098325
593	0.6917694	0.6799551	0.66275257	0.59284705
594	0.69227564	0.7006859	0.68173856	1.7981594
595	0.53377664	0.51024735	0.49277964	0.42607284
596	0.753295	0.7600197	0.73516715	1.3709602
597	0.641318	0.6354087	0.6238216	0.662255
598	0.70200855	0.6708387	0.61983466	0.62068444
599	0.76667947	0.76859635	0.7652706	2.3605788
600	0.5343566	0.5431002	0.5052285	1.3001772
601	0.6444216	0.6189417	0.57673204	0.62357765
602	0.6640039	0.65878767	0.6352025	0.8188892
603	0.6490594	0.6051006	0.59328985	0.21177717
604	0.452408	0.4505552	0.40040302	0.964373
605	0.67396915	0.6644583	0.65385085	0.5272525
606	0.61934936	0.6142125	0.5595348	0.9141205
607	0.6624558	0.6612726	0.6543187	0.8545906
608	0.5196376	0.52309394	0.46771163	1.0665631
609	0.716666	0.7052396	0.67481816	0.7269538
610	0.7204615	0.7157424	0.6820539	0.8771315
611	0.6107625	0.600647	0.58712703	0.57201976
612	0.6031016	0.59215134	0.57802355	0.56335264
613	0.6114355	0.6108511	0.5784961	0.9822594
614	0.638344	0.5990987	0.57481	0.38229403
615	0.6773059	0.6775951	0.6272161	1.0057737
616	0.6401677	0.6232942	0.60699886	0.49128363
617	0.69840634	0.6864607	0.702997	3.6021502
618	0.60757375	0.5999269	0.5566768	0.84975797
619	0.7432422	0.728894	0.7176257	0.4398847
620	0.694059	0.69092464	0.6851322	0.64888126
621	0.6449148	0.6436994	0.604806	0.9696975
622	0.57025826	0.5583294	0.5770316	2.761145
623	0.6854157	0.6720166	0.6252371	0.77734494
624	0.720098	0.685795	0.654254	0.47902602
625	0.5198942	0.5156642	0.5107308	0.53838396
626	0.84528774	0.7892852	0.77066	0.24957469
627	0.49099794	0.4785746	0.45307213	0.6724306
628	0.6781987	0.6772317	0.6657785	0.92214555
629	0.6952638	0.6895464	0.67924964	0.64297867
630	0.7419277	0.7426181	0.7263051	1.0441926
631	0.65906453	0.65702397	0.63280225	0.9223006
632	0.72274965	0.72464204	0.71649426	1.3025212
633	0.60313517	0.5915031	0.58028585	0.4909221
634	0.7693977	0.7648871	0.7616789	0.41563708
635	0.73065734	0.74470013	0.72696567	4.8039103
636	0.5548913	0.51659936	0.47912654	0.49459434
637	0.7133668	0.713178	0.7119518	0.8665543
638	0.7026693	0.6905035	0.6703158	0.6239715
639	0.60148954	0.5813855	0.5871719	-0.40414637
640	0.6820886	0.6792181	0.6539638	0.89793706
641	0.7133663	0.717452	0.69114554	1.1838665
642	0.70850086	0.6778031	0.64034766	0.5495771
643	0.71836823	0.7098463	0.67553455	0.80104643
644	0.50097144	0.4803144	0.4581172	0.51797
645	0.6468863	0.6343443	0.6357386	-0.1250782
646	0.64282054	0.6254732	0.61295205	0.41920936
647	0.6621285	0.6673555	0.6421289	1.2613534
648	0.6245208	0.6126548	0.5230124	0.8831035
649	0.7002908	0.6836185	0.6256337	0.7766814
650	0.6455345	0.6230705	0.62780964	-0.26737374
651	0.6323167	0.6221358	0.62057596	0.13285816
652	0.5933288	0.59479326	0.55344856	1.0367221
653	0.5426242	0.4879636	0.45006815	0.40943244
654	0.8012429	0.81467724	0.7800846	1.6349454
655	0.59232175	0.5619026	0.47674277	0.7368105
656	0.68375623	0.69843143	0.65567136	1.5225304
657	0.693533	0.6799568	0.66449225	0.53251183
658	0.5536125	0.5492348	0.5432189	0.57881004
659	0.6520833	0.6449124	0.6425753	0.24580452
660	0.6054534	0.6105532	0.58807534	1.2934643
661	0.7514633	0.7636903	0.7444254	2.7373133
662	0.58777803	0.55969024	0.48573408	0.7247481
663	0.7936506	0.7968583	0.7536036	1.0800979
664	0.56665695	0.5471904	0.54448754	0.12191988
665	0.76785666	0.75963604	0.7408135	0.6960188
666	0.6667981	0.6486728	0.6024643	0.71826166
667	0.58090484	0.5820948	0.57843953	1.4826769
668	0.8884482	0.87770224	0.8502797	0.7184604
669	0.7248781	0.7254469	0.7187958	1.0935185
670	0.619183	0.64514583	0.6098971	3.795933
671	0.5101331	0.4917826	0.48267797	0.33161896
672	0.7370418	0.74227256	0.7117353	1.2066976
673	0.77881277	0.7731391	0.75662	0.74434716
674	0.7174717	0.71341383	0.69380707	0.82852554
675	0.68543756	0.6850763	0.6712445	0.97454643
676	0.66314	0.6596982	0.6412644	0.84266454
677	0.5858963	0.5935867	0.5480281	1.2030826
678	0.38758507	0.35824943	0.36080894	-0.09558933
679	0.6302535	0.6114747	0.596273	0.4473652
680	0.7096567	0.7108572	0.6893245	1.0590441
681	0.69018346	0.67686343	0.6755625	0.08897713
682	0.5915901	0.5903677	0.5783641	0.9075738
683	0.58852935	0.56000507	0.5490668	0.27718133
684	0.67548734	0.6830053	0.60489386	1.1064962
685	0.65372515	0.6465296	0.6266154	0.7345776
686	0.6840884	0.6831301	0.6603853	0.9595697
687	0.7070214	0.709564	0.6803893	1.0954695
688	0.7083321	0.7071553	0.6909417	0.93232864
689	0.6756346	0.6703146	0.647348	0.8119249
690	0.65495455	0.6355846	0.63443905	0.05583786
691	0.44822532	0.44108245	0.40143397	0.8473463
692	0.55920017	0.5595477	0.50952286	1.0069963
693	0.60240966	0.604173	0.55658084	1.0384767
694	0.6814259	0.6498998	0.6098645	0.5594535
695	0.66459256	0.65506375	0.629661	0.7272146
696	0.540952	0.5400792	0.50416404	0.9762735
697	0.7214372	0.71912014	0.7096291	0.8037727
698	0.67279804	0.6698017	0.6648387	0.6235472
699	0.69539315	0.6948394	0.68726903	0.93184155
700	0.58375627	0.57869226	0.5664888	0.7067311
701	0.6875807	0.6691912	0.6517299	0.48705438
702	0.7220629	0.70152634	0.7321999	3.025895
703	0.47808346	0.4734294	0.46567783	0.62484384
704	0.5874533	0.5854166	0.5490614	0.94694996
705	0.6231253	0.59435725	0.5735126	0.4201472
706	0.4755168	0.4744131	0.45310083	0.9507628
707	0.6766199	0.6767573	0.67932945	0.949295
708	0.69258726	0.6901161	0.6587488	0.92697215
709	0.7508308	0.740823	0.73639476	0.30674616
710	0.499869	0.47031164	0.44843152	0.4253732
711	0.72242993	0.72189	0.6898214	0.9834412
712	0.720035	0.7097529	0.6969877	0.5538702
713	0.6111817	0.6092273	0.56770885	0.95504373
714	0.6637983	0.6658727	0.6454325	1.1129502
715	0.6718654	0.660728	0.6153777	0.80283445
716	0.69061106	0.6728543	0.6385069	0.65920657
717	0.56618726	0.55396575	0.5506719	0.21229711
718	0.38656464	0.3755827	0.38130045	-1.0861597
719	0.6111691	0.58940375	0.5838353	0.20372014
720	0.71950924	0.71441257	0.7076275	0.5710509
721	0.6413425	0.6431146	0.6317228	1.184216
722	0.6624935	0.61617416	0.5429216	0.6126234
723	0.681837	0.67360127	0.66748786	0.42604646
724	0.69967216	0.69673634	0.683724	0.8159146
725	0.5738217	0.56530404	0.5528824	0.59322125
726	0.7162352	0.7117521	0.6809528	0.87293667
727	0.5303499	0.51280797	0.49609324	0.4879261
728	0.72120255	0.6831174	0.66662955	0.30212444
729	0.54730594	0.5222225	0.50634605	0.38761017
730	0.7679919	0.7849073	0.76403296	5.272704
731	0.7511112	0.74945515	0.68909436	0.9732967
732	0.6016277	0.5903587	0.5631188	0.70736545
733	0.6942469	0.6901667	0.652585	0.90206444
734	0.7096859	0.70169747	0.6708419	0.7943455
735	0.675887	0.6679945	0.64135176	0.77146554
736	0.40011045	0.38658407	0.36021864	0.66092336
737	0.56936765	0.5492277	0.5209508	0.5840305
738	0.75204474	0.740757	0.71930856	0.6551904
739	0.63019586	0.62585545	0.59854406	0.86287004
740	0.7131743	0.70593673	0.6970938	0.54991734
741	0.7064923	0.6886287	0.6464853	0.7023074
742	0.7789712	0.77098835	0.74142694	0.7873749
743	0.6977996	0.69538045	0.65247226	0.94662887
744	0.61683136	0.6026023	0.5525584	0.7786151
745	0.6535835	0.6438086	0.5868315	0.8535636
746	0.56243753	0.5551774	0.49122736	0.89804626
747	0.77491534	0.7866013	0.7482608	1.4384232
748	0.6317673	0.63264394	0.60186636	1.029319
749	0.60707337	0.59651464	0.598518	-0.23416588
750	0.76831394	0.76788753	0.7504581	0.97611916
751	0.5705601	0.56446016	0.5515749	0.6787005
752	0.57543766	0.5756363	0.5611832	1.0139369
753	0.6730096	0.68003726	0.66408813	1.7877296
754	0.5621701	0.5474714	0.543099	0.22926928
755	0.56861883	0.59422797	0.55336857	2.6792583
756	0.5488225	0.51308936	0.5076226	0.13268858
757	0.6460524	0.64044994	0.62129366	0.7737173
758	0.82313997	0.8364273	0.75787354	1.2035856
759	0.70590585	0.7154214	0.6854245	1.4645946
760	0.67681277	0.6512131	0.61689913	0.572724
761	0.58875185	0.5849508	0.57381433	0.74553686
762	0.66151404	0.64783853	0.6192158	0.67668855
763	0.5595006	0.5600446	0.553689	1.0936084
764	0.7536656	0.75545317	0.7117137	1.0426093
765	0.82499284	0.8230978	0.80261594	0.91531396
766	0.6744611	0.6561488	0.6298728	0.58930206
767	0.54159313	0.53709453	0.521558	0.77546453
768	0.68379384	0.67211473	0.6268216	0.79500353
769	0.7830033	0.7841305	0.7583572	1.0457373
770	0.64497983	0.6293589	0.59099257	0.710655
771	0.6052624	0.5880791	0.59576064	-0.80843467
772	0.6446363	0.6374034	0.6206425	0.69855344
773	0.74458766	0.74325806	0.7123194	0.9587954
774	0.7767326	0.77135265	0.7517169	0.7849362
775	0.6798887	0.6718679	0.6577467	0.63775635
776	0.72369164	0.72021717	0.6943961	0.88139933
777	0.73528975	0.7301405	0.7190356	0.6832038
778	0.6666405	0.6551353	0.64059	0.5583485
779	0.596765	0.5909562	0.5666993	0.80679715
780	0.75261664	0.7544329	0.7286589	1.0758115
781	0.6999827	0.70074666	0.67400426	1.0294071
782	0.5085722	0.4914107	0.45984098	0.6478333
783	0.47711676	0.45670965	0.42783228	0.5859324
784	0.70606476	0.6925481	0.61837393	0.84586
785	0.69194806	0.6787072	0.6514058	0.6734055
786	0.654529	0.6323462	0.59100336	0.650806
787	0.6238174	0.6113168	0.5810676	0.70758706
788	0.69696814	0.697671	0.67214686	1.0283167
789	0.74668455	0.7368166	0.7177012	0.65952986
790	0.59408873	0.58453655	0.5667782	0.65023845
791	0.619041	0.6117062	0.5994776	0.6250746
792	0.5660682	0.5408474	0.52762556	0.3439376
793	0.67071897	0.6665493	0.63308144	0.8892158
794	0.6162434	0.5989384	0.6119495	-3.030122
795	0.6882262	0.68110484	0.6555308	0.7821901
796	0.5726528	0.5557951	0.5430023	0.43145183
797	0.59597206	0.6048792	0.5762555	1.4517592
798	0.637781	0.61830807	0.5536927	0.7684226
799	0.67319053	0.662963	0.6410938	0.6813521
800	0.77426887	0.7680043	0.71597314	0.89253813
801	0.6901946	0.68162423	0.6798545	0.17115138
802	0.67703557	0.6775624	0.66441697	1.0417515
803	0.69062084	0.67736447	0.6351259	0.7611248
804	0.66051334	0.65198076	0.5990365	0.86120653
805	0.61805433	0.6104687	0.5891896	0.7372003
806	0.41110456	0.39997426	0.3847232	0.5780999
807	0.69245875	0.67889684	0.65277797	0.6582248
808	0.67511874	0.6608479	0.6305006	0.680156
809	0.68872666	0.7047761	0.6774015	2.417147
810	0.69054574	0.6963362	0.6426037	1.1207807
811	0.6335629	0.6182161	0.61030126	0.34025255
812	0.7184958	0.715004	0.67533237	0.91910374
813	0.6892624	0.6747509	0.6656327	0.38587934
814	0.6004527	0.5968108	0.56753457	0.8893649
815	0.6351336	0.64168876	0.6180664	1.3840771
816	0.8993873	0.8918121	0.88559794	0.45064774
817	0.5072557	0.4995085	0.5087652	6.1321173
818	0.7391977	0.7342785	0.71479034	0.7984551
819	0.3707141	0.37765506	0.36365986	1.9839418
820	0.7302056	0.732182	0.7036204	1.0743432
821	0.6584691	0.66405416	0.64148283	1.3287997
822	0.56643724	0.5624445	0.5466756	0.79795504
823	0.7127653	0.7131759	0.68888175	1.0171925
824	0.6898701	0.6922334	0.68264914	1.3272774
825	0.7444638	0.7446846	0.71987504	1.0089787
826	0.70588005	0.69285685	0.6913379	0.10445247
827	0.6834474	0.65858966	0.64236486	0.3949316
828	0.6533297	0.6197561	0.5779786	0.554438
829	0.680691	0.66948605	0.64445496	0.6907787
830	0.66335064	0.65902674	0.6459958	0.7508535
831	0.58861333	0.57743365	0.5675239	0.46989164
832	0.62982213	0.6184158	0.6077974	0.48211163
833	0.8174587	0.8162005	0.791174	0.95213205
834	0.48920313	0.5015366	0.47426316	1.8255363
835	0.64395547	0.6333421	0.6284743	0.314433
836	0.79308194	0.7924973	0.77157736	0.97281224
837	0.43629396	0.4331944	0.40370166	0.904899
838	0.61829156	0.622684	0.59383523	1.1796037
839	0.6857745	0.67710644	0.65518177	0.71666265
840	0.5149742	0.4951595	0.47875947	0.45285574
841	0.69804543	0.702239	0.66114706	1.1136512
842	0.6327915	0.63327396	0.63092697	1.258743
843	0.52127635	0.5142837	0.4781777	0.83775276
844	0.650196	0.6425609	0.60843325	0.81717885
845	0.69186294	0.6865959	0.6537757	0.8617116
846	0.56848747	0.54552096	0.5496245	-0.2175449
847	0.65195096	0.6451321	0.5964275	0.87719005
848	0.5565922	0.53464586	0.5171015	0.44426483
849	0.6297372	0.6046585	0.580381	0.49188343
850	0.65251005	0.6537155	0.6120071	1.0297619
851	0.77573335	0.79381883	0.76434445	2.5879922
852	0.51635575	0.50865793	0.4987927	0.5617035
853	0.63964605	0.6268157	0.6164815	0.44612068
854	0.6867223	0.6715596	0.65795326	0.47295013
855	0.6579556	0.641138	0.6097056	0.651449
856	0.72098213	0.7229126	0.70913094	1.1628929
857	0.75008637	0.7425235	0.7362251	0.45438674
858	0.6490186	0.63958675	0.62300587	0.63741434
859	0.5762095	0.5720863	0.5537018	0.8168086
860	0.67100656	0.6692693	0.63689977	0.9490648
861	0.5589372	0.54759866	0.53094536	0.5949343
862	0.73688525	0.72858113	0.7135592	0.6439979
863	0.64003354	0.6262927	0.62128735	0.26700667
864	0.6316922	0.5993116	0.57502115	0.42862192
865	0.71885943	0.7144457	0.68797785	0.85707587
866	0.65328795	0.6506982	0.6223603	0.9162639
867	0.63582236	0.6283489	0.59765494	0.8041924
868	0.34528255	0.32035795	0.31030858	0.28733855
869	0.71557504	0.71505857	0.69852304	0.9697118
870	0.6672845	0.6565233	0.6098683	0.8125755
871	0.637213	0.6114446	0.58116144	0.54027325
872	0.6703668	0.6725583	0.6706074	-8.109762
873	0.77508354	0.76523525	0.7323392	0.7696
874	0.5860031	0.5891823	0.57780856	1.3879635
875	0.68792886	0.6869806	0.6702771	0.94628006
876	0.73571754	0.720226	0.6947529	0.6218315
877	0.6952158	0.6764657	0.52797174	0.8878876
878	0.7811051	0.7841821	0.75982964	1.1446253
879	0.55636156	0.5525684	0.50849104	0.92076164
880	0.82193875	0.80766344	0.8090494	-0.10752982
881	0.4106698	0.39023387	0.35907286	0.60393137
882	0.4263066	0.4082018	0.36677027	0.6959035
883	0.25058368	0.24365494	0.23741223	0.4739575
884	0.48694023	0.47572207	0.47473186	0.081109256
885	0.5800038	0.56539094	0.53344333	0.6861532
886	0.7693466	0.7552366	0.71168363	0.7553027
887	0.59104836	0.5561697	0.5309641	0.41950426
888	0.6947167	0.69744253	0.66828096	1.103112
889	0.6526079	0.6495356	0.6240073	0.89257854
890	0.6754553	0.670882	0.66828954	0.3617837
891	0.6532901	0.6526718	0.61654425	0.9831742
892	0.6239106	0.61850417	0.6207676	-0.72014564
893	0.6488232	0.6294625	0.60084796	0.5964435
894	0.73665434	0.7241014	0.6977664	0.67720264
895	0.6667926	0.6630274	0.64826554	0.79677445
896	0.7062195	0.69567865	0.6747831	0.6646929
897	0.57525325	0.56960934	0.5298413	0.87571764
898	0.56461126	0.55943274	0.5439019	0.74994314
899	0.6963539	0.68521667	0.68557054	-0.032816514
900	0.63345104	0.63221925	0.6140816	0.9364055
901	0.64649844	0.62905556	0.61002517	0.52176267
902	0.6094724	0.6127341	0.5870236	1.1452945
903	0.391825	0.3646351	0.3547001	0.2676107
904	0.78553367	0.7711404	0.77674645	-0.6379786
905	0.66543937	0.6672084	0.6455304	1.0888548
906	0.7254312	0.7278635	0.7209363	1.5411208
907	0.6289876	0.6281388	0.599978	0.97073966
908	0.6915872	0.6849591	0.6561403	0.81301326
909	0.7500061	0.73810655	0.722024	0.5747442
910	0.7594341	0.7565478	0.74725795	0.7629551
911	0.42793757	0.41122174	0.4042158	0.29533777
912	0.7260738	0.7274592	0.68264896	1.0319031
913	0.6136888	0.5981505	0.5569202	0.7262867
914	0.7019812	0.7042968	0.6889149	1.1772225
915	0.6044876	0.6040664	0.6032103	0.67022866
916	0.6299092	0.6187642	0.59579587	0.67329514
917	0.79461443	0.7809467	0.7024219	0.85174763
918	0.61440533	0.59195095	0.46445808	0.8502515
919	0.6427664	0.6654418	0.6106568	1.706187
920	0.50246173	0.49178755	0.46420577	0.72098
921	0.7613419	0.7612538	0.73902524	0.9960498
922	0.5140741	0.5130886	0.35914484	0.993639
923	0.6966795	0.7042981	0.6799506	1.4554164
924	0.589213	0.59004486	0.5619733	1.0305378
925	0.7686705	0.757385	0.71377265	0.7944276
926	0.7365235	0.7439712	0.6820283	1.1366674
927	0.45716602	0.4485729	0.4461851	0.21744947
928	0.52903265	0.53351164	0.50674814	1.2009913
929	0.58285296	0.5680371	0.56627864	0.1060952
930	0.62479	0.5901557	0.53662235	0.60717696
931	0.55185854	0.5302287	0.5109492	0.47127318
932	0.73502433	0.7288451	0.7070846	0.7788378
933	0.6878656	0.6654167	0.6542975	0.33124402
934	0.65695006	0.6438992	0.6316222	0.4847234
935	0.7245601	0.72687674	0.7189548	1.4132985
936	0.5950139	0.5821129	0.5702963	0.4780645
937	0.7143779	0.70175445	0.67641497	0.66748
938	0.752864	0.74859744	0.7283988	0.825607
939	0.6749371	0.6715384	0.64257056	0.894993
940	0.5241084	0.5348112	0.50362855	1.5226008
941	0.676308	0.67637414	0.66337246	1.0051147
942	0.67058635	0.6553678	0.64611316	0.37815398
943	0.25450873	0.25057092	0.23655461	0.7806738
944	0.80912435	0.79772896	0.8039236	-1.1911087
945	0.4343537	0.37623954	0.35320744	0.28383434
946	0.85731924	0.84467554	0.8449173	-0.01949344
947	0.7844374	0.7817882	0.74862766	0.92601883
948	0.6688124	0.66037536	0.650937	0.52800775
949	0.67965585	0.65737367	0.62547463	0.5887471
950	0.7436538	0.7373211	0.69848084	0.85981214
951	0.52305126	0.5098966	0.51331264	-0.35077453
952	0.680676	0.69264895	0.67605406	3.5904725
953	0.7000498	0.69112664	0.68501914	0.40633613
954	0.66388124	0.66695935	0.64996123	1.221128
955	0.78562784	0.78604203	0.75752825	1.0147401
956	0.6763689	0.676731	0.6558618	1.0176572
957	0.7013067	0.7029665	0.6784279	1.0725479
958	0.6156162	0.61351854	0.56583166	0.9578651
959	0.5679055	0.5548475	0.56360316	-2.0351062
960	0.6441622	0.6392412	0.6185386	0.80795175
961	0.6838975	0.67452794	0.63822466	0.79485506
962	0.80328816	0.7945845	0.80074286	-2.4195023
963	0.6459771	0.6349936	0.63945675	-0.68449533
964	0.64765954	0.65955704	0.62981594	1.6667658
965	0.8271649	0.8198947	0.81134105	0.540553
966	0.7711402	0.7738604	0.761154	1.272393
967	0.47471735	0.43866616	0.43457672	0.10187795
968	0.690749	0.68779665	0.6758322	0.80207944
969	0.556441	0.53489184	0.49690378	0.6380556
970	0.74087375	0.7301143	0.66433465	0.8594251
971	0.6979261	0.6781981	0.66208065	0.44963726
972	0.5739695	0.553441	0.5392665	0.4084511
973	0.53991836	0.5147668	0.46948546	0.6429005
974	0.52873296	0.52579504	0.5102406	0.8411281
975	0.520791	0.5171829	0.49686167	0.8492182
976	0.6433638	0.6389328	0.6346616	0.49082178
977	0.6683138	0.6585238	0.64837885	0.5089026
978	0.57016414	0.5727724	0.5368657	1.0783292
979	0.6931463	0.68727785	0.6764946	0.6475772
980	0.39764765	0.3952789	0.39412275	0.32799554
981	0.65102905	0.6358606	0.628308	0.33240643
982	0.74656385	0.73123914	0.7113327	0.5650241
983	0.81537694	0.8123296	0.79764634	0.82813054
984	0.69330895	0.6926652	0.66272926	0.97894907
985	0.5732196	0.5849044	0.5347406	1.3036665
986	0.7402862	0.7227706	0.7353998	-2.5845695
987	0.7169978	0.6941606	0.6370338	0.71440613
988	0.7038922	0.6866066	0.68410724	0.12632556
989	0.7400684	0.7260005	0.71894926	0.333879
990	0.6569221	0.6506939	0.63253784	0.7445808
991	0.6391232	0.62670666	0.6009245	0.6749487
992	0.6220493	0.6241871	0.6037083	1.116561
993	0.73132694	0.72195023	0.7146873	0.43648425
994	0.6445325	0.6253757	0.5804842	0.7009005
995	0.6930575	0.70174587	0.6661854	1.3233238
996	0.51630634	0.50650996	0.4983396	0.45474932
997	0.64598334	0.64742655	0.63078344	1.0949485
998	0.56132984	0.54994404	0.5438913	0.3470896
999	0.6404961	0.6323949	0.6180236	0.6395076
1000	0.6213805	0.60069644	0.58330697	0.4567339
1001	0.6409732	0.62300503	0.60566556	0.4910967
1002	0.732931	0.72771126	0.7105829	0.766434
1003	0.4661949	0.45572674	0.45476246	0.0843463
1004	0.5933448	0.5860323	0.5580407	0.7928702
1005	0.58410305	0.57054186	0.5167987	0.79850954
1006	0.8005998	0.8077099	0.77526087	1.280598
1007	0.62772393	0.6197297	0.60474694	0.6520766
1008	0.71222055	0.7082682	0.70481604	0.46622714
1009	0.7444597	0.7423118	0.713852	0.9298244
1010	0.7209909	0.7008134	0.68563133	0.42936274
1011	0.6737867	0.68111986	0.680732	-0.05584305
1012	0.5677977	0.5742073	0.476942	1.0705469
1013	0.78189874	0.77683157	0.77140284	0.51722395
1014	0.6696721	0.6471905	0.6248685	0.4982193
1015	0.5849889	0.5599558	0.5411835	0.42853838
1016	0.56653005	0.5728873	0.54691046	1.3240259
1017	0.70336944	0.69767815	0.6739191	0.8067497
1018	0.5584414	0.5605872	0.51459676	1.0489416
1019	0.5767108	0.56498384	0.5560709	0.43182972
1020	0.60826397	0.60895365	0.58354527	1.0279014
1021	0.716448	0.703644	0.68882275	0.53651005
1022	0.7393641	0.7223342	0.70698094	0.47411278
1023	0.4585518	0.44464317	0.42913565	0.52717716
1024	0.6289037	0.6222561	0.62130594	0.12505786
1025	0.6695725	0.6496041	0.61531466	0.6319721
1026	0.57160765	0.5712412	0.5540343	0.97914743
1027	0.666724	0.650457	0.5937089	0.7772106
1028	0.6573864	0.65036815	0.61275494	0.8427507
1029	0.66267604	0.65441626	0.60942656	0.84488535
1030	0.68903863	0.6938518	0.6677621	1.2262208
1031	0.5995683	0.575013	0.55526555	0.44573826
1032	0.7143129	0.7101862	0.65585446	0.9294075
1033	0.8204812	0.81925386	0.8113923	0.86496466
1034	0.73006356	0.7301559	0.703647	1.0034951
1035	0.65275437	0.65048194	0.59830755	0.95826334
1036	0.5113888	0.509867	0.48326492	0.94589055
1037	0.56964374	0.5586045	0.5540625	0.29150376
1038	0.5507659	0.5441324	0.5276756	0.71271586
1039	0.7300691	0.715002	0.7064408	0.36232805
1040	0.6571057	0.6406605	0.6066247	0.67423046
1041	0.528181	0.5225328	0.5187962	0.39815563
1042	0.5587535	0.5348224	0.50797254	0.5287389
1043	0.55922	0.5419949	0.5084215	0.6609137
1044	0.48525825	0.48268247	0.4768744	0.6927679
1045	0.48996451	0.47963282	0.45439607	0.70952654
1046	0.7333236	0.7152633	0.70023876	0.4541221
1047	0.5979508	0.5879405	0.5757756	0.54858106
1048	0.4392584	0.42575115	0.41588852	0.42202324
1049	0.3288081	0.33471864	0.32099408	1.7564027
1050	0.604818	0.5863676	0.52166045	0.7781274
1051	0.68371654	0.667854	0.6557143	0.43352702
1052	0.7017023	0.71057504	0.67795557	1.3736408
1053	0.70211065	0.69757116	0.68105924	0.7843617
1054	0.496888	0.49541014	0.48209244	0.90011424
1055	0.6749618	0.6685373	0.65426725	0.68955666
1056	0.63870966	0.6442675	0.62830555	1.5341961
1057	0.5618485	0.5546695	0.5229144	0.815611
1058	0.7511523	0.7599982	0.745944	2.6984437
1059	0.6701942	0.6458403	0.6255989	0.4538904
1060	0.6319662	0.6353719	0.6160601	1.214116
1061	0.69366026	0.68515307	0.63718706	0.84935874
1062	0.7395661	0.7402187	0.7107565	1.0226525
1063	0.5227847	0.5114487	0.49940023	0.51523286
1064	0.639386	0.63829464	0.6511192	1.093015
1065	0.65280163	0.645388	0.6147182	0.805332
1066	0.62541634	0.6174371	0.6096589	0.49362248
1067	0.7821291	0.78058964	0.7733311	0.8250207
1068	0.61258113	0.61267227	0.6002027	1.0073625
1069	0.6952245	0.66067654	0.6555288	0.12968029
1070	0.6962336	0.6915971	0.6670129	0.8413294
1071	0.652927	0.65150744	0.6394803	0.8944317
1072	0.7467024	0.72851306	0.73823595	-1.1484058
1073	0.66827154	0.66650254	0.6389746	0.93961805
1074	0.7242763	0.72160524	0.67794085	0.9423538
1075	0.6702453	0.6777816	0.63851994	1.237548
1076	0.6419604	0.64974684	0.569257	1.1070989
1077	0.57841796	0.5669803	0.54120666	0.6926295
1078	0.65677947	0.66350794	0.6351914	1.3116752
1079	0.58236843	0.5709471	0.5707781	0.014584426
1080	0.74224246	0.7366269	0.72013485	0.7459909
1081	0.63535076	0.5951651	0.57763267	0.30375928
1082	0.72409767	0.7180731	0.71187896	0.5069416
1083	0.58215964	0.5746878	0.5562294	0.7118475
1084	0.7690908	0.76713675	0.7456473	0.9166497
1085	0.64901876	0.64454836	0.62323594	0.82661295
1086	0.60040486	0.58756095	0.57714397	0.44783255
1087	0.69747883	0.6915803	0.6765809	0.7177454
1088	0.6227792	0.61640906	0.5776215	0.8589359
1089	0.55432653	0.5439911	0.5143698	0.7413342
1090	0.64276594	0.6401237	0.61871564	0.890138
1091	0.66814643	0.6615511	0.6190554	0.86565137
1092	0.5728533	0.55575615	0.4819329	0.8119545
1093	0.47252932	0.46680057	0.4561921	0.6493435
1094	0.6664651	0.6635399	0.6414721	0.88295853
1095	0.6746366	0.6740861	0.6586755	0.9655094
1096	0.7201846	0.70881295	0.68146527	0.70630527
1097	0.749122	0.73866034	0.7190152	0.6525146
1098	0.5289244	0.51795924	0.5081202	0.47293553
1099	0.60582405	0.5936038	0.56937844	0.66469866
1100	0.29904667	0.2695333	0.25468963	0.3346408
1101	0.6848107	0.69057393	0.67032844	1.3979512
1102	0.65236753	0.6377228	0.6435288	-0.6568862
1103	0.59562933	0.586108	0.5767968	0.49442172
1104	0.7403451	0.73968595	0.71388364	0.97508955
1105	0.6594187	0.648162	0.63819736	0.46955776
1106	0.6645031	0.6570556	0.6201901	0.8319347
1107	0.5970896	0.5893009	0.58291775	0.45040882
1108	0.6301593	0.6129266	0.6054885	0.30149454
1109	0.67304	0.66063935	0.63720423	0.6539593
1110	0.6500906	0.6448325	0.61425817	0.85325897
1111	0.77094615	0.73526895	0.66008836	0.6781715
1112	0.56410795	0.54963523	0.5369915	0.4662757
1113	0.5447057	0.5371716	0.52316886	0.6501766
1114	0.7181757	0.6929063	0.6533039	0.61047184
1115	0.75316375	0.7429136	0.7281836	0.5896678
1116	0.58113027	0.5760944	0.54978085	0.839363
1117	0.6559746	0.64635855	0.61365074	0.7727979
1118	0.6444209	0.63906854	0.608104	0.8526203
1119	0.8556596	0.84543985	0.8247713	0.6691386
1120	0.6966836	0.7037896	0.6839222	1.5568353
1121	0.5837177	0.5510802	0.5253214	0.4411035
1122	0.6188569	0.6103103	0.608599	0.1668284
1123	0.5950027	0.5660008	0.54078186	0.46511558
1124	0.61583626	0.6008944	0.5747892	0.63598174
1125	0.46585366	0.461143	0.4545698	0.58253044
1126	0.6573697	0.63245076	0.61445755	0.41930366
1127	0.71523374	0.71726644	0.7111523	1.4980358
1128	0.72865754	0.72604096	0.7191787	0.723956
1129	0.638219	0.6479629	0.6119067	1.3703185
1130	0.73087037	0.72598857	0.6741981	0.9138591
1131	0.75492465	0.7389251	0.7189815	0.55486494
1132	0.63975596	0.6208723	0.595054	0.5775659
1133	0.49080062	0.48952416	0.47744414	0.90443116
1134	0.52398014	0.4793608	0.47691622	0.05194139
1135	0.74318683	0.7192591	0.69416225	0.5119235
1136	0.79330754	0.78868496	0.74203753	0.90983856
1137	0.502866	0.48203263	0.4840084	-0.10477324
1138	0.74449295	0.73220706	0.69359297	0.7586269
1139	0.5749234	0.5728176	0.5441216	0.9316347
1140	0.6104787	0.6016928	0.5878007	0.6125806
1141	0.7342164	0.7207217	0.7079912	0.48543134
1142	0.63317525	0.6141175	0.6198998	-0.43556404
1143	0.6295653	0.6218492	0.61494684	0.47216594
1144	0.6405862	0.64195603	0.63112926	1.1448497
1145	0.6383006	0.66112196	0.6316559	4.4345083
1146	0.6288945	0.6185121	0.6176978	0.07272824
1147	0.6466901	0.62990445	0.61297274	0.5021664
1148	0.8189997	0.8405074	0.8331891	-0.51576084
1149	0.5757833	0.5672742	0.54329276	0.7381054
1150	0.61439276	0.60183805	0.5964872	0.29883656
1151	0.6029178	0.5861178	0.5433848	0.7178038
1152	0.6252908	0.6023705	0.60158724	0.033044156
1153	0.7025796	0.69314665	0.68218267	0.53753024
1154	0.65988624	0.6503072	0.63443464	0.6236361
1155	0.47520018	0.46299663	0.4320229	0.71736187
1156	0.6613278	0.6613869	0.6328171	1.0020739
1157	0.53076357	0.5129344	0.4846286	0.6135431
1158	0.61822975	0.6145141	0.60071534	0.7878527
1159	0.49387527	0.4820508	0.45963237	0.6546887
1160	0.71397316	0.6970315	0.6786509	0.5203684
1161	0.6288782	0.6129389	0.59556466	0.52153665
1162	0.73436815	0.7345623	0.6908474	1.0044607
1163	0.6091433	0.600414	0.5938567	0.42895576
1164	0.66351813	0.6414835	0.57622546	0.74757737
1165	0.5517376	0.55934936	0.54904485	3.8267481
1166	0.6717574	0.65455836	0.6219854	0.6544436
1167	0.67370623	0.66081387	0.6511773	0.42774218
1168	0.44190243	0.42284134	0.4055077	0.4762677
1169	0.63107544	0.6385678	0.62510055	2.2539754
1170	0.59641016	0.58818084	0.53379786	0.8685671
1171	0.7132839	0.70820177	0.6659796	0.8925651
1172	0.7177112	0.70006806	0.6715663	0.6176576
1173	0.7273324	0.7240141	0.71511734	0.7283431
1174	0.46204227	0.4628619	0.44670004	1.0534227
1175	0.64151746	0.6340932	0.6013031	0.8153835
1176	0.75998974	0.7610248	0.74123824	1.0551975
1177	0.7647437	0.75201386	0.74160093	0.44994345
1178	0.68089926	0.6507463	0.6238009	0.47191197
1179	0.7043248	0.6877812	0.6881667	-0.023855722
1180	0.61989	0.61005867	0.60753447	0.20429733
1181	0.61335415	0.61223936	0.60628587	0.84228325
1182	0.640753	0.65176475	0.6383031	5.494842
1183	0.6971479	0.69454956	0.6694537	0.90617734
1184	0.7981802	0.78451365	0.75675285	0.6701077
1185	0.5854458	0.5712296	0.5493678	0.60595846
1186	0.5163823	0.49852103	0.44873124	0.7359797
1187	0.6464532	0.6340319	0.6195765	0.5378407
1188	0.7873653	0.7740587	0.76777476	0.32076368
1189	0.6654655	0.6540748	0.63073623	0.67201453
1190	0.57705873	0.5693632	0.54481566	0.76132685
1191	0.599977	0.6135954	0.58624583	1.9917872
1192	0.61904347	0.6064717	0.5458338	0.82827735
1193	0.77579206	0.7733156	0.7380297	0.93442
1194	0.79084355	0.77710336	0.7744626	0.1612105
1195	0.66459763	0.6674222	0.63085204	1.0837011
1196	0.5337154	0.5260021	0.51805943	0.50732493
1197	0.6749234	0.6615016	0.6403645	0.6116243
1198	0.6837211	0.6669198	0.6558784	0.39656365
1199	0.6383831	0.63102317	0.6279304	0.29588234
1200	0.7651008	0.74653715	0.74231553	0.18527858
1201	0.7648801	0.7532204	0.7348409	0.611849
1202	0.70789593	0.71341187	0.6346083	1.0752642
1203	0.7989236	0.7968605	0.7844167	0.8577856
1204	0.61730987	0.610435	0.5881584	0.7641674
1205	0.43744382	0.43965587	0.42336008	1.1570638
1206	0.42102766	0.41302872	0.37758976	0.81585336
1207	0.7554259	0.74741507	0.75936687	3.0326836
1208	0.6486454	0.6355067	0.61787975	0.5729422
1209	0.60097337	0.59572846	0.57746434	0.77689797
1210	0.62198263	0.6165685	0.5958569	0.79276645
1211	0.6107661	0.605581	0.56902975	0.8757648
1212	0.61229765	0.6054236	0.53032076	0.9161468
1213	0.69970614	0.68304294	0.6416756	0.7128548
1214	0.54809874	0.5514995	0.53392506	1.2399336
1215	0.651592	0.643792	0.59067637	0.87195337
1216	0.615096	0.6178328	0.59245807	1.1208949
1217	0.5586521	0.5506969	0.54332	0.4811414
1218	0.4007279	0.3901152	0.38694835	0.22982275
1219	0.57417583	0.57196254	0.54501486	0.92410064
1220	0.709677	0.70309216	0.70275664	0.048482396
1221	0.815514	0.7948167	0.761724	0.61521953
1222	0.54988873	0.53582865	0.45719668	0.84831405
1223	0.8191437	0.8069807	0.7439179	0.83831376
1224	0.4682034	0.45660827	0.44974223	0.37191784
1225	0.6281503	0.60768384	0.59014016	0.4615527
1226	0.643848	0.6120459	0.5870697	0.4398897
1227	0.77279824	0.76340866	0.7304881	0.77807724
1228	0.69372046	0.6834325	0.6592845	0.70124453
1229	0.6240496	0.61016464	0.6029821	0.3409298
1230	0.7389436	0.7172983	0.6781559	0.6439205
1231	0.72368	0.73727185	0.70421284	1.698192
1232	0.66204405	0.6680148	0.62682635	1.1695391
1233	0.7986094	0.78240603	0.7879727	-0.52334493
1234	0.7413765	0.7345093	0.7196256	0.6842787
1235	0.7034948	0.6858917	0.6758088	0.3641877
1236	0.73682296	0.72579366	0.7147856	0.49951857
1237	0.6295703	0.62147856	0.6067703	0.6450992
1238	0.68929267	0.6785541	0.64189637	0.7734306
1239	0.6772234	0.6679016	0.65278065	0.61862653
1240	0.73243135	0.7250095	0.72767466	-0.5602977
1241	0.67263615	0.66482586	0.6544599	0.57030237
1242	0.79958075	0.8151054	0.7842687	2.0138812
1243	0.7006547	0.70189995	0.6669672	1.0369651
1244	0.7422265	0.750295	0.71933293	1.3524356
1245	0.5346303	0.5122777	0.49240863	0.4705899
1246	0.6802255	0.6748786	0.6219729	0.9082119
1247	0.5506254	0.53518635	0.5167881	0.5437268
1248	0.717812	0.6954066	0.6804208	0.40078428
1249	0.87105167	0.86418617	0.85318416	0.6157549
1250	0.72608125	0.7332036	0.7188424	1.9839026
1251	0.6464157	0.63430333	0.6132287	0.63502675
1252	0.699176	0.7055739	0.7002046	-5.2200265
1253	0.66214895	0.6523493	0.59617054	0.8514717
1254	0.6013514	0.5927165	0.57960325	0.60296047
1255	0.754269	0.74368924	0.6836165	0.8502563
1256	0.53343	0.5326653	0.5217569	0.9344931
1257	0.7840394	0.7701769	0.72763896	0.754213
1258	0.6096211	0.60256404	0.58123446	0.75139475
1259	0.7840366	0.7925861	0.7746498	1.9108037
1260	0.6448501	0.6260087	0.6092896	0.47015953
1261	0.71661264	0.71869373	0.65440524	1.0334542
1262	0.7051529	0.70282704	0.67237586	0.92903906
1263	0.7040048	0.69516826	0.67867196	0.6511817
1264	0.5867936	0.5952689	0.5487822	1.2229676
1265	0.6130319	0.61423796	0.60307527	1.121129
1266	0.79161274	0.78564423	0.7149577	0.92213804
1267	0.6285009	0.6395714	0.60410464	1.453781
1268	0.6836492	0.6691473	0.67954224	-2.5310655
1269	0.65326124	0.6525161	0.63169736	0.96544605
1270	0.59676	0.594981	0.5411277	0.9680229
1271	0.5739746	0.5599208	0.54303515	0.54576385
1272	0.7187244	0.70511395	0.70304126	0.13216023
1273	0.6349728	0.5915286	0.5556616	0.45223096
1274	0.656832	0.6369599	0.618873	0.47648567
1275	0.7594571	0.7553461	0.7294151	0.86315846
1276	0.75002223	0.7517539	0.6993721	1.0341893
1277	0.7212216	0.7325604	0.6778053	1.2611638
1278	0.70289403	0.6988056	0.6735776	0.8605403
1279	0.73730546	0.7279904	0.71868336	0.49978396
1280	0.66365	0.6605827	0.62811506	0.91368335
1281	0.61470914	0.5921644	0.56154126	0.57597065
1282	0.6309963	0.6125877	0.6059869	0.2639327
1283	0.6528133	0.6432668	0.6071434	0.790967
1284	0.5902908	0.5856782	0.5753581	0.6911096
1285	0.7080763	0.70842445	0.665453	1.0081681
1286	0.6541732	0.64657825	0.60912883	0.8313897
1287	0.58337957	0.58310205	0.55250376	0.99101174
1288	0.63577163	0.6251418	0.60303724	0.6752702
1289	0.763628	0.7468122	0.7360864	0.38944015
1290	0.65080243	0.64688414	0.5915177	0.9339073
1291	0.75278944	0.75770897	0.7257107	1.181675
1292	0.7501836	0.7510485	0.7324107	1.0486654
1293	0.48550212	0.48824546	0.4787562	1.4066647
1294	0.5887519	0.5537183	0.508671	0.56252277
1295	0.70038646	0.68727154	0.6417914	0.77617687
1296	0.71701604	0.71559197	0.6957428	0.933058
1297	0.5305128	0.51908386	0.50183934	0.6014102
1298	0.6079995	0.5757991	0.5533024	0.41129607
1299	0.67690164	0.70429236	0.6459284	1.8843344
1300	0.5584462	0.5564889	0.5497349	0.77530926
1301	0.6599287	0.6367622	0.62229663	0.38439497
1302	0.65152425	0.62457836	0.5884303	0.57292444
1303	0.7886704	0.7843132	0.76219505	0.8354237
1304	0.6799124	0.6663221	0.6382001	0.67419004
1305	0.537514	0.53728735	0.50395215	0.9932478
1306	0.7652822	0.7505617	0.7397415	0.42364565
1307	0.6710582	0.657411	0.6659595	-1.6766033
1308	0.6697645	0.650283	0.63113695	0.49565706
1309	0.8409945	0.84726876	0.84055924	15.415914
1310	0.5686656	0.55359876	0.5193918	0.6942219
1311	0.7676562	0.76236063	0.74798983	0.73072946
1312	0.5109218	0.5015278	0.49903932	0.20942341
1313	0.60921013	0.60344213	0.59266704	0.6513347
1314	0.6270883	0.625665	0.6185037	0.83420354
1315	0.66669184	0.6558724	0.6386843	0.613696
1316	0.64055175	0.636604	0.6021388	0.897229
1317	0.6408363	0.62503594	0.58384275	0.7227694
1318	0.6528721	0.6496638	0.64125603	0.7238063
1319	0.6375032	0.6431298	0.6224328	1.3733562
1320	0.48910028	0.47475535	0.44720095	0.65763336
1321	0.6810629	0.67098707	0.6452918	0.71832526
1322	0.5690025	0.55444765	0.5494375	0.25607625
1323	0.529927	0.51406413	0.50600964	0.3367633
1324	0.5913205	0.5799632	0.5463691	0.74734277
1325	0.72772926	0.71589965	0.7182665	-0.25012127
1326	0.6549144	0.6519399	0.6502178	0.36668104
1327	0.7258022	0.7209352	0.68607396	0.8774937
1328	0.6401587	0.6187287	0.5930733	0.54486924
1329	0.4403485	0.4318867	0.42798644	0.31550235
1330	0.72713256	0.71286446	0.7241526	-3.7880588
1331	0.7145957	0.7028703	0.69026035	0.51817507
1332	0.5399809	0.50953424	0.48344928	0.46142256
1333	0.74926037	0.74245024	0.73105866	0.6258522
1334	0.65639895	0.6551836	0.6346428	0.9441382
1335	0.77523476	0.7452861	0.7149496	0.5032168
1336	0.60178775	0.5862014	0.5690806	0.5234585
1337	0.6852273	0.67103577	0.6548296	0.53313804
1338	0.56502414	0.5522782	0.52927816	0.64343077
1339	0.8697798	0.86151594	0.8632486	-0.2652862
1340	0.32354018	0.32176593	0.30286038	0.91420364
1341	0.5528972	0.5185804	0.46403372	0.61382526
1342	0.5795979	0.5702815	0.5516237	0.66696495
1343	0.7101402	0.7062681	0.6827846	0.8584511
1344	0.7020894	0.6933137	0.67695874	0.650797
1345	0.66428715	0.66184413	0.64904535	0.8397161
1346	0.73828036	0.7253341	0.6914268	0.7236869
1347	0.51234776	0.4837752	0.4839184	-0.005037052
1348	0.7008861	0.6951788	0.68327993	0.67583674
1349	0.75895464	0.7518898	0.73867446	0.6516393
1350	0.63769597	0.65093786	0.6081962	1.448881
1351	0.7994273	0.7891917	0.78108436	0.44198895
1352	0.6761106	0.67336833	0.65298116	0.88143736
1353	0.7643549	0.77402574	0.7323339	1.3020161
1354	0.8935288	0.89730746	0.89173794	3.1099315
1355	0.8088918	0.7962193	0.8013067	-0.67071885
1356	0.68138605	0.6770123	0.6077524	0.9406015
1357	0.7604689	0.7516599	0.72921675	0.7181323
1358	0.7027727	0.7240684	0.7074655	-3.5379066
1359	0.7288712	0.73782796	0.7202307	2.0365953
1360	0.6110126	0.60988444	0.5674178	0.97412217
1361	0.7125619	0.7085766	0.6778215	0.88528377
1362	0.5623508	0.5470116	0.53116935	0.5080667
1363	0.6959092	0.67041904	0.6402689	0.5418757
1364	0.76422584	0.72866243	0.71021044	0.34160608
1365	0.70409656	0.6951144	0.6926987	0.21193993
1366	0.6312284	0.6056115	0.56287533	0.6252269
1367	0.5673978	0.5620123	0.5208935	0.8841943
1368	0.63393277	0.6278622	0.6051999	0.7887246
1369	0.5429934	0.53828436	0.53894955	-0.16449259
1370	0.63464564	0.6254902	0.622443	0.24971426
1371	0.65328324	0.6590037	0.63890797	1.397936
1372	0.6122295	0.60718167	0.5704791	0.8790945
1373	0.7555183	0.74759376	0.72778374	0.7142716
1374	0.5720396	0.5482066	0.5015749	0.6617744
1375	0.65114105	0.6581825	0.63720584	1.5052996
1376	0.66852087	0.6744389	0.63132095	1.1590871
1377	0.49239472	0.48853037	0.46336934	0.86686313
1378	0.6827735	0.6719626	0.65398926	0.62441736
1379	0.65603936	0.66105175	0.6489297	1.7050134
1380	0.84813184	0.8120551	0.8037581	0.1869805
1381	0.66017973	0.642624	0.59481686	0.7314115
1382	0.7404345	0.7484742	0.7315913	1.9091295
1383	0.59509295	0.5806443	0.55781287	0.61243
1384	0.7283463	0.7311392	0.68963295	1.072143
1385	0.5442306	0.5220907	0.50430834	0.4454242
1386	0.60860187	0.5978952	0.5697581	0.7243659
1387	0.6500105	0.64396983	0.5850924	0.90694904
1388	0.61013424	0.6189226	0.5797049	1.2888114
1389	0.61219245	0.59076786	0.5209322	0.7652363
1390	0.6373476	0.6438131	0.59544504	1.1542984
1391	0.5543739	0.550654	0.51796585	0.89782685
1392	0.69752747	0.6929938	0.6625177	0.87050325
1393	0.5050156	0.49450484	0.44254673	0.8317439
1394	0.61198056	0.5813552	0.5537543	0.47402838
1395	0.7530059	0.75708646	0.74373704	1.4402403
1396	0.7683022	0.768423	0.72527385	1.0028079
1397	0.6614578	0.6649827	0.63411325	1.128907
1398	0.65864635	0.64337236	0.63108504	0.4458177
1399	0.6197257	0.618998	0.595488	0.96997595
1400	0.7549445	0.7442775	0.72134435	0.6825304
1401	0.40245456	0.3998953	0.3618801	0.93692476
1402	0.77575326	0.77494943	0.7606947	0.9466199
1403	0.7653423	0.7787043	0.747978	1.7695082
1404	0.5226271	0.5172766	0.51640034	0.14072251
1405	0.6390683	0.6238846	0.62544686	-0.11468954
1406	0.7371899	0.7243571	0.71854544	0.31171155
1407	0.63885975	0.6324351	0.60910445	0.7840833
1408	0.6265264	0.61196756	0.5834	0.66241443
1409	0.7306904	0.73493165	0.71965414	1.3842988
1410	0.6160463	0.597332	0.5746811	0.54758334
1411	0.5780557	0.55671775	0.5488624	0.26908094
1412	0.7921858	0.7792286	0.7783572	0.063015886
1413	0.62298167	0.6177469	0.5922413	0.82971007
1414	0.7064474	0.67998314	0.6679021	0.31342405
1415	0.65909517	0.62725824	0.60056454	0.4560638
1416	0.62781084	0.620183	0.603845	0.6817201
1417	0.54640454	0.53407615	0.5262063	0.38963023
1418	0.73704886	0.7405205	0.7370149	103.18246
1419	0.55140936	0.54064393	0.5227822	0.6239433
1420	0.7734205	0.78461397	0.74423	1.3834617
1421	0.5652441	0.5693388	0.5453573	1.2059015
1422	0.6461818	0.63058174	0.6031378	0.6375784
1423	0.70412296	0.7084236	0.69661564	1.5728611
1424	0.60605115	0.59318584	0.5685032	0.6573633
1425	0.67791724	0.6510719	0.615401	0.570586
1426	0.506143	0.5051978	0.4782745	0.9660853
1427	0.6502641	0.6433063	0.6269667	0.70134956
1428	0.71149206	0.7139666	0.68478894	1.0926688
1429	0.58485913	0.5746241	0.54373103	0.7511431
1430	0.5985391	0.59563667	0.5909583	0.61713254
1431	0.6162577	0.6352559	0.60328764	2.464766
1432	0.63475746	0.6206179	0.562468	0.80440396
1433	0.77114254	0.7536756	0.7679919	-4.5439377
1434	0.82274145	0.82853734	0.81407344	1.668654
1435	0.67372984	0.64728034	0.635843	0.3018819
1436	0.5586776	0.55373687	0.53445953	0.7959893
1437	0.5751986	0.57487965	0.56311744	0.9735998
1438	0.64356303	0.64425594	0.63076323	1.054134
1439	0.7065348	0.69849896	0.6755097	0.7409892
1440	0.6269263	0.6192313	0.5985504	0.7288187
1441	0.76136196	0.7669954	0.749113	1.4599105
1442	0.8041961	0.8066434	0.7964655	1.3165739
1443	0.8027965	0.80181324	0.7851669	0.9442279
1444	0.61171067	0.60096246	0.5914223	0.47022757
1445	0.64431936	0.63659513	0.6126614	0.7560098
1446	0.59022534	0.5752961	0.5525916	0.6033016
1447	0.65101105	0.6509813	0.62346005	0.99892044
1448	0.5213604	0.5110257	0.48423186	0.72165155
1449	0.618601	0.6162307	0.60634315	0.8066306
1450	0.6002015	0.5901387	0.57924366	0.5198542
1451	0.7147326	0.70425683	0.67232	0.7530036
1452	0.7733239	0.77620167	0.7417988	1.0912852
1453	0.6223485	0.6283259	0.60609746	1.3678162
1454	0.6612772	0.6466942	0.6151251	0.6840229
1455	0.6378951	0.6294408	0.6011188	0.77011496
1456	0.7550726	0.74939775	0.7206283	0.8352458
1457	0.51922923	0.4996646	0.49160558	0.29174364
1458	0.5825761	0.5762076	0.575334	0.12062353
1459	0.5509774	0.54384816	0.5218788	0.754997
1460	0.5701145	0.5456236	0.5130884	0.5705318
1461	0.7029872	0.7155766	0.6903919	1.9995315
1462	0.52801263	0.5191571	0.5125245	0.4282388
1463	0.71224654	0.69189334	0.6676189	0.54393315
1464	0.50057834	0.49246553	0.42411226	0.8939031
1465	0.74047476	0.73492104	0.71809137	0.751882
1466	0.63954145	0.647232	0.61665696	1.3360595
1467	0.6455739	0.63848627	0.6216779	0.70339656
1468	0.6590594	0.64021903	0.6074459	0.6349721
1469	0.7468919	0.7394917	0.7282774	0.6024496
1470	0.622755	0.60729164	0.5683877	0.71557623
1471	0.7450811	0.7476484	0.72183806	1.1104541
1472	0.7490819	0.74173474	0.7222656	0.7260187
1473	0.735294	0.73807997	0.70650405	1.0967692
1474	0.7136894	0.70730114	0.68541497	0.77406263
1475	0.62593365	0.6097628	0.58250064	0.62768275
1476	0.6261786	0.62340355	0.62129176	0.43213642
1477	0.6900079	0.68002266	0.6834695	-0.5271612
1478	0.6364272	0.61849964	0.58890164	0.6227803
1479	0.5263603	0.5159625	0.48402467	0.754396
1480	0.8050236	0.7938169	0.74669844	0.80785847
1481	0.6344446	0.6239085	0.60474133	0.64528894
1482	0.75826216	0.7504228	0.72644967	0.7535753
1483	0.6989061	0.70671445	0.68989366	1.8663924
1484	0.57123566	0.56555575	0.54365253	0.7940804
1485	0.77807534	0.7809508	0.7525096	1.1124727
1486	0.6736525	0.6750477	0.6593768	1.0977299
1487	0.67342824	0.6712836	0.65640104	0.87404656
1488	0.6792097	0.6822173	0.66134644	1.1683673
1489	0.71241254	0.7063805	0.6911696	0.7160442
1490	0.696536	0.6803704	0.6342784	0.7403431
1491	0.3773532	0.3592026	0.36081892	-0.097756304
1492	0.8200299	0.8257834	0.80497795	1.3822397
1493	0.73553276	0.7315716	0.71233064	0.82927656
1494	0.4347504	0.47441706	0.41891155	3.5043879
1495	0.6771096	0.6725059	0.6413924	0.87110734
1496	0.66341704	0.64159673	0.6242202	0.44331476
1497	0.5342403	0.5252262	0.49254563	0.7838062
1498	0.50584507	0.48923412	0.44805616	0.71255815
1499	0.58789235	0.57638156	0.5641495	0.51518935
1500	0.50809985	0.49872443	0.4905352	0.46623355
1501	0.69674176	0.67984754	0.6888961	-1.153326
1502	0.724487	0.70868903	0.6872789	0.57541555
1503	0.7947273	0.7993751	0.76998407	1.1878407
1504	0.6557822	0.64601535	0.5532815	0.9047141
1505	0.6409557	0.65200675	0.6196822	1.5194755
1506	0.56331617	0.54388195	0.50944173	0.63926834
1507	0.6519843	0.649396	0.6072201	0.9421798
1508	0.6358414	0.59708625	0.5195508	0.66673857
1509	0.48370957	0.4652861	0.44986668	0.4556178
1510	0.69598365	0.6895332	0.6562494	0.8376596
1511	0.53373784	0.5304725	0.52211833	0.7189794
1512	0.5243331	0.51055825	0.4802712	0.6873748
1513	0.6334253	0.641757	0.64133644	-0.05316175
1514	0.6299657	0.62409383	0.602102	0.789264
1515	0.70529395	0.7051684	0.6616183	0.9971259
1516	0.552745	0.51045275	0.52189183	-0.37075904
1517	0.6272767	0.65900844	0.61341906	3.2898324
1518	0.7719255	0.73996824	0.7651726	-3.7323713
1519	0.65635544	0.66001016	0.63481396	1.1696596
1520	0.5462015	0.54387033	0.5231671	0.8987952
1521	0.45604008	0.44765654	0.44932306	-0.24810326
1522	0.58748466	0.56976587	0.55785197	0.4020525
1523	0.73769665	0.73414177	0.7171672	0.8268399
1524	0.65838885	0.65755194	0.64614993	0.93161905
1525	0.70933765	0.6982937	0.6796496	0.6279997
1526	0.65281314	0.63415337	0.5926616	0.6897872
1527	0.5082035	0.48414153	0.464889	0.44448236
1528	0.46178344	0.45612353	0.4412475	0.7243902
1529	0.6441789	0.63915133	0.629971	0.64614105
1530	0.62519485	0.60055745	0.5812755	0.43903053
1531	0.68331283	0.6677804	0.63284546	0.6922282
1532	0.69997084	0.6750589	0.66168183	0.34937102
1533	0.6977036	0.70251113	0.6571212	1.1184634
1534	0.55987656	0.5538593	0.54500365	0.5954209
1535	0.60449165	0.59801656	0.58750665	0.6187759
1536	0.6955802	0.6806906	0.66419244	0.52562386
1537	0.57890767	0.56713724	0.55993867	0.3794914
1538	0.6159249	0.5859824	0.5350064	0.629967
1539	0.64730835	0.6413517	0.63129574	0.6280025
1540	0.8083341	0.80106336	0.7832008	0.7107125
1541	0.7148518	0.6945667	0.67128116	0.5344326
1542	0.65098727	0.6479233	0.63570005	0.79957265
1543	0.63753384	0.6285376	0.63010293	-0.21065213
1544	0.6936598	0.6823154	0.6552788	0.70442724
1545	0.6550765	0.6501493	0.63758725	0.7182717
1546	0.78049415	0.7713167	0.7606317	0.53795046
1547	0.89628625	0.88192505	0.86609226	0.52436876
1548	0.51827085	0.4853557	0.40752673	0.702782
1549	0.6562102	0.63899577	0.6297183	0.35020024
1550	0.6575151	0.6497774	0.62585664	0.7555884
1551	0.6259161	0.62206024	0.61820817	0.49975255
1552	0.5464473	0.5359539	0.532688	0.23735715
1553	0.66833216	0.6604555	0.64453655	0.6689878
1554	0.6189609	0.6093236	0.60356253	0.37413582
1555	0.65040547	0.64250803	0.6420557	0.054173864
1556	0.5598206	0.5351771	0.48962468	0.6489328
1557	0.75306475	0.7408	0.7176445	0.6537367
1558	0.5921996	0.60173255	0.5799583	1.778751
1559	0.78120947	0.7705688	0.77420557	-0.5192501
1560	0.6445078	0.6539491	0.61915886	1.3724514
1561	0.871546	0.88572896	0.86270875	2.6049142
1562	0.7042567	0.6912481	0.6558846	0.7310723
1563	0.8109803	0.7771787	0.7926256	-0.8415768
1564	0.5568562	0.543474	0.5263572	0.56122565
1565	0.5974226	0.59103364	0.561672	0.8212909
1566	0.7493976	0.74731904	0.7451185	0.51425666
1567	0.6818509	0.66344786	0.6463515	0.48159528
1568	0.78459454	0.78932595	0.7530243	1.1498694
1569	0.5641017	0.54512894	0.5228263	0.54033726
1570	0.5072921	0.49965504	0.48587668	0.6433852
1571	0.77759355	0.7685171	0.7429011	0.7383733
1572	0.379213	0.36694238	0.347845	0.60881716
1573	0.6909433	0.6892345	0.6760897	0.8849568
1574	0.5773645	0.55127186	0.48834312	0.7068946
1575	0.58816123	0.582965	0.56800276	0.7422317
1576	0.59059054	0.58900803	0.5804684	0.8436589
1577	0.87168753	0.87616	0.87386036	-1.0583749
1578	0.70941925	0.6883951	0.65996724	0.5748571
1579	0.7840418	0.7600577	0.7299615	0.5565089
1580	0.763372	0.76144546	0.74960816	0.86002886
1581	0.4876819	0.46323487	0.44386056	0.44212052
1582	0.6915359	0.67839134	0.6420294	0.73448825
1583	0.46570402	0.44726852	0.43921712	0.30397648
1584	0.7416225	0.7295012	0.7025511	0.68976474
1585	0.6270626	0.62429404	0.62094706	0.54728955
1586	0.6842013	0.6774401	0.6600879	0.71960866
1587	0.6760275	0.65241665	0.6217208	0.5652316
1588	0.6961225	0.6970473	0.66882926	1.0338826
1589	0.6401882	0.6336127	0.6180536	0.7029301
1590	0.7078701	0.6950707	0.6363873	0.82094383
1591	0.6486752	0.6379716	0.6149027	0.68306714
1592	0.6905175	0.6969519	0.6632599	1.2360607
1593	0.6660838	0.66546977	0.65084463	0.959706
1594	0.65104717	0.64595646	0.6346304	0.6899081
1595	0.49085024	0.4676714	0.45064083	0.42354676
1596	0.79891896	0.8049126	0.7890935	1.6100131
1597	0.65811	0.6449258	0.6261761	0.5871394
1598	0.5884585	0.58285016	0.5370767	0.89085
1599	0.5622414	0.5493932	0.52964294	0.6058646
1600	0.63719934	0.6150673	0.6099972	0.18638578
1601	0.6344041	0.6461076	0.61068845	1.4934918
1602	0.77589136	0.7754848	0.76242733	0.96980375
1603	0.63304585	0.6358067	0.62472355	1.3317386
1604	0.60764223	0.5941536	0.56311095	0.69709724
1605	0.5262002	0.53526324	0.511368	1.6110399
1606	0.6457642	0.6248784	0.6166288	0.28314683
1607	0.49529082	0.46392128	0.45402455	0.23982607
1608	0.7072572	0.703359	0.69793785	0.5817093
1609	0.6771644	0.675346	0.6701691	0.7400585
1610	0.57935107	0.57236177	0.5668908	0.4390741
1611	0.45336542	0.45250607	0.376791	0.9887776
1612	0.51833653	0.4771887	0.45359862	0.36439368
1613	0.68721306	0.6768036	0.64033884	0.7779275
1614	0.55726	0.5340351	0.50154	0.58318555
1615	0.62926966	0.63772464	0.6042814	1.3383584
1616	0.8149521	0.8262298	0.7944201	1.5492773
1617	0.7218546	0.7308439	0.65416634	1.132804
1618	0.6577071	0.6472774	0.63361293	0.56712836
1619	0.7636223	0.73171276	0.56509364	0.83926994
1620	0.5868264	0.5730884	0.5482822	0.6435784
1621	0.5453292	0.53398824	0.5258802	0.4168863
1622	0.6656907	0.6573577	0.6328822	0.7460104
1623	0.64084935	0.6355946	0.6007247	0.8690395
1624	0.55868226	0.5530439	0.55299205	0.009113193
1625	0.51548666	0.5119318	0.5002946	0.7660036
1626	0.7223142	0.71961933	0.7011646	0.8725816
1627	0.54552066	0.5300524	0.5118263	0.5409253
1628	0.5633109	0.54919255	0.5052799	0.7567099
1629	0.63999254	0.6328785	0.5800883	0.8812429
1630	0.6269653	0.6095531	0.580477	0.62545
1631	0.7505963	0.7674869	0.7303016	1.8322672
1632	0.48210928	0.46992278	0.457921	0.49618173
1633	0.577557	0.56609684	0.54716665	0.6229009
1634	0.4084733	0.4023909	0.36490586	0.86039084
1635	0.6340393	0.6286698	0.62725574	0.20845452
1636	0.5229375	0.50290483	0.5031257	-0.011149688
1637	0.58830637	0.5849179	0.5233263	0.9478538
1638	0.6886071	0.6780118	0.6639417	0.57043815
1639	0.74044025	0.7074222	0.7011158	0.16036862
1640	0.56733453	0.5540806	0.5096348	0.77029485
1641	0.81028223	0.81197953	0.7928649	1.0974492
1642	0.69109887	0.7066777	0.6656195	1.6114281
1643	0.5514983	0.523038	0.50066775	0.44009522
1644	0.60354877	0.59636766	0.58059597	0.6871358
1645	0.41134754	0.40224874	0.40496585	-0.4257661
1646	0.787554	0.7551159	0.79326695	6.678018
1647	0.5952958	0.58318734	0.5659967	0.5867295
1648	0.63607943	0.6165997	0.62070245	-0.26681215
1649	0.59670955	0.5801274	0.53519607	0.73043096
1650	0.7322563	0.7423258	0.7071747	1.4014696
1651	0.5081537	0.50038415	0.46629995	0.8143648
1652	0.55806285	0.5629639	0.54164475	1.2985152
1653	0.68514144	0.66962177	0.6743539	-0.4386662
1654	0.55186033	0.53271353	0.48870718	0.69681954
1655	0.47619858	0.49420533	0.47911084	-5.1830964
1656	0.676177	0.64956003	0.60185754	0.64185715
1657	0.6725072	0.6517363	0.64705783	0.18383493
1658	0.69401	0.6839229	0.6781706	0.36316186
1659	0.68083745	0.6535351	0.645839	0.21989962
1660	0.5653418	0.55792975	0.5429247	0.6693584
1661	0.697893	0.69239646	0.6751131	0.75871044
1662	0.43369135	0.4277694	0.41850206	0.6101227
1663	0.69266117	0.68425566	0.6761551	0.4907629
1664	0.61904645	0.6164804	0.5886827	0.91549
1665	0.551648	0.5375533	0.5072358	0.68263876
1666	0.6928102	0.6915102	0.67491716	0.92734724
1667	0.65977037	0.662811	0.64444876	1.1984525
1668	0.46386725	0.45546502	0.40257767	0.8629094
1669	0.6948227	0.6878726	0.6769532	0.611062
1670	0.790786	0.79919136	0.7627069	1.2993441
1671	0.6723063	0.66823196	0.6102991	0.93429255
1672	0.7402616	0.7180357	0.71175593	0.22029875
1673	0.7240833	0.7042447	0.70123184	0.13184431
1674	0.65343845	0.6398311	0.5960855	0.7627442
1675	0.6859057	0.6619498	0.6236066	0.6154697
1676	0.6701777	0.6652175	0.6504225	0.7489176
1677	0.5640163	0.55996615	0.5452444	0.7842446
1678	0.3488666	0.34170234	0.33375117	0.5260297
1679	0.71539783	0.71622026	0.69964874	1.0522205
1680	0.5049467	0.48018014	0.45554602	0.49865952
1681	0.5790206	0.55960834	0.5234241	0.6508365
1682	0.5086203	0.5080669	0.4959516	0.95631534
1683	0.58666855	0.5611275	0.5118369	0.65868634
1684	0.5676744	0.5548374	0.5009592	0.8075851
1685	0.60644627	0.62086076	0.5910187	1.9343319
1686	0.6683347	0.6554331	0.6548542	0.04294633
1687	0.6746847	0.662885	0.6473528	0.5682811
1688	0.67466974	0.66783774	0.63759387	0.81572914
1689	0.63094	0.6133923	0.60169286	0.40001956
1690	0.7778975	0.7735021	0.7386659	0.88796365
1691	0.67246735	0.66454214	0.6385535	0.7663134
1692	0.62293375	0.6229493	0.61744744	1.0028355
1693	0.6445992	0.6220084	0.58029693	0.64867777
1694	0.6861021	0.6718292	0.67417294	-0.19646944
1695	0.6470968	0.6298148	0.5850128	0.72163516
1696	0.62092537	0.62581533	0.60093486	1.2446144
1697	0.55109614	0.5333314	0.4994589	0.6559702
1698	0.65963006	0.66347533	0.648937	1.3596042
1699	0.59758663	0.5926938	0.5779855	0.7503801
1700	0.6280846	0.6159283	0.60183895	0.5368259
1701	0.66005415	0.6391412	0.62461925	0.4098207
1702	0.4713824	0.45436105	0.42835364	0.6044192
1703	0.75405604	0.72939086	0.7042744	0.50453246
1704	0.7784103	0.7812188	0.7829885	0.38654324
1705	0.6740336	0.67217916	0.63187706	0.95601106
1706	0.71452373	0.7133844	0.68246394	0.9644619
1707	0.6943971	0.67233205	0.66303796	0.2963759
1708	0.575409	0.5557303	0.5152581	0.6728444
1709	0.7900175	0.782968	0.7587176	0.7747755
1710	0.80886155	0.80219305	0.74809563	0.8902591
1711	0.66025287	0.6332228	0.6107723	0.4537238
1712	0.6526974	0.6411142	0.6146513	0.69554776
1713	0.5263752	0.5223333	0.48329952	0.9061686
1714	0.58218306	0.5541843	0.53755003	0.37269002
1715	0.61994016	0.6116032	0.57428086	0.81740934
1716	0.88707495	0.9124057	0.89590865	-1.8675146
1717	0.61531657	0.6054505	0.5755436	0.7519407
1718	0.79416347	0.7969016	0.78398657	1.2690524
1719	0.6926776	0.680782	0.6706254	0.46057165
1720	0.58998513	0.57723707	0.5613948	0.5541127
1721	0.6404681	0.6373744	0.6379118	-0.21022198
1722	0.5789343	0.5559482	0.54746133	0.26965564
1723	0.5823103	0.57763547	0.557608	0.81075245
1724	0.672118	0.67571443	0.6661925	1.6069367
1725	0.777311	0.7759293	0.77604413	-0.09066102
1726	0.6806296	0.68036145	0.6268471	0.99501395
1727	0.7311858	0.74562377	0.7393909	-0.7596307
1728	0.7037564	0.72374433	0.69375265	2.9980457
1729	0.5180564	0.52346617	0.508543	1.5686494
1730	0.6359134	0.6260854	0.61701113	0.4800632
1731	0.6209986	0.6014856	0.5955852	0.23217611
1732	0.64139515	0.6332919	0.60352826	0.7860069
1733	0.6475981	0.64087665	0.6128414	0.8066144
1734	0.71608645	0.7046204	0.6946395	0.46537712
1735	0.4831553	0.4582222	0.41470036	0.6357736
1736	0.57733643	0.5485365	0.5375177	0.27672306
1737	0.49184233	0.47904018	0.4489198	0.7017381
1738	0.5453869	0.5447503	0.5317668	0.9532577
1739	0.72921324	0.75128883	0.7167278	2.7681062
1740	0.51717794	0.49962652	0.48270756	0.49082595
1741	0.6425433	0.63760334	0.61561906	0.8165233
1742	0.64180905	0.64155143	0.6030216	0.9933584
1743	0.7234867	0.71599483	0.69496936	0.73728687
1744	0.6292388	0.63446355	0.60796714	1.2456211
1745	0.56426597	0.55399334	0.54221493	0.5341433
1746	0.5396753	0.5238795	0.5050476	0.5438398
1747	0.7628668	0.7509741	0.69772655	0.81742966
1748	0.7301663	0.7142417	0.6863018	0.6369584
1749	0.7994971	0.80409557	0.7941977	1.8677201
1750	0.6061438	0.5925393	0.5437366	0.7820049
1751	0.6072334	0.6025885	0.58577454	0.7835426
1752	0.66232	0.64724535	0.62076515	0.63723457
1753	0.616739	0.5923111	0.58462954	0.23923023
1754	0.6180695	0.6183331	0.5984664	1.0134454
1755	0.32153463	0.30304423	0.26232198	0.6877288
1756	0.6329212	0.6231779	0.5739534	0.83476865
1757	0.65033376	0.6350726	0.60414815	0.66956866
1758	0.68448544	0.690423	0.658528	1.2287425
1759	0.66450477	0.6597941	0.64456826	0.7637161
1760	0.7641409	0.7542221	0.75075066	0.25925103
1761	0.737184	0.7154018	0.6960819	0.47004765
1762	0.67754376	0.6544224	0.6213732	0.58837247
1763	0.61290103	0.60787714	0.5960013	0.7027228
1764	0.62275	0.5974216	0.6117726	-1.3073248
1765	0.7222468	0.7040042	0.7045119	-0.028624434
1766	0.5000395	0.4659802	0.44991234	0.32054192
1767	0.75993025	0.7548426	0.74086344	0.733166
1768	0.6344668	0.6258503	0.6171368	0.50279963
1769	0.48508888	0.44719633	0.41996208	0.41817275
1770	0.7689353	0.7510766	0.7428208	0.3161375
1771	0.53762275	0.51772976	0.5092934	0.29779628
1772	0.6252085	0.5991275	0.6054381	-0.31919673
1773	0.64136916	0.6343691	0.59170014	0.8590653
1774	0.6673926	0.65575606	0.61566323	0.7750494
1775	0.686628	0.67191845	0.6011285	0.82795763
1776	0.62918866	0.587913	0.52411294	0.60718155
1777	0.47467175	0.46619347	0.44255325	0.7360311
1778	0.579528	0.5661775	0.5401431	0.6610253
1779	0.5532863	0.54676545	0.53292817	0.67969245
1780	0.64037234	0.64988524	0.62174773	1.5107707
1781	0.6370041	0.6435135	0.6189238	1.3600286
1782	0.6898017	0.6817714	0.6800486	0.17664242
1783	0.74859804	0.6880817	0.67494494	0.17835969
1784	0.6016945	0.5793541	0.51524514	0.74157804
1785	0.60174257	0.581168	0.5510999	0.59373057
1786	0.7795751	0.7740563	0.74823266	0.8239195
1787	0.665338	0.66211474	0.64137113	0.86551255
1788	0.61586696	0.6078865	0.56572866	0.8408309
1789	0.836225	0.82733697	0.76594496	0.8735344
1790	0.68803275	0.6930895	0.6534636	1.146279
1791	0.6848208	0.68372667	0.6723762	0.9120818
1792	0.6978302	0.6848004	0.6676517	0.56824166
1793	0.68979067	0.67997587	0.6468767	0.7712913
1794	0.61395365	0.6040656	0.56389105	0.80248624
1795	0.5637359	0.5067807	0.49813464	0.13179688
1796	0.4616569	0.45012456	0.4470704	0.20938334
1797	0.6985865	0.6895436	0.6645745	0.7341258
1798	0.62493706	0.61592793	0.6187256	-0.4504035
1799	0.4857366	0.4695577	0.47018692	-0.040464886
1800	0.74609286	0.71792704	0.6647177	0.6538771
1801	0.73415196	0.7368185	0.72097206	1.2023182
1802	0.7468122	0.7612	0.71413714	1.440329
1803	0.5683307	0.5673641	0.55203396	0.940687
1804	0.58023006	0.54990107	0.53797525	0.28223574
1805	0.7371552	0.7269123	0.6879657	0.791767
1806	0.6467706	0.6497847	0.64407206	2.1169324
1807	0.74389607	0.74439776	0.73562205	1.0606346
1808	0.7063681	0.71170825	0.6683518	1.1404704
1809	0.62030715	0.61324346	0.6003487	0.64608014
1810	0.68451184	0.6810049	0.66155374	0.8472453
1811	0.61179507	0.60149825	0.5929406	0.45387813
1812	0.68176115	0.6744343	0.61681455	0.88718665
1813	0.5768672	0.5409519	0.4882352	0.5947817
1814	0.6251446	0.6173721	0.60772574	0.553788
1815	0.5808328	0.576218	0.5641555	0.72328967
1816	0.70681757	0.6944419	0.6966919	-0.2222026
1817	0.65144074	0.64332646	0.64189124	0.15029274
1818	0.5167562	0.51356757	0.4853657	0.8984211
1819	0.714937	0.71407026	0.6600003	0.9842234
1820	0.639062	0.62312347	0.6018274	0.57194334
1821	0.68462354	0.6698143	0.65015745	0.570324
1822	0.78075725	0.7968968	0.7810708	-50.46873
1823	0.45213985	0.45031258	0.43292105	0.9049228
1824	0.6821995	0.6644085	0.6759976	-1.8686497
1825	0.5855874	0.5744208	0.5670734	0.39685717
1826	0.6694301	0.65683126	0.6450195	0.48387957
1827	0.79193336	0.79379207	0.78659034	1.3478765
1828	0.6572412	0.66139144	0.6288411	1.1461335
1829	0.6872838	0.6920745	0.6663356	1.2286906
1830	0.7829314	0.77983236	0.7467727	0.91429377
1831	0.5979155	0.61379194	0.60746294	-0.662898
1832	0.5919433	0.5329871	0.543256	-0.21091452
1833	0.64203423	0.63441515	0.60134286	0.8127593
1834	0.71517736	0.71776855	0.7000494	1.171285
1835	0.6221272	0.5997925	0.5645679	0.61197037
1836	0.7658433	0.7599078	0.7605789	-0.12747674
1837	0.6902671	0.70496017	0.6590367	1.4704739
1838	0.58120316	0.5651882	0.5612173	0.19868657
1839	0.6894314	0.68915635	0.62941873	0.9954164
1840	0.6549	0.6409563	0.63104063	0.41558704
1841	0.61092377	0.59389925	0.55562115	0.69215715
1842	0.47381586	0.46412078	0.42532605	0.8000594
1843	0.7750351	0.77798367	0.759487	1.1896424
1844	0.7807177	0.7430882	0.7313462	0.23782952
1845	0.6443624	0.61391973	0.60609525	0.20446998
1846	0.6453161	0.63474566	0.5755981	0.84838253
1847	0.5168903	0.5062085	0.50131446	0.314206
1848	0.68725836	0.6741266	0.64643073	0.67836154
1849	0.62424546	0.6127699	0.6048282	0.40900272
1850	0.7965612	0.8300797	0.7875065	4.7017946
1851	0.78682727	0.7878482	0.77248925	1.0712029
1852	0.6706332	0.6507195	0.63833284	0.38348433
1853	0.45254278	0.44221812	0.42997143	0.542577
1854	0.59956443	0.58146733	0.5612816	0.52727866
1855	0.4909327	0.47453	0.4648415	0.37133214
1856	0.5872917	0.58765066	0.55519086	1.0111816
1857	0.65871114	0.6440023	0.6392598	0.24381395
1858	0.75710034	0.7480582	0.70011973	0.84131193
1859	0.56238246	0.5527024	0.48164067	0.8801113
1860	0.5897632	0.58245754	0.5386797	0.8569855
1861	0.72562176	0.71259046	0.6852529	0.6771941
1862	0.5555889	0.547413	0.52139336	0.7609072
1863	0.63766783	0.62949	0.6080103	0.7242584
1864	0.6987799	0.6743977	0.66079164	0.3581653
1865	0.7250454	0.73066205	0.7132758	1.4772183
1866	0.6069299	0.60444146	0.58507663	0.88612986
1867	0.5232647	0.49465454	0.48155597	0.31404853
1868	0.7504578	0.76052123	0.7548226	-1.3055893
1869	0.70315003	0.68666613	0.6851209	0.08570843
1870	0.45473674	0.45353457	0.37809947	0.98431355
1871	0.67335045	0.67890215	0.667298	1.9172666
1872	0.5169015	0.50390214	0.47864532	0.6602024
1873	0.7505598	0.7439468	0.72398126	0.7511897
1874	0.70370805	0.69140035	0.63180435	0.8288307
1875	0.61080813	0.6105087	0.5664362	0.99325126
1876	0.45166907	0.45661566	0.4113343	1.1226383
1877	0.49333102	0.48405266	0.47372466	0.5267678
1878	0.77586365	0.7576947	0.7151071	0.70095533
1879	0.6094573	0.6095631	0.57029545	1.0027015
1880	0.8282071	0.8373887	0.8215438	2.3779464
1881	0.59206766	0.5837186	0.56039655	0.7363824
1882	0.6705106	0.6551899	0.6392581	0.5097763
1883	0.6567692	0.6438275	0.6226631	0.62054574
1884	0.64375645	0.65698266	0.6056863	1.3474169
1885	0.80720884	0.7888861	0.73415977	0.7491718
1886	0.7454416	0.7467171	0.686676	1.0217046
1887	0.6668897	0.6507691	0.5924039	0.7835748
1888	0.67915565	0.6765189	0.65693676	0.8813293
1889	0.64051104	0.63536197	0.6190617	0.75994277
1890	0.69615006	0.68212265	0.66853094	0.49211216
1891	0.8078945	0.79335165	0.7409399	0.782795
1892	0.77990234	0.77798694	0.76566774	0.8654409
1893	0.6856189	0.6946477	0.6830352	4.494567
1894	0.6854154	0.6688646	0.6520449	0.5040296
1895	0.7415721	0.7309653	0.6969523	0.76228565
1896	0.5006985	0.48042113	0.43106008	0.7088191
1897	0.6723225	0.686189	0.65986246	2.1128752
1898	0.6193211	0.60416657	0.5631099	0.73040015
1899	0.74044144	0.7102428	0.69604963	0.31972513
1900	0.55778	0.55547273	0.5501518	0.69753087
1901	0.3608012	0.34893754	0.33578548	0.52575207
1902	0.697064	0.6893292	0.69224167	-0.60395527
1903	0.5514246	0.5344477	0.5144734	0.54055965
1904	0.42722774	0.42331868	0.41436037	0.6962041
1905	0.5167929	0.5114899	0.4934231	0.7730846
1906	0.6866878	0.6849225	0.6746	0.85395956
1907	0.51388663	0.50523955	0.46972826	0.80418015
1908	0.70854485	0.7101732	0.67681986	1.0513268
1909	0.5210471	0.5197083	0.49978444	0.93703336
1910	0.72735745	0.71748745	0.7089974	0.46241924
1911	0.6508114	0.6225529	0.61627954	0.18166801
1912	0.64084065	0.62784654	0.6176455	0.43979186
1913	0.64443874	0.63730913	0.62559706	0.62160444
1914	0.564388	0.5548606	0.53604406	0.6638649
1915	0.67966765	0.67474616	0.66920054	0.5298134
1916	0.56212634	0.55470526	0.53630865	0.7125585
1917	0.64806765	0.64841926	0.6317366	1.02153
1918	0.5775422	0.57398915	0.5382729	0.9095213
1919	0.6945654	0.68172896	0.66553575	0.5578159
1920	0.70023304	0.71329653	0.6768019	1.5575273
1921	0.57124776	0.55372405	0.5416058	0.40882146
1922	0.4704021	0.4565688	0.45921412	-0.23644269
1923	0.630797	0.6205988	0.60347635	0.6267211
1924	0.42202848	0.43547773	0.41293263	2.4786143
1925	0.5088652	0.5033362	0.47427744	0.84014606
1926	0.5483745	0.5284033	0.47124997	0.74105257
1927	0.74272937	0.7202624	0.71432674	0.2089831
1928	0.67289394	0.66077083	0.6494985	0.48181704
1929	0.4603632	0.44835392	0.44057792	0.39301896
1930	0.72069055	0.71247524	0.6737732	0.8248982
1931	0.66903394	0.6639507	0.6610785	0.36103246
1932	0.6241958	0.6112834	0.57184505	0.7533485
1933	0.6322775	0.6223666	0.62228316	0.008349386
1934	0.5855441	0.5668063	0.56403893	0.12868455
1935	0.29008082	0.27865428	0.28800297	-4.4992185
1936	0.6310541	0.6113998	0.56965643	0.6798857
1937	0.6163932	0.59428304	0.570625	0.5169099
1938	0.6456325	0.6373769	0.62169045	0.6551841
1939	0.78747505	0.7931535	0.7675494	1.2849832
1940	0.56510806	0.56570446	0.53975475	1.0235237
1941	0.79081464	0.78749955	0.7667831	0.8620524
1942	0.5306823	0.5075714	0.48095363	0.5352597
1943	0.494043	0.4679526	0.43706805	0.5420727
1944	0.6587123	0.63619846	0.5807324	0.71128637
1945	0.61271	0.620665	0.58059835	1.2477299
1946	0.5999843	0.5819925	0.58324647	-0.07491792
1947	0.53482985	0.53101385	0.5205937	0.73194945
1948	0.6981802	0.70679843	0.67926115	1.4555322
1949	0.6851462	0.68178093	0.6288852	0.94018453
1950	0.56090903	0.55880886	0.5318367	0.92776054
1951	0.66546345	0.65315956	0.6308444	0.6445918
1952	0.6341347	0.6143053	0.54854536	0.76831937
1953	0.67357916	0.6678379	0.64360416	0.8084658
1954	0.6204634	0.6168159	0.5867777	0.8917212
1955	0.58450305	0.5740067	0.55924195	0.5844846
1956	0.59173566	0.5903347	0.5727128	0.9263546
1957	0.6219412	0.6170103	0.59068704	0.8422318
1958	0.5127	0.5047185	0.50608796	-0.20711787
1959	0.4796322	0.48159978	0.45451027	1.0783212
1960	0.7422063	0.6907153	0.69209844	-0.027602984
1961	0.6974254	0.6760336	0.6779428	-0.09799489
1962	0.704741	0.70488214	0.66313446	1.0033923
1963	0.7285649	0.7179459	0.7009951	0.614831
1964	0.76138955	0.7613303	0.75163645	0.99392533
1965	0.6284971	0.6160937	0.5962288	0.6156162
1966	0.6039427	0.594399	0.57640064	0.65348566
1967	0.78218377	0.77791035	0.7773069	0.123735026
1968	0.7252159	0.70866805	0.67227274	0.6874411
1969	0.63516945	0.63205713	0.63286227	-0.34897178
1970	0.546072	0.53153855	0.5114146	0.5806537
1971	0.6766215	0.6613407	0.6366203	0.617992
1972	0.6174585	0.6036257	0.5770291	0.6578529
1973	0.69936436	0.6468894	0.59724295	0.4861511
1974	0.74705994	0.73828965	0.7285288	0.52672714
1975	0.5713277	0.5553013	0.55024576	0.2398048
1976	0.6571526	0.6361804	0.59552383	0.6597012
1977	0.5236351	0.50865877	0.38967544	0.8882027
1978	0.74629384	0.7363892	0.7394018	-0.43711352
1979	0.6325498	0.6286214	0.6059913	0.8520843
1980	0.68995124	0.6784447	0.67400986	0.2781957
1981	0.6165893	0.6179792	0.60499054	1.1198335
1982	0.5770925	0.56008816	0.5437781	0.48957905
1983	0.79598767	0.7825506	0.7661254	0.55003136
1984	0.6754983	0.67120695	0.6031738	0.94066525
1985	0.6289245	0.6239592	0.59302765	0.8616785
1986	0.60918754	0.60411406	0.56368595	0.88849866
1987	0.7694324	0.786659	0.76638633	6.6552978
1988	0.6434697	0.6253664	0.6037881	0.54378617
1989	0.73009855	0.73567474	0.7143591	1.3542815
1990	0.8087372	0.815646	0.7972775	1.6028752
1991	0.7250157	0.7164168	0.7041168	0.58854616
