# Supplementary material for: Fixational eye movements enhance the precision of visual information transmitted by the primate retina
Source: Nat Commun. 2024 Sep 11;15:7964. doi: 10.1038/s41467-024-52304-7 (PMC11390888; doi:10.1038/s41467-024-52304-7)
Supplement: Supplementary file 4 — Source Data [file 41467_2024_52304_MOESM4_ESM.zip › exported_data_for_journal/figure2_eye_movement_algo/Figure2g/blue retina_relative_quality.csv]

	known	joint	zero	relative quality
0	0.7484822	0.7383152	0.7106676	0.73113567
1	0.6693701	0.66429955	0.63259465	0.8621209
2	0.71550196	0.70004797	0.6856478	0.4823507
3	0.6278958	0.62230957	0.60192585	0.784897
4	0.580755	0.5591104	0.51546216	0.6684997
5	0.7810772	0.7874717	0.79327613	0.475814
6	0.6195472	0.59995157	0.57200134	0.5878584
7	0.7286684	0.74707544	0.6984838	1.6098166
8	0.36139774	0.33133954	0.3171963	0.31997216
9	0.7819239	0.7854345	0.77402633	1.4445165
10	0.6079836	0.6014042	0.5730794	0.81150115
11	0.68903375	0.6703715	0.61255956	0.75596637
12	0.626842	0.626398	0.5995621	0.9837245
13	0.70400816	0.70026064	0.7028422	-2.2140374
14	0.77358234	0.77366614	0.7460015	1.0030385
15	0.72701055	0.72151023	0.7029815	0.7710975
16	0.6018435	0.5946458	0.528599	0.9017307
17	0.65389717	0.65035874	0.60660917	0.9251728
18	0.69472986	0.68777436	0.6723309	0.68947184
19	0.7540635	0.74670875	0.74723583	-0.0771984
20	0.6317937	0.6178853	0.6135524	0.2375326
21	0.43753052	0.42651287	0.40774032	0.6301585
22	0.6348111	0.6330753	0.6082599	0.93462414
23	0.62683773	0.62084186	0.58006114	0.871819
24	0.6682546	0.67851007	0.64783776	1.5023034
25	0.6836501	0.6646178	0.6625354	0.09862101
26	0.7270882	0.7113415	0.65380895	0.78511363
27	0.6447713	0.63804483	0.5516704	0.92775106
28	0.5456597	0.5338605	0.50192684	0.7301981
29	0.785194	0.7840952	0.77221674	0.9153324
30	0.6007028	0.59194946	0.59193116	0.002086108
31	0.7139223	0.71472865	0.67304236	1.0197244
32	0.7186882	0.71195334	0.6681829	0.86665064
33	0.7431378	0.74230266	0.6807406	0.9866161
34	0.7081211	0.6930797	0.6691183	0.61435086
35	0.70007515	0.69480985	0.5767351	0.95731074
36	0.5652536	0.53405184	0.5152174	0.3764158
37	0.7170342	0.71456707	0.73009187	1.1889433
38	0.73482263	0.728555	0.6992936	0.8235919
39	0.5759725	0.5508792	0.45150557	0.79839367
40	0.71523947	0.7024084	0.64696366	0.8120697
41	0.6920685	0.7004871	0.65509427	1.2276871
42	0.64467883	0.6370009	0.60981524	0.77977276
43	0.7225364	0.7053611	0.7097818	-0.34659743
44	0.6486699	0.62991214	0.576246	0.7410003
45	0.7816211	0.774548	0.71170574	0.89883333
46	0.72696286	0.7290876	0.64028805	1.0245137
47	0.71217155	0.72441137	0.6944425	1.690382
48	0.6037087	0.60079145	0.5826119	0.86172146
49	0.65931785	0.6456965	0.6256295	0.59566665
50	0.58490413	0.58067924	0.5222173	0.9326032
51	0.6751471	0.6637912	0.5813025	0.8789921
52	0.51724714	0.5053037	0.45860046	0.7963489
53	0.78722477	0.77421117	0.7813035	-1.1977814
54	0.75770307	0.7372366	0.72844595	0.30046266
55	0.52382076	0.5118436	0.50587523	0.33258379
56	0.6452368	0.63137233	0.62264645	0.38626608
57	0.73697263	0.73087627	0.6939776	0.85820776
58	0.68556976	0.6832899	0.61361927	0.9683132
59	0.64793867	0.6295058	0.5610237	0.7879208
60	0.7657562	0.73775786	0.7221829	0.35744244
61	0.77373403	0.7670432	0.745212	0.7654142
62	0.58735305	0.59462696	0.56468683	1.3209143
63	0.647822	0.6077932	0.5957654	0.23105231
64	0.7231546	0.70796263	0.67478	0.6859514
65	0.48849928	0.45238715	0.43281636	0.35146856
66	0.82365406	0.81975955	0.8087734	0.7382839
67	0.8147673	0.7919797	0.76122504	0.5743991
68	0.76383483	0.75307494	0.73271286	0.6542671
69	0.680553	0.6872832	0.6254657	1.1221733
70	0.36160243	0.35196394	0.34257823	0.49335626
71	0.65167356	0.6477771	0.64065987	0.6462152
72	0.8599455	0.8621196	0.83862233	1.1019615
73	0.56955737	0.5640806	0.5412653	0.80642015
74	0.64630896	0.64337844	0.63345826	0.77195626
75	0.5918541	0.57516646	0.44933572	0.8829089
76	0.63788027	0.6205422	0.5401101	0.82266533
77	0.7494324	0.7437072	0.6598146	0.9361153
78	0.83061004	0.8290762	0.822431	0.8124631
79	0.6605562	0.65766263	0.6385933	0.8682519
80	0.66585135	0.65571785	0.6242138	0.7566258
81	0.6309055	0.65217465	0.6073527	1.9030396
82	0.579554	0.56219983	0.5325395	0.63087606
83	0.7934275	0.80268514	0.7858756	2.2258642
84	0.740671	0.71251374	0.65609753	0.6670677
85	0.7892286	0.78093064	0.7528123	0.7721355
86	0.700923	0.6935033	0.68958473	0.3456065
87	0.2790633	0.27053747	0.26588696	0.35294318
88	0.6892809	0.68244123	0.6652887	0.71492064
89	0.668583	0.6643657	0.6391361	0.856784
90	0.7594405	0.7712882	0.76224595	-3.2230816
91	0.7314697	0.72796446	0.6802485	0.9315668
92	0.6393366	0.63241357	0.6320419	0.05095396
93	0.5735405	0.568253	0.5661203	0.28741264
94	0.7736395	0.74657774	0.72255135	0.47029287
95	0.73527867	0.70662534	0.6586007	0.62631613
96	0.7531101	0.72577494	0.66716707	0.6819386
97	0.56421643	0.5771572	0.55689424	2.7673347
98	0.6320963	0.63142717	0.6143925	0.9622046
99	0.80038714	0.7989646	0.78478736	0.9088113
100	0.6444533	0.6278817	0.60356414	0.5947193
101	0.6330332	0.6341837	0.6132447	1.0581392
102	0.7961383	0.7909433	0.77420676	0.76312816
103	0.77433753	0.7676077	0.7446467	0.7733358
104	0.7235711	0.72197837	0.6767228	0.96600187
105	0.6838457	0.66560376	0.6318899	0.6488951
106	0.8810589	0.87597907	0.8761907	-0.04347773
107	0.6364363	0.6354382	0.60036176	0.97233284
108	0.7092243	0.6946389	0.6439128	0.7766798
109	0.7846892	0.7725556	0.7429442	0.70934016
110	0.71244144	0.7040116	0.6124685	0.915679
111	0.72053903	0.71168905	0.6930087	0.67853695
112	0.70200294	0.7146636	0.6079444	1.1346043
113	0.7755389	0.7825565	0.75898105	1.4238198
114	0.56734633	0.5585504	0.5344027	0.7330008
115	0.7897385	0.78037727	0.74327695	0.798517
116	0.67185974	0.6364468	0.5575691	0.6901499
117	0.74972403	0.74773854	0.7069986	0.95352906
118	0.70712113	0.7023809	0.67487127	0.85301524
119	0.8130663	0.7964398	0.78544956	0.39795655
120	0.79699135	0.7825109	0.72480804	0.79939306
121	0.6299061	0.6308871	0.60989326	1.0490172
122	0.68963426	0.68774116	0.6585663	0.93906575
123	0.73750144	0.7365105	0.6584915	0.98745817
124	0.7506759	0.7505677	0.73211676	0.99416775
125	0.69909996	0.6955818	0.6680573	0.8866667
126	0.65445006	0.65157664	0.5790361	0.961898
127	0.6496229	0.6299098	0.5451859	0.8112441
128	0.61760265	0.5984235	0.5763465	0.5351196
129	0.6000551	0.6103157	0.58421326	1.6476887
130	0.7709885	0.7706473	0.73377687	0.9908298
131	0.59523404	0.58724827	0.5772128	0.5568686
132	0.7695915	0.7791886	0.7614134	2.1735055
133	0.5988915	0.59637386	0.60558987	1.3758587
134	0.80461025	0.81081384	0.7831349	1.28887
135	0.6959249	0.6811508	0.6511724	0.66987115
136	0.5892213	0.609038	0.585332	6.0951543
137	0.66775024	0.67394006	0.61746955	1.1231054
138	0.6666879	0.6610246	0.64040756	0.784503
139	0.670505	0.6733427	0.6414167	1.0975554
140	0.6108896	0.61787724	0.58381355	1.258074
141	0.76245046	0.7739595	0.7560163	2.7887483
142	0.7082972	0.7047296	0.647533	0.9412882
143	0.6376097	0.6069512	0.6029234	0.11612022
144	0.6668203	0.6481522	0.6331601	0.44539458
145	0.75618654	0.7434621	0.7494592	-0.89145535
146	0.6983546	0.6973365	0.6826342	0.9352367
147	0.67710966	0.6575059	0.59230125	0.76884687
148	0.59379053	0.6042966	0.5492661	1.2359624
149	0.6991108	0.68832546	0.62857795	0.8470877
150	0.7356341	0.7219558	0.64647275	0.8465892
151	0.65775955	0.65167135	0.64339083	0.5762879
152	0.77011144	0.7494484	0.73089653	0.47308248
153	0.5665349	0.5471726	0.47801954	0.7812552
154	0.57732546	0.5712409	0.55113494	0.76768076
155	0.7427975	0.7263951	0.71516466	0.4064154
156	0.7186614	0.7176437	0.7064788	0.91645914
157	0.55739975	0.5271101	0.49030378	0.5485623
158	0.66031677	0.67213625	0.6313444	1.4079568
159	0.69104296	0.6637412	0.6434814	0.42596978
160	0.58798057	0.56027234	0.5464564	0.3327204
161	0.79189396	0.79256976	0.785046	1.0986857
162	0.8075102	0.79387194	0.7674914	0.6592037
163	0.5841949	0.57984626	0.55946696	0.8241408
164	0.7235245	0.71763396	0.6873821	0.8370184
165	0.580075	0.5763672	0.56065905	0.8090322
166	0.72588694	0.70611334	0.6637207	0.6819236
167	0.77668077	0.7665962	0.7487315	0.6391831
168	0.76280975	0.7634977	0.7141189	1.014129
169	0.71584547	0.707236	0.69296145	0.62377775
170	0.76854396	0.7637551	0.71046597	0.91754407
171	0.735927	0.73828924	0.72797316	1.2969958
172	0.73097074	0.7279299	0.6763027	0.9443761
173	0.6383262	0.634361	0.6144681	0.8338009
174	0.69579476	0.69272155	0.678169	0.82564056
175	0.7254237	0.76337457	0.6835509	1.9063371
176	0.61213994	0.5963915	0.5510567	0.7421807
177	0.70753473	0.6953767	0.6774939	0.5952833
178	0.5965083	0.5825334	0.5445708	0.73092854
179	0.7269964	0.72427	0.64461434	0.966905
180	0.71683794	0.69160223	0.63692635	0.6842046
181	0.6253204	0.6321354	0.53057104	1.0719268
182	0.63982236	0.6353872	0.6072602	0.8637933
183	0.64739364	0.6295123	0.60177386	0.60803556
184	0.80913657	0.807184	0.7884489	0.9056157
185	0.68211555	0.69623214	0.6537007	1.4968032
186	0.64976114	0.64153355	0.48674372	0.9495294
187	0.63526034	0.63158315	0.6118137	0.8431676
188	0.56856835	0.56348634	0.5479516	0.7535011
189	0.80637676	0.8048609	0.78454643	0.9305615
190	0.5294071	0.51477605	0.46283767	0.7802139
191	0.5165528	0.49680677	0.44592208	0.7204328
192	0.72025216	0.72190726	0.7048045	1.1071424
193	0.7455803	0.75455326	0.7318213	1.65215
194	0.5275446	0.51719165	0.4798808	0.7827918
195	0.6987291	0.6929987	0.682516	0.6465584
196	0.66723984	0.6524796	0.59261733	0.80220103
197	0.58950317	0.5849688	0.5373546	0.91304916
198	0.63722086	0.62562454	0.6080271	0.60278076
199	0.74998313	0.73229647	0.6937456	0.6855006
200	0.6450916	0.63684887	0.6348568	0.19463517
201	0.71375126	0.70510566	0.6947048	0.5460793
202	0.6888508	0.6755261	0.6479838	0.67394894
203	0.84448606	0.8378862	0.8294637	0.56066465
204	0.6674136	0.66372406	0.63572943	0.8835529
205	0.6784724	0.66936135	0.6448224	0.72924066
206	0.78018415	0.77538884	0.7551073	0.8087754
207	0.78323746	0.78957534	0.7760346	1.8799113
208	0.70558727	0.69238865	0.6583848	0.720383
209	0.83240587	0.81619924	0.81722033	-0.067240775
210	0.5419416	0.47009483	0.3915207	0.5223618
211	0.69186854	0.6762303	0.66439676	0.43075287
212	0.79067534	0.7652717	0.72101074	0.6353439
213	0.66255224	0.6787731	0.6145544	1.33795
214	0.6172917	0.6124864	0.5709267	0.89636
215	0.6597222	0.6653817	0.64102477	1.3026896
216	0.6370265	0.63272667	0.5982693	0.8890575
217	0.4387601	0.39824474	0.38047323	0.3048973
218	0.69168824	0.7000618	0.6871309	2.83739
219	0.6783646	0.6541178	0.6032778	0.67708355
220	0.82447135	0.8165912	0.7703975	0.85427064
221	0.7237987	0.7022765	0.66975546	0.60176027
222	0.61864394	0.5852308	0.57248336	0.27615482
223	0.73029363	0.71949506	0.6956975	0.6878677
224	0.7625153	0.75746506	0.7459634	0.69488466
225	0.60517967	0.58572024	0.5797315	0.23533021
226	0.7254769	0.720554	0.7042451	0.7681346
227	0.49715057	0.49256405	0.47854233	0.7535222
228	0.719855	0.7179494	0.68351597	0.94756
229	0.7315946	0.7270948	0.67579156	0.91936296
230	0.66555405	0.6376942	0.6179735	0.4144693
231	0.61403775	0.5794749	0.5363616	0.5550396
232	0.681962	0.6807638	0.664189	0.9325814
233	0.66388357	0.65049714	0.5417542	0.8903914
234	0.6619915	0.6542002	0.6417559	0.6149716
235	0.7006118	0.6858604	0.6475682	0.72189987
236	0.7253257	0.7174278	0.6977396	0.7136996
237	0.7548228	0.7611338	0.7334855	1.2957735
238	0.73601276	0.73393023	0.6896873	0.9550457
239	0.7593451	0.7445707	0.74255854	0.11986564
240	0.7986386	0.7919466	0.7460074	0.87285125
241	0.6955039	0.65695095	0.60490596	0.5744611
242	0.6912759	0.67730343	0.62838554	0.7778282
243	0.56583315	0.5360407	0.47127002	0.68494666
244	0.7229734	0.7298617	0.67829597	1.1541778
245	0.70663065	0.69528633	0.6593889	0.7598668
246	0.73279047	0.72539	0.66979665	0.882521
247	0.5796408	0.5685986	0.54697007	0.6620163
248	0.6881156	0.68315715	0.62596434	0.9202196
249	0.7113835	0.6794733	0.6517121	0.46523395
250	0.62300414	0.6114199	0.57174	0.77402884
251	0.76117015	0.74856347	0.67711407	0.8500206
252	0.6283291	0.6147773	0.58490294	0.6879353
253	0.7568506	0.76003987	0.72534317	1.1012226
254	0.66877395	0.66268945	0.62732583	0.853202
255	0.7349853	0.71641284	0.70502526	0.38009256
256	0.73367894	0.7281351	0.70689386	0.7930255
257	0.55641663	0.5553305	0.5445098	0.9087819
258	0.72357273	0.7145055	0.6984829	0.63860947
259	0.7857584	0.7909802	0.75961083	1.1997068
260	0.6376941	0.63953304	0.55016255	1.0210087
261	0.62243366	0.62218666	0.6180874	0.94316906
262	0.61260146	0.56384593	0.5325733	0.3907705
263	0.58451086	0.57155246	0.5553799	0.5551668
264	0.54273164	0.5219305	0.51046467	0.35534313
265	0.8321046	0.8136374	0.7999299	0.42603213
266	0.8073134	0.8142993	0.7929171	1.4852564
267	0.794515	0.78533393	0.7630552	0.7081647
268	0.6490492	0.6393259	0.6303523	0.47995102
269	0.7527767	0.7420618	0.71282345	0.7318142
270	0.71708405	0.70054024	0.6068504	0.8499206
271	0.7155955	0.7075708	0.6524791	0.87285876
272	0.68728334	0.6664881	0.59626675	0.7715227
273	0.5830958	0.56380415	0.55335516	0.35133725
274	0.5963199	0.58278394	0.50377834	0.85373086
275	0.69395816	0.69383824	0.6036518	0.998672
276	0.79413706	0.7868692	0.73830545	0.86982584
277	0.6185287	0.604883	0.57483953	0.687664
278	0.6933654	0.6805076	0.64569813	0.7302594
279	0.6919311	0.6948288	0.66632146	1.1131479
280	0.7617265	0.7328151	0.72560865	0.19952571
281	0.76660436	0.7537945	0.70133966	0.80372435
282	0.86356294	0.8574374	0.82822144	0.8266749
283	0.7706231	0.7680942	0.7283856	0.9401265
284	0.45804864	0.43507037	0.40600082	0.5585161
285	0.46368983	0.4590252	0.4556061	0.4229608
286	0.8078119	0.79543716	0.7663468	0.7015621
287	0.4758437	0.45120472	0.4388748	0.33352116
288	0.72087955	0.7077848	0.68928075	0.5855925
289	0.6363111	0.6341657	0.6138481	0.9044915
290	0.7525195	0.738412	0.66936415	0.830348
291	0.78078884	0.8019918	0.7367678	1.481656
292	0.55035645	0.5199666	0.5072434	0.29511267
293	0.8165723	0.8156077	0.8017807	0.9347886
294	0.68860954	0.6928557	0.6627442	1.1641648
295	0.5908172	0.57515776	0.56497854	0.39395297
296	0.73015475	0.72028196	0.7087685	0.5383582
297	0.86499184	0.87473524	0.84620976	1.5187601
298	0.6800581	0.66065365	0.6327252	0.590043
299	0.73267084	0.7251615	0.7178359	0.49380648
300	0.6408512	0.63451993	0.5968661	0.85605896
301	0.7062727	0.6926694	0.65802103	0.7180756
302	0.6921551	0.6706192	0.62339234	0.6868083
303	0.64398485	0.6412937	0.63016486	0.80527127
304	0.74060535	0.7320364	0.7312672	0.08237164
305	0.748105	0.74334997	0.6974963	0.9060434
306	0.75328666	0.7597657	0.65293086	1.0645605
307	0.5385047	0.5355325	0.48311523	0.9463392
308	0.7933306	0.78963053	0.7367927	0.9345558
309	0.6040635	0.58711445	0.53736013	0.7459041
310	0.6552192	0.6524131	0.6399166	0.81662416
311	0.642568	0.6351277	0.60477877	0.8031114
312	0.7033033	0.6858675	0.6037434	0.82487136
313	0.8196809	0.8216344	0.77825	1.0471504
314	0.69253105	0.69219506	0.6683022	0.9861326
315	0.68137246	0.67638457	0.6295247	0.90379727
316	0.5448893	0.5115098	0.4585123	0.6135602
317	0.67436635	0.67961323	0.67164385	2.9272265
318	0.7725908	0.76633644	0.7383465	0.8173601
319	0.63290393	0.6238409	0.6168085	0.4369216
320	0.74932724	0.7538039	0.73055315	1.2384492
321	0.75762206	0.764674	0.75033396	1.9675974
322	0.72772557	0.7082898	0.6753974	0.6285793
323	0.8031272	0.8085221	0.7890414	1.3830003
324	0.5984101	0.5660028	0.5307553	0.5209901
325	0.7454964	0.7358879	0.7163925	0.6698547
326	0.7056113	0.69171566	0.6599654	0.6955776
327	0.74884415	0.7360098	0.6963733	0.75540006
328	0.69326603	0.69126976	0.68813014	0.6113084
329	0.6316382	0.5982611	0.596007	0.0632627
330	0.5336325	0.5139592	0.45962018	0.7341891
331	0.70128524	0.6909188	0.6650089	0.7142369
332	0.68442005	0.6829776	0.657517	0.946384
333	0.72725505	0.73363876	0.7173688	1.6457157
334	0.67061824	0.66463023	0.6408131	0.79909486
335	0.6580021	0.63820314	0.58737683	0.7196621
336	0.6330998	0.5973498	0.5510226	0.5644348
337	0.64857507	0.6232426	0.5834635	0.61093783
338	0.7097101	0.7037679	0.6687277	0.8550055
339	0.61388916	0.610248	0.5832715	0.88107747
340	0.548303	0.52541006	0.48846933	0.61739016
341	0.8354199	0.8258838	0.79193383	0.7807093
342	0.71708834	0.7110799	0.65639806	0.90099823
343	0.65146106	0.63769656	0.6027639	0.717345
344	0.739859	0.7454808	0.69816124	1.1348225
345	0.6990294	0.6913629	0.63654906	0.8772979
346	0.6339602	0.62041646	0.5917416	0.6791998
347	0.7626259	0.7608869	0.7264652	0.95191
348	0.7870532	0.77705276	0.7410802	0.7824709
349	0.7062071	0.7115872	0.67646646	1.1809005
350	0.70115316	0.69929445	0.6660572	0.9470391
351	0.5049446	0.49691746	0.4556918	0.8370212
352	0.8266724	0.8206715	0.79919744	0.7815873
353	0.6458777	0.6487994	0.6333921	1.2340052
354	0.7546906	0.7813878	0.74779624	4.872333
355	0.6004904	0.5879598	0.5819941	0.32253572
356	0.779522	0.7747904	0.7424329	0.8724263
357	0.58478296	0.5743624	0.5468045	0.72561926
358	0.6642448	0.65636593	0.6377883	0.7021962
359	0.7731322	0.7706622	0.7459677	0.909072
360	0.70026684	0.6888181	0.66414696	0.6830349
361	0.6399382	0.6284527	0.616256	0.51501685
362	0.62249684	0.60929585	0.58713746	0.6266621
363	0.80634606	0.8088584	0.7875568	1.1337115
364	0.75537413	0.74433637	0.73095673	0.54795486
365	0.8009864	0.7848102	0.7305726	0.7702692
366	0.7060143	0.7091005	0.67563486	1.1015888
367	0.6496733	0.638156	0.58218294	0.8293491
368	0.7174864	0.71357036	0.69295675	0.84035534
369	0.7409611	0.77491874	0.7361126	8.003774
370	0.6969351	0.6990956	0.68151355	1.1400954
371	0.6349913	0.6263103	0.61119765	0.6351546
372	0.7440879	0.74580526	0.6642209	1.0215031
373	0.6670089	0.6628925	0.61690223	0.9178481
374	0.46355405	0.47007465	0.44593933	1.3701789
375	0.76307714	0.7595016	0.7537747	0.6156315
376	0.7678959	0.76684195	0.7583918	0.8891077
377	0.7840935	0.76714325	0.7623203	0.22150925
378	0.7408219	0.736041	0.7137029	0.8237069
379	0.59666044	0.59488994	0.542567	0.96726966
380	0.69001687	0.6995294	0.66778046	1.4277914
381	0.67303854	0.6665626	0.60031205	0.9109551
382	0.6284007	0.63731897	0.5667004	1.1445421
383	0.54047376	0.5250535	0.48160738	0.73804647
384	0.77215034	0.74763125	0.6927424	0.69122624
385	0.5859395	0.57129145	0.546329	0.6301971
386	0.77727485	0.77369183	0.75697917	0.82345927
387	0.6603293	0.6388363	0.6058059	0.60580313
388	0.7749354	0.74189633	0.6905279	0.60857636
389	0.772409	0.76379573	0.73352665	0.7784783
390	0.7133927	0.7009816	0.6200512	0.867036
391	0.68705016	0.6685343	0.6243732	0.70458233
392	0.66110814	0.6443719	0.6175656	0.61563563
393	0.77456695	0.75931793	0.75231105	0.31483266
394	0.7471657	0.7316158	0.6929154	0.7133675
395	0.74494606	0.74341106	0.68131655	0.975876
396	0.7796476	0.76350504	0.7021894	0.79159665
397	0.7171248	0.6816229	0.6369474	0.5572083
398	0.5139682	0.5048069	0.47315788	0.77551395
399	0.7205422	0.7102487	0.6777471	0.75947064
400	0.6807965	0.6460988	0.5763247	0.6678749
401	0.7560687	0.7465341	0.74188036	0.32799813
402	0.6338964	0.63990235	0.5948788	1.153929
403	0.7550449	0.7429104	0.7153721	0.69413567
404	0.6155462	0.60902816	0.59494245	0.68364704
405	0.78456634	0.7751819	0.7434104	0.77197814
406	0.7076634	0.68972987	0.5979511	0.8365402
407	0.6681778	0.65639	0.6353691	0.6407116
408	0.62562793	0.63938594	0.62116456	4.082422
409	0.6913788	0.6751362	0.5902645	0.8393643
410	0.24469838	0.22078653	0.21774842	0.11273147
411	0.77156734	0.76503277	0.7159574	0.88249266
412	0.80897903	0.81913733	0.7871352	1.4650416
413	0.81526446	0.79326236	0.75010926	0.66231245
414	0.6572726	0.6534176	0.5939906	0.9390823
415	0.7593055	0.7531751	0.70528454	0.8865181
416	0.6569332	0.65549546	0.6325736	0.9409791
417	0.7832913	0.7760609	0.72241336	0.8812311
418	0.6464127	0.66060215	0.6170224	1.4827951
419	0.743954	0.73397756	0.7040302	0.7501127
420	0.5942041	0.59222317	0.54624844	0.95869184
421	0.7553725	0.74543977	0.69526905	0.8347391
422	0.75641376	0.742086	0.71483576	0.6554003
423	0.4805669	0.4742046	0.4434152	0.82874835
424	0.7489265	0.7290353	0.6956272	0.62680185
425	0.793179	0.8027274	0.77307034	1.474842
426	0.6237944	0.6275332	0.5786334	1.0827888
427	0.6677391	0.63920003	0.52895564	0.79436266
428	0.73589975	0.7407985	0.68226504	1.091335
429	0.6450359	0.6279827	0.5847412	0.7171686
430	0.6176792	0.6010588	0.5579976	0.72151554
431	0.46336007	0.45244905	0.45674703	-0.64992315
432	0.5847237	0.5649056	0.5291981	0.64308125
433	0.6091305	0.60757625	0.5767289	0.9520317
434	0.7470705	0.77880955	0.7235185	2.3476162
435	0.636773	0.65340644	0.60915947	1.6023662
436	0.62703353	0.622229	0.5989856	0.82870203
437	0.6366395	0.62972915	0.57271737	0.89189464
438	0.68093985	0.6770627	0.65984046	0.8162429
439	0.6767953	0.6711764	0.6318807	0.8748975
440	0.5952079	0.5903879	0.5454916	0.90304905
441	0.6904806	0.6500834	0.61638665	0.45478445
442	0.7862412	0.7958393	0.77403754	1.7864982
443	0.6504979	0.6468244	0.61537194	0.8954194
444	0.6946657	0.66265345	0.63325286	0.47873703
445	0.59824944	0.58124167	0.5329939	0.7393666
446	0.6573377	0.64816976	0.62661743	0.70156634
447	0.7466487	0.75606674	0.7295449	1.5506369
448	0.7246272	0.7062825	0.6791106	0.5969669
449	0.7324559	0.7283784	0.6716957	0.932892
450	0.77921927	0.7735693	0.7775696	-2.4249015
451	0.83396584	0.82856536	0.74843264	0.93686104
452	0.56646013	0.5603472	0.5211059	0.86521804
453	0.7652257	0.73933744	0.71282774	0.50593
454	0.8002532	0.7823869	0.75022364	0.64288497
455	0.72486305	0.73345137	0.70516235	1.4359394
456	0.7296849	0.71977407	0.698016	0.68704873
457	0.51640517	0.5093385	0.50398755	0.4309159
458	0.7766486	0.7579934	0.7690881	-1.4674561
459	0.7069059	0.7029083	0.66210765	0.91076386
460	0.5407704	0.49733457	0.43043828	0.6063174
461	0.6245482	0.58618325	0.56738204	0.3288871
462	0.6009873	0.5740686	0.5409196	0.5518606
463	0.820386	0.8195014	0.81023216	0.9128809
464	0.73619676	0.7482751	0.71217155	1.5027364
465	0.5912908	0.58347523	0.5825406	0.10681589
466	0.66740125	0.6572471	0.6116537	0.81785524
467	0.7594342	0.7436928	0.7266099	0.52043486
468	0.69900256	0.69443536	0.6818131	0.7343017
469	0.89828974	0.8791263	0.86869234	0.35253
470	0.67637116	0.6692497	0.6495517	0.7344674
471	0.68689644	0.6891185	0.63840264	1.0458215
472	0.76264673	0.7606825	0.698277	0.96948546
473	0.6850823	0.6666139	0.6415712	0.5755464
474	0.6975951	0.67613536	0.63460785	0.6593001
475	0.66674745	0.6671912	0.58801275	1.0056361
476	0.5862598	0.568017	0.51621294	0.73956317
477	0.6271169	0.62888783	0.59311825	1.0520878
478	0.8046941	0.811988	0.7871169	1.4149618
479	0.73374695	0.7171408	0.6811255	0.6844222
480	0.6001308	0.59468	0.5680998	0.82982785
481	0.86085093	0.8656629	0.8436874	1.2803588
482	0.6436608	0.65510744	0.6364564	2.5888393
483	0.68561524	0.65091515	0.6116546	0.5308304
484	0.7388461	0.7060323	0.66422695	0.56024915
485	0.7339014	0.72770786	0.6942723	0.84371287
486	0.7223919	0.7069602	0.67392963	0.68157285
487	0.7297346	0.71592796	0.6838895	0.69884145
488	0.68532264	0.6799077	0.66010123	0.78530294
489	0.8929627	0.8956624	0.85711455	1.0753102
490	0.66937566	0.63168925	0.59065986	0.5212345
491	0.6363529	0.61812097	0.61353123	0.20111313
492	0.8432785	0.8367835	0.82769686	0.58316404
493	0.70884436	0.7016323	0.6655559	0.8333958
494	0.67716753	0.64545983	0.5835325	0.6613692
495	0.5694009	0.5535879	0.5243992	0.64861333
496	0.55993867	0.61369354	0.5450518	4.6108947
497	0.703495	0.6872584	0.6426847	0.732996
498	0.74735916	0.7342394	0.72356457	0.4486244
499	0.6880698	0.6817171	0.63509	0.88009167
500	0.679904	0.66071075	0.61955756	0.68194914
501	0.6376842	0.6278759	0.55139637	0.8863304
502	0.8371822	0.8297688	0.8149256	0.66691035
503	0.7218874	0.71849686	0.67478806	0.9280128
504	0.6504066	0.64651006	0.6206118	0.86922103
505	0.6760428	0.63390666	0.5772825	0.57334954
506	0.53273416	0.51669145	0.50306547	0.45927137
507	0.76326716	0.77012366	0.6965438	1.1027602
508	0.5990932	0.5884408	0.55310684	0.76835686
509	0.62543124	0.61533535	0.5518327	0.86282486
510	0.78222007	0.7793841	0.7578961	0.8834075
511	0.6346149	0.6365005	0.624828	1.1926649
512	0.60407025	0.5940174	0.5861749	0.4382415
513	0.64554447	0.6303171	0.63053733	-0.0146756265
514	0.7479035	0.7360822	0.67027557	0.8477181
515	0.7056723	0.6997931	0.6112625	0.93772656
516	0.72122794	0.7122145	0.68747365	0.7329698
517	0.74070746	0.7486562	0.72489667	1.5027425
518	0.5750198	0.5696504	0.5644421	0.49238718
519	0.79689044	0.7992915	0.77683216	1.1197039
520	0.5987453	0.59601533	0.5607635	0.9281247
521	0.35337022	0.3462504	0.33818203	0.53122747
522	0.6152823	0.60201985	0.5806645	0.61688906
523	0.79475516	0.79274553	0.76942617	0.9206589
524	0.5610488	0.5483422	0.52880144	0.6059654
525	0.6291737	0.6137041	0.5678402	0.74777865
526	0.7439992	0.7377482	0.69521356	0.87186843
527	0.64496243	0.6357612	0.59709746	0.807767
528	0.6694385	0.6536882	0.6253878	0.6424508
529	0.7524846	0.7509449	0.7220811	0.94935757
530	0.59742606	0.5946187	0.5704956	0.89575446
531	0.67080235	0.6604346	0.62070894	0.79303163
532	0.69627863	0.700209	0.68002474	1.2418122
533	0.70803326	0.7024335	0.6807857	0.7944866
534	0.65695626	0.66306186	0.62812686	1.2117839
535	0.644801	0.60356	0.53026515	0.63992894
536	0.5352589	0.51556593	0.42563367	0.8203611
537	0.82294416	0.8204856	0.7885419	0.92853457
538	0.7649359	0.7512004	0.7326601	0.57443243
539	0.57450837	0.5599715	0.50907683	0.777831
540	0.691668	0.676082	0.6574327	0.5447401
541	0.70230377	0.6964908	0.62704337	0.9227623
542	0.73411065	0.7214816	0.70286316	0.5958386
543	0.7241977	0.7259293	0.6928885	1.0553075
544	0.79266405	0.79948187	0.7526801	1.170514
545	0.63457584	0.6210993	0.5858621	0.7233522
546	0.74029124	0.7346003	0.7252543	0.62153655
547	0.55615497	0.52167803	0.4852023	0.51408535
548	0.7311803	0.73148185	0.7168743	1.0210779
549	0.6955099	0.69649875	0.6361347	1.0166541
550	0.7397044	0.733749	0.6872798	0.8864006
551	0.69551027	0.70119137	0.6873582	1.6968904
552	0.8309627	0.8195389	0.7870928	0.7395977
553	0.79756266	0.78111005	0.7844553	-0.2552193
554	0.8933353	0.86645865	0.80669194	0.6898016
555	0.7797042	0.755296	0.70599604	0.6688533
556	0.63683397	0.62729114	0.5848306	0.81649613
557	0.65195197	0.6392034	0.5924778	0.7856458
558	0.6325616	0.59838325	0.5624074	0.51281106
559	0.5739709	0.564025	0.5357371	0.73986566
560	0.5615262	0.56196624	0.54843694	1.0336201
561	0.5171789	0.51078355	0.49983692	0.63122183
562	0.78250843	0.76898456	0.7368233	0.7039763
563	0.65258133	0.63191295	0.61672926	0.4235093
564	0.6120749	0.60479164	0.5551307	0.8720981
565	0.8188357	0.7993935	0.785203	0.4219256
566	0.6220797	0.6098054	0.5851546	0.66758996
567	0.7555384	0.743243	0.7143727	0.70131874
568	0.8313236	0.8149575	0.78707844	0.6301038
569	0.6292749	0.6082331	0.5316558	0.7844499
570	0.6467919	0.6380751	0.61089224	0.7571908
571	0.81088823	0.8216418	0.79416376	1.6429844
572	0.7058998	0.68684024	0.6602455	0.5825248
573	0.6827451	0.6487066	0.60914886	0.537497
574	0.6561929	0.65622514	0.62364274	1.0009906
575	0.83099353	0.7980654	0.81075555	-0.62704504
576	0.6321539	0.618586	0.60496116	0.50104666
577	0.7294528	0.7204134	0.6901372	0.7700809
578	0.7127819	0.69419146	0.68713725	0.2750752
579	0.7506455	0.74062324	0.73017925	0.51030236
580	0.71064764	0.7124088	0.6844045	1.0671085
581	0.5256971	0.512202	0.49785987	0.51521474
582	0.70433897	0.7208231	0.6868043	1.9400883
583	0.65825206	0.6555915	0.6270945	0.9146091
584	0.64013445	0.62140816	0.5670489	0.7437757
585	0.6542714	0.64960045	0.58859026	0.928884
586	0.7575694	0.75304705	0.7224511	0.87122595
587	0.6964845	0.6948693	0.6267377	0.97684157
588	0.53174055	0.52247167	0.50315416	0.67575896
589	0.7025486	0.7023703	0.65552133	0.9962078
590	0.7593767	0.74476457	0.7413996	0.1871813
591	0.6637402	0.6535471	0.63680416	0.6215812
592	0.77650356	0.7816957	0.7590236	1.2970351
593	0.7504188	0.7365521	0.6954032	0.7479502
594	0.79392624	0.7929793	0.76829785	0.96305114
595	0.59450567	0.5632177	0.5453327	0.36371648
596	0.80252546	0.8006301	0.7841857	0.89665246
597	0.6636409	0.6613477	0.6572668	0.64022815
598	0.77796495	0.7521922	0.6765677	0.74582404
599	0.7628838	0.7617539	0.7496967	0.91432047
600	0.60451543	0.61450213	0.56519276	1.253968
601	0.6730772	0.64528507	0.5685201	0.7341916
602	0.7164531	0.7241447	0.6838745	1.2360944
603	0.66364646	0.64650893	0.6072381	0.6961881
604	0.55555785	0.5391815	0.49654508	0.72249436
605	0.7300841	0.72274417	0.7032187	0.72678804
606	0.68192625	0.6651287	0.58271796	0.83068407
607	0.75718296	0.76584005	0.7470688	1.8559407
608	0.6228555	0.622224	0.51431525	0.99418175
609	0.73065543	0.7136127	0.68604743	0.61794394
610	0.77705866	0.76070577	0.7084388	0.7616886
611	0.6890345	0.68551487	0.6468538	0.9165577
612	0.6428592	0.62722784	0.60284734	0.6093316
613	0.63121974	0.6193607	0.5881935	0.7243763
614	0.6663767	0.6397247	0.60856146	0.53901374
615	0.72659504	0.698655	0.6627535	0.56235325
616	0.67275584	0.6571177	0.6136883	0.73525035
617	0.6908487	0.6895971	0.6729671	0.93000424
618	0.6601636	0.6517222	0.61130613	0.82722414
619	0.7937828	0.7892995	0.7428292	0.9120124
620	0.7348915	0.7287196	0.7002285	0.8219459
621	0.68388945	0.67712843	0.6372427	0.8550593
622	0.5655216	0.54709506	0.53939015	0.2948521
623	0.6730019	0.6568424	0.62281704	0.6780009
624	0.8166842	0.7783811	0.7363623	0.52313036
625	0.57663786	0.5709276	0.5244935	0.8904916
626	0.8923571	0.8143988	0.7904181	0.2352459
627	0.5800547	0.55782455	0.5285115	0.56870824
628	0.7002497	0.6908123	0.68580645	0.34658733
629	0.7448403	0.74484116	0.721063	1.000035
630	0.7481674	0.763185	0.7186268	1.5083725
631	0.7440933	0.7520043	0.7196172	1.3232142
632	0.71067125	0.70803314	0.68563575	0.89462554
633	0.66547704	0.6399016	0.62989324	0.28126106
634	0.7395953	0.7512736	0.70902133	1.3819681
635	0.74915624	0.7639372	0.73607	2.1295006
636	0.58907324	0.55478466	0.5017716	0.60723996
637	0.7555372	0.7586499	0.73902917	1.188555
638	0.73828185	0.7377821	0.69205445	0.98918986
639	0.6441381	0.621668	0.61571276	0.20950392
640	0.76029974	0.7623524	0.72940475	1.06644
641	0.730541	0.72677684	0.71271956	0.78878504
642	0.7496331	0.7154132	0.66619945	0.5898553
643	0.75265324	0.7465539	0.7131055	0.8457726
644	0.5838108	0.57195425	0.55039996	0.64512855
645	0.65172535	0.6194639	0.6004123	0.37128204
646	0.6690051	0.6580637	0.62779367	0.734506
647	0.7801688	0.7630452	0.7420772	0.5504631
648	0.6707505	0.6662172	0.576334	0.95198625
649	0.765753	0.7650244	0.70021564	0.9888835
650	0.7593746	0.7455311	0.7115119	0.7107657
651	0.6170139	0.6054873	0.5934358	0.51113063
652	0.58184963	0.5771792	0.5538184	0.8333844
653	0.6310601	0.5815275	0.54537183	0.42194375
654	0.8586189	0.8508511	0.8408995	0.5616216
655	0.76648474	0.7364747	0.5694727	0.8476741
656	0.76308066	0.7680087	0.7146093	1.1016694
657	0.6906967	0.6806253	0.65115637	0.74528813
658	0.5977482	0.58770156	0.5615492	0.7224605
659	0.67482764	0.6673392	0.65706503	0.57841593
660	0.63723147	0.62623435	0.61536264	0.49713272
661	0.79449946	0.7880692	0.7601467	0.8128167
662	0.65106064	0.63334215	0.53938496	0.8413397
663	0.8021306	0.7869157	0.7592558	0.6451324
664	0.6172662	0.60863954	0.5558062	0.85963804
665	0.81258625	0.8129177	0.7783189	1.0096728
666	0.6749177	0.66240263	0.54955125	0.9001721
667	0.6874621	0.67393744	0.65651643	0.5629548
668	0.8831974	0.88560957	0.8732233	1.2418399
669	0.71880245	0.71374196	0.6976384	0.7608921
670	0.6566863	0.69717544	0.6460906	4.8212876
671	0.5837273	0.5743147	0.570787	0.2726138
672	0.8046651	0.8163264	0.7798314	1.4695756
673	0.8033208	0.8145878	0.79528046	2.4012973
674	0.7369218	0.7318943	0.69984186	0.8644152
675	0.7366509	0.7378252	0.6985489	1.0308207
676	0.6769637	0.6676474	0.6391187	0.7538311
677	0.62302905	0.62961674	0.5722598	1.1297573
678	0.44988486	0.4421612	0.40657386	0.8216698
679	0.64695877	0.64129525	0.6237351	0.7561321
680	0.6939946	0.6946747	0.64905393	1.015133
681	0.7066463	0.7014225	0.6771515	0.8228906
682	0.66892874	0.6630211	0.6336163	0.8327032
683	0.6386781	0.63397807	0.6186466	0.76536876
684	0.73859745	0.7406933	0.65003276	1.0236642
685	0.69642866	0.6956443	0.6714463	0.9686043
686	0.6667988	0.65916127	0.6285477	0.80033225
687	0.73620343	0.72837824	0.68762845	0.8389048
688	0.7361325	0.7341804	0.72344875	0.8460935
689	0.6850322	0.6771388	0.6303285	0.85570663
690	0.6736455	0.67480433	0.6601168	1.0856574
691	0.5185216	0.50381887	0.4618834	0.74040955
692	0.57302964	0.5797672	0.53458744	1.1752654
693	0.6590282	0.6875037	0.61441785	1.6383169
694	0.7173743	0.69843346	0.62214816	0.801096
695	0.6941824	0.6868784	0.6471616	0.8446642
696	0.58895934	0.59218496	0.55583197	1.0973704
697	0.7569915	0.7577902	0.73012406	1.0297275
698	0.7455325	0.73398054	0.7325024	0.11343998
699	0.68642616	0.692387	0.6859542	13.63021
700	0.61066824	0.61894256	0.57292587	1.2192315
701	0.7114789	0.69545794	0.6833712	0.43001553
702	0.8380356	0.8254068	0.79195887	0.7259181
703	0.5046341	0.49378902	0.4867912	0.39219117
704	0.61487603	0.60787994	0.57111615	0.8401254
705	0.6546897	0.6338922	0.5974105	0.63690937
706	0.52063125	0.52166814	0.47759268	1.024092
707	0.73273546	0.7287365	0.71888965	0.7111807
708	0.72394615	0.72368157	0.6836801	0.99342906
709	0.80061454	0.796135	0.7829497	0.74641573
710	0.53259903	0.5234013	0.49198997	0.7735059
711	0.78474987	0.77739704	0.759404	0.7099002
712	0.7570035	0.74667656	0.72579736	0.66907394
713	0.6744701	0.64965385	0.60304224	0.6525688
714	0.70895654	0.70371807	0.6738545	0.8507645
715	0.7115051	0.681399	0.6460172	0.5402797
716	0.7389448	0.72008824	0.67995733	0.68032914
717	0.5893525	0.5820332	0.56089944	0.7427597
718	0.37383375	0.3689063	0.36759388	0.21032597
719	0.66933715	0.64991814	0.6328319	0.4680492
720	0.75387853	0.7505602	0.73808163	0.78993917
721	0.687943	0.67835283	0.6706366	0.4458607
722	0.7320806	0.68319	0.5811702	0.67602897
723	0.72030836	0.7122795	0.68997914	0.73527634
724	0.71876866	0.7188213	0.68838155	1.001732
725	0.6383345	0.63691473	0.6045057	0.95803034
726	0.7545076	0.74305105	0.6929937	0.81375676
727	0.5585434	0.54792213	0.5148549	0.7568867
728	0.75517064	0.72259885	0.70378155	0.36617312
729	0.5866352	0.56348974	0.51815104	0.66203207
730	0.76021266	0.7635044	0.7504705	1.3378853
731	0.8021123	0.7989251	0.71692103	0.96258795
732	0.6584732	0.6435864	0.594787	0.76624763
733	0.74063027	0.7355633	0.70184505	0.8693577
734	0.7272733	0.7263144	0.6790328	0.98012334
735	0.728089	0.7238501	0.67034215	0.92659503
736	0.4260567	0.41419786	0.37777522	0.754381
737	0.61877555	0.60592777	0.5684339	0.7447883
738	0.83749086	0.8283973	0.782328	0.83515024
739	0.66177326	0.6502463	0.620728	0.719165
740	0.7647258	0.76507133	0.74768513	1.0202767
741	0.7442582	0.7278447	0.6709741	0.77602917
742	0.7718756	0.76810575	0.67252	0.96205676
743	0.7396743	0.70474094	0.66225123	0.54879886
744	0.6171229	0.6022688	0.5563847	0.755441
745	0.7102548	0.69235075	0.64018977	0.7444653
746	0.5967416	0.5952778	0.4860708	0.98677313
747	0.802104	0.810681	0.77346027	1.2994369
748	0.67091006	0.65168417	0.6259877	0.5720194
749	0.63217443	0.6209601	0.6090882	0.51424265
750	0.7758432	0.7740692	0.757115	0.9052758
751	0.62631875	0.62524426	0.5850378	0.9739712
752	0.630308	0.63236207	0.5903189	1.0513664
753	0.68774784	0.67742574	0.65694547	0.66489285
754	0.5932023	0.58818805	0.5521672	0.8778061
755	0.6379521	0.6904522	0.6216189	4.2143273
756	0.564952	0.5462699	0.5220611	0.56442696
757	0.66149485	0.6624184	0.6289475	1.0283763
758	0.83098507	0.8244807	0.7727854	0.88824064
759	0.774969	0.7720905	0.7581028	0.8293341
760	0.683642	0.66930395	0.62340087	0.7619887
761	0.6342119	0.6289686	0.6155675	0.7187733
762	0.6958481	0.68890923	0.65962017	0.8084662
763	0.6285818	0.62365633	0.59632415	0.847308
764	0.76552665	0.7569009	0.74512464	0.5772111
765	0.80593055	0.8012834	0.7709221	0.86725664
766	0.66810703	0.6566572	0.6306657	0.69419307
767	0.64567167	0.65873706	0.6161902	1.4431732
768	0.68748355	0.6777867	0.637814	0.804773
769	0.8236579	0.80785483	0.77859557	0.6493069
770	0.6745803	0.6727622	0.6388269	0.94914997
771	0.6580105	0.65307134	0.6443682	0.6379544
772	0.69942355	0.69861066	0.6543883	0.98195
773	0.7612266	0.7667585	0.7405881	1.2680386
774	0.82325256	0.8144154	0.8003169	0.6146981
775	0.67762375	0.6577564	0.6390241	0.48529714
776	0.7354795	0.7326006	0.7123605	0.87547696
777	0.7571527	0.74913067	0.71366507	0.8155334
778	0.67713016	0.6742289	0.65706295	0.8554231
779	0.64401823	0.63788766	0.57161885	0.9153228
780	0.82958764	0.81776935	0.80272365	0.5600695
781	0.7149119	0.7070591	0.6775774	0.7896639
782	0.5269918	0.51295125	0.48865542	0.6337543
783	0.58366084	0.53210926	0.49118266	0.44255415
784	0.734249	0.71668994	0.6389295	0.81578743
785	0.7206737	0.7142256	0.6844709	0.8218897
786	0.6994131	0.6709644	0.62708944	0.6066475
787	0.6942321	0.67222756	0.63041615	0.65518737
788	0.6935453	0.71148616	0.6386079	1.3265697
789	0.79962415	0.7909874	0.7689581	0.7183605
790	0.61106884	0.5940303	0.58195716	0.4147187
791	0.6953922	0.6679674	0.6176077	0.64742565
792	0.59367627	0.5795297	0.5459605	0.70352435
793	0.72292453	0.72376454	0.67492515	1.0175004
794	0.5484913	0.5211228	0.52143705	-0.011615021
795	0.72633815	0.72522634	0.6893325	0.9699558
796	0.6033842	0.6011979	0.5615103	0.9477885
797	0.6127257	0.6041604	0.58618665	0.67725843
798	0.7088086	0.7105272	0.6080568	1.0170575
799	0.72170115	0.71612483	0.6776964	0.8732793
800	0.81073684	0.81482244	0.76050377	1.0813329
801	0.69966674	0.69763225	0.6862135	0.84877366
802	0.6807487	0.6636119	0.6436668	0.5378658
803	0.71594113	0.6999812	0.6546951	0.739413
804	0.71985227	0.70109874	0.5942096	0.8507392
805	0.62580734	0.62284666	0.5647915	0.9514768
806	0.48121276	0.45792255	0.4318989	0.5277147
807	0.776763	0.772135	0.73228836	0.89594066
808	0.6400144	0.62237	0.5988251	0.5716266
809	0.7048415	0.7104277	0.6955473	1.6010414
810	0.7023602	0.6908882	0.65894514	0.7357603
811	0.676669	0.6793136	0.64277613	1.0780282
812	0.75691795	0.74449545	0.6991082	0.78511417
813	0.74981976	0.7616094	0.7308124	1.6202652
814	0.65947235	0.6502573	0.6362903	0.60249144
815	0.6589888	0.66491395	0.64672315	1.4830719
816	0.92026365	0.9160374	0.9007449	0.78347635
817	0.45299536	0.45632952	0.45762366	0.27961364
818	0.7327795	0.7189281	0.6926351	0.65496033
819	0.38574287	0.3761482	0.3692362	0.41873935
820	0.7395143	0.72609806	0.69749343	0.6807245
821	0.679916	0.68544614	0.6623701	1.3151795
822	0.5862696	0.55856955	0.54968333	0.24288386
823	0.7497391	0.7419847	0.7212578	0.7277377
824	0.74205655	0.73676974	0.7198724	0.76168495
825	0.81067616	0.8231203	0.779102	1.3941245
826	0.69558436	0.69051087	0.6797893	0.6787926
827	0.7338151	0.72035146	0.68213665	0.73947316
828	0.63782287	0.58546597	0.5230115	0.5439746
829	0.70062476	0.7084989	0.6720321	1.27539
830	0.68473506	0.6827913	0.6458753	0.94997996
831	0.64676607	0.63487554	0.6178249	0.58914804
832	0.64930207	0.64257485	0.6198511	0.7715789
833	0.7557387	0.7432729	0.7319026	0.47702068
834	0.5583041	0.572533	0.5351211	1.6137664
835	0.68069607	0.6763123	0.6378116	0.89777786
836	0.7658648	0.7737946	0.7344215	1.2521937
837	0.46975672	0.45381567	0.41932523	0.68390673
838	0.69084305	0.68916637	0.6522531	0.95655143
839	0.7249515	0.7163765	0.6950582	0.7131455
840	0.5178295	0.5053445	0.46784595	0.7502184
841	0.75309354	0.7530619	0.7252426	0.9988636
842	0.6393565	0.6321504	0.6288704	0.3127945
843	0.55299443	0.53920114	0.49403998	0.7660348
844	0.693113	0.686132	0.6306695	0.8882028
845	0.72613996	0.71999586	0.67039084	0.88979006
846	0.5658482	0.5323365	0.49188656	0.5469042
847	0.7305104	0.71461385	0.66878283	0.74247235
848	0.6079636	0.5784654	0.5475331	0.5118656
849	0.66656965	0.6419392	0.5979792	0.6409059
850	0.75672024	0.7611981	0.71902645	1.1187956
851	0.86264867	0.8734047	0.84241563	1.5316067
852	0.53033036	0.52304566	0.5105901	0.63097286
853	0.6842845	0.67842203	0.6555232	0.79616815
854	0.7210745	0.7197846	0.6814951	0.96740973
855	0.7091716	0.7028054	0.65072286	0.89108074
856	0.7630772	0.7648851	0.7434458	1.0920937
857	0.78508675	0.771351	0.7538424	0.5603757
858	0.64463913	0.6390179	0.6174529	0.7932314
859	0.591647	0.58360165	0.5722254	0.58575195
860	0.733951	0.7367129	0.69996315	1.0812615
861	0.61424893	0.6095839	0.59621626	0.7413019
862	0.76732457	0.7603461	0.7534724	0.4962199
863	0.6733092	0.6662176	0.63869774	0.79510885
864	0.6811846	0.6496149	0.62539303	0.4341488
865	0.72509456	0.7289368	0.67422915	1.0755373
866	0.6796641	0.6729769	0.6486348	0.7844886
867	0.6661027	0.66080254	0.5952037	0.92524344
868	0.36670226	0.3469035	0.3236474	0.5401504
869	0.76145965	0.7450734	0.7282476	0.50661695
870	0.68882763	0.692488	0.6109896	1.0470256
871	0.6622682	0.6462163	0.5858905	0.78983474
872	0.6099287	0.6020173	0.59949327	0.24186935
873	0.8138855	0.8031501	0.78365844	0.64484173
874	0.65967494	0.6510221	0.6312444	0.6956487
875	0.7406446	0.743333	0.7189506	1.1239244
876	0.75782746	0.72967446	0.6960618	0.5441966
877	0.7585036	0.7327922	0.57542646	0.85955966
878	0.85728896	0.8487319	0.826372	0.72322345
879	0.6003133	0.5835536	0.54891807	0.67390573
880	0.8547705	0.85998166	0.83039254	1.213766
881	0.49718568	0.48280862	0.41934392	0.81530404
882	0.5324246	0.49156022	0.4441523	0.5370644
883	0.2742758	0.26783183	0.26173958	0.48597157
884	0.56298697	0.54289067	0.53587246	0.25883588
885	0.6291555	0.6170478	0.56223047	0.81908524
886	0.80698365	0.7892483	0.7073841	0.82193327
887	0.6353987	0.62128854	0.5711435	0.7804045
888	0.7398211	0.73294127	0.73120064	0.20191942
889	0.652108	0.6585206	0.6233747	1.2231753
890	0.7148598	0.7103067	0.69597965	0.75884277
891	0.7085182	0.6911852	0.66459405	0.6053873
892	0.6592545	0.64269394	0.6264217	0.49560946
893	0.69663644	0.68883085	0.6159193	0.90329707
894	0.76343924	0.75279284	0.7161767	0.77473915
895	0.6892782	0.6923689	0.6585369	1.1005404
896	0.658627	0.6526135	0.6231575	0.83046114
897	0.61478317	0.6005343	0.54249936	0.80287635
898	0.60144496	0.5930796	0.57026124	0.73174036
899	0.7016651	0.6904206	0.67200935	0.6208333
900	0.6694836	0.66490686	0.6372227	0.85813344
901	0.6488178	0.63473487	0.5969655	0.72840333
902	0.609235	0.588037	0.5539477	0.61658514
903	0.450091	0.43808314	0.40489873	0.7342939
904	0.81828773	0.79476666	0.7883999	0.21302262
905	0.7283742	0.71545	0.651584	0.83169466
906	0.7196426	0.7181509	0.7020611	0.9151569
907	0.6791562	0.67610466	0.6429533	0.9157106
908	0.726647	0.7063797	0.67706347	0.5912494
909	0.6904614	0.6870251	0.6449409	0.9245116
910	0.7377122	0.7329365	0.69176596	0.8960589
911	0.4746222	0.44297966	0.41445827	0.47406137
912	0.7397661	0.73931414	0.69220096	0.99049765
913	0.61614746	0.6052451	0.5594349	0.8077614
914	0.75008726	0.7520799	0.7392287	1.1835093
915	0.5942139	0.59899527	0.57666266	1.2724231
916	0.6389094	0.6102612	0.58933514	0.42211542
917	0.7975094	0.78439856	0.7291983	0.8080719
918	0.6507948	0.62808865	0.54941076	0.7760382
919	0.7109439	0.7314291	0.6922259	2.0944128
920	0.5812219	0.6029538	0.5145481	1.3259441
921	0.7763623	0.7632269	0.72852486	0.7254164
922	0.54573584	0.531511	0.352295	0.9264642
923	0.7634428	0.7666487	0.7381404	1.1267031
924	0.66471434	0.6622799	0.6223397	0.94254977
925	0.7515185	0.7397126	0.6839582	0.825254
926	0.8084087	0.8148903	0.74602216	1.1038951
927	0.56946564	0.56729656	0.5442184	0.91408664
928	0.6307189	0.63197434	0.5733676	1.0218905
929	0.60177785	0.59550136	0.581303	0.6934538
930	0.69757104	0.66629934	0.58295935	0.7271509
931	0.5775581	0.5462102	0.52476174	0.40624943
932	0.7346408	0.73113155	0.7118126	0.8462766
933	0.72032	0.717085	0.67544866	0.9279054
934	0.6941663	0.6933495	0.654257	0.979533
935	0.74856955	0.75829166	0.73794055	1.9146782
936	0.6206232	0.61664253	0.5833898	0.8930895
937	0.76458734	0.7591294	0.71561694	0.88854617
938	0.7653132	0.7658837	0.7288732	1.0156552
939	0.7332312	0.7313328	0.68954766	0.9565418
940	0.6097453	0.6126847	0.59287786	1.1742647
941	0.67572695	0.66742116	0.637963	0.7800604
942	0.68197936	0.67031777	0.66060627	0.45437992
943	0.24078277	0.2337549	0.22687511	0.49467656
944	0.78433645	0.7857687	0.7947924	0.86302173
945	0.5824406	0.5121122	0.45669433	0.44071177
946	0.8428601	0.8401337	0.83553916	0.6275921
947	0.81621253	0.8098566	0.7884949	0.7706897
948	0.70651615	0.7044316	0.679936	0.92157483
949	0.7183626	0.7004821	0.65524656	0.71670353
950	0.7572409	0.7526482	0.7146631	0.89213353
951	0.50874937	0.5109752	0.490502	1.1219802
952	0.8126264	0.82346314	0.791783	1.5199102
953	0.7145502	0.7117553	0.689005	0.8905891
954	0.6997515	0.70911986	0.67643285	1.401754
955	0.7764935	0.78482145	0.7493644	1.306975
956	0.6895935	0.6830019	0.6612092	0.76777214
957	0.72955954	0.72002107	0.68315035	0.7944702
958	0.65749	0.6243186	0.5776195	0.58468515
959	0.58735305	0.59269786	0.5692425	1.2951208
960	0.6941352	0.67278326	0.64795643	0.53762436
961	0.6956349	0.6585326	0.6244832	0.4785466
962	0.8062341	0.8078667	0.7692183	1.0441047
963	0.66747034	0.65943146	0.6564919	0.26775903
964	0.7387189	0.73088104	0.71290743	0.69634104
965	0.85227394	0.8496902	0.8223415	0.91368085
966	0.73711604	0.74368155	0.7317451	2.2224195
967	0.50562197	0.5011841	0.4438095	0.92820436
968	0.78214025	0.7777534	0.7294996	0.9166644
969	0.60235196	0.5809935	0.50517714	0.7802055
970	0.7902253	0.78723013	0.73027956	0.950035
971	0.7521486	0.7479586	0.6943031	0.9275652
972	0.61221874	0.5897455	0.56417966	0.53218883
973	0.60066164	0.58927006	0.5163378	0.8649067
974	0.57586324	0.57197744	0.54728997	0.86400557
975	0.53440076	0.5224747	0.5044188	0.6022258
976	0.74246436	0.7587467	0.72042394	1.738748
977	0.64588606	0.6430199	0.6295469	0.8245843
978	0.60521424	0.60333353	0.5543199	0.96304685
979	0.73156965	0.7281335	0.7045109	0.8730114
980	0.43928376	0.42923662	0.4326009	-0.503416
981	0.6824012	0.6742059	0.6483187	0.75954556
982	0.7375159	0.73552996	0.7104072	0.92674065
983	0.8298319	0.82276213	0.78756505	0.83273494
984	0.7215277	0.71454054	0.6760637	0.8463145
985	0.5954619	0.5917963	0.546512	0.92511475
986	0.73835045	0.7413869	0.7272533	1.2736238
987	0.7154775	0.69532853	0.64341587	0.72039235
988	0.7435522	0.7389831	0.67412853	0.9341851
989	0.79157656	0.80000585	0.7778918	1.6159623
990	0.68342	0.6816021	0.66526943	0.89984435
991	0.6993086	0.69656515	0.6630629	0.9243104
992	0.67614067	0.654842	0.6139039	0.6577804
993	0.73155177	0.71145546	0.691652	0.49633032
994	0.6733865	0.62967056	0.5577614	0.62191653
995	0.72082007	0.7249516	0.6927998	1.1474489
996	0.565576	0.5498192	0.53089625	0.5456474
997	0.74327123	0.7439739	0.7122955	1.0226848
998	0.64007616	0.6294252	0.6138015	0.5946313
999	0.6886492	0.66552097	0.6444884	0.4762726
1000	0.67603123	0.66221964	0.59524876	0.8290274
1001	0.69061536	0.6915005	0.6717334	1.0468769
1002	0.7601386	0.7492828	0.7248761	0.6921431
1003	0.508313	0.4890877	0.48172933	0.27680045
1004	0.6180936	0.61857	0.5790259	1.0121948
1005	0.65427184	0.632712	0.55982	0.7717373
1006	0.8876891	0.88364863	0.8375034	0.9194895
1007	0.6658883	0.6618105	0.6239803	0.9026966
1008	0.7675072	0.7651557	0.7514585	0.8534756
1009	0.6654059	0.65186024	0.61924255	0.7065706
1010	0.7597285	0.77108675	0.7059949	1.2113811
1011	0.6445378	0.64864475	0.6286991	1.259298
1012	0.68628585	0.6580597	0.5727488	0.7513928
1013	0.824995	0.8218991	0.82102376	0.22042446
1014	0.7108774	0.6954581	0.66429377	0.6689975
1015	0.64406574	0.62107646	0.60225505	0.45015803
1016	0.6843225	0.71922463	0.63393724	1.692706
1017	0.67328125	0.6695212	0.63289917	0.9068884
1018	0.67314327	0.66749156	0.6468391	0.78514016
1019	0.6070388	0.5926911	0.58952737	0.18066803
1020	0.64272434	0.63414496	0.6238403	0.5456818
1021	0.72089154	0.7225953	0.68308276	1.045062
1022	0.80128986	0.79862547	0.76963496	0.9158302
1023	0.54503703	0.5140957	0.50286114	0.2663745
1024	0.706728	0.7094051	0.6919712	1.1814176
1025	0.68370235	0.6680161	0.625119	0.7322402
1026	0.62985104	0.6093774	0.5831525	0.56157845
1027	0.75104165	0.7432296	0.6456103	0.9259042
1028	0.67796737	0.67296755	0.62351483	0.9081803
1029	0.77320963	0.7551683	0.6663057	0.83123803
1030	0.6201399	0.6073337	0.57961714	0.68397564
1031	0.6780432	0.66633224	0.62306285	0.7869976
1032	0.74275947	0.73475707	0.7050227	0.7879416
1033	0.7984128	0.79893416	0.78703874	1.0458378
1034	0.8121324	0.80618554	0.77239555	0.85034364
1035	0.7320042	0.7170194	0.6736926	0.74302137
1036	0.5348418	0.52772444	0.48726967	0.8503886
1037	0.63858664	0.631615	0.6054115	0.7898528
1038	0.64650804	0.61578923	0.6088459	0.18435872
1039	0.7405643	0.7442742	0.7254107	1.2448207
1040	0.7250507	0.7027328	0.6283799	0.7691352
1041	0.56416154	0.5591299	0.5449711	0.7378045
1042	0.63396126	0.6039132	0.54223764	0.6724064
1043	0.64975023	0.62584174	0.57621455	0.67487216
1044	0.5562272	0.5455442	0.5254868	0.65247667
1045	0.58324033	0.565777	0.53326434	0.6505657
1046	0.768992	0.75319076	0.72947747	0.60011554
1047	0.6567995	0.6387517	0.62220836	0.47825336
1048	0.48116085	0.46482432	0.44289294	0.57310104
1049	0.3819164	0.37950343	0.36711758	0.83694816
1050	0.6743421	0.66830516	0.576987	0.93799055
1051	0.73170817	0.72864544	0.7003958	0.90218794
1052	0.72752935	0.72019154	0.6890088	0.8095094
1053	0.7350016	0.7320354	0.6829943	0.9429652
1054	0.60585886	0.6060909	0.5758738	1.0077386
1055	0.68377763	0.6681113	0.635432	0.67595196
1056	0.6788926	0.6767338	0.6581759	0.8957934
1057	0.666531	0.6664946	0.6232488	0.99915856
1058	0.77447516	0.779689	0.7633484	1.4685873
1059	0.7167544	0.7084927	0.6798407	0.77618927
1060	0.67114174	0.66474354	0.6475288	0.72903806
1061	0.731179	0.7336338	0.6720019	1.0414826
1062	0.73902404	0.7353561	0.6866689	0.929941
1063	0.537019	0.53593755	0.5015311	0.96952575
1064	0.6699855	0.67258334	0.6642346	1.4517329
1065	0.7241679	0.69802874	0.6727394	0.4917382
1066	0.6567306	0.6592294	0.6389683	1.1406803
1067	0.738462	0.7340751	0.7256936	0.6564294
1068	0.60392207	0.60837585	0.5804786	1.1899796
1069	0.7687713	0.76465386	0.7367817	0.8712884
1070	0.72413325	0.7075162	0.6595223	0.7428136
1071	0.69401896	0.6846285	0.66694987	0.6530924
1072	0.70723045	0.6941808	0.6831786	0.45743614
1073	0.73905146	0.73699075	0.6897551	0.95819753
1074	0.79126453	0.79194766	0.7380134	1.0128285
1075	0.65592235	0.67197084	0.61795723	1.4227167
1076	0.619814	0.6016734	0.54369426	0.7616839
1077	0.68390816	0.66123384	0.63026756	0.57729185
1078	0.7090782	0.68835807	0.67415893	0.40662766
1079	0.65627176	0.6426835	0.6396353	0.18322328
1080	0.7890662	0.78900915	0.7474253	0.99863017
1081	0.67193395	0.6543205	0.6283907	0.5954945
1082	0.71047693	0.69355357	0.6886534	0.22453555
1083	0.628547	0.6163303	0.56655	0.8029471
1084	0.80908906	0.8068903	0.7881543	0.8949711
1085	0.6840406	0.66347545	0.6395436	0.5378307
1086	0.6358249	0.63009036	0.6088219	0.7876323
1087	0.74934155	0.7305337	0.7182735	0.3946243
1088	0.6610317	0.6628895	0.6437384	1.1074262
1089	0.5893758	0.5691821	0.5189244	0.7133669
1090	0.7053135	0.69926256	0.6463928	0.8973036
1091	0.7170041	0.7065692	0.6482012	0.8483359
1092	0.6263266	0.60519004	0.5050195	0.82575977
1093	0.559241	0.56492287	0.5408777	1.3094146
1094	0.7015067	0.6886147	0.664637	0.65033704
1095	0.7030111	0.7006336	0.68204135	0.8866219
1096	0.75162584	0.74633193	0.712235	0.8656057
1097	0.8025983	0.80380315	0.76337826	1.0307202
1098	0.53419137	0.53226167	0.50561774	0.9324657
1099	0.6748603	0.6693744	0.6470269	0.8029026
1100	0.4748458	0.46379337	0.3551338	0.90767485
1101	0.7283477	0.7114296	0.6873215	0.5876267
1102	0.693009	0.6840638	0.6808781	0.26260915
1103	0.6520979	0.63851696	0.63168144	0.33480474
1104	0.7990372	0.7936634	0.77709347	0.7551086
1105	0.70875114	0.69072735	0.6509873	0.6879744
1106	0.71021765	0.68073857	0.6399309	0.5805883
1107	0.6619825	0.6566245	0.6381088	0.7755696
1108	0.65080917	0.6306563	0.61738485	0.39705974
1109	0.7182587	0.7011232	0.6503212	0.7477755
1110	0.7237242	0.7201734	0.6897031	0.89563036
1111	0.757056	0.71207184	0.6565956	0.55222
1112	0.5876443	0.5736709	0.54295516	0.6873209
1113	0.6282696	0.62232125	0.58474255	0.86334103
1114	0.75571704	0.74551827	0.70284015	0.8071223
1115	0.7953699	0.780193	0.76128405	0.5547436
1116	0.6305222	0.6159196	0.57233506	0.74904066
1117	0.72549677	0.71595216	0.6649115	0.84245986
1118	0.69041556	0.6861469	0.6651846	0.83081704
1119	0.85584974	0.8573035	0.8266799	1.0498377
1120	0.7384072	0.7426257	0.7171032	1.1980152
1121	0.64516586	0.6212969	0.5633464	0.70827264
1122	0.6157933	0.62412167	0.6006435	1.5497361
1123	0.6490984	0.6419919	0.6007749	0.8529394
1124	0.6305977	0.6053844	0.55328655	0.6738724
1125	0.5419902	0.5427597	0.50076133	1.018664
1126	0.69145656	0.6801613	0.68063164	-0.04344977
1127	0.7313297	0.7240942	0.71751195	0.47636342
1128	0.746452	0.7478719	0.73471695	1.120997
1129	0.6875614	0.6831373	0.6286961	0.9248438
1130	0.7677438	0.76320326	0.7022301	0.930693
1131	0.7934447	0.7802119	0.7453094	0.7250921
1132	0.68802947	0.6679593	0.60765654	0.75028664
1133	0.4745013	0.47455856	0.46052244	1.0040954
1134	0.60914135	0.5810485	0.5587959	0.44199768
1135	0.7885381	0.7703157	0.73306566	0.67150545
1136	0.8336016	0.82809186	0.7877966	0.8797132
1137	0.5964655	0.58540577	0.5123928	0.86845005
1138	0.793368	0.7609409	0.73707193	0.42399028
1139	0.6095421	0.607634	0.51809555	0.9791346
1140	0.68793416	0.6840665	0.656889	0.87541735
1141	0.7504836	0.73538125	0.69821453	0.71106553
1142	0.6265315	0.61314744	0.58950186	0.63855845
1143	0.6587738	0.65985966	0.63731515	1.0506033
1144	0.6538169	0.6647772	0.6403207	1.812108
1145	0.71638644	0.7497006	0.7047337	3.8589208
1146	0.6214583	0.61838526	0.6086097	0.7608274
1147	0.69631577	0.6806712	0.66522235	0.49685332
1148	0.75257576	0.76030654	0.7385781	1.5522904
1149	0.62977976	0.6114569	0.5583344	0.7435398
1150	0.6409117	0.6333116	0.6177162	0.6723473
1151	0.63097656	0.61819625	0.555796	0.83000505
1152	0.69185024	0.6865185	0.67713183	0.6377494
1153	0.78397924	0.77341473	0.75310546	0.6578162
1154	0.6734473	0.66096926	0.64903384	0.48888645
1155	0.51208276	0.5021351	0.44130838	0.8594455
1156	0.7147547	0.707155	0.67433375	0.81198585
1157	0.57869035	0.5647644	0.53933454	0.6461522
1158	0.66682315	0.64622706	0.6186819	0.5721737
1159	0.59579974	0.58240944	0.53558886	0.77760994
1160	0.7469456	0.72620136	0.7081213	0.4656889
1161	0.6565945	0.6349323	0.6128369	0.5049494
1162	0.78263617	0.745989	0.7085212	0.5055366
1163	0.6239895	0.59856516	0.58323985	0.37608424
1164	0.75018656	0.7163676	0.65489495	0.64510036
1165	0.57033926	0.5637123	0.5505183	0.66565925
1166	0.7575674	0.7605663	0.70873225	1.0614084
1167	0.73533815	0.72541595	0.69894123	0.72738886
1168	0.5096712	0.49098334	0.47297966	0.4906763
1169	0.7179426	0.71725756	0.68744344	0.9775392
1170	0.61436903	0.6094587	0.53792053	0.9357692
1171	0.71958745	0.7317345	0.69625384	1.5205826
1172	0.7378021	0.72728723	0.6730663	0.8375727
1173	0.7729015	0.7707975	0.7332257	0.9469705
1174	0.48632684	0.48440152	0.47322556	0.8530434
1175	0.71754247	0.6881375	0.63737077	0.6332247
1176	0.84980386	0.851934	0.82497555	1.0857952
1177	0.792718	0.78781563	0.7807582	0.5900963
1178	0.71411306	0.7074618	0.6605022	0.87593406
1179	0.74409634	0.74620754	0.7044409	1.0532385
1180	0.6607054	0.6616693	0.6473973	1.0724316
1181	0.6234028	0.61998105	0.60211736	0.8392456
1182	0.7134336	0.72286975	0.67674506	1.2571954
1183	0.68179846	0.67507416	0.6406051	0.8367626
1184	0.801235	0.8082934	0.7589422	1.1668931
1185	0.65627486	0.6423891	0.5911627	0.7867413
1186	0.5769783	0.55705196	0.5020311	0.73412806
1187	0.6982503	0.6925385	0.66667145	0.8191259
1188	0.78666395	0.78379005	0.7587018	0.89722186
1189	0.666321	0.67023706	0.58696014	1.0493453
1190	0.6587992	0.6565009	0.63536793	0.9019132
1191	0.6718519	0.6916909	0.650742	1.9397992
1192	0.63528115	0.62910324	0.5318397	0.9402763
1193	0.8019175	0.79045856	0.7498702	0.77983624
1194	0.817731	0.8211326	0.79204094	1.1324083
1195	0.7421452	0.72859037	0.6455481	0.8596768
1196	0.58386964	0.5791664	0.5662528	0.7330263
1197	0.7149405	0.70082647	0.67860216	0.6115941
1198	0.69448483	0.67709976	0.65025204	0.6069643
1199	0.65501696	0.65058297	0.63761854	0.74514985
1200	0.7910814	0.7731912	0.76828104	0.21535473
1201	0.81697005	0.8148757	0.7707718	0.9546665
1202	0.72797734	0.7103483	0.6652357	0.71902186
1203	0.87520444	0.8772233	0.84852844	1.0756811
1204	0.657386	0.64228535	0.6083202	0.6922368
1205	0.46833357	0.4549682	0.4442276	0.44555807
1206	0.44136426	0.42797294	0.4117503	0.5478041
1207	0.745847	0.74060243	0.737018	0.40598544
1208	0.7305068	0.70513844	0.665079	0.6122697
1209	0.628975	0.62869984	0.58763754	0.9933442
1210	0.6812039	0.67252815	0.635982	0.8081516
1211	0.6915136	0.6741269	0.64267236	0.6440165
1212	0.655872	0.65126944	0.53965074	0.9603984
1213	0.69368947	0.6667256	0.6347731	0.54233634
1214	0.5247825	0.5201478	0.5052564	0.76264143
1215	0.7381697	0.7271924	0.6456206	0.8813892
1216	0.62975085	0.6388146	0.60605025	1.3824284
1217	0.5927395	0.5831523	0.5598048	0.7089021
1218	0.43304077	0.4292297	0.41971374	0.7140353
1219	0.5814464	0.5837624	0.5401753	1.0561167
1220	0.7595258	0.75253564	0.7437218	0.5576982
1221	0.8617241	0.85674167	0.83960795	0.7747159
1222	0.6350017	0.62307733	0.5141042	0.90136784
1223	0.83119947	0.8236169	0.75260633	0.90352154
1224	0.5182671	0.48933062	0.48999244	-0.023406833
1225	0.7011386	0.67852664	0.6402176	0.62883127
1226	0.70022213	0.6684818	0.6171713	0.6178208
1227	0.78217983	0.77605	0.76627684	0.6145468
1228	0.769105	0.76073974	0.69722605	0.88362
1229	0.6677688	0.65242463	0.63408005	0.54453176
1230	0.77241915	0.7589435	0.7227157	0.72887903
1231	0.75352424	0.76705635	0.73263234	1.6477199
1232	0.6581703	0.66616565	0.6367554	1.3733557
1233	0.8228457	0.8171785	0.7787216	0.8715621
1234	0.7993678	0.7901796	0.7575903	0.78006876
1235	0.75351065	0.7389461	0.69169384	0.76439136
1236	0.7384799	0.72917026	0.7154368	0.59598964
1237	0.61503553	0.6015746	0.5700049	0.70107174
1238	0.7363855	0.71477896	0.6862752	0.56882024
1239	0.7188409	0.70161027	0.6850061	0.4907426
1240	0.7623294	0.75941384	0.7474725	0.8037568
1241	0.6816523	0.6703943	0.6511181	0.63129854
1242	0.77939725	0.78496933	0.76357496	1.3521665
1243	0.7385914	0.7560831	0.6872918	1.3409716
1244	0.7938571	0.7975558	0.76315945	1.1204883
1245	0.6254637	0.5956242	0.55573595	0.572057
1246	0.7951616	0.7708113	0.7499513	0.4613996
1247	0.5251248	0.5112611	0.44620016	0.8243427
1248	0.70713663	0.7015226	0.6764587	0.8170005
1249	0.84369296	0.8220113	0.7690591	0.7094928
1250	0.78446835	0.78819126	0.76637256	1.2057333
1251	0.66257566	0.6602618	0.63820076	0.90507233
1252	0.70055616	0.7114393	0.6694097	1.3494185
1253	0.7021837	0.6971145	0.6087264	0.94575924
1254	0.6444822	0.6330598	0.61275554	0.63997483
1255	0.79438853	0.7912586	0.7481014	0.9323795
1256	0.5656322	0.565733	0.55569047	1.0101382
1257	0.8387496	0.80498105	0.76502067	0.54199064
1258	0.6157044	0.60759175	0.57264316	0.81160164
1259	0.8735507	0.8742149	0.856513	1.0389826
1260	0.6977536	0.695325	0.6538674	0.9446616
1261	0.75807315	0.7542886	0.6717746	0.956146
1262	0.7481226	0.73412293	0.707177	0.6580916
1263	0.75000906	0.7336418	0.70586854	0.62920105
1264	0.65231586	0.6715371	0.5913554	1.3153067
1265	0.6839228	0.68662745	0.6501787	1.0801507
1266	0.8027564	0.7947752	0.7451166	0.86153257
1267	0.6707734	0.6838054	0.6209525	1.2615774
1268	0.7384385	0.7408546	0.72674817	1.2066782
1269	0.7427995	0.74169093	0.7221073	0.94642496
1270	0.6804852	0.6711684	0.604736	0.8770046
1271	0.5996883	0.59306276	0.572627	0.7551656
1272	0.7059549	0.70438325	0.6760341	0.9474729
1273	0.7100079	0.6802753	0.6247748	0.6511615
1274	0.74351937	0.71753263	0.67326564	0.63010174
1275	0.8346025	0.8183655	0.7702499	0.74768746
1276	0.7808164	0.7732856	0.7316691	0.8467717
1277	0.7509787	0.75523466	0.65842664	1.0459844
1278	0.7598065	0.7506601	0.70596975	0.8301088
1279	0.74744344	0.72632235	0.69866043	0.5670401
1280	0.68600583	0.67255604	0.6347775	0.7374542
1281	0.6433001	0.6339784	0.59928876	0.78819805
1282	0.69517046	0.6862433	0.67289096	0.5993103
1283	0.74361366	0.7330752	0.6855708	0.8184367
1284	0.6162909	0.6020108	0.5890553	0.4756816
1285	0.76015353	0.7497483	0.69481224	0.84075546
1286	0.6783183	0.66196275	0.6056087	0.77505624
1287	0.6609939	0.6501664	0.5795235	0.86709917
1288	0.721389	0.7087625	0.68024254	0.69313353
1289	0.78559905	0.7876652	0.76685715	1.1102415
1290	0.71579176	0.708151	0.61725503	0.9224576
1291	0.792753	0.80803025	0.7251489	1.2259815
1292	0.74500585	0.74249077	0.7069126	0.9339758
1293	0.51539916	0.52089095	0.50716037	1.6665775
1294	0.71162486	0.6757661	0.6077498	0.65478957
1295	0.732624	0.703921	0.6512712	0.6471789
1296	0.7597387	0.74982005	0.72829217	0.6845873
1297	0.57472235	0.5613809	0.5366661	0.6494288
1298	0.61666423	0.6006555	0.58245337	0.5320569
1299	0.7355182	0.75032425	0.6645006	1.2084839
1300	0.5909705	0.5834123	0.57886535	0.3756198
1301	0.6853257	0.6628252	0.62714314	0.6132782
1302	0.7103276	0.6874516	0.61956596	0.74795496
1303	0.7887722	0.7807375	0.7306088	0.8618598
1304	0.7663222	0.774141	0.7369736	1.2664119
1305	0.63918483	0.6449409	0.6043678	1.1653236
1306	0.8249822	0.8097657	0.79068565	0.5563251
1307	0.6879763	0.6857634	0.6640524	0.9075032
1308	0.71868855	0.71082604	0.6886642	0.73812896
1309	0.74282736	0.73503315	0.7362423	-0.1836186
1310	0.6397179	0.6227548	0.5862722	0.6826112
1311	0.80079013	0.79276174	0.7905264	0.21779124
1312	0.48599514	0.46845993	0.44933537	0.52167714
1313	0.6356268	0.6463215	0.6082523	1.3906804
1314	0.64351285	0.63876176	0.6157566	0.8288284
1315	0.676124	0.67114973	0.6558147	0.7550751
1316	0.69987243	0.68704593	0.66074884	0.6721543
1317	0.67620367	0.6478676	0.62222975	0.47500476
1318	0.7188098	0.70827836	0.6859722	0.6792873
1319	0.67355335	0.6730087	0.65691555	0.9672633
1320	0.5700229	0.55676687	0.52170885	0.7256281
1321	0.73888177	0.7298387	0.69660014	0.7861237
1322	0.5477017	0.5331856	0.5138244	0.57150924
1323	0.6210546	0.61180234	0.5817347	0.7646928
1324	0.66273963	0.6653207	0.61749285	1.057044
1325	0.76253927	0.7609798	0.74919885	0.88309985
1326	0.7066645	0.71469474	0.68619084	1.3922228
1327	0.77784866	0.7643052	0.7336181	0.6937981
1328	0.69742256	0.67286336	0.6340757	0.612306
1329	0.52153265	0.5135544	0.5004729	0.62116075
1330	0.75313514	0.7564561	0.7113919	1.0795562
1331	0.7644352	0.76239145	0.7484215	0.8723764
1332	0.57067233	0.53805494	0.52361816	0.30681193
1333	0.7667522	0.7591723	0.74555635	0.64238894
1334	0.7028743	0.7107108	0.6647669	1.205643
1335	0.79984426	0.78800595	0.7621968	0.68554825
1336	0.6384165	0.6386309	0.6089476	1.0072753
1337	0.71758413	0.70948535	0.67716706	0.7996198
1338	0.63458484	0.6332502	0.61157477	0.9419964
1339	0.86637336	0.8531997	0.8268955	0.6663033
1340	0.3780502	0.3916608	0.3548046	1.585513
1341	0.61967343	0.60074294	0.5419131	0.75655335
1342	0.62486064	0.6189083	0.5939175	0.8076357
1343	0.70400333	0.7049208	0.6837226	1.0452397
1344	0.7322308	0.712619	0.68542814	0.5809686
1345	0.71857816	0.7160808	0.6959118	0.8898201
1346	0.7476566	0.73726565	0.69316536	0.8093099
1347	0.5500638	0.5412263	0.51535636	0.7453726
1348	0.70465577	0.6958272	0.6992564	-0.6351202
1349	0.767863	0.7475164	0.741846	0.21794902
1350	0.69383645	0.70184475	0.67452866	1.4147705
1351	0.78788626	0.77054167	0.7748023	-0.3256405
1352	0.6891105	0.6779018	0.6460054	0.739968
1353	0.8560465	0.8665915	0.8163328	1.265526
1354	0.91023445	0.9063717	0.8960865	0.72697514
1355	0.8756572	0.8761817	0.86701	1.0606579
1356	0.7265261	0.7219059	0.6432059	0.9445489
1357	0.80320674	0.7910716	0.7587793	0.72685474
1358	0.6771368	0.6546761	0.6593317	-0.26147562
1359	0.77630794	0.78086674	0.7622398	1.3240517
1360	0.6265406	0.61718446	0.5756836	0.81603044
1361	0.73739415	0.7341424	0.69209033	0.9282239
1362	0.6212539	0.6020122	0.5683875	0.63603175
1363	0.7433108	0.71704865	0.6838254	0.558511
1364	0.7877732	0.77619743	0.7420158	0.74701893
1365	0.7421904	0.73281497	0.71877706	0.59956825
1366	0.6827792	0.6581625	0.6232088	0.58676237
1367	0.6447301	0.6355898	0.59120345	0.82923806
1368	0.6782388	0.67464256	0.64195484	0.90088606
1369	0.57177156	0.5600593	0.5445868	0.5691615
1370	0.7088416	0.71580595	0.688065	1.3352
1371	0.7494283	0.74192363	0.72499514	0.6928498
1372	0.6490325	0.6488845	0.5955362	0.9972335
1373	0.78998774	0.78904855	0.76378065	0.9641627
1374	0.6253515	0.60491645	0.5544492	0.711786
1375	0.70671296	0.6986954	0.6902112	0.514141
1376	0.7370922	0.72383803	0.64918286	0.84922916
1377	0.59622663	0.58704346	0.5471016	0.81306535
1378	0.7174094	0.70398486	0.6888299	0.5302742
1379	0.6498383	0.65127504	0.6294604	1.0705032
1380	0.82571745	0.8183622	0.80272955	0.68003726
1381	0.6891845	0.6752636	0.6376004	0.7301317
1382	0.72556484	0.7365927	0.7161335	2.1692767
1383	0.6265416	0.6131787	0.5919154	0.61407983
1384	0.753938	0.74241066	0.7099812	0.7377572
1385	0.6260057	0.6155898	0.58516407	0.7449683
1386	0.71506745	0.6860351	0.64994895	0.5541612
1387	0.68348783	0.68257356	0.6108169	0.98741895
1388	0.6570973	0.66875607	0.6006991	1.2067229
1389	0.6684495	0.6508788	0.5496449	0.85210395
1390	0.7120135	0.7076266	0.6580094	0.9187672
1391	0.5794299	0.5672269	0.52932316	0.7564593
1392	0.7111555	0.7165838	0.6598011	1.1057031
1393	0.55226386	0.5482391	0.4809487	0.943564
1394	0.6358216	0.6252698	0.58863044	0.7764027
1395	0.7915238	0.79333955	0.77534807	1.1122506
1396	0.7586358	0.7520965	0.7108965	0.86301976
1397	0.70880675	0.68998414	0.6555973	0.6462542
1398	0.6959662	0.6987732	0.6529112	1.0651962
1399	0.64725083	0.643646	0.60892236	0.90594906
1400	0.80042833	0.7937429	0.75805885	0.84221107
1401	0.4575643	0.44858488	0.40239048	0.8372523
1402	0.829694	0.8305518	0.80777913	1.0391438
1403	0.8218504	0.8259971	0.7674756	1.0762613
1404	0.5521416	0.5477136	0.53973913	0.6429721
1405	0.6891692	0.68491185	0.69010675	5.5411024
1406	0.7190485	0.70431906	0.6906618	0.48111495
1407	0.6437151	0.6312523	0.5923048	0.75758153
1408	0.6202091	0.5904503	0.5634358	0.4758309
1409	0.7568369	0.76463044	0.729252	1.2825294
1410	0.6495818	0.63979787	0.5986959	0.80772823
1411	0.62372726	0.6110018	0.58445567	0.6759624
1412	0.75548005	0.75089806	0.74706084	0.45577022
1413	0.6064393	0.60716945	0.5872926	1.0381349
1414	0.6762891	0.66005725	0.63812464	0.5746869
1415	0.7147219	0.6855024	0.63719195	0.62311983
1416	0.6493012	0.6477467	0.6220105	0.9430395
1417	0.59603614	0.58045167	0.5701093	0.3989057
1418	0.8465398	0.8326783	0.785613	0.7724896
1419	0.60121644	0.6006377	0.53069514	0.9917931
1420	0.76529616	0.76643866	0.7489778	1.0700132
1421	0.6209614	0.6244835	0.59653705	1.1442043
1422	0.68187654	0.6692233	0.6404367	0.6946601
1423	0.7522136	0.75957775	0.7292973	1.3213497
1424	0.6257849	0.60956675	0.5860215	0.59213424
1425	0.7538741	0.7405558	0.6671374	0.84645146
1426	0.5903786	0.5956029	0.53323805	1.0914298
1427	0.68969417	0.6784581	0.6367757	0.7876721
1428	0.782515	0.7775813	0.7317344	0.9028425
1429	0.6370492	0.62825996	0.58332855	0.8363899
1430	0.67209625	0.66739947	0.63645387	0.8682247
1431	0.641779	0.6557282	0.6263393	1.9034648
1432	0.68478715	0.6667681	0.6027447	0.7803688
1433	0.778467	0.76532876	0.75811315	0.35450876
1434	0.8116922	0.81732625	0.7947534	1.3326131
1435	0.68006915	0.667592	0.6395953	0.6917227
1436	0.5918751	0.57528645	0.5609253	0.4640145
1437	0.6220447	0.61181515	0.59914625	0.5532652
1438	0.7077102	0.69060344	0.6642809	0.6061008
1439	0.7672902	0.75931793	0.7393641	0.71452355
1440	0.77672327	0.7477741	0.68298364	0.691175
1441	0.7881373	0.79385984	0.77790266	1.559132
1442	0.7904372	0.7846621	0.7716599	0.69244295
1443	0.8218229	0.81642836	0.8088059	0.5855789
1444	0.63900954	0.63103795	0.6073046	0.7485698
1445	0.6730387	0.66177976	0.63409466	0.7108941
1446	0.6258271	0.617732	0.57386893	0.8441999
1447	0.6659354	0.657288	0.63047665	0.7561284
1448	0.56635773	0.5561615	0.5174777	0.7914034
1449	0.61875856	0.6125847	0.58682775	0.80664915
1450	0.6207583	0.6027335	0.6077535	-0.38601363
1451	0.7672628	0.7529925	0.68057805	0.835377
1452	0.7789657	0.8042401	0.7541407	2.018101
1453	0.63054264	0.6344535	0.5892248	1.0946527
1454	0.69637007	0.6836053	0.6398871	0.7740071
1455	0.7021934	0.6951818	0.637919	0.8909115
1456	0.77287596	0.76584363	0.7289781	0.8398024
1457	0.56221	0.5451183	0.51794934	0.613839
1458	0.63127095	0.61000085	0.5903019	0.48082554
1459	0.6203064	0.59543717	0.5558745	0.6140231
1460	0.6424753	0.6284457	0.57973164	0.77639776
1461	0.74760616	0.7443972	0.71577686	0.899183
1462	0.5429962	0.54154503	0.5258202	0.9155105
1463	0.7480437	0.74250484	0.68442845	0.91293156
1464	0.5466756	0.5417177	0.4570952	0.94465405
1465	0.72967964	0.7259772	0.7135123	0.7709913
1466	0.71302605	0.712786	0.675281	0.99364084
1467	0.61950004	0.62213	0.60779643	1.2247115
1468	0.68306214	0.6632838	0.61445475	0.7117175
1469	0.7924055	0.7833111	0.76324743	0.68810135
1470	0.66924185	0.6567168	0.59089863	0.8401263
1471	0.77396065	0.77199215	0.7662165	0.7458072
1472	0.7486177	0.7489702	0.7129974	1.009896
1473	0.77192074	0.7701143	0.75788724	0.8712767
1474	0.751851	0.74138373	0.71573424	0.7101821
1475	0.65542614	0.64524245	0.6075883	0.78712064
1476	0.62362254	0.6206564	0.61492425	0.6589942
1477	0.6848722	0.6851291	0.6811853	1.069678
1478	0.71769035	0.6886668	0.64109063	0.6211014
1479	0.554809	0.54928577	0.5189038	0.8461725
1480	0.8410193	0.80843544	0.7546147	0.6228922
1481	0.6911414	0.68679583	0.6279235	0.9312601
1482	0.80148256	0.80974317	0.77576464	1.3212005
1483	0.67317015	0.660814	0.6754812	6.3465557
1484	0.6419857	0.625201	0.5996996	0.60306746
1485	0.81488484	0.8087916	0.78520066	0.7947303
1486	0.70091414	0.6852929	0.68083256	0.22211075
1487	0.7078097	0.6996963	0.6881443	0.5874276
1488	0.73179895	0.7248486	0.6972226	0.7989864
1489	0.7217638	0.71812403	0.6868325	0.8958024
1490	0.7043013	0.6866452	0.641122	0.72054005
1491	0.40518093	0.39613557	0.3839031	0.57489294
1492	0.84612024	0.8435317	0.82451886	0.8801692
1493	0.7573151	0.7522929	0.72953975	0.819184
1494	0.4984831	0.5688565	0.4762135	4.1600685
1495	0.68871754	0.6811246	0.6480586	0.8132535
1496	0.7090185	0.6904037	0.6615599	0.6077674
1497	0.6092212	0.58329433	0.5442485	0.6009572
1498	0.59793246	0.55879563	0.5062271	0.57323307
1499	0.66813314	0.6517217	0.62101644	0.6516856
1500	0.5382943	0.52270204	0.47622475	0.74879354
1501	0.7513365	0.7427475	0.7357934	0.44740576
1502	0.7343555	0.72997993	0.69071823	0.8997285
1503	0.82779956	0.81599814	0.7865901	0.71362346
1504	0.6896907	0.672624	0.59843534	0.8129785
1505	0.7059544	0.71738756	0.6666135	1.2906187
1506	0.60312694	0.57724994	0.532167	0.6353294
1507	0.6986502	0.7025412	0.6733582	1.1538429
1508	0.6056207	0.5953765	0.5354088	0.85409606
1509	0.513385	0.5049914	0.48026535	0.7465678
1510	0.7593241	0.7376573	0.7269778	0.33016142
1511	0.5391441	0.5398672	0.5225934	1.0436914
1512	0.5458748	0.52719843	0.50438803	0.5498239
1513	0.71998894	0.72486645	0.71031237	1.5040531
1514	0.66509545	0.6556353	0.61957055	0.7921983
1515	0.8014464	0.785674	0.6912497	0.8568704
1516	0.6086804	0.58881104	0.57485086	0.41266215
1517	0.6673315	0.69139326	0.6514909	2.5189927
1518	0.8463033	0.84872484	0.8375638	1.2770829
1519	0.6619021	0.6638667	0.6322732	1.0663058
1520	0.6168605	0.6121259	0.5763836	0.88302875
1521	0.45340568	0.44431296	0.43789896	0.41362703
1522	0.6572199	0.6375294	0.61877763	0.48778984
1523	0.7302144	0.7174054	0.7060163	0.47065967
1524	0.76501626	0.75331175	0.71229243	0.7780035
1525	0.708895	0.70409197	0.6590832	0.9035759
1526	0.70348316	0.68865997	0.6283435	0.80272466
1527	0.5889502	0.5696921	0.51144654	0.7515197
1528	0.545932	0.5195469	0.48364866	0.57637036
1529	0.680509	0.67837024	0.643749	0.94181895
1530	0.6754202	0.6687447	0.6185489	0.8826202
1531	0.69924915	0.68534243	0.6583215	0.66021216
1532	0.7467446	0.7263298	0.6910315	0.633573
1533	0.7332896	0.7300381	0.6801053	0.93886364
1534	0.56115615	0.5619557	0.5370044	1.0331048
1535	0.6585928	0.6497717	0.6275932	0.7154438
1536	0.7355319	0.72248137	0.7025929	0.6037964
1537	0.59488857	0.5976193	0.58775675	1.3828937
1538	0.6580018	0.64708966	0.5626392	0.8855723
1539	0.706978	0.7172141	0.6893377	1.5802653
1540	0.79670906	0.7902457	0.7745939	0.7077414
1541	0.7511406	0.74305266	0.71365	0.7842677
1542	0.7216861	0.70347106	0.6641377	0.68348277
1543	0.6662661	0.65869445	0.64266604	0.67916846
1544	0.7127952	0.70868206	0.67012066	0.90361613
1545	0.70068395	0.69307107	0.6440415	0.8655976
1546	0.7934685	0.79257435	0.77227575	0.9578096
1547	0.9151901	0.9039799	0.8519548	0.8227223
1548	0.59297025	0.5458719	0.46290123	0.6378973
1549	0.69363916	0.68043023	0.6510361	0.6899537
1550	0.6848902	0.6800036	0.635504	0.9010528
1551	0.6402371	0.6392303	0.62861985	0.9133373
1552	0.528174	0.5123342	0.5124523	-0.007510445
1553	0.6940716	0.6927328	0.6658886	0.9524969
1554	0.74363315	0.7452321	0.7203191	1.0685833
1555	0.672098	0.65870637	0.63886046	0.5970934
1556	0.5844152	0.57444054	0.52913165	0.81957275
1557	0.7952694	0.77715904	0.7528318	0.5732466
1558	0.62081975	0.61630195	0.598315	0.7992515
1559	0.8292772	0.81813544	0.8193578	-0.12323038
1560	0.7130422	0.7279736	0.69367796	1.7710803
1561	0.7915296	0.78215784	0.75742346	0.7252178
1562	0.7700664	0.7687922	0.71499914	0.9768616
1563	0.82669723	0.8196397	0.80104053	0.7249238
1564	0.6259162	0.61028844	0.58779126	0.59009117
1565	0.7248604	0.7161708	0.6405851	0.8968898
1566	0.7023291	0.7010104	0.6945735	0.8299684
1567	0.74635875	0.72846717	0.69139904	0.67446
1568	0.76044774	0.7669369	0.70867217	1.1253324
1569	0.5906203	0.58090866	0.5498923	0.76154906
1570	0.5578063	0.5467567	0.5307912	0.5909831
1571	0.77268785	0.7577756	0.74177593	0.5175891
1572	0.46943787	0.46118096	0.4052585	0.8713463
1573	0.71878195	0.72086126	0.66247964	1.0369312
1574	0.67442906	0.6518403	0.5876541	0.739686
1575	0.62766016	0.6199589	0.58542514	0.8176566
1576	0.6408694	0.63315016	0.62056774	0.6197736
1577	0.90933704	0.90612996	0.89952886	0.6730192
1578	0.7137518	0.70984936	0.67646724	0.8953337
1579	0.80292207	0.785036	0.7537274	0.63642335
1580	0.81376445	0.8121586	0.78795433	0.93778145
1581	0.5364227	0.5091805	0.50178075	0.21360607
1582	0.68898726	0.68474966	0.6253915	0.9333668
1583	0.43908724	0.41947457	0.41330874	0.23918505
1584	0.76283437	0.75649357	0.72965866	0.80887216
1585	0.6522286	0.6463179	0.641801	0.43316793
1586	0.7329542	0.72473574	0.7355618	4.1517553
1587	0.67193216	0.6601042	0.6328785	0.6971362
1588	0.7400004	0.7407121	0.7186229	1.0332911
1589	0.7156243	0.69820434	0.6582577	0.69633985
1590	0.72334325	0.7185533	0.6504705	0.9342697
1591	0.6725267	0.645214	0.63815075	0.20547116
1592	0.75951034	0.76041174	0.7361439	1.0385767
1593	0.70063496	0.69162995	0.6673692	0.72930104
1594	0.68701106	0.6786423	0.65531534	0.7359647
1595	0.55174434	0.5451518	0.5001281	0.8722784
1596	0.82573754	0.8319572	0.81463057	1.5599805
1597	0.7045628	0.6945172	0.64632887	0.82749593
1598	0.62874097	0.61067975	0.53529775	0.8067145
1599	0.5867184	0.57903147	0.55011714	0.7899822
1600	0.66432965	0.65375435	0.63619196	0.62415904
1601	0.6513036	0.6727685	0.630735	2.0435748
1602	0.7868183	0.78757936	0.77168566	1.0502907
1603	0.7506316	0.7382072	0.7286537	0.43468747
1604	0.65067345	0.6358019	0.6018223	0.69557434
1605	0.6061626	0.619837	0.571824	1.3982219
1606	0.6513763	0.63589734	0.6097894	0.62779254
1607	0.61641204	0.60763305	0.52324134	0.9057752
1608	0.76011884	0.7621136	0.7392755	1.0957011
1609	0.7000681	0.69996345	0.6830581	0.99384683
1610	0.6193279	0.61657655	0.6074708	0.7679574
1611	0.51424944	0.4992495	0.45034716	0.7652673
1612	0.62283903	0.60175836	0.49034593	0.8408923
1613	0.7443772	0.7274599	0.7099627	0.5084251
1614	0.58612454	0.57391185	0.5195758	0.81648505
1615	0.7183306	0.7178533	0.6790116	0.9878605
1616	0.8763318	0.8794289	0.87320876	1.9916978
1617	0.77287745	0.77154094	0.73409796	0.9655355
1618	0.6968934	0.69127685	0.6803964	0.6595417
1619	0.81309116	0.8058892	0.61908615	0.9628774
1620	0.6453562	0.6227358	0.5954489	0.5467518
1621	0.5591044	0.57426465	0.5296144	1.5140816
1622	0.716761	0.7057637	0.6590067	0.80958474
1623	0.7090929	0.7029857	0.65190005	0.89321727
1624	0.61522216	0.60917735	0.59965134	0.6117863
1625	0.5514502	0.5437112	0.5312343	0.61718154
1626	0.7624323	0.76055515	0.7403063	0.91516167
1627	0.57995975	0.5679113	0.512899	0.82033575
1628	0.63223696	0.6211833	0.55535686	0.8562218
1629	0.6879197	0.69344705	0.607831	1.0690157
1630	0.67287153	0.6529177	0.60995764	0.6828388
1631	0.7664748	0.7734465	0.76412225	3.9634902
1632	0.5155026	0.5000265	0.46960872	0.662786
1633	0.64501697	0.6335784	0.6113567	0.6601768
1634	0.4757955	0.47052753	0.38820812	0.9398546
1635	0.70828414	0.69751287	0.6660708	0.74483705
1636	0.56779766	0.5505315	0.53660774	0.44641873
1637	0.6006851	0.59656465	0.51206046	0.9535065
1638	0.683814	0.6739326	0.6150701	0.8562581
1639	0.75928235	0.7568908	0.7146155	0.94645745
1640	0.66115606	0.64749247	0.55293036	0.87374914
1641	0.7343032	0.7257867	0.6754962	0.85517883
1642	0.7008289	0.692729	0.67331654	0.7055901
1643	0.6706627	0.6399826	0.56086296	0.7205811
1644	0.6310215	0.6252242	0.59901345	0.8188791
1645	0.40668565	0.40406695	0.3948127	0.77943975
1646	0.6501785	0.6450732	0.60755235	0.88023037
1647	0.6512639	0.62476426	0.5946699	0.53175914
1648	0.66194344	0.6530014	0.6519205	0.10784564
1649	0.65621316	0.6454999	0.57203645	0.8727287
1650	0.762698	0.7624023	0.72515845	0.992123
1651	0.59684986	0.58840144	0.5202343	0.8897297
1652	0.61356217	0.60058844	0.56036663	0.7561125
1653	0.6374201	0.6388317	0.62671894	1.1319067
1654	0.571505	0.5530546	0.50910693	0.7043108
1655	0.5185001	0.5478232	0.5082671	3.8655472
1656	0.7112719	0.6924716	0.6391913	0.7391771
1657	0.68830824	0.6766235	0.66411996	0.5169266
1658	0.73986614	0.7377501	0.72160274	0.8841385
1659	0.69703615	0.68217164	0.66393685	0.5509117
1660	0.6101109	0.59558994	0.5810164	0.5009035
1661	0.73628205	0.73642826	0.70232815	1.0043062
1662	0.41117823	0.40342477	0.39390606	0.551101
1663	0.7332679	0.7179669	0.6995628	0.5460336
1664	0.7079689	0.69201934	0.66480434	0.6304943
1665	0.59757984	0.58359915	0.5058188	0.8476403
1666	0.7714874	0.77487075	0.7436323	1.1214621
1667	0.66873837	0.6668193	0.62430394	0.9568107
1668	0.4987503	0.48981926	0.40681225	0.9028581
1669	0.7132851	0.70475215	0.6868768	0.6768843
1670	0.8544123	0.8632608	0.8405743	1.6394343
1671	0.68987167	0.6657065	0.6316133	0.58520705
1672	0.7120511	0.70714694	0.6896769	0.7808124
1673	0.7816526	0.7442539	0.71561503	0.43367478
1674	0.6975326	0.6870538	0.64812154	0.78792614
1675	0.6761009	0.6420211	0.60368425	0.52939296
1676	0.7213896	0.7112663	0.67227685	0.79387605
1677	0.65082616	0.63905615	0.60923654	0.71699643
1678	0.39025107	0.38014293	0.37301272	0.41362464
1679	0.74272037	0.7305877	0.71332747	0.5872253
1680	0.6031585	0.53822243	0.4849082	0.4508593
1681	0.6501719	0.63078946	0.5894961	0.68055767
1682	0.5375932	0.5257295	0.5110514	0.55301744
1683	0.63893265	0.6084634	0.5857716	0.42685005
1684	0.6155338	0.6022322	0.52964777	0.8451249
1685	0.6762273	0.70008767	0.6703657	5.070642
1686	0.70575976	0.70516783	0.68647605	0.96930397
1687	0.7104603	0.7088593	0.6721208	0.958242
1688	0.711604	0.70672333	0.67363685	0.87145025
1689	0.6507042	0.63073635	0.6071781	0.54124427
1690	0.78914934	0.78177464	0.7371626	0.8581426
1691	0.7139399	0.7014086	0.65611666	0.783283
1692	0.6765927	0.6783368	0.6543036	1.0782486
1693	0.6528789	0.6373704	0.57410085	0.80313706
1694	0.6220662	0.6097145	0.6013193	0.40464842
1695	0.70704687	0.69042754	0.6605495	0.6425748
1696	0.7031555	0.6755203	0.6373299	0.5801755
1697	0.647623	0.59528494	0.5493908	0.46720058
1698	0.640656	0.65709704	0.6161459	1.670787
1699	0.6279787	0.62072945	0.5796688	0.8499429
1700	0.6535817	0.6404527	0.6128963	0.67730415
1701	0.6874095	0.6748674	0.6272287	0.79159266
1702	0.538096	0.5277936	0.48440272	0.80812454
1703	0.78706896	0.7666093	0.7356705	0.60194033
1704	0.8538648	0.8673345	0.87692535	0.415899
1705	0.7273326	0.72471344	0.6644925	0.95832044
1706	0.7517477	0.75252604	0.73415506	1.0442411
1707	0.726386	0.7146662	0.6809734	0.7419257
1708	0.6350526	0.62155825	0.57049173	0.79098225
1709	0.79459983	0.7922094	0.7527364	0.942899
1710	0.87214774	0.8756313	0.8276554	1.0782951
1711	0.6639102	0.645895	0.6070005	0.6834422
1712	0.68873733	0.67223454	0.63818944	0.6735216
1713	0.5978222	0.59070563	0.5267886	0.89981425
1714	0.5944594	0.5805099	0.5323971	0.7752338
1715	0.6626957	0.65812266	0.60122806	0.9256024
1716	0.9499792	0.9567089	0.94882065	6.8088183
1717	0.65251523	0.6337117	0.59772724	0.65679455
1718	0.82930565	0.8271914	0.8165629	0.8340833
1719	0.7314019	0.7211962	0.6960198	0.7115562
1720	0.6274345	0.63082707	0.5999583	1.1234733
1721	0.72946984	0.72273517	0.709556	0.6618098
1722	0.6020762	0.5827877	0.57005686	0.39759862
1723	0.63823646	0.64015007	0.6024736	1.0535083
1724	0.73054147	0.7177635	0.70182306	0.5550595
1725	0.78449136	0.7671069	0.7698764	-0.18949991
1726	0.76521724	0.7613008	0.6886476	0.9488512
1727	0.79718363	0.79882807	0.78071225	1.0998358
1728	0.67821026	0.68934745	0.6389961	1.2840096
1729	0.5462595	0.5406945	0.5307199	0.6418807
1730	0.6870024	0.678558	0.6604282	0.682232
1731	0.6492636	0.6356834	0.60045934	0.72174156
1732	0.67378736	0.65631884	0.6149814	0.7029465
1733	0.70602286	0.69024736	0.64011747	0.7606341
1734	0.73174345	0.7176712	0.6763083	0.74614966
1735	0.55411124	0.5295045	0.4242676	0.8104893
1736	0.6544082	0.64020383	0.6060531	0.7062485
1737	0.57267714	0.53318113	0.4952764	0.4897206
1738	0.57729053	0.56476486	0.5400114	0.66400295
1739	0.7770812	0.7769756	0.7524367	0.9957143
1740	0.5585353	0.54456705	0.5076119	0.7257012
1741	0.6691293	0.67366135	0.6377913	1.1446178
1742	0.65588695	0.6551391	0.6191366	0.9796503
1743	0.737685	0.73366225	0.7000864	0.8930073
1744	0.6784041	0.68571174	0.65582216	1.323606
1745	0.5660122	0.550675	0.5280205	0.59630054
1746	0.59173584	0.5747953	0.519225	0.7663724
1747	0.8084244	0.7785172	0.71055216	0.6944259
1748	0.7394557	0.7119382	0.68127966	0.526996
1749	0.90439355	0.9079628	0.88515204	1.1854972
1750	0.63570946	0.6338124	0.5810118	0.9653178
1751	0.63974077	0.6330342	0.6029236	0.8178423
1752	0.6917621	0.67203474	0.644467	0.58288807
1753	0.6759786	0.6516638	0.63220406	0.4445443
1754	0.7051444	0.7006332	0.6796791	0.8228501
1755	0.4340258	0.39539278	0.32053173	0.6596032
1756	0.683853	0.6673505	0.6065418	0.7865444
1757	0.71127355	0.6840444	0.6412561	0.61110944
1758	0.746731	0.74526155	0.69084835	0.973705
1759	0.6745478	0.67008376	0.6319667	0.895164
1760	0.8230817	0.81306994	0.7980738	0.5996563
1761	0.7692618	0.7508193	0.71028197	0.6873091
1762	0.69686836	0.69128466	0.6397308	0.9022761
1763	0.6375821	0.63465506	0.6025451	0.916458
1764	0.6422191	0.62459844	0.61351717	0.3860809
1765	0.7234438	0.71751547	0.69414854	0.79763496
1766	0.5919375	0.56931984	0.5320263	0.6224806
1767	0.7554494	0.75610304	0.70220006	1.0122747
1768	0.6858299	0.68716943	0.655981	1.0448779
1769	0.5862638	0.5661011	0.53206855	0.62796164
1770	0.79569715	0.79197663	0.7637152	0.88366807
1771	0.58743525	0.5718222	0.54437226	0.6374376
1772	0.67066497	0.64034635	0.61218286	0.4815745
1773	0.70193803	0.68765205	0.6575524	0.6781393
1774	0.6791567	0.6609568	0.61334246	0.7234654
1775	0.7156983	0.7093616	0.6153084	0.9368792
1776	0.7291211	0.6791688	0.608295	0.58657706
1777	0.5240309	0.5228826	0.46960396	0.9789012
1778	0.67010725	0.6596426	0.6319057	0.72606707
1779	0.5972512	0.5768512	0.5626724	0.4100435
1780	0.69881254	0.68088126	0.6511646	0.62367153
1781	0.65500116	0.65186733	0.6359242	0.8357267
1782	0.7522308	0.7511629	0.7345312	0.93966323
1783	0.8067119	0.7467974	0.62135494	0.6767614
1784	0.60863525	0.5861864	0.55052614	0.6136778
1785	0.6081025	0.59570944	0.561815	0.732259
1786	0.74722326	0.7419755	0.7259898	0.75285345
1787	0.7193006	0.72159517	0.685368	1.0676205
1788	0.6943275	0.6762639	0.62208897	0.74994576
1789	0.87237895	0.8669941	0.8134351	0.90864426
1790	0.75295234	0.7538244	0.72681415	1.033364
1791	0.744727	0.74313104	0.72158986	0.93102115
1792	0.73534614	0.73167527	0.6932236	0.9128526
1793	0.7177754	0.71805423	0.6622367	1.0050205
1794	0.66323906	0.62052876	0.59382236	0.3847258
1795	0.6251383	0.6035308	0.5382054	0.7514467
1796	0.4681559	0.4622096	0.44797987	0.70527995
1797	0.7228918	0.7230946	0.67141724	1.0039393
1798	0.6808171	0.68458873	0.6634507	1.2171781
1799	0.4586422	0.45021108	0.44424874	0.41423914
1800	0.76409674	0.73536855	0.7047198	0.51617277
1801	0.72197825	0.7116203	0.67054373	0.7986182
1802	0.8473359	0.86333597	0.8002605	1.3398823
1803	0.62823313	0.6362101	0.6070319	1.376249
1804	0.629475	0.62036157	0.6041369	0.64032716
1805	0.7208173	0.7114477	0.6961543	0.6200949
1806	0.71727407	0.7198901	0.70738333	1.2644948
1807	0.7119864	0.7187905	0.71028054	4.9885745
1808	0.79613924	0.78868306	0.737286	0.87330896
1809	0.6301164	0.62928385	0.58733135	0.98054093
1810	0.70102125	0.6810528	0.65980375	0.51553476
1811	0.68277705	0.680802	0.65382653	0.9317781
1812	0.700596	0.68294084	0.634364	0.73343486
1813	0.631803	0.6068507	0.5345276	0.7434881
1814	0.5786278	0.5697889	0.5529881	0.65526325
1815	0.5704258	0.5687827	0.5649208	0.7015234
1816	0.71484727	0.7107396	0.68857944	0.8436241
1817	0.59771585	0.5955579	0.56623447	0.9314539
1818	0.5686028	0.562242	0.53091013	0.83124495
1819	0.7605966	0.7471885	0.7033168	0.7659197
1820	0.6544258	0.631553	0.5840119	0.67516625
1821	0.7154941	0.7115373	0.66857255	0.9156721
1822	0.83619076	0.84585553	0.8125911	1.4095298
1823	0.5373813	0.51430887	0.48936483	0.5194893
1824	0.65582323	0.65098685	0.64278144	0.62916297
1825	0.5740831	0.5677596	0.5552989	0.6633592
1826	0.65957224	0.6438691	0.63029546	0.4636317
1827	0.7655685	0.7622939	0.7524461	0.7504554
1828	0.6931068	0.6976167	0.6401611	1.0851803
1829	0.68731064	0.698888	0.66543067	1.5291308
1830	0.81440437	0.8169251	0.77679586	1.0670258
1831	0.6284333	0.63838476	0.6095135	1.5259829
1832	0.63878375	0.63821405	0.60357183	0.9838208
1833	0.6843337	0.6837633	0.6128584	0.99202025
1834	0.73986936	0.73227423	0.71952957	0.6265879
1835	0.66051966	0.62393665	0.59900993	0.40524846
1836	0.7962876	0.7899115	0.7756145	0.6915756
1837	0.7482348	0.7514387	0.7018514	1.0690737
1838	0.59372145	0.5804418	0.5596154	0.61063606
1839	0.71306145	0.70069575	0.6289863	0.8529209
1840	0.7012393	0.687841	0.6717399	0.54581165
1841	0.6887732	0.6694657	0.6186008	0.72485644
1842	0.5493598	0.5288974	0.5011537	0.57552266
1843	0.7615587	0.7628159	0.7574205	1.3037968
1844	0.80080694	0.73806626	0.6766856	0.4945215
1845	0.6773387	0.66736424	0.6343398	0.76802945
1846	0.64691347	0.6410314	0.56771857	0.9257265
1847	0.5610942	0.56497097	0.5386861	1.1730062
1848	0.7117544	0.7074243	0.6531456	0.9261186
1849	0.6739347	0.66365045	0.64258385	0.6719628
1850	0.9070717	0.89484304	0.8838793	0.47272965
1851	0.8113102	0.8193459	0.7724845	1.2069691
1852	0.7166595	0.70561755	0.6936321	0.5204861
1853	0.39699283	0.40422097	0.38117602	1.4569908
1854	0.66567963	0.64770055	0.57900274	0.7925735
1855	0.57061386	0.5521401	0.5012848	0.7335354
1856	0.5864289	0.5771864	0.55542374	0.70190513
1857	0.74730337	0.7424872	0.7244532	0.78922796
1858	0.7595967	0.75688297	0.7000643	0.95441574
1859	0.5979746	0.58089685	0.49970314	0.82621866
1860	0.6288514	0.6096353	0.5497672	0.757017
1861	0.7360186	0.7212471	0.6824728	0.72413284
1862	0.6142115	0.60628504	0.565556	0.8370901
1863	0.69264495	0.6653619	0.6438683	0.44065273
1864	0.7069323	0.692479	0.6514329	0.73957765
1865	0.7269539	0.7220213	0.71907586	0.37387645
1866	0.6535603	0.6565686	0.6165192	1.0812154
1867	0.6306571	0.60638416	0.6050654	0.051530544
1868	0.79666495	0.789978	0.7718386	0.73065203
1869	0.7296711	0.72895586	0.69709545	0.97804326
1870	0.47215414	0.47053558	0.42872548	0.9627305
1871	0.68949056	0.6886656	0.66962	0.95848495
1872	0.51289713	0.50824153	0.47593233	0.8740532
1873	0.78474194	0.775113	0.7481536	0.7368298
1874	0.71572244	0.7012789	0.6259694	0.8390749
1875	0.63061064	0.63351357	0.5874596	1.0672736
1876	0.4696311	0.5039646	0.44925082	2.6846423
1877	0.5399481	0.5345511	0.5162082	0.7726606
1878	0.8239276	0.81372666	0.76385725	0.83018374
1879	0.6565724	0.6600019	0.6029556	1.0639626
1880	0.86445093	0.887748	0.8734228	-1.5966796
1881	0.6505058	0.6532968	0.5940563	1.0494432
1882	0.7572458	0.74756664	0.7151692	0.7699638
1883	0.65453184	0.638091	0.62011385	0.52231926
1884	0.65411013	0.6846434	0.62517464	2.055218
1885	0.7935921	0.7744014	0.6986127	0.79794914
1886	0.7846554	0.7788183	0.734639	0.8832966
1887	0.71085966	0.70095664	0.60402256	0.9073073
1888	0.7181072	0.7161649	0.69563496	0.91356736
1889	0.66562957	0.6549354	0.61396927	0.79299104
1890	0.7362251	0.7158132	0.68106586	0.629946
1891	0.8277478	0.82078826	0.7904043	0.81363404
1892	0.7613996	0.7708761	0.7293016	1.2952354
1893	0.6836049	0.6835803	0.669892	0.9982048
1894	0.7284369	0.7228343	0.6923823	0.844608
1895	0.78249866	0.7805133	0.74425066	0.94809216
1896	0.55392045	0.5378842	0.46539745	0.8188463
1897	0.74446505	0.7359816	0.71228063	0.7364107
1898	0.6487172	0.6347328	0.5738626	0.8131786
1899	0.8006585	0.78223366	0.75539684	0.59292567
1900	0.6053422	0.5985832	0.5825247	0.7037804
1901	0.44445738	0.4243029	0.39547083	0.58857125
1902	0.75070375	0.74155754	0.7335667	0.46629012
1903	0.61258674	0.6130615	0.57501286	1.0126351
1904	0.433743	0.4330018	0.41407844	0.96230716
1905	0.5386509	0.53486377	0.5067538	0.8812712
1906	0.68823826	0.6784946	0.6605554	0.6480242
1907	0.56476647	0.56210214	0.5041805	0.956024
1908	0.7076296	0.6946712	0.64355606	0.7977573
1909	0.5491554	0.54502255	0.51392365	0.8826949
1910	0.80028075	0.80514455	0.7855041	1.3291544
1911	0.6967703	0.6807408	0.6699054	0.40332758
1912	0.71959656	0.70563966	0.67432827	0.6916848
1913	0.7396169	0.6995339	0.6851589	0.26396453
1914	0.55532694	0.5341079	0.48097754	0.7146041
1915	0.68037283	0.6765647	0.6562368	0.8422216
1916	0.58884	0.5713124	0.53325444	0.68467385
1917	0.6826751	0.6750711	0.6560941	0.71393144
1918	0.60043246	0.6005608	0.5294171	1.0018071
1919	0.72882473	0.73845845	0.6975097	1.3076389
1920	0.74168265	0.7342758	0.6944516	0.84317887
1921	0.62718815	0.60893863	0.58069193	0.60750544
1922	0.54159987	0.5402245	0.526938	0.9061935
1923	0.68348396	0.6695202	0.6382747	0.69113034
1924	0.47925073	0.51444495	0.45426953	2.408828
1925	0.5138085	0.50520176	0.46885902	0.8085243
1926	0.6442635	0.6232291	0.5685934	0.7220248
1927	0.74671394	0.743341	0.72494984	0.8450242
1928	0.7029163	0.68461096	0.65175956	0.6421712
1929	0.5098824	0.49601755	0.4762274	0.58803
1930	0.76718146	0.7620122	0.71774346	0.89543927
1931	0.6832013	0.68030983	0.66130066	0.86797285
1932	0.6561108	0.6548298	0.6331699	0.9441599
1933	0.65920293	0.6279437	0.6208896	0.18411583
1934	0.6181355	0.6034121	0.594182	0.38533318
1935	0.3874982	0.37451974	0.3622089	0.4868001
1936	0.67251	0.65911365	0.62841475	0.69619465
1937	0.71520334	0.709358	0.6463948	0.91504884
1938	0.68076694	0.6764949	0.63649976	0.9034941
1939	0.8542783	0.85041463	0.84345436	0.6430428
1940	0.66672957	0.68664396	0.64300054	1.8392417
1941	0.8107754	0.8098324	0.75968647	0.9815419
1942	0.57574266	0.55565655	0.5191738	0.64492637
1943	0.55165184	0.51844704	0.4646635	0.6182845
1944	0.7001242	0.68148875	0.6217583	0.7621995
1945	0.63479376	0.640134	0.5745066	1.0885797
1946	0.61479187	0.60915107	0.5938348	0.7308398
1947	0.55326843	0.5492023	0.53494	0.7781528
1948	0.7206918	0.7035872	0.700232	0.16398744
1949	0.75526404	0.753476	0.67920583	0.97649145
1950	0.620919	0.60626143	0.5584036	0.7655368
1951	0.72816795	0.7159286	0.68821317	0.6936703
1952	0.6681773	0.65964603	0.5577416	0.922749
1953	0.6884327	0.6881389	0.6389751	0.99405974
1954	0.65744114	0.6557073	0.6367269	0.91629714
1955	0.61697865	0.6069617	0.5808615	0.7226547
1956	0.69458383	0.6528623	0.62580216	0.39342093
1957	0.67974025	0.6615182	0.63553286	0.58780575
1958	0.5416304	0.51677114	0.5201276	-0.15609398
1959	0.576243	0.5743962	0.5252834	0.9637597
1960	0.81483924	0.8048401	0.7590306	0.8208315
1961	0.73997504	0.72239804	0.6955537	0.60431176
1962	0.71655864	0.70735747	0.63584924	0.8859963
1963	0.76019007	0.73458165	0.7116579	0.47234154
1964	0.7746834	0.77744323	0.756019	1.1478649
1965	0.66764414	0.6757118	0.6477197	1.4049127
1966	0.65659285	0.650116	0.6196675	0.82459706
1967	0.82446074	0.81281763	0.8130971	-0.024594808
1968	0.7246581	0.7071733	0.67894304	0.6175266
1969	0.7129111	0.7196706	0.68440545	1.237127
1970	0.6088913	0.578681	0.54243195	0.54543173
1971	0.74138975	0.7368612	0.71130216	0.8494887
1972	0.6143612	0.5979436	0.57333404	0.5998355
1973	0.6888281	0.6621799	0.60473746	0.68310124
1974	0.7617258	0.7386612	0.73774475	0.038216908
1975	0.58467966	0.58378404	0.56538606	0.9535795
1976	0.6760381	0.66747653	0.61417204	0.8616115
1977	0.59463215	0.57251316	0.42810333	0.86717623
1978	0.6568362	0.6378852	0.6197718	0.48870122
1979	0.6586076	0.64646494	0.6350745	0.48401803
1980	0.6824803	0.67421556	0.6617369	0.60157293
1981	0.7151846	0.71712077	0.70209545	1.1479189
1982	0.6160557	0.5940387	0.569818	0.5238302
1983	0.8009866	0.80184376	0.7581446	1.0200078
1984	0.70192206	0.6973968	0.58944684	0.95976675
1985	0.66524535	0.66230845	0.6372614	0.89505064
1986	0.64691085	0.6303533	0.56209964	0.8047714
1987	0.8748938	0.88157123	0.8659921	1.7501355
1988	0.67437756	0.6492356	0.6304354	0.42783973
1989	0.7205733	0.72248954	0.70586145	1.1302507
1990	0.88096863	0.873557	0.8641104	0.5603534
1991	0.7903131	0.7832996	0.75299	0.812087
