# Supplementary material for: Fixational eye movements enhance the precision of visual information transmitted by the primate retina
Source: Nat Commun. 2024 Sep 11;15:7964. doi: 10.1038/s41467-024-52304-7 (PMC11390888; doi:10.1038/s41467-024-52304-7)
Supplement: Supplementary file 4 — Source Data [file 41467_2024_52304_MOESM4_ESM.zip › exported_data_for_journal/figure2_eye_movement_algo/Figure2g/red retina_relative_quality.csv]

	known	joint	zero	relative quality
0	0.73352695	0.7348407	0.7108898	1.058035
1	0.599848	0.60022545	0.5617738	1.0099143
2	0.63614744	0.65685976	0.64269334	-2.1641657
3	0.66218835	0.6599881	0.6231165	0.9436872
4	0.5881296	0.5733316	0.5236641	0.77045095
5	0.7249852	0.7374247	0.7159904	2.382971
6	0.6224753	0.6073672	0.56632507	0.7309343
7	0.656444	0.6624778	0.61272365	1.1380084
8	0.37035117	0.32398492	0.27664584	0.5051909
9	0.73434174	0.7416845	0.7200256	1.5129005
10	0.56015223	0.5737224	0.5282699	1.4256333
11	0.68758965	0.6804378	0.64205307	0.8429429
12	0.61032236	0.62493134	0.58285236	1.5318159
13	0.7664975	0.7588613	0.74801785	0.58677834
14	0.7702933	0.77004385	0.7243416	0.99457157
15	0.7716589	0.79162335	0.74624026	1.7854259
16	0.631192	0.5989378	0.5351301	0.66423523
17	0.6278701	0.61241484	0.58849305	0.6075061
18	0.6888802	0.68688416	0.66988146	0.8949383
19	0.76407254	0.75689757	0.7521075	0.40033874
20	0.62320447	0.596903	0.6010335	-0.18630147
21	0.41879937	0.41292584	0.4079723	0.457514
22	0.62183714	0.6101075	0.584302	0.6875019
23	0.5812579	0.57368654	0.53435194	0.8385846
24	0.6191932	0.6546112	0.5905132	2.2349377
25	0.64603174	0.6279072	0.63543993	-0.71118337
26	0.70031387	0.7059362	0.6559094	1.1266164
27	0.6104365	0.5996543	0.5041029	0.89860046
28	0.52612996	0.5086479	0.48150328	0.60826033
29	0.76356566	0.7698441	0.74651396	1.3682013
30	0.55543965	0.5310923	0.49688494	0.5841946
31	0.7124321	0.71697253	0.66733444	1.1006802
32	0.67529535	0.6716816	0.6672513	0.5507532
33	0.6733825	0.69930804	0.6427949	1.8475822
34	0.68072176	0.67180806	0.64825386	0.7254613
35	0.70128053	0.7022688	0.5588629	1.006939
36	0.60422796	0.6107739	0.58072376	1.2785017
37	0.7550498	0.7358788	0.7412239	-0.38659516
38	0.73901814	0.7218537	0.66831964	0.7572159
39	0.52285707	0.505379	0.41926122	0.8312862
40	0.70312005	0.689862	0.62378126	0.8328933
41	0.60681957	0.6261913	0.5521384	1.3542671
42	0.6509183	0.66787404	0.6117209	1.4325731
43	0.7135617	0.702847	0.68259513	0.65399116
44	0.70174456	0.6568266	0.63790405	0.29640377
45	0.76545775	0.7723801	0.73000586	1.1952608
46	0.6776282	0.6750671	0.62091774	0.95483917
47	0.73164487	0.74402475	0.74161404	-0.24181639
48	0.5691168	0.56714004	0.5588084	0.8082407
49	0.670221	0.6604489	0.59459	0.8707928
50	0.5784334	0.55829716	0.5119348	0.69719297
51	0.64939195	0.6448776	0.6072974	0.8927572
52	0.5576616	0.54311234	0.49476454	0.76868147
53	0.780743	0.7566906	0.7758505	-3.9161458
54	0.67652243	0.66845924	0.63277173	0.8157013
55	0.54585004	0.5242873	0.5291032	-0.2875732
56	0.7703718	0.75310767	0.72986215	0.5738267
57	0.6731173	0.6626475	0.6212865	0.7980004
58	0.68265635	0.6706637	0.6440573	0.68930256
59	0.6366457	0.63559246	0.54742074	0.98819596
60	0.6543133	0.6644511	0.643077	1.9022354
61	0.7361005	0.7329415	0.7112084	0.8730928
62	0.5318225	0.53566873	0.5124793	1.1988413
63	0.56707853	0.54764843	0.53162706	0.451924
64	0.6928812	0.7029729	0.6583548	1.2922882
65	0.48529094	0.4512568	0.44335172	0.1884893
66	0.7362309	0.7697288	0.740718	-6.4653764
67	0.7914822	0.7584782	0.74391764	0.30612242
68	0.7323859	0.72903264	0.7150053	0.80707
69	0.6565137	0.6740581	0.60496604	1.3403529
70	0.4336073	0.4186473	0.43375683	101.05482
71	0.6047902	0.59413123	0.57702446	0.6161105
72	0.81581485	0.8082136	0.7869717	0.7364623
73	0.5302368	0.52150434	0.49138305	0.7752484
74	0.66548693	0.6632951	0.6460255	0.88737524
75	0.55564404	0.548408	0.44068828	0.9370535
76	0.6711025	0.64808464	0.5768606	0.75575745
77	0.6799829	0.6997096	0.59469074	1.2312838
78	0.8022507	0.820719	0.7888138	2.3744528
79	0.5984245	0.59951663	0.5514014	1.0232255
80	0.66775125	0.6625636	0.6231975	0.8835647
81	0.58530927	0.5902673	0.547499	1.1311293
82	0.54792154	0.53081506	0.51344573	0.5038122
83	0.7384378	0.7643175	0.7091125	1.8825072
84	0.7349336	0.72877234	0.6890093	0.8658385
85	0.63239056	0.6477749	0.6253053	3.1713119
86	0.74963963	0.7385666	0.7445532	-1.1769828
87	0.2662158	0.25676706	0.2544819	0.1947481
88	0.6334991	0.61789197	0.5958772	0.5851588
89	0.6701137	0.67027867	0.633628	1.004522
90	0.75630563	0.76639605	0.75098264	2.8956273
91	0.7167454	0.7162311	0.6619772	0.99061006
92	0.688696	0.67485255	0.6749068	-0.003933519
93	0.50625885	0.50846195	0.4977951	1.2602994
94	0.77445054	0.76545435	0.71634436	0.84517676
95	0.70916516	0.6940184	0.62368953	0.82279474
96	0.79273015	0.8078515	0.7456682	1.321307
97	0.52489126	0.5338073	0.4980935	1.332715
98	0.62847126	0.6120952	0.6094121	0.14077745
99	0.77675456	0.75673014	0.7600922	-0.20177573
100	0.6199974	0.60725725	0.54208356	0.83648425
101	0.6807979	0.6726562	0.6697188	0.26512837
102	0.78424484	0.78120947	0.7671664	0.8222693
103	0.72137177	0.7242879	0.6906612	1.0949562
104	0.72408146	0.71795607	0.6785971	0.86532974
105	0.6929456	0.682732	0.65913737	0.69789565
106	0.8683246	0.8693306	0.8700636	0.42151085
107	0.61370033	0.61614686	0.58122075	1.0753253
108	0.69140166	0.6635862	0.6108959	0.6544912
109	0.785615	0.8035822	0.75779605	1.64586
110	0.69909847	0.6967052	0.6528942	0.9482029
111	0.7057305	0.7049052	0.67919135	0.96890306
112	0.7016202	0.7204388	0.6663307	1.5332618
113	0.7148918	0.7036419	0.69239384	0.49995893
114	0.4763374	0.45391962	0.39636865	0.7196682
115	0.77044284	0.7665948	0.71947813	0.9244965
116	0.6324224	0.62624377	0.5682899	0.90365857
117	0.6977671	0.69423485	0.66067153	0.9047802
118	0.6923216	0.68582994	0.664492	0.76673526
119	0.7751438	0.78933036	0.7677311	2.9138103
120	0.79142284	0.78267974	0.7204748	0.8767675
121	0.5968848	0.60241354	0.5829762	1.3975067
122	0.6710972	0.6726639	0.6312899	1.0393573
123	0.72682136	0.7163258	0.6614764	0.8393826
124	0.66331595	0.6639777	0.638889	1.0270902
125	0.6857407	0.68773854	0.6324375	1.0374805
126	0.57536536	0.59225386	0.5491911	1.6452334
127	0.64311373	0.62130624	0.5562465	0.748956
128	0.60701036	0.5957448	0.54618496	0.81478834
129	0.56358075	0.5765412	0.5398029	1.5450635
130	0.6943254	0.6959418	0.6836822	1.1518736
131	0.5906478	0.58245254	0.5777789	0.3631736
132	0.74304277	0.76564837	0.7067826	1.6234275
133	0.6457033	0.63471466	0.65374357	2.3667054
134	0.7711632	0.7765378	0.7301404	1.1310136
135	0.6761666	0.66046256	0.62272733	0.706133
136	0.57241815	0.57149917	0.5508706	0.95735085
137	0.594454	0.58307886	0.5781742	0.30127412
138	0.62976515	0.6133477	0.5946755	0.5321289
139	0.66704774	0.6657937	0.6376181	0.9573891
140	0.7436303	0.7424012	0.69113785	0.97658503
141	0.6319405	0.6468429	0.6145675	1.8577932
142	0.6620396	0.65523714	0.62398875	0.82122755
143	0.53987885	0.5439781	0.5203693	1.210115
144	0.6351063	0.6205314	0.5849482	0.70942014
145	0.8129376	0.8096952	0.7724739	0.9198682
146	0.71263915	0.70598984	0.6977916	0.5521616
147	0.63736176	0.62488735	0.5809789	0.7787553
148	0.46629763	0.46114218	0.43754852	0.82067466
149	0.6479697	0.6438035	0.6248807	0.81955755
150	0.6598178	0.6644625	0.5892264	1.0657969
151	0.6497832	0.67523885	0.6361989	2.8739004
152	0.68879986	0.6836376	0.6494234	0.8689003
153	0.6071111	0.5750627	0.5099256	0.6702347
154	0.5727045	0.5561572	0.5434509	0.43434924
155	0.7415577	0.7467076	0.7031578	1.1341122
156	0.70584506	0.7105185	0.70410186	3.6809478
157	0.5338078	0.5287578	0.4661751	0.92533195
158	0.6250964	0.64000046	0.595282	1.499896
159	0.6545845	0.64491785	0.6059347	0.8013009
160	0.51673144	0.4828076	0.46350956	0.3625961
161	0.73925614	0.74540603	0.72249705	1.3669581
162	0.7574469	0.7376945	0.7314505	0.24018736
163	0.64259636	0.6485167	0.60536635	1.1590209
164	0.6827922	0.6764129	0.6704107	0.48477086
165	0.53157914	0.52469176	0.4966945	0.802567
166	0.6657859	0.6626413	0.61394167	0.9393448
167	0.73268265	0.72261894	0.69615114	0.7245198
168	0.7438169	0.7234393	0.7104472	0.3893375
169	0.67406714	0.67796785	0.6517442	1.1747397
170	0.67548066	0.68161875	0.61692023	1.1048163
171	0.6693733	0.68335533	0.6475615	1.6410323
172	0.6921902	0.6770971	0.67569363	0.085075475
173	0.6290913	0.627123	0.6048061	0.9189496
174	0.67373216	0.660428	0.6400317	0.6052229
175	0.5756994	0.60071564	0.5486293	1.9241282
176	0.6253564	0.6059684	0.5714142	0.640579
177	0.68259346	0.66723627	0.6380868	0.65494615
178	0.57530004	0.5765554	0.55518234	1.0623995
179	0.7384739	0.73133665	0.63264775	0.9325569
180	0.7098011	0.71250755	0.6592647	1.0535548
181	0.585738	0.5676816	0.5239148	0.707935
182	0.5856211	0.5870544	0.56489354	1.0691472
183	0.65010834	0.6339185	0.6169623	0.5115609
184	0.77969706	0.7636225	0.74709773	0.50690585
185	0.6462698	0.6579729	0.6262209	1.583726
186	0.6484291	0.63779044	0.5377395	0.9038875
187	0.65376204	0.6416312	0.61689097	0.6709926
188	0.6577139	0.64823806	0.6155376	0.77532816
189	0.6951384	0.7120642	0.6721174	1.7352341
190	0.5239453	0.50541085	0.45478162	0.7320208
191	0.5300914	0.5090446	0.469331	0.6536097
192	0.5847314	0.61569446	0.55910707	2.2083461
193	0.7492549	0.7399478	0.6898884	0.84322655
194	0.5353415	0.54019237	0.5156841	1.2467707
195	0.70903397	0.697214	0.69008404	0.37625304
196	0.6495093	0.6398949	0.5948326	0.82415897
197	0.5984473	0.60027885	0.54287124	1.0329554
198	0.64716744	0.6517751	0.6189258	1.163152
199	0.7244001	0.71730554	0.6850362	0.8197699
200	0.6205701	0.6156552	0.6103995	0.5167521
201	0.6546121	0.6735889	0.6175003	1.5113398
202	0.67407745	0.66168207	0.63586575	0.6756129
203	0.82293683	0.81689745	0.7796915	0.860346
204	0.6519766	0.6676282	0.62188756	1.5201778
205	0.71322215	0.6987509	0.6676332	0.68257165
206	0.7681499	0.7538202	0.74564505	0.36326075
207	0.79482627	0.78733265	0.78602636	0.14844416
208	0.69420433	0.6824493	0.64700687	0.75093895
209	0.76496905	0.76888263	0.75912905	1.6701334
210	0.5410864	0.52312034	0.42419937	0.8462957
211	0.77782184	0.76308584	0.76192963	0.072753325
212	0.7266161	0.72142375	0.7037167	0.7732542
213	0.57527494	0.5893732	0.5527795	1.6267146
214	0.6045753	0.585142	0.55642974	0.5963642
215	0.61391413	0.62933534	0.5952007	1.8240726
216	0.6398121	0.6387235	0.60732144	0.9664944
217	0.41963336	0.36882606	0.3697259	-0.018030401
218	0.7069885	0.71975935	0.6962575	2.1900833
219	0.63272876	0.59266603	0.58266217	0.19981119
220	0.7864195	0.7689914	0.7362628	0.6525271
221	0.73339045	0.71745133	0.6768115	0.7182853
222	0.5789908	0.5516057	0.5275683	0.46744916
223	0.6983981	0.6726429	0.66652536	0.19193584
224	0.77166426	0.745522	0.74868894	-0.1378398
225	0.590542	0.58365875	0.57461923	0.5677098
226	0.6722399	0.6600409	0.64543813	0.544844
227	0.47307366	0.46892127	0.45675755	0.7455039
228	0.7222347	0.7166135	0.68223214	0.8594777
229	0.71089375	0.7103181	0.681002	0.9807418
230	0.6752764	0.66557246	0.62861717	0.7920254
231	0.5848808	0.5587403	0.5109336	0.64649785
232	0.6496349	0.6528731	0.6185298	1.1041051
233	0.6390793	0.6197202	0.5482589	0.7868424
234	0.6144211	0.61963445	0.6156344	-3.2969787
235	0.6565857	0.6436551	0.6041629	0.7533408
236	0.7003066	0.6942057	0.68319523	0.6434595
237	0.6883302	0.6952387	0.6591059	1.2363971
238	0.71041197	0.67743903	0.63954717	0.5347065
239	0.76435536	0.751229	0.73582345	0.5399406
240	0.7793849	0.7771924	0.74829674	0.9294749
241	0.73064905	0.71783507	0.65317553	0.83460176
242	0.68652916	0.6675489	0.6201352	0.7141267
243	0.60141087	0.58531713	0.48948938	0.85620517
244	0.6353893	0.64072424	0.58269167	1.1012362
245	0.6853681	0.68216276	0.6406798	0.928273
246	0.7202879	0.7117539	0.6673328	0.8388443
247	0.55850273	0.54512054	0.5229378	0.62372524
248	0.71260494	0.711771	0.63507736	0.98924345
249	0.69475	0.6695003	0.6443041	0.4994695
250	0.6029604	0.5739356	0.56554365	0.2242839
251	0.627666	0.6057089	0.56815135	0.6310639
252	0.5870638	0.5787038	0.5550374	0.7389664
253	0.58455336	0.6083699	0.54959494	1.6812814
254	0.6663933	0.66285956	0.6418172	0.8562129
255	0.6791645	0.6730909	0.6679577	0.4580388
256	0.6842318	0.6855513	0.66244245	1.0605556
257	0.56975704	0.5592947	0.55100083	0.44219312
258	0.7053501	0.65592957	0.6540015	0.03754903
259	0.6762722	0.69309306	0.65736896	1.8898387
260	0.6367903	0.63637936	0.56218904	0.9944919
261	0.5961398	0.5770932	0.5891674	-1.7317251
262	0.59551847	0.5789904	0.54800314	0.6521529
263	0.5559554	0.55244094	0.53082055	0.86017555
264	0.5537294	0.5438872	0.52156556	0.6939976
265	0.7779031	0.7644826	0.73127335	0.71219087
266	0.7907399	0.7800609	0.77439374	0.34669617
267	0.7748869	0.7778688	0.76323247	1.2558597
268	0.6088243	0.5930121	0.5788613	0.4722755
269	0.6718091	0.6541413	0.63631076	0.5022928
270	0.69060665	0.69124424	0.6153241	1.0084693
271	0.6694225	0.65556383	0.62200445	0.7077342
272	0.6598	0.61809915	0.5973541	0.3322083
273	0.53236634	0.54149246	0.50190914	1.2996378
274	0.61767685	0.59912837	0.474733	0.8702393
275	0.6708465	0.6750928	0.55963296	1.0381814
276	0.7626631	0.7579118	0.7340807	0.8337678
277	0.5549934	0.5627176	0.51065165	1.1741976
278	0.6824867	0.68003076	0.62956536	0.9535925
279	0.6735654	0.6613781	0.6387255	0.65019095
280	0.7652758	0.74269736	0.7202205	0.49887288
281	0.75847936	0.7634742	0.65951264	1.0504702
282	0.8210471	0.83159566	0.79517066	1.4076496
283	0.6859513	0.69912124	0.62371814	1.2116226
284	0.42665336	0.4157681	0.3809691	0.76172817
285	0.48626447	0.47279724	0.47446123	-0.14097679
286	0.7640264	0.7658079	0.7405674	1.0759419
287	0.42930558	0.40401882	0.41212726	-0.47201553
288	0.7091295	0.70344746	0.6880749	0.7301281
289	0.6262307	0.61634266	0.59239244	0.70778495
290	0.7417894	0.7423986	0.6528536	1.0068501
291	0.67955023	0.6962431	0.6306897	1.3416432
292	0.563071	0.52926594	0.4998838	0.46500137
293	0.8275379	0.82877475	0.7948921	1.0378871
294	0.6742378	0.67498446	0.65655714	1.0422307
295	0.5887055	0.58673304	0.56657547	0.9108705
296	0.7131806	0.7115207	0.69658095	0.9000022
297	0.71573263	0.7418653	0.71319443	11.295721
298	0.6109555	0.5721845	0.57526857	-0.08642002
299	0.7031043	0.69103885	0.6986761	-1.7246847
300	0.67560846	0.6638304	0.6316327	0.7321694
301	0.6665282	0.6630504	0.63127565	0.90134585
302	0.6783696	0.6583782	0.6093691	0.7102716
303	0.659887	0.6547554	0.6563598	-0.45485577
304	0.7131371	0.70702666	0.7098383	-0.8523083
305	0.73104346	0.7243054	0.7028159	0.76129484
306	0.6736614	0.6821681	0.61541957	1.1460584
307	0.50498545	0.5026521	0.4576502	0.950706
308	0.6751946	0.70874053	0.6434555	2.0569265
309	0.5637013	0.562065	0.5258959	0.9567187
310	0.64308804	0.6358034	0.61596835	0.7313893
311	0.61951464	0.63804275	0.6133724	4.0164967
312	0.6603342	0.66536814	0.6269317	1.1507046
313	0.7687576	0.8310908	0.72969997	2.5959303
314	0.6777075	0.67439264	0.6621598	0.78679454
315	0.6948254	0.6869701	0.63643414	0.8654714
316	0.53197277	0.51323086	0.43707663	0.80250084
317	0.7654097	0.7893989	0.7769274	-1.0828111
318	0.7721026	0.7560004	0.7365271	0.5473798
319	0.6521201	0.6532269	0.64530605	1.1624286
320	0.81399745	0.7995153	0.7980377	0.09258291
321	0.72913736	0.7286334	0.7100955	0.9735342
322	0.6767659	0.6729569	0.62793964	0.921988
323	0.8065411	0.80521744	0.7775811	0.95429415
324	0.60451335	0.58222127	0.53811544	0.66426533
325	0.7667782	0.76080006	0.7688165	3.9328887
326	0.72843605	0.71809936	0.6861479	0.755565
327	0.71645737	0.7105825	0.66223234	0.89165753
328	0.65512204	0.6543807	0.64527315	0.9247263
329	0.6859198	0.7004468	0.66826826	1.8229848
330	0.50425833	0.47621953	0.4193159	0.6699082
331	0.630895	0.6186401	0.5955474	0.65330374
332	0.6872381	0.6978198	0.6423053	1.2355014
333	0.713551	0.70772797	0.69800645	0.6253978
334	0.69538945	0.7113368	0.6639599	1.5073999
335	0.6501766	0.6435048	0.573415	0.9130843
336	0.5947541	0.59048575	0.54986	0.9049241
337	0.6712273	0.657698	0.6027104	0.80254054
338	0.712054	0.71424925	0.6767152	1.0621197
339	0.5633026	0.56231123	0.5263518	0.97317123
340	0.58816195	0.57772297	0.5523071	0.7088542
341	0.7791184	0.77645737	0.7387542	0.93407404
342	0.6832557	0.68172485	0.6074436	0.9798076
343	0.6363497	0.62089294	0.5947564	0.6283836
344	0.66486603	0.69118476	0.6309195	1.7752999
345	0.59349066	0.57420486	0.57814145	-0.2564685
346	0.60812104	0.5948379	0.54917264	0.77466506
347	0.7856365	0.77789646	0.72875273	0.86393267
348	0.7350844	0.71903497	0.6828108	0.6929725
349	0.68000406	0.6933435	0.6402845	1.335841
350	0.68777645	0.6787616	0.6595345	0.6807993
351	0.4862026	0.48342195	0.43777972	0.94257575
352	0.7677056	0.774092	0.7633298	2.4594765
353	0.65468675	0.65172416	0.63521826	0.8478264
354	0.6183669	0.65507495	0.60722876	4.2957077
355	0.5897197	0.5832724	0.5576789	0.7987782
356	0.74643826	0.7629061	0.69902104	1.347296
357	0.56317383	0.57025456	0.5371103	1.2716724
358	0.64635354	0.63296086	0.6254809	0.35836202
359	0.7199366	0.72786576	0.7051459	1.5360895
360	0.7303283	0.7027069	0.6657377	0.5723614
361	0.5861278	0.5920057	0.5579201	1.2083795
362	0.5866377	0.5901097	0.5651143	1.1613145
363	0.7457344	0.7452502	0.7096105	0.986597
364	0.7061464	0.69964826	0.6955153	0.38876212
365	0.71962214	0.7305454	0.6215739	1.111407
366	0.6953969	0.68876755	0.6305769	0.8977268
367	0.5940307	0.5940042	0.5331482	0.9995653
368	0.70647615	0.7021853	0.6696396	0.8835158
369	0.6777256	0.6859434	0.62845933	1.166804
370	0.6655216	0.68779176	0.6454763	2.1109886
371	0.59226096	0.58971584	0.5772623	0.83031046
372	0.6995925	0.73899823	0.61968076	1.4931163
373	0.6046812	0.6129122	0.5712259	1.2460293
374	0.4348595	0.43693632	0.43220118	1.7812419
375	0.72349375	0.70795345	0.7070683	0.053887717
376	0.7171746	0.71855515	0.70899355	1.1687516
377	0.74640566	0.7283645	0.71222496	0.47218361
378	0.72177035	0.7032631	0.6797972	0.55906975
379	0.5528461	0.55924726	0.48497334	1.0943115
380	0.57949895	0.6027634	0.55817187	2.0908418
381	0.6128516	0.59769136	0.54472643	0.7774646
382	0.6169427	0.6433943	0.5313558	1.3090612
383	0.5274895	0.5059415	0.43297893	0.7720046
384	0.7594062	0.73495245	0.68849146	0.6551668
385	0.68021965	0.6505957	0.64926153	0.043096628
386	0.7586361	0.7454837	0.73474807	0.44941425
387	0.6190806	0.61032796	0.5734309	0.80826503
388	0.75167	0.7210569	0.6299145	0.74856883
389	0.7339418	0.72409546	0.70740557	0.6289476
390	0.70373946	0.70144385	0.6170006	0.9735342
391	0.6466583	0.63518965	0.5865668	0.8091469
392	0.6180253	0.62590504	0.5826868	1.2229786
393	0.72604185	0.71856177	0.7139587	0.38095027
394	0.74055564	0.75371486	0.7387796	8.409303
395	0.69712484	0.6910059	0.6419255	0.88914806
396	0.7395396	0.71031237	0.68778116	0.4353145
397	0.6765458	0.6174546	0.58026963	0.3862322
398	0.5187921	0.49941996	0.4825823	0.46500286
399	0.6845341	0.65885365	0.63591677	0.4717843
400	0.6386013	0.62257516	0.5914683	0.6599807
401	0.7427885	0.740459	0.7453533	1.9082501
402	0.6117616	0.63706046	0.5872959	2.0340514
403	0.65249926	0.613298	0.6257307	-0.46445128
404	0.6096568	0.5765072	0.5474845	0.46681073
405	0.7435347	0.7382717	0.716798	0.80315536
406	0.69782114	0.6943381	0.6462402	0.93247396
407	0.6481435	0.64124835	0.5915423	0.8781805
408	0.56835866	0.5825456	0.5577676	2.3395221
409	0.6657234	0.63102317	0.55794835	0.678031
410	0.28665963	0.27863395	0.2109359	0.8940137
411	0.75520843	0.75937027	0.710916	1.0939627
412	0.76980805	0.7779815	0.736522	1.2455524
413	0.7932763	0.77168226	0.7399782	0.59484404
414	0.66301376	0.6469001	0.5716709	0.8235917
415	0.73499	0.72897303	0.7090208	0.7683037
416	0.64930284	0.6425133	0.6232142	0.73975027
417	0.74797136	0.7376071	0.7208796	0.6174393
418	0.6255594	0.6494157	0.5871965	1.6218588
419	0.64680845	0.6286711	0.5792059	0.73170644
420	0.60362864	0.58633196	0.5413046	0.72247195
421	0.6663086	0.67951965	0.6155569	1.260308
422	0.6401074	0.65771645	0.588431	1.3407564
423	0.46909514	0.4539859	0.44551745	0.35917214
424	0.7055206	0.70535165	0.65775794	0.99646336
425	0.84404093	0.8776966	0.802634	1.8128022
426	0.58811426	0.593515	0.5320396	1.096313
427	0.6304701	0.61814845	0.503629	0.90285754
428	0.5896146	0.6174934	0.55207783	1.7427047
429	0.6398379	0.6260953	0.5702065	0.8026375
430	0.5352105	0.5358011	0.5103904	1.0237962
431	0.41570216	0.41888052	0.4130743	2.20949
432	0.57780695	0.5481935	0.50438017	0.59669435
433	0.59099495	0.5830332	0.54868114	0.8118404
434	0.60959864	0.6932997	0.5672981	2.9787245
435	0.5259685	0.53662586	0.4957426	1.3525907
436	0.66189307	0.66326195	0.64939713	1.1095461
437	0.65854853	0.649467	0.557819	0.9098423
438	0.68695533	0.6839372	0.671844	0.80027294
439	0.6260939	0.62452614	0.5922816	0.9536329
440	0.5674692	0.5568573	0.50476307	0.8307678
441	0.6755414	0.6506234	0.62849075	0.47040015
442	0.633617	0.668137	0.6243403	4.721159
443	0.6190183	0.63299465	0.5802719	1.360713
444	0.68781155	0.6729486	0.65541464	0.5412231
445	0.54692316	0.53437203	0.4745918	0.82647735
446	0.6711864	0.66361225	0.6217453	0.84680474
447	0.7060947	0.71431243	0.67148936	1.2374707
448	0.72059655	0.7138286	0.69750875	0.70686126
449	0.72378314	0.73506385	0.6657739	1.1944642
450	0.783835	0.7735296	0.7534858	0.66043895
451	0.8668376	0.84663975	0.79401994	0.7226241
452	0.54320854	0.5288792	0.49649864	0.6932274
453	0.7849057	0.7625801	0.7182489	0.66506666
454	0.7597289	0.7676663	0.7305287	1.271826
455	0.66605335	0.70234007	0.64934015	3.1711407
456	0.6895081	0.6858202	0.66024727	0.873966
457	0.5001138	0.46941888	0.46417144	0.14599614
458	0.80996084	0.8013885	0.80395	-0.42614904
459	0.68797225	0.6577871	0.59785557	0.66504353
460	0.5302538	0.5209454	0.39230663	0.932522
461	0.5880123	0.57058245	0.53438747	0.67496705
462	0.5827664	0.5770387	0.514819	0.9157038
463	0.7759038	0.7413512	0.775066	-40.241962
464	0.66691184	0.68966573	0.6530817	2.6452413
465	0.5763041	0.57791513	0.577003	-1.3050486
466	0.6565687	0.6437292	0.5823012	0.8271183
467	0.72253126	0.71682394	0.67236525	0.88623124
468	0.6656372	0.6620297	0.64801645	0.795269
469	0.8769623	0.87256116	0.8571721	0.7776101
470	0.6778759	0.66844	0.65404946	0.60397357
471	0.6395183	0.6485662	0.5848167	1.165404
472	0.70122916	0.6995218	0.65056825	0.966298
473	0.646009	0.62735236	0.60222536	0.5738897
474	0.68695635	0.68635195	0.6418236	0.98660856
475	0.6837857	0.6584671	0.62890077	0.5386972
476	0.5525588	0.52613133	0.49776345	0.51770616
477	0.57551235	0.5891754	0.538105	1.3652506
478	0.73456407	0.74921113	0.6919819	1.343972
479	0.673937	0.6887773	0.6704189	5.218267
480	0.6151078	0.61192816	0.5867563	0.88785034
481	0.77411956	0.7949688	0.7415001	1.639165
482	0.621106	0.63115424	0.6105534	1.9521983
483	0.6366457	0.6315375	0.6141986	0.77243435
484	0.72159433	0.70027286	0.670612	0.58178717
485	0.7414783	0.72816914	0.6973018	0.69872725
486	0.6792191	0.68669224	0.6146083	1.1156634
487	0.69216377	0.6793313	0.6560903	0.64426845
488	0.64638066	0.6381275	0.6231115	0.64531803
489	0.8257611	0.83744574	0.8182147	2.548382
490	0.6732007	0.6414789	0.5866955	0.63329583
491	0.6182902	0.6379563	0.6007867	2.1235545
492	0.796597	0.8019821	0.772718	1.2255162
493	0.65831554	0.67992455	0.6292632	1.7437963
494	0.67513263	0.6564122	0.6033013	0.7393833
495	0.5571117	0.55104303	0.51849556	0.8428468
496	0.36046156	0.3909529	0.35020763	3.9736214
497	0.66552734	0.65098673	0.63518685	0.52075225
498	0.693101	0.7009501	0.63676524	1.1393272
499	0.6343628	0.64758855	0.5645466	1.1894364
500	0.6787665	0.6548208	0.6333637	0.47259402
501	0.5876972	0.5901868	0.47899303	1.0229023
502	0.87801534	0.8682886	0.81952333	0.8337078
503	0.69682777	0.6847436	0.6511065	0.73569894
504	0.661558	0.66731906	0.6291864	1.1779674
505	0.63217425	0.63553834	0.52609247	1.0317122
506	0.4903236	0.48508343	0.45385122	0.8563249
507	0.7751907	0.70931625	0.72491467	-0.31025547
508	0.5527907	0.5451593	0.5256846	0.71846116
509	0.6090033	0.6094966	0.50936514	1.0049508
510	0.754327	0.7693145	0.7388852	1.9705832
511	0.60561883	0.59807056	0.57160336	0.778093
512	0.56298304	0.56033224	0.5285862	0.92293483
513	0.6644471	0.6571653	0.64967	0.5072221
514	0.7684495	0.75895	0.6973897	0.8663169
515	0.6944685	0.6947762	0.63522977	1.0051938
516	0.72144455	0.71360165	0.69355035	0.71883404
517	0.6312879	0.68157136	0.6213604	6.0650954
518	0.61785007	0.5786454	0.58005744	-0.03736269
519	0.7817738	0.772918	0.7523196	0.69933623
520	0.57511234	0.5654839	0.52051914	0.82363343
521	0.36936453	0.36330473	0.34914404	0.7003141
522	0.59935427	0.5974249	0.5617698	0.9486665
523	0.7848609	0.7781952	0.7320422	0.8738003
524	0.6436927	0.63486314	0.6388846	-0.8363995
525	0.65321964	0.6338387	0.5772701	0.7448184
526	0.7158458	0.70478195	0.67007095	0.7582981
527	0.6091407	0.6050598	0.5588817	0.91880274
528	0.65351033	0.6534973	0.61132777	0.99969053
529	0.7122419	0.7098754	0.6740903	0.93797153
530	0.6050424	0.60727197	0.5731576	1.0699259
531	0.63655025	0.633916	0.57300544	0.9585454
532	0.69653094	0.6955702	0.69342005	0.69115955
533	0.63297254	0.63046646	0.564183	0.9635689
534	0.698168	0.7093928	0.68920904	2.2529173
535	0.6050192	0.5866339	0.4758784	0.85763377
536	0.53789675	0.5161711	0.42552203	0.8066678
537	0.713595	0.70643973	0.6513536	0.88504046
538	0.7709227	0.7682412	0.7030415	0.96049726
539	0.58225644	0.55972123	0.5368367	0.5038457
540	0.6799856	0.6623284	0.62517303	0.6778628
541	0.64490664	0.62145454	0.57111895	0.6821678
542	0.72305495	0.71759766	0.6907203	0.8312248
543	0.6897703	0.6892833	0.6402742	0.9901614
544	0.7997778	0.77388644	0.7267217	0.64559615
545	0.5884476	0.59614366	0.5587507	1.2591549
546	0.78506017	0.7902796	0.7625143	1.231504
547	0.52869886	0.5188092	0.4668978	0.8399759
548	0.73281705	0.7227732	0.7158858	0.40678522
549	0.68928385	0.69039625	0.6251908	1.017356
550	0.7125674	0.717039	0.68031114	1.1386274
551	0.7090767	0.712674	0.69042534	1.1928716
552	0.81979185	0.8132233	0.80691534	0.48988113
553	0.725355	0.7471574	0.7124686	2.6918888
554	0.78160983	0.8047745	0.76807886	2.7119756
555	0.75537485	0.74760085	0.6852077	0.8892074
556	0.6322289	0.6185345	0.5628327	0.80266345
557	0.57936597	0.5613773	0.5414585	0.5254583
558	0.58950186	0.5689891	0.5219764	0.69622177
559	0.5485671	0.52284914	0.5127941	0.2810794
560	0.55266666	0.5368141	0.5280971	0.35478848
561	0.5486987	0.54447246	0.5353976	0.68226266
562	0.7632012	0.7483702	0.7146792	0.6943447
563	0.6497404	0.6086652	0.5995132	0.18221302
564	0.6337497	0.6333892	0.55947006	0.9951461
565	0.7828763	0.7887822	0.7720863	1.5473468
566	0.6011483	0.59275603	0.5755357	0.67233795
567	0.7111456	0.7204057	0.66847146	1.2169961
568	0.80539083	0.80781287	0.7747319	1.0789993
569	0.64787734	0.6458405	0.51003367	0.98522377
570	0.6450922	0.64356416	0.6120582	0.9537438
571	0.7795671	0.7907893	0.7660549	1.8305227
572	0.6890706	0.69028527	0.6277304	1.0198025
573	0.6368528	0.6141859	0.5694078	0.6639206
574	0.65613985	0.6542983	0.60740656	0.9622118
575	0.9052474	0.86931634	0.9257124	2.7557304
576	0.6188991	0.6109855	0.5791068	0.8011276
577	0.66779816	0.63638204	0.63734984	-0.031785026
578	0.69881386	0.6912433	0.6733493	0.7027016
579	0.70983475	0.71441805	0.7017098	1.564102
580	0.6917364	0.6829997	0.65373015	0.77012384
581	0.52956456	0.53098196	0.5290384	3.694007
582	0.6363687	0.6603285	0.59476477	1.5759028
583	0.62480515	0.61219436	0.5847308	0.6853151
584	0.57793385	0.57957053	0.5324625	1.0359937
585	0.6547201	0.64131135	0.59287125	0.7832009
586	0.7327469	0.7293737	0.6830065	0.93218374
587	0.6941707	0.68209136	0.6247636	0.8259637
588	0.52341026	0.51312613	0.49802497	0.59487855
589	0.62403107	0.62021613	0.5747724	0.922553
590	0.71967006	0.7046744	0.69796956	0.3089729
591	0.5936576	0.59668237	0.5708252	1.1324766
592	0.7579719	0.75539726	0.68154615	0.9663121
593	0.725249	0.7258271	0.6458097	1.0072774
594	0.7422931	0.7458728	0.7100557	1.1110411
595	0.6294105	0.58597827	0.5746769	0.20647995
596	0.77225673	0.78587806	0.75218755	1.6787188
597	0.6503594	0.64764774	0.6441047	0.56645954
598	0.7446622	0.72654986	0.60441244	0.8708564
599	0.69910413	0.72017086	0.67890227	2.0428112
600	0.61359614	0.62394446	0.57402956	1.261542
601	0.5898048	0.54782796	0.53570455	0.2240914
602	0.6872401	0.68851405	0.6550689	1.0395983
603	0.6726723	0.6338606	0.60868585	0.39343876
604	0.53020036	0.5250684	0.48697898	0.88126343
605	0.6777803	0.6742343	0.6646435	0.7300702
606	0.66653115	0.66767704	0.5719378	1.0121139
607	0.6840381	0.73252195	0.6831318	54.49714
608	0.59907967	0.6045103	0.49731055	1.0533624
609	0.7367052	0.7220177	0.6978294	0.6221944
610	0.77800196	0.7755692	0.73475033	0.94375324
611	0.66790235	0.6718433	0.64616627	1.1813086
612	0.6400784	0.628852	0.5956633	0.7472389
613	0.63468206	0.62298465	0.5860528	0.75945747
614	0.6790102	0.6689401	0.60503334	0.8638752
615	0.7265882	0.71664345	0.6805467	0.78400487
616	0.6567352	0.66708714	0.6375249	1.5388758
617	0.6659243	0.70384437	0.6775031	-2.2749562
618	0.6500208	0.6435492	0.5853578	0.89991844
619	0.7678557	0.7564465	0.72843003	0.7106144
620	0.71638095	0.7099766	0.6868971	0.7827848
621	0.6464534	0.66605544	0.6374551	3.1784244
622	0.579631	0.57819194	0.588634	1.1598387
623	0.7094953	0.7093919	0.65149605	0.998217
624	0.74630046	0.7657209	0.67656934	1.2785047
625	0.52562773	0.49727988	0.4742256	0.44850817
626	0.8657463	0.84765285	0.82476985	0.5584425
627	0.5460033	0.5337607	0.4892397	0.7843238
628	0.6685314	0.6607999	0.6745958	2.2749083
629	0.70316094	0.72725767	0.69267935	3.298956
630	0.6564747	0.6913425	0.61505353	1.8417859
631	0.6816007	0.68112487	0.648692	0.9855411
632	0.6994942	0.6816029	0.6716084	0.35840854
633	0.62612	0.62072283	0.59422445	0.8307869
634	0.7006006	0.7279174	0.69239986	4.3310003
635	0.7262813	0.73534566	0.6907698	1.2552519
636	0.60914665	0.593708	0.51511127	0.83582056
637	0.7280836	0.72325176	0.6989345	0.8342368
638	0.71776146	0.711305	0.669135	0.8672239
639	0.6798718	0.6579011	0.6363683	0.49496758
640	0.77508324	0.7760947	0.74747235	1.0366316
641	0.706908	0.71382403	0.67369485	1.2082323
642	0.63977873	0.60903424	0.5869977	0.41750884
643	0.7350234	0.7137934	0.6926242	0.49928305
644	0.5561582	0.5436148	0.49760818	0.78576636
645	0.6443552	0.6311725	0.5940211	0.738096
646	0.68939036	0.67496735	0.6565537	0.56076515
647	0.70380825	0.68455666	0.6559094	0.5980782
648	0.65579575	0.6552412	0.56124836	0.99413455
649	0.73965	0.728649	0.6893896	0.78112024
650	0.7577692	0.74006075	0.7070883	0.6505889
651	0.61895275	0.61951345	0.61748457	1.3819016
652	0.5669397	0.54516196	0.5269004	0.4560907
653	0.6356915	0.6190762	0.5478088	0.8109374
654	0.8472078	0.8508832	0.8399229	1.5045246
655	0.81875366	0.8137354	0.62548614	0.9740348
656	0.74874586	0.74096143	0.7122454	0.7867307
657	0.71840394	0.7056722	0.67051405	0.73414576
658	0.5592691	0.56479454	0.5305059	1.1921022
659	0.6331988	0.6235466	0.6206777	0.22912471
660	0.662701	0.64066327	0.63991565	0.03281146
661	0.75899893	0.76852655	0.7367843	1.4288892
662	0.5858483	0.5625994	0.48877007	0.7605142
663	0.73772657	0.72647685	0.67995703	0.8052655
664	0.56849104	0.55870914	0.5390173	0.6681146
665	0.76064616	0.76486003	0.738047	1.1864613
666	0.68677807	0.6855416	0.597289	0.98618335
667	0.6416771	0.6230723	0.6157706	0.28184998
668	0.8852867	0.84527785	0.85745114	-0.43732908
669	0.6640058	0.68436366	0.63197696	1.6356096
670	0.47183847	0.5300313	0.44394615	3.0863395
671	0.5350892	0.5369973	0.520792	1.1334615
672	0.74398017	0.7398517	0.7306117	0.69118
673	0.7832339	0.798034	0.7623264	1.7078875
674	0.72718245	0.7279713	0.69347274	1.0234017
675	0.667776	0.68195736	0.63668567	1.4561348
676	0.67829883	0.6718553	0.6363828	0.8462745
677	0.5708949	0.6191426	0.49678287	1.6510103
678	0.42502195	0.4144647	0.3753068	0.7876456
679	0.6467764	0.63421106	0.60424626	0.7045549
680	0.71217376	0.71601	0.67264426	1.0970469
681	0.70043457	0.6957901	0.6836741	0.7228924
682	0.622916	0.6501381	0.61951137	8.995641
683	0.60698843	0.58373904	0.5569197	0.5356506
684	0.67306703	0.66587657	0.5328848	0.9487063
685	0.6440006	0.62833107	0.6178638	0.40048072
686	0.62739277	0.6298989	0.6187487	1.2899264
687	0.6638994	0.679525	0.6285689	1.4422688
688	0.6996604	0.69889575	0.6812547	0.9584549
689	0.6611925	0.6551893	0.6161497	0.86672217
690	0.6514916	0.65643287	0.65884715	0.32822552
691	0.4596842	0.43227798	0.41696212	0.3584999
692	0.5389842	0.56172425	0.47763613	1.370673
693	0.5961566	0.65675825	0.57554764	3.9405484
694	0.6565306	0.6467257	0.60660475	0.80361074
695	0.68387645	0.6650472	0.6357924	0.60841036
696	0.58989114	0.5798518	0.5290705	0.8349355
697	0.7103685	0.70972985	0.68762356	0.9719206
698	0.6988553	0.70413953	0.6778298	1.251326
699	0.7287471	0.7364414	0.7222782	2.1894114
700	0.5691674	0.5795366	0.5414518	1.3741306
701	0.7281512	0.68798745	0.671173	0.29510343
702	0.7003132	0.74185014	0.6780948	2.8694828
703	0.41134307	0.41197452	0.4158838	0.86093646
704	0.59904075	0.60625595	0.5565434	1.1697801
705	0.64318544	0.61204237	0.58491683	0.46552575
706	0.45726687	0.47114968	0.42819387	1.4775158
707	0.6882437	0.696089	0.6780854	1.7723086
708	0.6974114	0.688663	0.629085	0.8719615
709	0.7652038	0.76555634	0.7574998	1.0457636
710	0.5252412	0.50809896	0.48434883	0.5807961
711	0.7511854	0.740458	0.7372996	0.22745477
712	0.70196325	0.68430984	0.6760678	0.3182807
713	0.69163376	0.66122085	0.60809827	0.6359283
714	0.6674198	0.6772786	0.6324397	1.2818397
715	0.6675688	0.6678843	0.6236234	1.007179
716	0.70560175	0.712153	0.6601333	1.1440837
717	0.5715488	0.55447716	0.54152364	0.43142182
718	0.35839063	0.35481426	0.35639012	-0.78772753
719	0.6369766	0.61202526	0.59240335	0.44021717
720	0.7481203	0.7351808	0.7208034	0.5263189
721	0.64741397	0.65376496	0.6352444	1.5218762
722	0.6990786	0.6625637	0.59439474	0.6511885
723	0.7227426	0.71599644	0.6979572	0.72781664
724	0.68690735	0.69520086	0.65454155	1.256243
725	0.6059316	0.6011422	0.5782696	0.82686156
726	0.7431634	0.74157035	0.70953083	0.9526336
727	0.54337394	0.5406513	0.49189672	0.9471102
728	0.7229929	0.71417826	0.70119	0.59571284
729	0.57499754	0.5488152	0.5020232	0.64121145
730	0.8032858	0.80877125	0.7667566	1.1501669
731	0.7768666	0.76331645	0.71963394	0.76324433
732	0.6319687	0.6097821	0.55566585	0.70922995
733	0.68259394	0.7005238	0.6297057	1.3390142
734	0.70181537	0.69325525	0.6807649	0.5933522
735	0.70339507	0.7117908	0.63444865	1.1217718
736	0.46209928	0.44898248	0.4055279	0.7681371
737	0.62445647	0.6143947	0.57757705	0.7853697
738	0.7768578	0.7755219	0.7497512	0.9507161
739	0.6255254	0.6409757	0.59046966	1.440735
740	0.7445039	0.7413843	0.7162432	0.8896139
741	0.7383248	0.72237146	0.6659695	0.77951366
742	0.75969803	0.75782055	0.73249686	0.93097776
743	0.57054	0.54127276	0.59801793	2.0651188
744	0.5808551	0.57651454	0.51999474	0.9286805
745	0.6421322	0.6274359	0.5793115	0.7660597
746	0.59454775	0.5640724	0.4786972	0.7369423
747	0.7145078	0.7600204	0.6598895	1.833284
748	0.5832079	0.59419835	0.53695005	1.2375908
749	0.5713559	0.56327873	0.5479955	0.65423733
750	0.7726616	0.7661987	0.7576316	0.5699986
751	0.58949184	0.5860631	0.5617135	0.8765672
752	0.58007574	0.5975496	0.55266124	1.6373954
753	0.6567168	0.6832133	0.64150476	2.741807
754	0.57767636	0.56157124	0.5407904	0.5633811
755	0.4774281	0.5319952	0.47249132	12.05316
756	0.50363284	0.4871153	0.47939333	0.31856915
757	0.64364415	0.6322758	0.6207568	0.5032918
758	0.87719977	0.88346237	0.8147603	1.1002988
759	0.7574434	0.7556651	0.74565107	0.8491986
760	0.6910139	0.6787146	0.6428714	0.744523
761	0.6568501	0.63369936	0.63046515	0.12257774
762	0.6665594	0.6831798	0.60389215	1.2652166
763	0.53794265	0.5301511	0.52470255	0.41152108
764	0.7345766	0.74836594	0.72134024	2.0417798
765	0.8353354	0.81958866	0.8028783	0.51484466
766	0.6712879	0.68014854	0.6427617	1.3106145
767	0.52033675	0.5567275	0.48659214	2.0784178
768	0.6485066	0.6490778	0.606528	1.0136067
769	0.73097616	0.7211641	0.7093833	0.5455878
770	0.6385103	0.63258535	0.58883065	0.88073707
771	0.6412358	0.6302869	0.6366321	-1.3782723
772	0.69058037	0.6986777	0.63467467	1.1448394
773	0.77096313	0.76847786	0.7435836	0.9092286
774	0.7657499	0.7535919	0.72318846	0.7143427
775	0.6649396	0.66620785	0.65420276	1.1181232
776	0.7106828	0.7002928	0.6932116	0.40530777
777	0.7121779	0.70815253	0.695041	0.7651065
778	0.6689253	0.6669742	0.6506506	0.8932348
779	0.6213436	0.6034741	0.55934554	0.71177274
780	0.7805162	0.7622763	0.75685936	0.22897938
781	0.69321567	0.6917993	0.6521426	0.9655155
782	0.5064042	0.49225622	0.46370968	0.6686228
783	0.56020695	0.5318507	0.49890321	0.53744656
784	0.71022564	0.7046766	0.64521736	0.91464144
785	0.6596036	0.6857208	0.61795396	1.6270692
786	0.68712324	0.6782903	0.62238747	0.86355406
787	0.65115786	0.6345707	0.6011768	0.66813153
788	0.64989495	0.63850224	0.6172501	0.65101063
789	0.75487775	0.763706	0.72354865	1.2817918
790	0.59406114	0.59418905	0.56944394	1.005196
791	0.6622247	0.6422195	0.6238432	0.4787797
792	0.6226509	0.6057084	0.58836764	0.50580865
793	0.67772496	0.6694097	0.65508133	0.6327768
794	0.6218025	0.6137384	0.61655945	-0.53804964
795	0.69133335	0.71990997	0.64116174	1.5695773
796	0.55540854	0.5603019	0.5323889	1.2125736
797	0.6153333	0.6066431	0.6034367	0.2695198
798	0.69538397	0.722364	0.6394273	1.4821596
799	0.70571166	0.65247166	0.66068006	-0.18228072
800	0.7894311	0.77950084	0.7010705	0.88761675
801	0.6872071	0.6754498	0.66622984	0.43952096
802	0.6313713	0.64090514	0.6156832	1.6077096
803	0.67860574	0.6583555	0.61853606	0.66288716
804	0.7057107	0.68889093	0.5992087	0.8420708
805	0.6289699	0.62466365	0.58442044	0.90333766
806	0.45169693	0.44707912	0.41314083	0.8802314
807	0.7191248	0.7103134	0.6770382	0.7906361
808	0.6331418	0.6272751	0.59167135	0.8585329
809	0.6147349	0.65816694	0.5970686	3.458472
810	0.67954355	0.6775581	0.6294534	0.96036285
811	0.6609254	0.65316665	0.62918675	0.7555429
812	0.7523334	0.74660236	0.7057088	0.8770811
813	0.7376305	0.7075738	0.70668495	0.028722215
814	0.60263604	0.5700092	0.5773947	-0.29259774
815	0.60501283	0.61548847	0.59749264	2.393
816	0.89890856	0.89539343	0.86440635	0.89811885
817	0.5203056	0.5045247	0.52439606	4.857942
818	0.7405304	0.72914886	0.701826	0.7059376
819	0.39018154	0.39176038	0.372274	1.0881661
820	0.718946	0.7139085	0.69503146	0.78935444
821	0.6050465	0.62395555	0.5841773	1.906074
822	0.5508449	0.53780305	0.50728667	0.7005881
823	0.7156183	0.7125469	0.6926248	0.86642194
824	0.6777011	0.66618174	0.6664207	-0.021183172
825	0.7462935	0.75491077	0.70679736	1.2181804
826	0.6647693	0.66003525	0.65222096	0.62273544
827	0.72084063	0.7127606	0.6609574	0.86507064
828	0.6458001	0.6345433	0.5740854	0.8430334
829	0.6826498	0.6784486	0.63808143	0.9057364
830	0.6793345	0.6641094	0.64470196	0.5603816
831	0.54593	0.5200493	0.5304208	-0.66873044
832	0.6523236	0.6378544	0.62682146	0.4326279
833	0.77554554	0.7657088	0.75299174	0.56385475
834	0.49791306	0.5493277	0.46940753	2.8036711
835	0.58875936	0.57431847	0.55325437	0.5932715
836	0.7697937	0.7727685	0.73453635	1.0843742
837	0.47891334	0.4734473	0.44043365	0.85794985
838	0.62144	0.65191156	0.587839	1.9068651
839	0.70267594	0.6918589	0.65417635	0.7769661
840	0.50669426	0.49344888	0.46503764	0.6820343
841	0.6918972	0.70335114	0.6521541	1.288199
842	0.62606823	0.62047476	0.6067299	0.7107566
843	0.5498265	0.5332549	0.46431336	0.8062101
844	0.66750634	0.6750207	0.62185186	1.1645919
845	0.67132324	0.66896427	0.62873936	0.9446041
846	0.53197366	0.52401096	0.48835102	0.817464
847	0.7052524	0.7074855	0.65874237	1.048013
848	0.57396674	0.5556341	0.5343615	0.5371155
849	0.6461664	0.62566274	0.58387494	0.67084336
850	0.59576875	0.6208158	0.5581381	1.6656022
851	0.8104087	0.8094185	0.7997333	0.90724385
852	0.49913052	0.49576688	0.4784327	0.83748835
853	0.64899355	0.6538715	0.6051783	1.1113293
854	0.7355787	0.7231902	0.70202863	0.63074523
855	0.6668285	0.64571506	0.60999656	0.62849325
856	0.7147328	0.72195244	0.69617623	1.3890592
857	0.696599	0.67503786	0.7123368	2.3700254
858	0.622298	0.610087	0.5903716	0.6175257
859	0.54145086	0.5385922	0.51911503	0.87201554
860	0.71228933	0.71333224	0.67878	1.0311228
861	0.5504723	0.5514174	0.51855814	1.0296135
862	0.74431956	0.738345	0.71434957	0.8006495
863	0.67182535	0.6721502	0.6349981	1.0088208
864	0.6636319	0.64163405	0.58498967	0.7202793
865	0.6803751	0.6910693	0.6398774	1.2640693
866	0.6125042	0.61162776	0.57616496	0.97588205
867	0.6498257	0.64879924	0.5993115	0.97967994
868	0.33093816	0.29894808	0.2781403	0.39410263
869	0.7105786	0.7067599	0.6819959	0.8663985
870	0.68258476	0.66479504	0.60691506	0.764903
871	0.58690387	0.5540475	0.52798015	0.44239187
872	0.6623482	0.64761686	0.64928424	-0.127632
873	0.79458773	0.7915554	0.7536467	0.9259343
874	0.6432759	0.6252325	0.59980774	0.58490556
875	0.7135221	0.7018301	0.6895065	0.5131504
876	0.7158777	0.70325196	0.6806226	0.64187473
877	0.7298104	0.71861315	0.52763236	0.9446168
878	0.7637236	0.76084757	0.74753946	0.8222926
879	0.58335435	0.5859847	0.5167183	1.0394734
880	0.7957162	0.7975907	0.7706123	1.0746675
881	0.46599203	0.46292126	0.40954593	0.9455982
882	0.48954806	0.46332687	0.41341782	0.6555746
883	0.24035582	0.2429484	0.21891329	1.1209083
884	0.44490236	0.43210965	0.42908618	0.19116342
885	0.6380148	0.6201381	0.5713849	0.73170173
886	0.7650035	0.7586685	0.7022226	0.8990932
887	0.58508897	0.54825574	0.49990165	0.56762075
888	0.7619628	0.7669516	0.7357677	1.1904501
889	0.58551425	0.5803809	0.5485857	0.86099285
890	0.69540256	0.6979448	0.6861584	1.2750127
891	0.62677115	0.66657853	0.55374163	1.5450861
892	0.6201763	0.6210572	0.61734563	1.3111959
893	0.68064195	0.6703057	0.59782153	0.8751972
894	0.75204945	0.7561887	0.7239521	1.1473181
895	0.66572434	0.67585325	0.61445385	1.1975584
896	0.6702053	0.669577	0.6345916	0.98235816
897	0.5404174	0.53735936	0.49518526	0.93239284
898	0.5219612	0.5257944	0.51050043	1.3344601
899	0.6847775	0.6811482	0.68390244	-3.1475377
900	0.61230063	0.6104352	0.58306235	0.9361985
901	0.6237851	0.6306199	0.57995486	1.1559381
902	0.61937493	0.62175107	0.5777385	1.0570688
903	0.43521023	0.40796974	0.37826946	0.5215996
904	0.75815135	0.7312459	0.7460605	-1.2252737
905	0.6977015	0.7035647	0.63323444	1.0909486
906	0.65755737	0.645835	0.6471354	-0.12477409
907	0.62806374	0.6438837	0.5917456	1.4355943
908	0.68490607	0.6755669	0.6452508	0.7644915
909	0.69328296	0.69290245	0.64921093	0.991366
910	0.5990034	0.6420422	0.57560265	2.83921
911	0.5625439	0.40917933	0.38788676	0.12191064
912	0.7147935	0.7127311	0.6666172	0.957191
913	0.62067735	0.6183852	0.55004203	0.96754944
914	0.6993453	0.70517063	0.6737502	1.2275962
915	0.6521082	0.6279937	0.6363235	-0.5277147
916	0.5966704	0.5859118	0.57056886	0.5878181
917	0.8207387	0.81970364	0.7697402	0.97970456
918	0.62730885	0.6097492	0.56757927	0.7060142
919	0.54988223	0.61325556	0.51925546	3.0692134
920	0.61657405	0.60778904	0.57447594	0.79132056
921	0.45547742	0.50462407	0.5017956	-0.061066285
922	0.48979047	0.49127775	0.312669	1.008397
923	0.69316536	0.7172158	0.6641019	1.8275137
924	0.6373232	0.6519002	0.5838968	1.2728422
925	0.7006859	0.65612614	0.6484702	0.14662102
926	0.76074374	0.78484017	0.72783405	1.7321986
927	0.4955442	0.50688124	0.48074907	1.7662687
928	0.5801224	0.5750364	0.5495941	0.83340037
929	0.55437547	0.5321362	0.54431427	-1.2103982
930	0.65739703	0.6420807	0.57056975	0.8236003
931	0.52052313	0.4871955	0.48101452	0.15644619
932	0.7459328	0.7342378	0.71109295	0.6643206
933	0.67204463	0.66147274	0.64131826	0.6559341
934	0.6176281	0.6332244	0.5906318	1.5777208
935	0.6072548	0.5471664	0.573995	-0.8066368
936	0.588336	0.5833069	0.55576	0.84561986
937	0.7381073	0.7287764	0.7080175	0.68989724
938	0.71934927	0.7320509	0.70620275	1.9661592
939	0.6369359	0.6381276	0.6024209	1.034528
940	0.55168676	0.56023145	0.52981246	1.3906264
941	0.65340585	0.6212904	0.6159917	0.14162226
942	0.6964187	0.6944474	0.6812583	0.86997
943	0.26615652	0.259879	0.24509232	0.7019811
944	0.7664043	0.75253177	0.76569384	-18.526974
945	0.5480951	0.49367782	0.4600321	0.3820642
946	0.87224483	0.838923	0.86229163	-2.3478534
947	0.79804677	0.79645824	0.7764686	0.9263829
948	0.65671325	0.6674671	0.63495475	1.4942378
949	0.69133204	0.68150204	0.6247888	0.8522765
950	0.7474596	0.76657087	0.71155053	1.5322132
951	0.48179558	0.46642873	0.47134855	-0.4709309
952	0.6663533	0.6843724	0.62435704	1.4290656
953	0.6697809	0.6779309	0.64778394	1.3705046
954	0.6769013	0.7026257	0.65372026	2.1097186
955	0.7287281	0.736909	0.7158347	1.6344976
956	0.66874194	0.6798781	0.64222604	1.419981
957	0.7173151	0.69239736	0.66925853	0.4814916
958	0.6399315	0.63366586	0.5922699	0.86853904
959	0.55493057	0.55389446	0.5460802	0.88293093
960	0.64701676	0.63194346	0.6060791	0.63179874
961	0.67031676	0.6743874	0.6489324	1.1903559
962	0.68198514	0.674148	0.6626288	0.5951131
963	0.60012674	0.5835798	0.59986967	-63.366333
964	0.6808419	0.6825848	0.6539104	1.064716
965	0.81205666	0.7976986	0.7747515	0.6151193
966	0.7398726	0.75482756	0.7214468	1.8116344
967	0.50408316	0.4838163	0.44106293	0.6784071
968	0.7423164	0.7402703	0.7118696	0.9327973
969	0.6238466	0.6010723	0.5233584	0.7733636
970	0.7397616	0.75809747	0.71192825	1.6587739
971	0.7226021	0.7166236	0.6957418	0.777422
972	0.60345554	0.58482134	0.5506473	0.64713454
973	0.56393296	0.55646294	0.5137183	0.85123837
974	0.47198904	0.4779966	0.44315606	1.208357
975	0.51444536	0.50554675	0.47675875	0.76387864
976	0.6689541	0.69619226	0.6570961	3.2970333
977	0.598261	0.60230094	0.60020834	-1.0745921
978	0.5642228	0.5692186	0.5413605	1.2185152
979	0.66213745	0.66007334	0.6088285	0.9612803
980	0.43008772	0.4434865	0.4281091	7.7718368
981	0.6434649	0.6191092	0.6171499	0.074456446
982	0.69289243	0.6698023	0.6433225	0.53419065
983	0.8327397	0.8350063	0.8201939	1.1806645
984	0.65938693	0.6565008	0.61966634	0.92733955
985	0.5215598	0.55460936	0.4962942	2.3080876
986	0.7283005	0.6914058	0.7364528	5.525681
987	0.69178665	0.697035	0.6390807	1.0995783
988	0.6368257	0.65052915	0.5800264	1.2412612
989	0.7324097	0.7306801	0.72034657	0.8566205
990	0.64168	0.6471767	0.6153758	1.208966
991	0.68519485	0.6763467	0.6362107	0.8193675
992	0.59069324	0.6036472	0.54430073	1.2792248
993	0.7057363	0.7060292	0.68654186	1.0152595
994	0.66226923	0.62330264	0.57685983	0.5437669
995	0.63689065	0.65798354	0.6055583	1.673198
996	0.5463661	0.51645756	0.49890614	0.36981535
997	0.65768903	0.6672136	0.6287783	1.3294477
998	0.5910878	0.57556736	0.5670699	0.3537972
999	0.68888545	0.6775603	0.64283925	0.7540487
1000	0.57751244	0.57568604	0.49397776	0.97813594
1001	0.6765936	0.6679275	0.6397637	0.76469934
1002	0.69289917	0.7074184	0.6614817	1.4621379
1003	0.4858401	0.47440663	0.46093616	0.5408969
1004	0.60744953	0.5948095	0.52912194	0.8386257
1005	0.62755114	0.61105824	0.5391705	0.8133878
1006	0.76735234	0.77331334	0.7373143	1.1984483
1007	0.6343579	0.6173781	0.5924386	0.5949409
1008	0.6909499	0.6976915	0.6971263	-0.09150478
1009	0.7640788	0.7513521	0.7092697	0.767799
1010	0.65999734	0.6574381	0.63022095	0.91405123
1011	0.6650509	0.6647901	0.64040816	0.9894156
1012	0.63696116	0.5796362	0.48205674	0.6299335
1013	0.7728072	0.7690716	0.7598729	0.71118563
1014	0.675063	0.68170923	0.6316624	1.1531365
1015	0.60748106	0.59104174	0.5859224	0.23746039
1016	0.4839655	0.50444746	0.4573018	1.7681597
1017	0.5959672	0.58238894	0.5459229	0.72867566
1018	0.60975444	0.5929957	0.56859773	0.59280664
1019	0.62223047	0.6288596	0.61772084	2.4699903
1020	0.6464336	0.64222234	0.62606925	0.7932049
1021	0.6957191	0.703467	0.65830946	1.2071093
1022	0.7394599	0.715124	0.7318794	-2.2103412
1023	0.57380784	0.5496339	0.54077697	0.2681417
1024	0.656396	0.6391526	0.633615	0.2430789
1025	0.67794883	0.6731479	0.6324977	0.89437187
1026	0.5702948	0.55539954	0.5373944	0.54726195
1027	0.7269796	0.7280064	0.64899355	1.0131665
1028	0.66376275	0.66430867	0.6069309	1.0096059
1029	0.7215008	0.7326768	0.666184	1.202036
1030	0.5750724	0.5696988	0.5660012	0.40762204
1031	0.66747016	0.6745804	0.5786042	1.0800109
1032	0.7009835	0.7122504	0.6549555	1.2447833
1033	0.7922252	0.7978634	0.77574134	1.3420465
1034	0.79187465	0.80170864	0.7464677	1.2165747
1035	0.7221765	0.71432066	0.66241056	0.8685567
1036	0.5414997	0.5326271	0.4949394	0.8094391
1037	0.584817	0.5731236	0.5665945	0.3582982
1038	0.6192292	0.6178469	0.581699	0.96316856
1039	0.68471	0.706609	0.6678224	2.2967489
1040	0.68652606	0.64988196	0.5779863	0.66239005
1041	0.5774301	0.59423476	0.5433005	1.4923769
1042	0.6041532	0.57874805	0.5465552	0.5589227
1043	0.6217144	0.6113962	0.5937692	0.6307698
1044	0.50033754	0.4904976	0.4685421	0.6905232
1045	0.52190495	0.49867165	0.46384987	0.59980595
1046	0.7506068	0.74494797	0.706778	0.8708884
1047	0.6412538	0.63378435	0.6053455	0.791985
1048	0.48668987	0.471399	0.44989142	0.5844701
1049	0.36869892	0.34725228	0.34136686	0.2153303
1050	0.63122755	0.607741	0.53136444	0.7648125
1051	0.69433445	0.68161094	0.66365755	0.5852415
1052	0.68882656	0.6840179	0.6504866	0.8745783
1053	0.6709302	0.6706503	0.6301136	0.9931424
1054	0.6320954	0.6316268	0.6173968	0.96811867
1055	0.70342743	0.7003217	0.6969475	0.5207101
1056	0.63522696	0.6350435	0.61870515	0.9888957
1057	0.54941314	0.54805976	0.5034372	0.97056323
1058	0.73228043	0.7674358	0.7231298	4.841853
1059	0.73158544	0.72315514	0.69199246	0.7870758
1060	0.629526	0.6386193	0.6109373	1.4891828
1061	0.69794565	0.6900902	0.63777345	0.8694501
1062	0.74685323	0.7437292	0.6741769	0.9570141
1063	0.584875	0.58641976	0.5646364	1.0763282
1064	0.6686315	0.6781897	0.6498426	1.508716
1065	0.71635526	0.7032811	0.66586864	0.74103713
1066	0.6171831	0.62354785	0.5900887	1.234911
1067	0.77653164	0.7845597	0.71044046	1.12147
1068	0.5858056	0.5808725	0.57049114	0.6778784
1069	0.6620115	0.67378396	0.64060885	1.5500463
1070	0.6835605	0.6857602	0.6378036	1.0480739
1071	0.62784064	0.6217356	0.61076826	0.64240104
1072	0.70192325	0.7185952	0.67474955	1.6135328
1073	0.7633705	0.74575245	0.67885345	0.7915443
1074	0.72548485	0.74514395	0.6897421	1.5500163
1075	0.6284204	0.6531767	0.60046136	1.885449
1076	0.6247598	0.5513328	0.48548317	0.47279724
1077	0.6019955	0.5660315	0.54773647	0.33717963
1078	0.7165754	0.71216065	0.6577797	0.92491394
1079	0.6226836	0.6098217	0.6051181	0.26777402
1080	0.70778465	0.71392226	0.67217964	1.1723804
1081	0.6470278	0.626969	0.59532326	0.6120492
1082	0.71343577	0.70990855	0.69800895	0.7713576
1083	0.5897689	0.572157	0.55014074	0.5555719
1084	0.783026	0.78796124	0.7289107	1.091199
1085	0.66078186	0.65064037	0.64281934	0.43540803
1086	0.61787444	0.599807	0.57877356	0.5379281
1087	0.7263145	0.72682506	0.7074246	1.0270289
1088	0.6144131	0.62411904	0.5723615	1.230811
1089	0.5787102	0.55122393	0.52212054	0.51428825
1090	0.6414939	0.651538	0.57497746	1.1510017
1091	0.73754895	0.7331555	0.6756886	0.9289778
1092	0.64321786	0.62299573	0.49804577	0.8607024
1093	0.46844822	0.48008853	0.44560227	1.509513
1094	0.66903186	0.6685995	0.65032333	0.976889
1095	0.6664411	0.6596818	0.65451527	0.43322238
1096	0.72034675	0.7052596	0.6947039	0.41164437
1097	0.75933754	0.7525163	0.70808595	0.86690724
1098	0.55723304	0.5482344	0.5251734	0.7193156
1099	0.5987524	0.6016019	0.5496519	1.0580344
1100	0.42299342	0.40567517	0.30111176	0.8579093
1101	0.72931755	0.7158582	0.6956076	0.6007313
1102	0.6757881	0.67243785	0.66886663	0.5159615
1103	0.62837833	0.6233048	0.59724545	0.8370357
1104	0.7471877	0.7628579	0.72197145	1.6214349
1105	0.60886025	0.6084696	0.57267684	0.98920363
1106	0.67052937	0.6513714	0.63562095	0.45119402
1107	0.6246776	0.6100348	0.59587	0.4917041
1108	0.6191264	0.60093325	0.5811121	0.52141356
1109	0.6882908	0.67986345	0.63229233	0.8495079
1110	0.6718143	0.6653154	0.6358699	0.81919485
1111	0.7718214	0.75754565	0.6815426	0.84187067
1112	0.5812175	0.5739823	0.5539584	0.73457575
1113	0.5739684	0.5599053	0.5505169	0.40033194
1114	0.6944283	0.6948055	0.65755993	1.0102304
1115	0.7952881	0.7906904	0.7760671	0.76080006
1116	0.629525	0.6147094	0.5749022	0.7287649
1117	0.6399717	0.6285349	0.6025579	0.69431686
1118	0.6480923	0.63490057	0.61818105	0.5589704
1119	0.81818545	0.81233704	0.78408325	0.8285035
1120	0.6842609	0.6943341	0.6769208	2.3723435
1121	0.65345275	0.6459463	0.55914336	0.92040634
1122	0.6205471	0.631129	0.6201642	28.636208
1123	0.6241025	0.6182526	0.58645403	0.8446178
1124	0.6345036	0.61610585	0.5573486	0.76154816
1125	0.4994876	0.49862525	0.46203136	0.9769769
1126	0.64837116	0.6509222	0.6288458	1.1306517
1127	0.73003626	0.72763824	0.7137994	0.8523103
1128	0.70106393	0.69511145	0.6868429	0.58143085
1129	0.6374902	0.65334916	0.5991978	1.4141538
1130	0.735887	0.7251176	0.66794133	0.8415003
1131	0.71794605	0.7238801	0.7088753	1.654197
1132	0.6324068	0.6257598	0.57472646	0.8847615
1133	0.4919416	0.4942736	0.4761656	1.1478195
1134	0.5812234	0.5549481	0.521023	0.56353587
1135	0.7177853	0.7060438	0.6921897	0.54126817
1136	0.8107383	0.8146098	0.75808454	1.0735275
1137	0.5144894	0.48842788	0.4870556	0.050021403
1138	0.7740156	0.7671772	0.7327256	0.8343816
1139	0.5312267	0.53903544	0.49460992	1.213256
1140	0.65056753	0.6460791	0.61075574	0.8872593
1141	0.72068745	0.710959	0.6961482	0.603556
1142	0.6204814	0.6121809	0.6010849	0.5720625
1143	0.57850367	0.57739586	0.54940176	0.9619334
1144	0.6762034	0.68865615	0.6573723	1.6612837
1145	0.52300197	0.55273455	0.512495	3.8297915
1146	0.59538275	0.588386	0.5944153	-6.23221
1147	0.6029768	0.5894709	0.57540494	0.51015717
1148	0.7258862	0.72725993	0.7026682	1.0591656
1149	0.5786531	0.577139	0.5245713	0.97200394
1150	0.6152948	0.61030954	0.59108365	0.794092
1151	0.6261384	0.6221798	0.5761124	0.92086947
1152	0.6323461	0.6190824	0.61705995	0.13230574
1153	0.7429783	0.754784	0.68385106	1.1996664
1154	0.669596	0.6444465	0.6545895	-0.67590404
1155	0.4689165	0.45581886	0.43308595	0.63445604
1156	0.63883495	0.6404187	0.602398	1.0434656
1157	0.53638196	0.5131825	0.5201039	-0.42519435
1158	0.66062826	0.65865296	0.64788735	0.84496415
1159	0.5872242	0.56288373	0.5430508	0.44897896
1160	0.71169317	0.7045971	0.68641764	0.71925205
1161	0.5711222	0.5638354	0.52979517	0.82367855
1162	0.7285422	0.7159039	0.6600407	0.81550294
1163	0.61549854	0.60023147	0.58605206	0.4815315
1164	0.7118047	0.7130214	0.6420284	1.0174373
1165	0.50176716	0.49181813	0.4967076	-0.9663782
1166	0.61626387	0.615939	0.5565033	0.99456424
1167	0.63959426	0.6397074	0.610515	1.0038904
1168	0.5015972	0.46763435	0.46216702	0.13865831
1169	0.52528065	0.5618743	0.51785153	5.925698
1170	0.61650044	0.6035652	0.5503277	0.80452335
1171	0.71399677	0.70375687	0.66774917	0.7785853
1172	0.70913404	0.7075605	0.6584859	0.9689315
1173	0.7135893	0.7147749	0.69471866	1.0628275
1174	0.4620856	0.47519064	0.44843447	1.9599961
1175	0.68657565	0.6724184	0.6248118	0.7707843
1176	0.7283554	0.73658645	0.70977175	1.4429184
1177	0.7662881	0.73712474	0.740219	-0.11869437
1178	0.7100364	0.7093236	0.6585887	0.9861449
1179	0.76124567	0.75844157	0.73209274	0.90381414
1180	0.655775	0.6498109	0.6469851	0.32148233
1181	0.6063921	0.60965556	0.5770788	1.111331
1182	0.58943	0.6138895	0.56370765	1.9509071
1183	0.62099284	0.5913687	0.5756664	0.346426
1184	0.7269385	0.7212335	0.6902356	0.8445626
1185	0.5933359	0.5704608	0.5602226	0.30918604
1186	0.5656063	0.5628897	0.48071843	0.9679978
1187	0.64328754	0.63035417	0.6138144	0.56118083
1188	0.78222203	0.7792863	0.7597655	0.8692715
1189	0.6252518	0.6375277	0.5726975	1.2335845
1190	0.5676615	0.5606002	0.54792076	0.64229834
1191	0.5328309	0.55330664	0.5285835	5.8208084
1192	0.54687613	0.5200729	0.44899318	0.72617036
1193	0.78942764	0.7874825	0.7456431	0.9555748
1194	0.7407495	0.75099266	0.7262967	1.7087352
1195	0.6712257	0.66208434	0.6023795	0.8672202
1196	0.5499111	0.5478232	0.5344077	0.86532694
1197	0.69186085	0.6749694	0.64951587	0.6010985
1198	0.66932607	0.6629986	0.6407361	0.7786828
1199	0.6284054	0.62742096	0.61752963	0.909484
1200	0.72717464	0.72026193	0.7118209	0.54977036
1201	0.77150124	0.7795234	0.75443	1.4699205
1202	0.67131025	0.6962667	0.64527565	1.9585886
1203	0.7098798	0.72850645	0.71677655	-1.7007899
1204	0.6821665	0.6924014	0.64081347	1.2475003
1205	0.4290785	0.41849628	0.40088883	0.6246067
1206	0.41960397	0.40934998	0.37602603	0.76469755
1207	0.72471803	0.6792062	0.7195319	-7.7756667
1208	0.68088704	0.6808293	0.6269951	0.9989283
1209	0.60376745	0.60573536	0.5700244	1.0583203
1210	0.6206591	0.6365908	0.60578066	2.070788
1211	0.63987297	0.6303286	0.5990003	0.76648533
1212	0.61598814	0.6015813	0.5206478	0.8488901
1213	0.68696964	0.66618764	0.6293261	0.639474
1214	0.58068293	0.5693266	0.56621075	0.215298
1215	0.6980482	0.6815071	0.62701094	0.7671494
1216	0.6087052	0.61439127	0.585228	1.2421944
1217	0.57166123	0.571201	0.5596605	0.96165174
1218	0.43055245	0.40870965	0.40744862	0.0545808
1219	0.6351809	0.63366324	0.59851223	0.9586117
1220	0.67188156	0.6706147	0.66456956	0.82674545
1221	0.8391678	0.83039886	0.79995996	0.77634776
1222	0.5784621	0.5643693	0.4618667	0.8791307
1223	0.8381851	0.8337553	0.78109396	0.922409
1224	0.4771876	0.47494283	0.45855904	0.8794985
1225	0.64953536	0.64768744	0.6077289	0.95579815
1226	0.64715546	0.64511174	0.60418826	0.95243526
1227	0.7451786	0.7331317	0.71840113	0.5501112
1228	0.74149454	0.72135496	0.68495923	0.6437699
1229	0.6519865	0.6311992	0.6163176	0.4172152
1230	0.724944	0.71736646	0.65230817	0.8956777
1231	0.6849463	0.7182969	0.66513914	2.6837642
1232	0.58201534	0.59554416	0.566049	1.8473332
1233	0.7876017	0.7778326	0.7379865	0.803103
1234	0.76465005	0.743784	0.7309307	0.3811853
1235	0.7162968	0.70646924	0.68619287	0.6735457
1236	0.7161356	0.7090812	0.69501346	0.6660167
1237	0.63857675	0.62331045	0.59546304	0.64590615
1238	0.7161287	0.68477786	0.65192664	0.5116847
1239	0.6938691	0.69015336	0.6696081	0.8468425
1240	0.73841226	0.72992206	0.73325306	-0.6456439
1241	0.67953277	0.6729232	0.65558976	0.72394615
1242	0.80602986	0.8156294	0.7906067	1.6224117
1243	0.5916651	0.6016948	0.59354806	-4.3265486
1244	0.7622299	0.7500372	0.7239961	0.68110096
1245	0.5694193	0.55639935	0.50561357	0.7959435
1246	0.72462225	0.7162712	0.7096191	0.4433815
1247	0.506329	0.51021093	0.47233257	1.1141864
1248	0.59164834	0.58760154	0.60405874	1.3260812
1249	0.89378226	0.88944566	0.87426513	0.7778056
1250	0.74048656	0.74895215	0.7186417	1.3875322
1251	0.65920043	0.64812696	0.6276154	0.64940774
1252	0.71586055	0.71726626	0.68468046	1.0450838
1253	0.6660757	0.6626786	0.6119834	0.9371979
1254	0.64668024	0.657429	0.62131685	1.4237897
1255	0.7596524	0.7902115	0.72548485	1.8943908
1256	0.53159666	0.5327233	0.5151276	1.0684099
1257	0.81380284	0.8090749	0.77189255	0.88718855
1258	0.5691187	0.55900383	0.52058774	0.79157937
1259	0.81825674	0.83502513	0.786471	1.5275449
1260	0.64621377	0.63513476	0.61058575	0.68903655
1261	0.7476307	0.7414064	0.67069644	0.91909546
1262	0.6882567	0.6865232	0.6412738	0.96310395
1263	0.7145961	0.71363443	0.6884938	0.963158
1264	0.5688241	0.5864636	0.51606494	1.3343391
1265	0.56299305	0.5831797	0.54820424	2.364996
1266	0.7623278	0.76648843	0.6950831	1.0618732
1267	0.58448756	0.60596496	0.5479854	1.5883868
1268	0.6906186	0.69621956	0.67983365	1.519335
1269	0.69628924	0.68654275	0.68336284	0.24600103
1270	0.64216983	0.61559725	0.5797656	0.574186
1271	0.6389716	0.621518	0.6038343	0.5032748
1272	0.7002328	0.69560593	0.67212105	0.83541155
1273	0.71513057	0.7014397	0.6430852	0.80996853
1274	0.7470729	0.72762483	0.67493165	0.7304171
1275	0.8165843	0.80296355	0.77113456	0.70031214
1276	0.7842621	0.77646023	0.73031723	0.85537297
1277	0.7596777	0.73922557	0.66672844	0.77996445
1278	0.7641276	0.7559424	0.71650857	0.82811064
1279	0.730877	0.7171056	0.7044963	0.4779753
1280	0.674788	0.6700579	0.63363236	0.8850679
1281	0.6435459	0.6367107	0.6075006	0.8103714
1282	0.6649487	0.63955665	0.62600344	0.3480065
1283	0.69922006	0.6811653	0.66337866	0.49625906
1284	0.5847508	0.5801422	0.56822157	0.7211861
1285	0.72233033	0.7207598	0.6708926	0.9694675
1286	0.6669975	0.6553981	0.6250437	0.7235192
1287	0.679263	0.6661497	0.6198244	0.7793804
1288	0.6960086	0.6965833	0.65857476	1.015351
1289	0.7652999	0.7765907	0.74710536	1.6205586
1290	0.7136822	0.7035965	0.62199533	0.8899984
1291	0.69692385	0.73359704	0.64306784	1.6809487
1292	0.72173476	0.7272809	0.67760754	1.1256855
1293	0.4700621	0.4675126	0.45117193	0.86503565
1294	0.68459845	0.66782916	0.5620105	0.863206
1295	0.7299961	0.72825754	0.64985216	0.9783072
1296	0.74899477	0.7409172	0.7175109	0.74343824
1297	0.5304065	0.5461679	0.51660985	2.1424122
1298	0.61190754	0.6019733	0.56011397	0.8081954
1299	0.70024174	0.70892435	0.6288059	1.1215441
1300	0.567814	0.57225984	0.55985665	1.5587107
1301	0.6642272	0.65522945	0.6077889	0.8405738
1302	0.699835	0.68550974	0.5985667	0.8585415
1303	0.8012035	0.7827722	0.7607498	0.54438484
1304	0.7377939	0.7331818	0.714713	0.8001751
1305	0.51021576	0.56603014	0.47743478	2.7026458
1306	0.79548067	0.8000058	0.77232486	1.1954207
1307	0.6362098	0.6269776	0.6143189	0.57826436
1308	0.67887425	0.675107	0.6497735	0.8705446
1309	0.85064864	0.8466252	0.8514299	6.1500726
1310	0.62903625	0.59879565	0.54838634	0.6250387
1311	0.7407479	0.7368895	0.73055845	0.6213301
1312	0.55759346	0.5404944	0.53680253	0.17757028
1313	0.5921787	0.60308623	0.5779467	1.76641
1314	0.61077756	0.59657854	0.5895763	0.33027455
1315	0.6653479	0.6505454	0.6199583	0.67388
1316	0.71140105	0.7042139	0.676979	0.79120564
1317	0.64875954	0.6397358	0.5896389	0.84736764
1318	0.6794763	0.6764281	0.6480554	0.90298694
1319	0.6633567	0.66567576	0.64981276	1.171223
1320	0.47986767	0.45856094	0.42647707	0.6009274
1321	0.7070882	0.6951683	0.6732127	0.64812714
1322	0.57405263	0.56915975	0.54459816	0.8338831
1323	0.54527146	0.5271503	0.51925194	0.30355412
1324	0.6198368	0.6183638	0.5678543	0.97166336
1325	0.75922954	0.76587856	0.75551975	2.7922878
1326	0.68845105	0.69232583	0.6502227	1.1013588
1327	0.711593	0.7063608	0.69202936	0.7325568
1328	0.632812	0.6252313	0.57159156	0.8761738
1329	0.4628752	0.46058547	0.44811097	0.8449148
1330	0.71267176	0.7235571	0.6906391	1.4940552
1331	0.7200791	0.7155369	0.6977941	0.7961758
1332	0.5475244	0.50406474	0.50507843	-0.023882043
1333	0.76665884	0.7685974	0.76305217	1.5374979
1334	0.63942933	0.6374082	0.6021296	0.9458137
1335	0.7810912	0.77793026	0.77597564	0.38209146
1336	0.61104757	0.6014826	0.5835078	0.65268666
1337	0.72009903	0.71699077	0.6842933	0.91319084
1338	0.5892626	0.5882568	0.5632811	0.9612867
1339	0.8520824	0.85055655	0.83169574	0.9251559
1340	0.28097203	0.30419585	0.26030603	2.1237693
1341	0.52948374	0.50798374	0.47366017	0.61485815
1342	0.61513954	0.5912449	0.58739704	0.13869826
1343	0.6941912	0.6888839	0.6847066	0.44042733
1344	0.7044661	0.71355057	0.6776553	1.3388356
1345	0.70964426	0.69799185	0.65818167	0.7735751
1346	0.75110453	0.75136906	0.69936436	1.0051125
1347	0.56479883	0.5463607	0.53488886	0.38354462
1348	0.713974	0.70428216	0.7079134	-0.59915423
1349	0.75791985	0.7599462	0.72981715	1.0721062
1350	0.69250154	0.6977102	0.6580448	1.1511656
1351	0.81788933	0.8086645	0.7984894	0.5244917
1352	0.6706103	0.6660431	0.6355235	0.86983126
1353	0.8542679	0.8623545	0.84821856	2.3367786
1354	0.86562806	0.8645486	0.8679297	1.4689888
1355	0.8108615	0.80680996	0.78739053	0.8273799
1356	0.6956286	0.6873571	0.62792104	0.8778355
1357	0.7228409	0.7072387	0.6727723	0.68838304
1358	0.64670575	0.6449184	0.6495138	1.636518
1359	0.72223014	0.72767144	0.70905066	1.4128621
1360	0.6102941	0.6078798	0.55164206	0.95883715
1361	0.70648885	0.7084905	0.66551226	1.0488485
1362	0.5677888	0.55412674	0.513755	0.74715734
1363	0.7315046	0.7191541	0.68770504	0.7180224
1364	0.7690504	0.7579346	0.73584086	0.66528165
1365	0.6839471	0.6763157	0.6607193	0.67145586
1366	0.64783376	0.6155386	0.5600328	0.6321776
1367	0.59092873	0.5805275	0.5329414	0.82062894
1368	0.63790846	0.6239272	0.60257983	0.6042506
1369	0.6257329	0.60867494	0.60546494	0.15837842
1370	0.6402462	0.65454906	0.61333036	1.5313914
1371	0.6966532	0.71377236	0.67625237	1.8391411
1372	0.6317868	0.62328273	0.589749	0.79770386
1373	0.7415977	0.75755036	0.71253264	1.5488597
1374	0.5906204	0.60100377	0.5423796	1.2152405
1375	0.6687142	0.65695685	0.63975483	0.5940048
1376	0.67173606	0.6706188	0.5979305	0.98486173
1377	0.5420975	0.51524204	0.47847658	0.57788306
1378	0.72226375	0.71609205	0.6875491	0.8222161
1379	0.6387954	0.617513	0.5933336	0.5318622
1380	0.8653157	0.81519705	0.84639996	-1.6495763
1381	0.6724378	0.67003816	0.59137225	0.97039896
1382	0.7553269	0.7553163	0.7250048	0.9996501
1383	0.6286814	0.6172378	0.5994779	0.6081428
1384	0.74884033	0.74513084	0.7170088	0.88346463
1385	0.59025353	0.5690008	0.5497563	0.47520497
1386	0.7007168	0.6649633	0.6127867	0.5933873
1387	0.6546095	0.6579723	0.55463254	1.0336355
1388	0.6056664	0.6278283	0.52695936	1.2815746
1389	0.64078665	0.6338325	0.53831947	0.9321331
1390	0.61538535	0.6261664	0.5891106	1.4103199
1391	0.5770162	0.5642255	0.52800244	0.7390389
1392	0.7072738	0.6866944	0.66672385	0.49249244
1393	0.5525502	0.5343215	0.4643698	0.79327935
1394	0.63128567	0.6032744	0.5642105	0.5823901
1395	0.7342544	0.7408565	0.7221953	1.5474797
1396	0.72915435	0.7019392	0.69390124	0.22800782
1397	0.6977777	0.6751703	0.6562124	0.4560995
1398	0.63884723	0.6404622	0.593176	1.0353612
1399	0.62658805	0.6272723	0.58053267	1.0148574
1400	0.7780102	0.7117131	0.73628974	-0.58907956
1401	0.44986925	0.445666	0.36908168	0.94797146
1402	0.79720455	0.768916	0.76547235	0.10852252
1403	0.8008156	0.81539637	0.7583498	1.3433536
1404	0.5712496	0.5779979	0.560456	1.6252133
1405	0.66502094	0.6344916	0.61899585	0.33668104
1406	0.744881	0.73516816	0.7415215	-1.891152
1407	0.67242193	0.67246515	0.6197611	1.0008206
1408	0.6456389	0.6325124	0.5934008	0.7487181
1409	0.6891982	0.7107206	0.624632	1.3333386
1410	0.62846357	0.6092164	0.5721613	0.65814555
1411	0.58825696	0.5723329	0.54129344	0.6609275
1412	0.7453887	0.7395686	0.7479075	3.310632
1413	0.61150897	0.6107229	0.5752528	0.9783191
1414	0.702333	0.6833254	0.6699964	0.41219646
1415	0.7124912	0.70102817	0.6226068	0.872469
1416	0.5955682	0.6039721	0.57025677	1.3320202
1417	0.599494	0.58283323	0.5605012	0.572722
1418	0.78681296	0.7793741	0.7231341	0.883182
1419	0.58424246	0.59012455	0.53238976	1.1134384
1420	0.7943364	0.7852715	0.7683362	0.6513545
1421	0.5821933	0.5923423	0.5637977	1.5517081
1422	0.67173	0.6358933	0.615184	0.36623785
1423	0.72290814	0.72343785	0.70533776	1.0301477
1424	0.59652114	0.57257044	0.567929	0.16233198
1425	0.7531829	0.7206007	0.657826	0.65831345
1426	0.5044103	0.51829225	0.46478635	1.3503414
1427	0.67881936	0.67290276	0.633273	0.8700973
1428	0.7906295	0.7792154	0.7474427	0.73570365
1429	0.6157309	0.613978	0.56650144	0.9643942
1430	0.6460041	0.6401041	0.6203465	0.7700499
1431	0.5291035	0.5652208	0.52751106	23.680204
1432	0.65816957	0.6509703	0.55171925	0.93236953
1433	0.75804347	0.7352997	0.7500154	-1.8330227
1434	0.8311286	0.82333016	0.8155622	0.49902168
1435	0.687086	0.6399795	0.6335891	0.11945352
1436	0.53798693	0.521588	0.5056084	0.49352565
1437	0.5950056	0.5884213	0.5743655	0.68099505
1438	0.7541844	0.74019045	0.7235224	0.54360515
1439	0.70608246	0.70828176	0.6602168	1.0479507
1440	0.7520396	0.75589365	0.7320251	1.192562
1441	0.79763633	0.8122638	0.782222	1.9489502
1442	0.7654867	0.7689493	0.74363023	1.1584222
1443	0.8083081	0.805379	0.79816216	0.7112988
1444	0.63368803	0.6143805	0.59453887	0.5068208
1445	0.67512757	0.66055954	0.652427	0.35825202
1446	0.56684935	0.5570679	0.52577573	0.76185495
1447	0.6362493	0.6289981	0.61847353	0.59207386
1448	0.57244956	0.57178855	0.51727873	0.98801875
1449	0.62263465	0.6268115	0.6107832	1.3524346
1450	0.59964615	0.5834378	0.5814637	0.108572006
1451	0.7309679	0.72868246	0.6768108	0.95780015
1452	0.69800353	0.7222839	0.6715917	1.919299
1453	0.58231854	0.5850297	0.5550179	1.0993081
1454	0.6791058	0.6831073	0.62910885	1.0800349
1455	0.6816614	0.67592335	0.6385886	0.8667819
1456	0.7504166	0.7517303	0.72781664	1.0581305
1457	0.5406746	0.5353022	0.51305616	0.8054778
1458	0.6686475	0.6246129	0.59834915	0.37360427
1459	0.6325884	0.6160237	0.5510773	0.79678017
1460	0.62361056	0.6095674	0.5712402	0.73184925
1461	0.7744163	0.76900655	0.7584045	0.6621388
1462	0.53636765	0.54312074	0.51262575	1.2844375
1463	0.6765062	0.66482633	0.62701684	0.763992
1464	0.51944166	0.5155652	0.4364791	0.9532747
1465	0.7266375	0.72057015	0.70938665	0.6482874
1466	0.6818092	0.6993167	0.6459583	1.488342
1467	0.6309487	0.6231008	0.6178479	0.40096
1468	0.67366594	0.6691136	0.60299134	0.935587
1469	0.7433825	0.74445987	0.7367006	1.1612343
1470	0.6696264	0.67000735	0.6057251	1.0059613
1471	0.72445166	0.72474295	0.6989141	1.0114063
1472	0.7609019	0.75660694	0.74271554	0.76383483
1473	0.71699315	0.7403996	0.6935116	1.9968016
1474	0.736456	0.7296833	0.70895106	0.75376415
1475	0.6646115	0.6654688	0.618086	1.0184263
1476	0.5618789	0.54610467	0.5504053	-0.3748305
1477	0.6155112	0.5828738	0.6106953	-5.777034
1478	0.7255733	0.71176136	0.65771276	0.79646575
1479	0.5342776	0.5239146	0.4901592	0.7651084
1480	0.8154696	0.80387324	0.74945015	0.8243491
1481	0.63959134	0.61216927	0.5903388	0.44323507
1482	0.79269886	0.78512555	0.75033146	0.82124686
1483	0.703682	0.7335839	0.7022591	22.01504
1484	0.64169705	0.6260856	0.604665	0.57843375
1485	0.77916	0.76737213	0.7562527	0.48540932
1486	0.6922949	0.68363744	0.6466754	0.81022465
1487	0.7149237	0.7062252	0.6868045	0.69065756
1488	0.6854259	0.6756376	0.6434809	0.7666401
1489	0.71116835	0.70232046	0.66222095	0.8192367
1490	0.6283555	0.6475803	0.60768944	1.9302605
1491	0.41896307	0.39656106	0.3964544	0.0047387276
1492	0.8067037	0.8217784	0.7834169	1.647352
1493	0.73037815	0.72452205	0.6927812	0.84424007
1494	0.36487132	0.43335214	0.34685987	4.802071
1495	0.59343356	0.57159793	0.5700587	0.06584983
1496	0.6105822	0.6111717	0.58298093	1.0213596
1497	0.6310121	0.6095208	0.5555303	0.71527845
1498	0.5821746	0.55701274	0.4857084	0.739164
1499	0.62903374	0.59853536	0.5780472	0.40183443
1500	0.5602688	0.54814464	0.49869308	0.80310136
1501	0.70665884	0.6945212	0.70429856	-4.142453
1502	0.7211293	0.71543914	0.68521994	0.8415411
1503	0.84018344	0.8210133	0.80079156	0.5133472
1504	0.66191816	0.657334	0.5494896	0.95922625
1505	0.6341972	0.6438561	0.6071813	1.3575282
1506	0.58279437	0.5787086	0.5110469	0.94305336
1507	0.59839046	0.6262005	0.5727955	2.086544
1508	0.65839255	0.6252553	0.57635635	0.59606534
1509	0.5212237	0.51636	0.47907692	0.88460004
1510	0.72028065	0.7103825	0.69758266	0.5639205
1511	0.5340188	0.54730016	0.5010597	1.4029644
1512	0.5123861	0.51716447	0.45693827	1.0861781
1513	0.66362095	0.69200647	0.6633722	115.121735
1514	0.6759486	0.6648824	0.6282985	0.7677613
1515	0.7001845	0.6965903	0.6270329	0.95086616
1516	0.6002714	0.5759721	0.57106984	0.16787605
1517	0.53125006	0.56606686	0.51562667	3.228505
1518	0.6359283	0.66759473	0.65361446	-0.79046255
1519	0.60630393	0.6402018	0.5620248	1.7655493
1520	0.5586022	0.5659385	0.51486504	1.1677351
1521	0.43019596	0.41998506	0.42839658	-4.674694
1522	0.5723432	0.56351095	0.5287277	0.79749805
1523	0.700566	0.7100401	0.68572575	1.6384058
1524	0.7301901	0.71542317	0.68412596	0.6794267
1525	0.7112586	0.7149116	0.6955924	1.2331767
1526	0.6849666	0.6754639	0.62617993	0.83835274
1527	0.5994928	0.5911928	0.53589517	0.8694919
1528	0.52485657	0.52629733	0.47322664	1.0279056
1529	0.6658678	0.6588113	0.6360479	0.76336163
1530	0.6352203	0.6144686	0.58750844	0.5650616
1531	0.6924368	0.6904189	0.65806925	0.9412843
1532	0.72989583	0.73166317	0.6868884	1.0410937
1533	0.71354586	0.7269076	0.66138107	1.256145
1534	0.5092485	0.52089953	0.49928308	2.1691468
1535	0.6366067	0.6416732	0.62156117	1.3367456
1536	0.7067643	0.68831944	0.6664471	0.54250675
1537	0.5638832	0.5726947	0.5449421	1.465207
1538	0.6476439	0.6267019	0.5715053	0.7249486
1539	0.65963614	0.6727983	0.6503314	2.4145591
1540	0.78515726	0.7883541	0.78217816	2.0730877
1541	0.7125715	0.69008154	0.6589974	0.5802081
1542	0.66927516	0.6578367	0.6276676	0.7250863
1543	0.64104694	0.6371485	0.6131881	0.8600645
1544	0.7135896	0.7034039	0.6526428	0.8328753
1545	0.68569624	0.6731192	0.6715568	0.110500336
1546	0.776709	0.79005384	0.76562995	2.2045074
1547	0.8623346	0.84661835	0.8252042	0.5767283
1548	0.5869268	0.552401	0.46409783	0.7189115
1549	0.67977226	0.67665136	0.6399664	0.92159694
1550	0.6529709	0.6385679	0.60490984	0.7003191
1551	0.58631474	0.6039153	0.5637419	1.7797227
1552	0.526906	0.5145028	0.5156801	-0.10486885
1553	0.70556223	0.705865	0.68349	1.0137182
1554	0.67100585	0.68854344	0.66640365	4.810703
1555	0.6326664	0.6315142	0.63171095	-0.20592639
1556	0.5793789	0.5492787	0.49727803	0.63337505
1557	0.7692218	0.75513935	0.73347104	0.60609406
1558	0.55990016	0.56125396	0.54656845	1.1015474
1559	0.82025105	0.8231729	0.80531126	1.195577
1560	0.64497143	0.6648861	0.6327157	2.624929
1561	0.8724089	0.8815195	0.8455407	1.3390834
1562	0.7425549	0.74372077	0.70109403	1.0281197
1563	0.7730642	0.79925233	0.7772138	-5.3109784
1564	0.62379736	0.6286777	0.6032663	1.2377067
1565	0.6922227	0.6881435	0.6263738	0.93805176
1566	0.6878021	0.6584064	0.6816112	-3.748214
1567	0.72472006	0.6975837	0.6671777	0.5284105
1568	0.736399	0.75011325	0.70225006	1.4016013
1569	0.57062155	0.54663116	0.5355537	0.31588653
1570	0.5362172	0.52159226	0.5000953	0.59512234
1571	0.8416908	0.82118	0.7901449	0.6020865
1572	0.42325723	0.41988608	0.37392083	0.9316701
1573	0.69644165	0.7038659	0.6358905	1.1226109
1574	0.6427785	0.6262668	0.51171064	0.8740215
1575	0.62279934	0.61442095	0.5857912	0.7736071
1576	0.63620275	0.6419508	0.6198764	1.3520706
1577	0.88660055	0.8931006	0.87741834	1.7078973
1578	0.6665102	0.6337556	0.63439274	-0.019836985
1579	0.78015155	0.76531285	0.74088025	0.62214905
1580	0.78142864	0.7970203	0.75965506	1.7160827
1581	0.52144206	0.4906226	0.49467137	-0.15123877
1582	0.65306723	0.65642667	0.6093752	1.0768889
1583	0.48768035	0.45729253	0.4446999	0.2929848
1584	0.7316621	0.7251233	0.6774018	0.87949187
1585	0.58605933	0.59167856	0.5842715	4.143024
1586	0.735068	0.7597099	0.7382782	-6.6761484
1587	0.5721485	0.5832305	0.53192914	1.2755387
1588	0.70525515	0.6886292	0.68994236	-0.0857551
1589	0.659553	0.6628216	0.6221806	1.0874603
1590	0.72067034	0.71865356	0.6243032	0.97907186
1591	0.66135687	0.6550009	0.6237878	0.8308197
1592	0.6777228	0.6973007	0.6360917	1.47027
1593	0.6314468	0.6417439	0.61910486	1.8343209
1594	0.6374609	0.62415683	0.5918033	0.7086123
1595	0.52287304	0.51631784	0.48491573	0.8273007
1596	0.75758463	0.7788068	0.7554844	11.104694
1597	0.6895377	0.6791783	0.643917	0.772923
1598	0.60041094	0.585464	0.5151109	0.8247722
1599	0.542629	0.5485488	0.52679265	1.3738116
1600	0.6399153	0.6326529	0.6153632	0.70420426
1601	0.5824502	0.6255667	0.53306425	1.8730519
1602	0.7457796	0.7286111	0.72135997	0.2969394
1603	0.64737517	0.6706968	0.6412367	4.7992735
1604	0.61080897	0.59114814	0.5593113	0.61821926
1605	0.58201694	0.60806936	0.5450833	1.705384
1606	0.5958729	0.58778423	0.570287	0.6838629
1607	0.5403336	0.5404727	0.44845286	1.0015135
1608	0.7256715	0.7314873	0.7128742	1.4544489
1609	0.6919806	0.6877214	0.6776527	0.7027315
1610	0.5870465	0.5653794	0.5560192	0.30167592
1611	0.45345473	0.4413152	0.3880926	0.81427276
1612	0.6210022	0.5994793	0.51475114	0.79743373
1613	0.689178	0.6772233	0.6676909	0.44363567
1614	0.53583467	0.5226948	0.47887933	0.76929563
1615	0.651233	0.6529681	0.61660415	1.0501053
1616	0.8218385	0.82286704	0.7921804	1.0346799
1617	0.7492847	0.75616	0.69734186	1.1323636
1618	0.6791586	0.6719328	0.6666319	0.42316952
1619	0.79101247	0.79050833	0.5991959	0.9973718
1620	0.6186531	0.5909398	0.54588103	0.6191768
1621	0.51736766	0.5494053	0.494661	2.410935
1622	0.61416066	0.59420455	0.5623546	0.61479175
1623	0.6336081	0.62246513	0.58337396	0.77817935
1624	0.6064755	0.6101808	0.58976483	1.2217344
1625	0.5521707	0.55131346	0.53714114	0.9429634
1626	0.7521059	0.7419664	0.7244805	0.6329656
1627	0.61659485	0.60831034	0.5467573	0.8813746
1628	0.59072834	0.5898357	0.5084169	0.98915535
1629	0.66150767	0.6539214	0.58555627	0.90011716
1630	0.6590079	0.65211654	0.6201773	0.8225272
1631	0.7795744	0.7922984	0.7658608	1.9278369
1632	0.5184124	0.5097442	0.48704225	0.7236806
1633	0.63020885	0.60796016	0.5872031	0.48265806
1634	0.517669	0.4981673	0.43535784	0.7630733
1635	0.66662717	0.63381803	0.6176078	0.33069068
1636	0.5864184	0.5748476	0.5644485	0.4733338
1637	0.5915879	0.58066547	0.50802606	0.8692892
1638	0.7393502	0.73106045	0.6989713	0.794701
1639	0.7362431	0.7299468	0.6809239	0.88618183
1640	0.6144654	0.6097188	0.53920954	0.93692696
1641	0.74673885	0.7321602	0.6868639	0.7565152
1642	0.6630081	0.6789898	0.6599485	6.22353
1643	0.652298	0.6175603	0.57135737	0.57082546
1644	0.6102123	0.61551887	0.5935148	1.3178041
1645	0.4356777	0.42628416	0.42802066	-0.22678338
1646	0.6881264	0.62221533	0.6932421	13.884104
1647	0.58100975	0.5760475	0.57218885	0.4374417
1648	0.60286444	0.5929894	0.58980644	0.24375448
1649	0.62006027	0.59994656	0.5472033	0.7239288
1650	0.7583065	0.76731133	0.7357135	1.398567
1651	0.54929847	0.5383726	0.49419358	0.80172557
1652	0.5168143	0.5437555	0.4846467	1.8375257
1653	0.5575162	0.53001934	0.5209157	0.24873017
1654	0.5650914	0.5601797	0.48394406	0.9394723
1655	0.4058741	0.39673626	0.38315052	0.5978698
1656	0.56309086	0.55349064	0.58899146	1.3706564
1657	0.5913743	0.6220955	0.5487749	1.7211665
1658	0.6822078	0.6820628	0.66746837	0.99016124
1659	0.70255446	0.69783765	0.67714316	0.8143813
1660	0.5893512	0.57934713	0.56906897	0.5067577
1661	0.7277395	0.74056035	0.7160923	2.1007636
1662	0.41408926	0.41618982	0.39157486	1.0932983
1663	0.7211663	0.7172845	0.70504856	0.7591592
1664	0.6785016	0.68335134	0.62702274	1.0942082
1665	0.59120035	0.57328784	0.49868858	0.8063759
1666	0.70430464	0.71255	0.69215727	1.6787766
1667	0.6290739	0.62561345	0.60401374	0.8619137
1668	0.49039555	0.48210028	0.41775456	0.8858046
1669	0.69988024	0.69753885	0.6512527	0.95185053
1670	0.8290809	0.83255535	0.8101323	1.1833636
1671	0.68935454	0.6784047	0.63622373	0.7939077
1672	0.69808424	0.6830593	0.6828111	0.016250327
1673	0.7130295	0.7014424	0.6896605	0.5041689
1674	0.6539243	0.6370728	0.6056029	0.6512622
1675	0.70396864	0.68718994	0.66104436	0.6091092
1676	0.6770846	0.68235487	0.6458677	1.1688265
1677	0.60208833	0.5776902	0.552521	0.50777775
1678	0.35237086	0.3484628	0.33352542	0.79262525
1679	0.66802293	0.6774649	0.64053386	1.343481
1680	0.62910175	0.58157855	0.548036	0.41376984
1681	0.6186806	0.595851	0.54474485	0.6912239
1682	0.528969	0.5296061	0.50651747	1.0283773
1683	0.5857233	0.5902304	0.550143	1.1266748
1684	0.63260704	0.60220784	0.5315676	0.69913536
1685	0.5684651	0.602391	0.5592345	4.675367
1686	0.6986077	0.70828044	0.6744189	1.3998866
1687	0.64035845	0.63313055	0.60859424	0.7724515
1688	0.7034522	0.6909151	0.66599685	0.6652785
1689	0.5796508	0.5783366	0.54809314	0.9583549
1690	0.7476112	0.7392977	0.72919834	0.5484936
1691	0.66788983	0.68251985	0.6440062	1.612554
1692	0.7018837	0.70577276	0.664022	1.1027184
1693	0.6493209	0.6365147	0.58690965	0.7948098
1694	0.6529103	0.6498169	0.62638617	0.8833733
1695	0.70438147	0.68070626	0.6221265	0.71217287
1696	0.66825545	0.68113565	0.62107646	1.2730073
1697	0.5794646	0.5643514	0.52695835	0.7121632
1698	0.60956156	0.5948006	0.5779165	0.5335458
1699	0.5830507	0.5746122	0.52720577	0.84889364
1700	0.66693467	0.6546398	0.607005	0.7948447
1701	0.66024166	0.6610832	0.62931216	1.0272089
1702	0.48903292	0.4796812	0.45070016	0.7560382
1703	0.74969375	0.7384215	0.70489687	0.74836975
1704	0.8407502	0.8897843	0.78892124	1.9460741
1705	0.6690604	0.67183304	0.61669886	1.0529516
1706	0.6748434	0.69910604	0.6470401	1.872656
1707	0.69502676	0.655403	0.6440557	0.22262241
1708	0.6156568	0.6026073	0.55386484	0.7888158
1709	0.74567807	0.746828	0.70061857	1.0255208
1710	0.8284502	0.8350733	0.7786542	1.1330044
1711	0.65806437	0.64691764	0.60372597	0.79486465
1712	0.64965206	0.6480096	0.6246383	0.9343375
1713	0.604003	0.60302293	0.54025835	0.9846249
1714	0.6144863	0.60909736	0.5547334	0.9098133
1715	0.6440034	0.6306517	0.5908324	0.7488916
1716	0.9332764	0.94759965	0.93376267	-28.45624
1717	0.62030727	0.6092279	0.57420254	0.75969124
1718	0.81179947	0.8017578	0.7946611	0.4140832
1719	0.69818705	0.69180757	0.64031243	0.88977057
1720	0.5980031	0.5986927	0.5662991	1.021752
1721	0.63645166	0.67453426	0.5990534	2.0182981
1722	0.5862992	0.58894336	0.5688164	1.1512451
1723	0.49777293	0.51141435	0.46312428	1.3937069
1724	0.6867192	0.6870246	0.65048033	1.0084279
1725	0.7521414	0.74294376	0.6974251	0.83190286
1726	0.74333346	0.73905593	0.65380365	0.9522223
1727	0.69432914	0.70114154	0.6964236	-2.2525969
1728	0.65238976	0.6883294	0.63257194	2.8135
1729	0.52354234	0.52307624	0.5037156	0.976491
1730	0.6451458	0.636339	0.6299133	0.4218439
1731	0.6002194	0.586836	0.5450053	0.7576082
1732	0.68227893	0.6791907	0.6318533	0.93875664
1733	0.6650277	0.6538214	0.6111803	0.7918883
1734	0.7165777	0.70953655	0.6763336	0.8250388
1735	0.5944323	0.57620996	0.48221177	0.8376203
1736	0.62557137	0.61892927	0.5794044	0.85612863
1737	0.54622465	0.53506565	0.47724685	0.8382233
1738	0.55953056	0.56142384	0.53081036	1.0659217
1739	0.70620394	0.7298986	0.69164306	2.6272805
1740	0.5310148	0.517905	0.4797325	0.74436
1741	0.64033425	0.6401958	0.59841377	0.99669707
1742	0.65642273	0.6654644	0.6074878	1.1847692
1743	0.71382886	0.7111228	0.6614525	0.9483345
1744	0.5765243	0.60929686	0.5547519	2.5052302
1745	0.5702862	0.5560701	0.52460295	0.6888111
1746	0.5453028	0.54369444	0.48673522	0.9725382
1747	0.7547085	0.7314501	0.68441206	0.6691377
1748	0.7218183	0.70826244	0.67260355	0.7245566
1749	0.8260054	0.84635013	0.8361662	-1.0022761
1750	0.5949914	0.5920923	0.54186755	0.9454273
1751	0.629267	0.6279659	0.58089626	0.9731025
1752	0.6798899	0.67535496	0.64728254	0.8609223
1753	0.61956435	0.60666984	0.5501889	0.8141344
1754	0.7012751	0.6829986	0.6900244	-0.62447286
1755	0.38228992	0.33309546	0.28148302	0.5119931
1756	0.6932022	0.71000236	0.62966293	1.2644061
1757	0.6724592	0.6737443	0.6296099	1.029992
1758	0.7248567	0.7205877	0.66033554	0.93383557
1759	0.65793145	0.66996664	0.63586813	1.5454843
1760	0.81719077	0.81429744	0.79431736	0.87350684
1761	0.7339376	0.7257901	0.69772106	0.7750328
1762	0.68797994	0.68232274	0.6222532	0.91392857
1763	0.6360417	0.6259746	0.5979822	0.73549014
1764	0.60686463	0.58840835	0.58910877	-0.039446916
1765	0.73716456	0.7184035	0.72688144	-0.8244514
1766	0.48082438	0.4739339	0.45367327	0.7462175
1767	0.7251824	0.7387848	0.6852017	1.3402234
1768	0.59738755	0.60030645	0.55907005	1.0761766
1769	0.5922014	0.5548403	0.49517432	0.6149417
1770	0.7552077	0.7500524	0.7301481	0.7942778
1771	0.5838749	0.5732306	0.548919	0.69549435
1772	0.5907688	0.5710235	0.5591736	0.37505472
1773	0.64046174	0.6292132	0.5868294	0.79026586
1774	0.6366551	0.62322694	0.59308696	0.6917896
1775	0.7041919	0.70173717	0.63331544	0.9653657
1776	0.732767	0.71421367	0.58231014	0.8766868
1777	0.49899048	0.49931705	0.45903566	1.0081736
1778	0.60294026	0.5830285	0.5722887	0.35038346
1779	0.59250367	0.5787187	0.55608994	0.6214355
1780	0.7023343	0.670897	0.67180127	-0.029615877
1781	0.68680054	0.6608149	0.6674466	-0.34265563
1782	0.68066376	0.6948631	0.65112275	1.4806645
1783	0.80545604	0.8090023	0.7462296	1.059876
1784	0.6031751	0.5779727	0.5131375	0.72009027
1785	0.5758632	0.5671557	0.5463981	0.7044819
1786	0.7229364	0.72335404	0.6737757	1.0084956
1787	0.6467998	0.66653025	0.58142865	1.301822
1788	0.66924435	0.6243204	0.61170363	0.21926655
1789	0.84601164	0.8408143	0.77940065	0.92197466
1790	0.68361825	0.706757	0.65844154	1.9190544
1791	0.7130421	0.6927619	0.6791783	0.40112472
1792	0.6809293	0.6798414	0.62715614	0.97976863
1793	0.6732556	0.6769881	0.63500917	1.0975908
1794	0.6311743	0.6126064	0.5781208	0.6500152
1795	0.5990072	0.60751945	0.53486484	1.1327089
1796	0.4577329	0.4351377	0.44210997	-0.4462857
1797	0.7252636	0.7239425	0.6746313	0.9739084
1798	0.6197871	0.6170315	0.6088869	0.7471989
1799	0.51265955	0.5063827	0.49445912	0.65512645
1800	0.7566395	0.74176055	0.6785085	0.80956423
1801	0.72792095	0.71871674	0.68111116	0.80337
1802	0.76155955	0.8061436	0.71092695	1.8805403
1803	0.5652109	0.5876802	0.5332192	1.70235
1804	0.54960996	0.53122705	0.5142138	0.48065248
1805	0.7471779	0.7450884	0.71960485	0.9242195
1806	0.63378036	0.660743	0.62779653	5.5059166
1807	0.7046733	0.73377687	0.716354	-1.4915905
1808	0.7333906	0.73699063	0.7016178	1.1133044
1809	0.6056545	0.60101974	0.54369414	0.9251983
1810	0.67107475	0.68775046	0.6620064	2.8388875
1811	0.6586128	0.68632823	0.6379095	2.338696
1812	0.66149056	0.64892167	0.6017028	0.78977484
1813	0.5937509	0.56592596	0.4886431	0.73527235
1814	0.60709816	0.5903885	0.6056564	-10.589648
1815	0.5773417	0.5614027	0.56331176	-0.13607185
1816	0.67887133	0.6568951	0.6628006	-0.36747003
1817	0.6475822	0.65112585	0.62081486	1.1323881
1818	0.51454735	0.52599025	0.48873028	1.44323
1819	0.72848445	0.7304306	0.66518396	1.0307447
1820	0.673505	0.6480105	0.61747515	0.5449834
1821	0.63073456	0.63851523	0.5763161	1.1429785
1822	0.70098794	0.6891308	0.7090536	2.4700818
1823	0.6294684	0.5979688	0.5216097	0.7079552
1824	0.6546906	0.642536	0.64417636	-0.15601474
1825	0.5719971	0.54879147	0.5519358	-0.15673569
1826	0.66657615	0.6360361	0.6254781	0.25689802
1827	0.8107118	0.7964951	0.8039015	-1.08753
1828	0.6415561	0.6606801	0.6168689	1.7746546
1829	0.60640883	0.6079773	0.5921479	1.1099812
1830	0.7153116	0.7262076	0.65376276	1.1770306
1831	0.6525374	0.6597527	0.6448463	1.9381409
1832	0.5858769	0.5733106	0.5466751	0.67944664
1833	0.63627195	0.65203255	0.5775023	1.2681758
1834	0.6279689	0.62329525	0.5875195	0.8844566
1835	0.6777357	0.6620903	0.5999278	0.79892296
1836	0.7968205	0.79666716	0.78291863	0.9889682
1837	0.6676396	0.6947524	0.625063	1.6367999
1838	0.5769057	0.5703424	0.56594276	0.40132007
1839	0.7231314	0.7248535	0.65475285	1.0251848
1840	0.6515663	0.6570804	0.6190094	1.1693674
1841	0.66348	0.6641119	0.5889779	1.008482
1842	0.48593235	0.46344978	0.44923127	0.3874139
1843	0.7251767	0.7317039	0.7183733	1.9594015
1844	0.7177667	0.692214	0.6869163	0.17172284
1845	0.6654381	0.63844436	0.6246723	0.33783376
1846	0.6050497	0.60656387	0.5392506	1.0230116
1847	0.47581878	0.47709617	0.44029018	1.0359538
1848	0.70842665	0.7123477	0.6433257	1.06023
1849	0.6408122	0.6371937	0.6114139	0.8769134
1850	0.84228796	0.8175908	0.82111245	-0.1663092
1851	0.727729	0.7493287	0.6752988	1.4119695
1852	0.64519334	0.64681864	0.63270605	1.1301563
1853	0.41299346	0.3893266	0.3970054	-0.48028407
1854	0.62968	0.6057791	0.5736682	0.5732887
1855	0.54845434	0.5412349	0.4882947	0.8799954
1856	0.56807226	0.5750656	0.53333247	1.2013067
1857	0.7023288	0.68860674	0.6716581	0.5526003
1858	0.76587754	0.75747484	0.6987276	0.87486655
1859	0.57309604	0.57115227	0.5106633	0.9688662
1860	0.578139	0.56790876	0.5159629	0.83546346
1861	0.69726485	0.6820332	0.66192806	0.5689572
1862	0.6073247	0.60867643	0.55156994	1.024244
1863	0.68097293	0.6702016	0.63983476	0.7381669
1864	0.6880586	0.6915335	0.6515096	1.0950748
1865	0.6999301	0.67916405	0.6800961	-0.046991967
1866	0.65660363	0.6753841	0.61715716	1.4761001
1867	0.6626742	0.64796835	0.6326133	0.51079834
1868	0.78983325	0.7886151	0.78914994	-0.7827111
1869	0.70601135	0.70365304	0.67379594	0.92679536
1870	0.47895724	0.47332257	0.40827656	0.92028
1871	0.6984914	0.6906867	0.67320514	0.6913465
1872	0.5163697	0.51120156	0.492515	0.7833492
1873	0.7274135	0.7249598	0.6963776	0.92094046
1874	0.68239933	0.6568243	0.59302115	0.71385586
1875	0.63347375	0.6431986	0.5632397	1.1384635
1876	0.39482784	0.42886496	0.35450533	1.8441218
1877	0.44901052	0.4376828	0.43526328	0.17600118
1878	0.73667866	0.70853037	0.6760288	0.5358887
1879	0.63727194	0.63635767	0.5704991	0.9863077
1880	0.9001598	0.88305736	0.8985075	-9.350673
1881	0.6204362	0.62199914	0.56939703	1.0306226
1882	0.69740933	0.6921872	0.655433	0.8755932
1883	0.61931974	0.6192324	0.5848737	0.997465
1884	0.52525204	0.5764851	0.49997413	3.0267913
1885	0.77544457	0.7704198	0.6687652	0.9528982
1886	0.7240407	0.72150457	0.65277946	0.96441096
1887	0.7002595	0.689924	0.6037866	0.89286625
1888	0.7013407	0.6918539	0.6644524	0.7428238
1889	0.66636527	0.6571694	0.6353081	0.70390534
1890	0.68090504	0.6674439	0.64137197	0.65949595
1891	0.8293692	0.8218087	0.7871882	0.8207608
1892	0.7369436	0.73696613	0.71172744	1.0008935
1893	0.66031885	0.6580365	0.6608223	5.533744
1894	0.702234	0.69180936	0.66099495	0.7472137
1895	0.7765001	0.76783204	0.7270331	0.82477087
1896	0.5438978	0.5274244	0.44588226	0.83193064
1897	0.66030765	0.6788699	0.6381581	1.8380417
1898	0.589734	0.56780773	0.51627576	0.7015137
1899	0.78952944	0.7936412	0.7693284	1.2035425
1900	0.5484442	0.5341588	0.5234639	0.42813408
1901	0.41645867	0.4101071	0.36701694	0.8715344
1902	0.7257828	0.7191106	0.7133272	0.46432024
1903	0.5777707	0.57894313	0.5393473	1.0305133
1904	0.41172838	0.39386147	0.39389738	-0.0020140095
1905	0.52589864	0.5166743	0.5096805	0.43123174
1906	0.6518668	0.64673376	0.6356896	0.6826991
1907	0.54976845	0.53405905	0.50637865	0.63794714
1908	0.7322158	0.7100042	0.6948205	0.406032
1909	0.49919862	0.48078611	0.46667507	0.43387163
1910	0.7190935	0.723377	0.7027757	1.2625042
1911	0.66429245	0.6492658	0.6307231	0.55237037
1912	0.6609009	0.63877404	0.6379935	0.03407299
1913	0.7049053	0.6537331	0.6372072	0.24411134
1914	0.56767106	0.549025	0.4928546	0.750776
1915	0.6427353	0.6525696	0.632142	1.9283503
1916	0.519234	0.5155746	0.48415014	0.89569485
1917	0.6435168	0.64294195	0.6301123	0.95711684
1918	0.5524588	0.5584258	0.46856922	1.0711287
1919	0.6681613	0.66546714	0.6311968	0.9271157
1920	0.6990736	0.6866849	0.65688294	0.70636386
1921	0.63411087	0.61689216	0.5729526	0.71845645
1922	0.54860777	0.5079188	0.5156954	-0.2362825
1923	0.63887143	0.6239142	0.6015395	0.59934443
1924	0.46318927	0.5507929	0.4117991	2.7046762
1925	0.4181406	0.4096703	0.37952277	0.7806635
1926	0.5615251	0.5485901	0.49424672	0.8077394
1927	0.7458901	0.7445565	0.73391366	0.88864833
1928	0.7124303	0.71876353	0.6573162	1.1149113
1929	0.4576783	0.453344	0.4313265	0.8355215
1930	0.7354554	0.7236439	0.69230986	0.72624063
1931	0.6713733	0.6700344	0.6512383	0.93350387
1932	0.5912627	0.5737073	0.5382501	0.6688445
1933	0.652191	0.61349344	0.60992277	0.08447661
1934	0.59673846	0.5844149	0.58815813	-0.43625742
1935	0.30341208	0.2932256	0.28704014	0.37780762
1936	0.6559515	0.65210104	0.6352543	0.81396204
1937	0.6748017	0.65385425	0.60832703	0.6848807
1938	0.658808	0.640083	0.626166	0.42635334
1939	0.8150274	0.8080923	0.80075353	0.5141392
1940	0.5503718	0.57874465	0.53201175	2.5453541
1941	0.7710109	0.7754111	0.7482643	1.193447
1942	0.57311434	0.56918377	0.53406614	0.89934057
1943	0.5007375	0.48523188	0.4352154	0.7633529
1944	0.67411435	0.66743064	0.62277627	0.8698099
1945	0.5387804	0.5730147	0.48979956	1.6989323
1946	0.5382282	0.51391345	0.50779825	0.20095979
1947	0.533368	0.5270071	0.5232177	0.37333083
1948	0.67815334	0.6756801	0.67023593	0.68762046
1949	0.7131966	0.69674855	0.65140116	0.73383105
1950	0.5827402	0.59313345	0.5216346	1.1700869
1951	0.67639154	0.683756	0.6671047	1.7930003
1952	0.6376452	0.6352046	0.5277341	0.97779506
1953	0.6919704	0.67295283	0.63503873	0.66595787
1954	0.65421706	0.65059936	0.61620903	0.9048174
1955	0.5595986	0.55857855	0.53763384	0.9535587
1956	0.7102339	0.67911726	0.6372918	0.5734062
1957	0.64671165	0.640821	0.61010027	0.8391028
1958	0.48492688	0.47342813	0.465081	0.42059746
1959	0.57873046	0.5466197	0.51583195	0.48948318
1960	0.7870508	0.7441956	0.7355265	0.16825229
1961	0.705325	0.69497323	0.6758932	0.6482794
1962	0.70189583	0.69821733	0.638649	0.941839
1963	0.7277162	0.7249164	0.67735356	0.94440705
1964	0.74974394	0.75330824	0.725018	1.1441523
1965	0.61196077	0.6187027	0.5860929	1.2606298
1966	0.5616721	0.56836885	0.52632165	1.1894392
1967	0.79534626	0.7974807	0.78343475	1.1791916
1968	0.69893324	0.69432944	0.65703344	0.8901235
1969	0.6342186	0.65551585	0.5982821	1.5926367
1970	0.5554288	0.54521716	0.4826997	0.8595934
1971	0.7281325	0.7072234	0.70141405	0.21742913
1972	0.63860345	0.63046867	0.60069937	0.7853851
1973	0.65435237	0.62143165	0.5438873	0.7019807
1974	0.77815676	0.75789404	0.73926085	0.47905266
1975	0.5497669	0.5470331	0.538119	0.7652941
1976	0.68454045	0.68514514	0.6278247	1.0106617
1977	0.60757846	0.5984813	0.42368448	0.9505304
1978	0.72091126	0.6872958	0.69618976	-0.35976642
1979	0.6721414	0.6671243	0.64716536	0.7991232
1980	0.63119596	0.65278864	0.62574416	4.960652
1981	0.6792617	0.6857725	0.64491427	1.1895571
1982	0.58268225	0.57177156	0.546998	0.6942434
1983	0.75381476	0.77102	0.7509347	6.9739647
1984	0.70070195	0.69788855	0.6088278	0.9693777
1985	0.6320505	0.63386524	0.6034291	1.0634043
1986	0.6396349	0.6366104	0.55908924	0.96244967
1987	0.7546185	0.78757685	0.74051654	3.3371415
1988	0.6256669	0.6005198	0.55944556	0.62025636
1989	0.7268146	0.7207375	0.72741663	11.094752
1990	0.8720333	0.8742299	0.85711026	1.1471959
1991	0.72967386	0.7238036	0.6804473	0.88074976
